# Supplementary material for: Comparison and consolidation of microarray data sets of human tissue expression
Source: BMC Genomics. 2010 May 14;11:305. doi: 10.1186/1471-2164-11-305 (PMC2885367; doi:10.1186/1471-2164-11-305)
Supplement: Additional file 2 — Expression values of Rosetta1 data set after merging to the 19 main tissue classes (tab-delimited table). [file 1471-2164-11-305-S2.TAB]

EntrezGeneID	Symbol	adrenalgland	brain	heart	kidney	liver	lung	lymphnode	pancreas	prostate	placenta	salivarygland	muscle	testis	thymus	thyroid	tonsil	trachea	uterus	uterusCorpus
2	A2M	9987.5	2577.5	5210	5114	22432.5	39519.5	5581	2240	4695	7145	3158	3172	1927	1649	4437	4371	9844	15982	9657
34	ACADM	3501	2558	16843	10698.5	7777.5	2758	2156	2553	2147	1244	3097	18315	3284	3065	3925	5321	2299	2450	4039
35	ACADS	127	126	226	153	254.5	109	109	201	71	87	126	328	159	73	142	139	175	82	121
37	ACADVL	4562.5	1620.5	5276	3740.5	5521.5	3014.5	2279	7896	2916	4470	2053	6524	1787	2016	3381	4009	3772	3442	4386
38	ACAT1	1373.5	882	5661	4128.5	4239.5	996.5	711	1423	724	389	1996	6176	1858	384	1359	1501	1074	1070	2013
94	ACVRL1	652.5	624	651	793	492.5	2125.5	829	670	720	1894	639	493	531	633	689	678	854	1305	944
5663	PSEN1	849.666666666667	1739.5	581.666666666667	1247.83333333333	712.833333333333	1594	1099	739.666666666667	1285.33333333333	1620.66666666667	1066.33333333333	719.666666666667	1638	965.666666666667	1379.66666666667	1613.66666666667	1220	1261.66666666667	962.333333333333
100	ADA	229.5	232.5	233	187	217.5	308	541	213	191	170	201	171	246	2960	208	614	305	297	1027
6442	SGCA	508	294.5	707	330	240	368	401	138	368	146	529	2458	216	427	195	463	436	531	746
158	ADSL	1851	1302	2344	1869	1897	2405	1835	1861	1298	1472	1749	14142	2460	2395	2702	4025	1294	2921	1907
175	AGA	684.5	700	525	903	921	829	991	1277	899	487	1251	503	1464	799	1867	1982	1052	760	677
178	AGL	343.916666666667	376.583333333333	423.5	380.5	389	287.25	270.5	189.166666666667	430.666666666667	384.666666666667	553.166666666667	6462.83333333333	336.166666666667	315.833333333333	308.5	970.5	257.333333333333	343.166666666667	220.333333333333
183	AGT	174	2121.5	1366	919	33742	4142.5	150	143	216	82	171	636	341	151	116	150	219	200	208
210	ALAD	805.5	650	539	695	822.5	473.5	442	621	669	450	1126	300	437	492	625	544	512	507	701
212	ALAS2	107	154	43	459.5	10166	2122	126	103	143	508	32	49	83	76	93	49	195	81	114
215	ABCD1	542.5	426	473	374	355	537.5	522	463	511	622	390	478	799	512	327	552	545	652	611
229	ALDOB	216.5	243	198	33252	47750	1585.5	137	440	135	143	84	188	3079	119	101	59	212	142	412
270	AMPD1	70	103.5	81	77	33	78	419	75	133	54	342	18783	144	129	134	893	359	60	157
286	ANK1	140.5625	333125	937625	151.75	931.9375	305.6875	160.75	139875	135.25	152.5	177.75	3703875	215.75	145.5	104	566125	187875	111	109375
324	APC	609.5	3706.5	531	622.5	410	655	580	421	478	318	724	817	678	588	381	876	326	620	268
335	APOA1	199	141	486	1644.5	64564	13300.5	149	466	280	320	154	111	7721	152	217	213	206	186	209
345	APOC3	16.05.09	18.05.09	13	32.5	3909	197.5	43	20	18	96	11	59	140	71	27	21	18	17	19
348	APOE	2230	1037	256	2168	8261	855	1327	367	178	346	335	132	494	431	331	329	427	385	299
350	APOH	100	73.5	103	732.5	63760.5	5567	72	883	94	52	50	48	2460	69	71	38	85	48	283
355	FAS	996	336.5	286	482.5	410	1466.5	1168	87	493	515	1099	393	499	326	697	1752	761	1069	987
383	ARG1	84.5	105	85	112.5	22682	1146	129	116	81	118	77	88	630	164	77	152	115	77	91
411	ARSB	478	583.5	559	1046.5	376	633.5	513	478	398	636	322	444	527	352	396	459	511	830	574
415	ARSE	198.5	270	105	1388	2111.5	306.5	223	2481	208	275	130	91	238	143	105	147	315	334	317
435	ASL	344.5	326	247	1162.5	2536.5	735	429	638	479	304	514	205	399	305	804	708	970	538	684
443	ASPA	518.5	2398	236	1881	248.5	553.5	287	185	233	88	42	569	376	34	247	158	325	690	570
445	ASS1	2194.5	812	978	19437	16960.5	3585.5	570	1257	1395	766	1897	1309	1653	492	3956	1684	4857	2230	1697
472	ATM	513.5	598	312	561	493.5	717.5	1884	692	581	467	1255	307	633	1259	494	2426	532	718	448
538	ATP7A	288.5	206	178	353.5	272	495.5	388	215	394	245	382	189	248	418	283	533	270	376	252
540	ATP7B	131.5	214.5	145	250.5	299.5	224	174	185	279	299	194	131	645	150	144	157	441	199	214
554	AVPR2	281	352.5	385	393.5	161.5	490.5	506	399	323	435	306	157	333	578	275	273	540	464	333
590	BCHE	442.5	412	219	169.5	2112.5	1124	112	107	252	39	101	156	224	196	85	66	389	1832	694
594	BCKDHB	535.5	644	897	341	835	423	648	675	183	53	1317	119	356	404	619	75	1358	814	710
641	BLM	115.5	195.5	111	125	225.5	81.5	293	10	36	354	774	121	360	1224	85	511	282	64	115
675	BRCA2	98.5	39	12	62	159	52	70	2	15	339	279	35	386	96	55	317	74	56	76
695	BTK	341.5	235.5	95	168	487	964.5	1844	33	55	617	537	117	182	378	404	2547	440	279	631
710	SERPING1	7955.5	1224.5	4548	4864	23858.5	15135.5	6264	1222	3840	1960	2401	2763	2697	2086	6233	5180	13359	15746	13901
717	C2	527.5	240.5	114	215.5	3348.5	992.5	766	49	172	1232	439	125	265	284	194	630	753	334	521
718	C3	9203.5	1859.5	3383	585.5	35361	9559	5408	628	905	601	1999	1195	1272	1709	2586	8394	4781	2414	4891
729	C6	221	75.5	2042	154	5451.5	460.5	236	1439	17	211	274	120	544	186	200	148	333	88	295
732	C8B	54.5	26	4	35.5	1711.5	102.5	20	6	10	83	62	24	102	47	12	22	36	16	26
760	CA2	819.5	2035.5	330	1223	1352.5	870	383	763	311	569	351	1104	1114	1472	499	308	3055	151	3926
773	CACNA1A	143	1834	126.5	121	63.5	131.5	176.5	368.5	142.5	132	132	71	420	139.5	78	87.5	177.5	151.5	162.5
779	CACNA1S	184	135.5	34	73.5	87	66.5	72	11	70	154	170	3960	142	253	108	503	168	94	160
825	CAPN3	987	1481.5	595	667.5	702.5	1269.5	1610	455	453	723	974	26742	1508	752	991	2953	989	1394	1938
875	CBS	692	904.5	335	521.5	1261.5	463.5	514	1529	417	864	765	289	431	612	848	745	897	472	965
948	CD36	2463	232	23989	710.5	7293	6619	2624	1527	36	13562	1886	14729	430	1278	5168	1735	1765	649	2090
917	CD3G	403.5	103.5	104	101.5	219	366.5	2928	41	33	232	9686	84	149	811	523	2113	496	173	656
959	CD40LG	168.5	26.05.09	61	60	159.5	259	2792	15	95	40	1428	56	91	452	280	2376	215	74	229
1019	CDK4	2167	848	1049	1245.5	1277.5	1555.5	1552	1338	546	1380	1423	909	752	1012	3981	2211	1210	3219	3457
1028	CDKN1C	1934	1078	544	1092.5	533.5	1304	486	570	1028	4859	1015	543	817	780	775	1023	962	1311	1863
1029	CDKN2A	225.5	129	84	178.5	58.5	160.5	60	63	155	261	159	163	168	136	92	316	169	117	263
1071	CETP	240.5	128.5	33	179	417	309	1019	42	49	754	202	71	94	230	272	241	197	89	207
1134	CHRNA1	331.5	278	53	227.5	125	105.5	319	109	115	393	369	1003	242	270	206	512	262	170	308
1145	CHRNE	130	58.5	99	70.5	71.5	65	54	14	42	159	88	68	70	89	63	119	96	55	120
1130	LYST	565	564.5	164	187.5	310	484	617	130	44	504	1406	179	631	408	425	882	305	598	531
1161	ERCC8	421	380.5	322	303	293.5	387.5	467	232	52	521	530	301	725	398	922	559	397	445	472
1180	CLCN1	107.5	86.5	58	92.5	42.5	53.5	49	37	57	177	162	550	128	150	85	151	89	81	108
1184	CLCN5	129.5	78.5	20	287.5	146.5	41.5	65	31	14	173	96	94	145	92	82	41	69	113	109
1188	CLCNKB	363	204.5	131	1644	132	151.5	216	336	108	328	334	144	263	717	1345	347	330	234	673
1201	CLN3	1385	915.5	598	840	733	1079	1244	732	703	3073	1574	568	1037	1519	2167	1621	1902	1417	2226
1259	CNGA1	64.5	28.05.09	31	108	434	14	26	26	16	243	44	89	38	119	52	42	53	26	58
1277		4678	546.5	1001	6310.5	2398	5438.5	2054	766	855	8271	1469	520	999	1069	1155	2227	3028	17101	16483
1278	COL1A2	2974.5	380.5	895	2445.5	988.5	2957	1266	291	514	3902	861	474	1049	758	978	1709	1821	8701	8285
1281	COL3A1	1355	206	481	2364.5	936.5	2056.5	837	275	349	3211	531	344	496	609	558	931	835	5372	5526
1286	COL4A4	200.5	91.5	57	169.5	59.5	82.5	77	46	47	126	127	90	85	201	99	71	98	69	91
1289	COL5A1	610	248	166	580.5	327	519	270	146	244	999	345	141	184	370	265	379	409	1126	1387
1294	COL7A1	305	212	97	271	148	162	162	122	116	370	245	119	155	249	165	231	255	282	381
1311	COMP	464	242.5	213	176	114	246.5	147	154	264	826	259	505	355	348	219	447	1043	216	282
1356	CP	375.5	366	183	111	12403	636	1187	71	66	278	152	146	398	291	454	2064	2848	344	348
1371	CPOX	383.5	672	298	230.5	2047.5	420.5	480	221	71	607	501	299	183	253	437	568	290	466	677
1376	CPT2	564	223.5	411	207	524	280.5	307	66	307	504	166	116	92	241	642	344	483	276	508
1471	CST3	4957	6651.5	3118	708	1808.5	2558.5	4193	6034	1425	1819	2321	1913	2989	13530	6780	6422	10497	3890	12120
1476	CSTB	6056.5	2614.5	3557	2945.5	4423	7097.5	9260	2301	2891	2610	5176	2089	2213	4325	8952	58602	12307	3549	7987
1586	CYP17A1	33090	66	20	1214.5	78	50.5	1392	40	38	82	104	73	2597	116	404	609	149	112	244
1588	CYP19A1	76.75	40.75	34	30.75	333.25	80.75	33.5	42	38	45528.5	46	62.5	121.5	60.5	37	31.05.09	54	18	25.05.09
1545	CYP1B1	2789	1988.5	998	1489.5	718	1961.5	3003	2856	1727	2443	5213	1066	3867	2001	1792	3094	2626	2185	5237
1565	CYP2D6	252.5	235.5	79	146.5	1163	128	242	114	41	327	289	62	183	186	226	236	224	186	310
1643	DDB2	1372	502.5	436	479	497.5	801	1452	540	747	1036	1586	438	687	860	920	1865	1156	1257	1982
1738	DLD	2897.5	2129.5	9010	1138.5	1823.5	1087	1319	1053	210	1823	1122	5886	1241	1508	2682	2653	1288	1659	3591
1756	DMD	1262.63888888889	550.111111111111	2236.83333333333	188.611111111111	287.333333333333	389.388888888889	154.5	410.055555555556	431.833333333333	203.777777777778	694.111111111111	3558.33333333333	391.333333333333	116.222222222222	177.444444444444	646.5	471.722222222222	1152.94444444444	760.944444444444
1806	DPYD	1104	332	364	311	1524.5	1611.5	985	282	88	525	1103	415	319	871	1085	1305	786	1303	1316
1811	SLC26A3	717.5	52	39	74.5	73.5	37	89	21	484	93	115	27	131	30	84	76	62	68	105
1861	TOR1A	870	731	360	276.5	466.5	608.5	588	296	117	1090	617	397	384	437	1549	841	591	973	997
1908	EDN3	397.5	533	100	437.5	188.5	371.5	264	557	328	340	405	166	340	1275	1412	380	628	315	420
1910	EDNRB	1743.75	1889.5	905	1555.75	1747.25	7500.25	1384	366.5	1037.5	3455.5	2302	587	367.5	478.5	1397.5	972.5	641	1660	783
2010	EMD	1325	861	845	609	626.5	980.5	1156	1122	496	1140	869	1497	592	817	3043	1518	1242	1796	2722
2022	ENG	2036.5	635.5	2728	1424.5	897.5	3812	1958	505	595	4895	770	902	1853	529	1744	1173	1215	3294	3261
2038	EPB42	371	228	95	250.5	2593.5	355	118	82	131	533	248	103	311	181	200	279	255	242	357
2052	EPHX1	17800.5	2252	2061	1099	16132.5	3341.5	2351	6851	1337	884	937	1624	2099	2108	3705	3014	4477	4241	5117
2057	EPOR	338.5	157	82	211.5	258.5	182	130	314	47	404	264	140	95	292	541	242	167	246	453
2071	ERCC3	925.5	807	330	474	460	609	814	394	205	827	930	491	911	468	1092	1072	701	1050	1418
2073	ERCC5	1375	848.5	654	620	808	801.5	1843	812	174	1108	1557	689	908	1040	1740	2237	937	1321	1669
2074		383	440	396	283.5	212.5	210.5	358	231	99	450	246	320	448	397	622	440	190	346	426
2099	ESR1	227	84	42	75.5	126	84	68	17	22	159	113	118	155	95	160	163	121	1222	745
2108	ETFA	1821	710.5	4030	584	2586	842.5	1017	915	106	2505	878	3209	581	916	1877	1696	972	1201	2113
2160		53	81	44.5	1022.5	3739	357.5	65	2494.5	44.5	64	11	66	236	27	33.5	52	63.5	92.5	92
2162	F13A1	1823	403	1056	785	465.5	1556	1567	161	129	13266	844	1151	711	433	1020	1813	1251	1008	1034
2153	F5	121.5	130	197	134.5	2627	88.5	161	23	27	4061	70	48	152	116	104	594	435	46	97
2155	F7	238.25	325.5	236	250	842.5	331.5	296.5	236	293	462.5	172	130.5	314	280.5	185.5	255	355.5	292.5	262
2157	F8	463.5	157.5	573	335	214	450.5	418	277	250	157	285	551	528	175	233	256	267	452	198
2158	F9	114.5	56	10	80.5	7282.5	52.5	15	9	4	64	68	50	228	69	47	43	48	26	89
2169	FABP2	369	58	101	580	69.5	45.5	15	20	8	64	74	47	59	38	39	43	34	21	53
2175	FANCA	249	199.5	30	240	263.5	153.5	344	93	44	561	635	90	781	169	138	630	174	169	194
2176	FANCC	335.5	252	173	337	418.5	399.5	289	219	46	471	426	300	1579	289	493	441	248	348	437
2184	FAH	863	257	423	382.5	1579	341	273	259	212	335	324	460	540	368	730	361	361	469	740
2200	FBN1	1084	280	707	554	311	748	585	106	82	3593	269	448	442	300	1622	783	532	1143	1163
2206	MS4A2	469.5	126.5	187	181	179.5	741	581	7	429	26	359	134	337	150	133	581	467	1015	1258
2235	FECH	868.5	865.5	648	602.5	2656	908	573	359	651	739	1158	1064	603	958	1131	954	886	631	1059
2263	FGFR2	736.961538461538	1286.57692307692	243.538461538462	891.423076923077	646.73076923077	874.384615384615	211.307692307692	879.538461538462	747.461538461538	458.307692307692	1342.53846153846	109.692307692308	384.307692307692	340.230769230769	1480.76923076923	710.23076923077	1310.46153846154	1407.07692307692	739
2261	FGFR3	285.75	915.75	234.5	876.25	457.25	632.5	272	1609	346.5	460.5	175.5	88	499.5	289	123	574.5	790.5	294.5	231.5
2271	FH	3137	2093	7486	1156.5	4392	1273.5	1142	1614	585	2201	1287	5724	2419	1579	3350	3108	1522	2176	3863
2395	FXN	1095	590	987	789	798.5	757.5	729	768	590	666	782	1140	813	920	1231	851	699	894	1207
2492	FSHR	63.5	23	24	22.05.09	21	11	18	4	11	26	23	5	101	12	20	40	28	23	36
2512		15647.5	8706	4549	28106.5	50739	37038.5	22066	8089	4704	10724	7698	7007	2698	5339	21819	10659	24168	8316	13593
2517	FUCA1	2176	754.5	631	2424	1329.5	2158.5	4001	1031	2231	4033	1153	575	1927	1948	7429	4195	2926	1327	2301
2528		144.5	97	123	313.5	52	61.5	83	136	60	82	108	300	99	95	84	196	134	103	144
2538	G6PC	285	76	42	6481	17244	465	130	36	61	128	46	16	755	28	113	253	209	77	174
2548	GAA	729	412.5	353	578.5	294	571.5	478	322	522	994	501	347	763	414	752	612	604	505	777
2581	GALC	831.5	1084.5	371	817	231	1062.5	557	356	464	549	429	269	1506	359	1233	595	440	592	761
2584	GALK1	700.5	366	282	560	681	467	447	332	493	413	808	294	451	850	508	670	722	532	762
2592	GALT	1055.5	585	425	848	985	704.5	939	392	616	927	797	309	579	610	766	1006	785	809	1246
2593	GAMT	486	581	663	718	2727.5	313.5	282	1602	488	182	464	5787	649	581	709	616	514	250	559
2632	GBE1	1206.5	315	984	873.5	819.5	714	321	197	287	704	340	2609	359	414	688	804	357	745	742
2639	GCDH	306.5	402.25	402	478	801.75	439.5	428	357	359.5	392.5	330	338.5	373.5	479.5	378.5	569	484.5	431	399.5
2642	GCGR	317	165	101	321.5	321.5	142	148	182	211	134	196	64	159	261	149	229	212	179	228
2643	GCH1	197	68	60	344	794.5	569	439	145	71	96	285	30	139	95	109	442	233	83	146
2645	GCK	83.6666666666667	143.333333333333	139	166.666666666667	166.666666666667	173.666666666667	166	184.333333333333	119	98	73	88.3333333333333	183.666666666667	122.666666666667	86.3333333333333	137.666666666667	218.333333333333	120.666666666667	121
2690		286.5	77	172	348	667.5	235	122	38	240	171	65	1061	99	70	197	146	143	162	225
2696	GIPR	223.5	166	102	116	87	155.5	207	138	148	92	167	46	148	145	101	274	313	136	238
2710	GK	566.5	401.5	235	3804.5	929.5	1230.5	438	156	229	297	276	146	1256	201	518	875	994	247	330
2737	GLI3	641	322	161	443.5	95.5	472.5	229	119	346	872	220	121	368	178	551	403	299	905	713
2717	GLA	1668	698.5	592	1587.5	1144	2172.5	1463	319	868	1912	1422	619	682	878	1883	1441	1324	2173	2133
2731	GLDC	284	388	88	1630.5	1329	186	176	44	149	1510	151	131	301	160	614	264	190	150	253
2741	GLRA1	173.5	144.5	53	47.5	50.5	51.5	65	75	74	87	38	14	55	22	92	135	79	82	115
2779	GNAT1	668.5	499.5	239	426	207	457.5	369	414	335	517	389	165	620	299	383	489	406	400	596
2908	NR3C1	794	1101	540	783.5	1158	2105.5	1164	183	630	771	1032	2499	866	824	907	1055	730	942	860
2934	GSN	8455	1996	5728	1827	1361.5	2927.5	2651	1219	2266	1538	1885	2788	1256	2195	6333	4569	7421	10288	11683
2937	GSS	1063	702	400	1216.5	584.5	654	695	360	773	724	747	335	660	548	781	892	851	522	1087
2956	MSH6	1025.5	748	439	974	1021.5	1145.5	974	182	732	740	1700	439	1902	672	1355	1237	887	1927	1771
3000	GUCY2D	477.5	307.5	241	345.5	181.5	269.5	302	132	279	400	314	146	358	257	294	300	303	312	481
3032	HADHB	2928.5	1556.5	8346	3137.5	1915.5	1903	1194	843	1225	1252	1121	10701	1510	1708	2251	2654	1562	1629	2421
3048	HBG2	269.5	118	107	14049.5	33572.5	33314	99	65	300	8213	140	73	209	161	209	122	128	151	279
3053	SERPIND1	306.5	430	77	324	20631.5	664	179	34	219	101	84	57	649	76	328	184	201	550	472
3075	CFH	2840.5	437	1364	921	17050.5	3650.5	2252	324	758	804	571	1120	682	851	3418	3666	4141	835	2217
3081	HGD	196	60.5	36	3320.5	6096.5	320.5	87	504	1240	42	73	28	256	157	2964	158	392	157	483
3098	HK1	721.7	1353.2	1086	533.4	774.5	878.8	564	264	850.4	710.4	617.6	1443.6	1733	616.6	1187	1518.6	798.8	649.4	654.4
3099		459	246.5	163	272.5	168	406.5	271	164	259	313	243	526	876	257	457	485	494	231	550
3145	HMBS	569	280.5	239	342	1755	629	294	263	222	306	345	529	267	249	499	493	303	335	454
3155	HMGCL	502.5	179.5	204	673.5	640.5	294.5	280	232	295	240	278	325	242	202	499	351	311	281	485
6910	TBX5	897.5	110	5419	99	84.5	4592.5	513	54	345	2179	192	109	147	134	321	157	688	79	173
6469	SHH	467.5	289.5	10	511	348	86	371	340	52	75	480	36	135	226	223	393	487	382	423
3251	HPRT1	1507	4708.5	1044	2133.5	1330.5	1679	1212	1301	888	762	1930	1096	5590	738	2833	1805	771	1139	1702
3257	HPS1	766.5	455.5	216	486.5	432.5	570	720	411	481	419	633	251	454	419	547	617	543	617	853
3291	HSD11B2	157.5	74	30	907	57.5	105.5	91	91	146	560	89	34	115	404	116	109	177	174	211
3293	HSD17B3	261	398.5	159	314	424	273	240	425	217	124	166	101	3707	130	1015	197	305	300	342
3284	HSD3B2	26245.5	42.5	46	80.5	40.5	22.05.09	300	8	28	4429	78	12	98	41	45	216	56	56	58
3347	HTN3	277.5	77	51	50.5	60.5	314.5	14060	53	81481	61	1541	153	89	95592	212	242	46193	94	1425
3383	ICAM1	705.5	301	289	599.5	575	10102.5	1833	269	395	648	841	422	315	327	683	1013	1035	518	992
3423	IDS	906.75	4159.75	743.5	698.75	286.5	1160.25	842	606.5	666.5	950.5	502.5	641.5	542	395	1085.5	1522	1304	1327	884
3425	IDUA	440	268.5	105	198.5	167	225.5	288	278	258	146	274	68	381	204	340	296	390	382	644
3426	CFI	1574	240	779	8222.5	12987.5	3064.5	1297	1087	540	902	302	263	503	326	1334	770	874	2486	1856
3561	IL2RG	996	179.5	181	340.5	663.5	1739	8794	250	341	611	11347	158	206	1935	1252	8274	1818	384	1630
3630		1507	742.5	648	1059	547.5	1459	1626	8811	803	1138	1732	521	865	834	787	1624	932	1058	1403
3643	INSR	810.5	371	486	830.5	790.5	396.5	264	918	497	1098	242	613	302	458	451	376	470	802	581
3655	ITGA6	1529.5	972.5	1298	2273	407.5	2642.5	1507	2738	1772	3000	1179	880	1678	3190	981	2514	1705	3397	3027
3689	ITGB2	433	347	179	318.5	313.5	1001	1529	225	277	465	1270	223	215	378	439	1195	584	310	539
3690	ITGB3	452	149	159	520.5	357	390.5	226	138	234	809	173	128	222	226	1887	310	255	576	618
3691	ITGB4	801.5	465.5	194	457	195	491	465	381	754	1643	410	213	301	975	415	991	1280	667	996
182	JAG1	1181	470	542	1883.5	371	1387	685	596	900	1464	512	429	445	318	1036	1436	769	1779	1860
3718	JAK3	174	116	74	151.5	156	285	1241	165	154	206	477	55	206	202	226	858	197	158	308
3784	KCNQ1	3265.5	211.5	610	830	186.5	621	437	710	479	345	289	160	265	810	4010	475	610	273	4052
3795	KHK	290.25	364.25	383	1329.75	1283.25	374	322	304	295	387.5	191.5	172.5	331.5	254.5	196.5	233	379	302	342.5
3815	KIT	361	795.5	66	324.5	119	893.5	260	114	167	184	120	42	264	331	1818	441	281	451	619
3859	KRT12	131	36	50	45.5	62	25	41	22	55	27	95	17	29	52	27	131	37	42	40
3875	KRT18	2417.5	344	261	3921	5964	7423.5	1075	7123	6329	21504	856	115	1075	7560	9603	4335	7203	1030	3899
3857	KRT9	91	39.5	16	26	31.05.09	19.05.09	31	18	17	64	168	17	41	25	44	64	42	35	58
3909	LAMA3	851.5	339.5	294	363	149.5	3697	974	356	1132	2751	895	142	570	1184	280	1823	1152	2347	2210
3914	LAMB3	350.5	263.5	132	308	234	661	238	129	455	360	367	200	373	283	310	643	573	324	510
3931	LCAT	655.5	432.5	202	505.5	597.5	662	361	250	412	524	406	215	327	152	641	529	416	820	1129
3952	LEP	821	284.5	386	796	275	364	492	497	571	9002	1300	172	253	388	770	456	568	969	1273
6445	SGCG	442	185.5	7179	317	140	747	130	5	252	50	128	8989	359	241	221	1446	186	115	332
6443	SGCB	2913	4056	3147	3444.5	626.5	2544	938	132	1331	532	609	3796	1481	1297	2048	1859	2118	4717	4053
3973	LHCGR	15.05.09	13.05.09	9	10	21.05.09	3	11	6	7	8	2	3	40	2	27	18	21	20	31
3988	LIPA	2579	3679.5	819	2225.5	3690.5	5648.5	9367	754	1251	2887	2297	686	866	1319	3804	4485	2297	2241	3154
3990	LIPC	309.5	378	146	1420.5	16882.5	698	251	485	188	241	470	93	387	125	427	392	176	232	397
4023	LPL	1069.5	675.5	10428	1320.5	126.5	3393.5	1101	305	515	1750	898	4566	278	778	699	972	823	403	586
3757	KCNH2	491	382.5	269	229.5	210	167	187	98	252	146	232	129	420	176	242	251	156	336	542
4069	LYZ	1167.5	339.5	392	929.5	2254.5	15760	14635	1259	1479	1431	5237	498	436	55057	3025	46185	87585	1336	8947
4128	MAOA	1065	338	629	1108	546.5	1203.5	100	329	505	3485	355	871	301	1741	1908	811	420	601	610
4153	MBL2	54.5	21	6	46	2311.5	44.5	13	5	10	45	88	4	134	34	61	71	34	51	63
4210	MEFV	287.5	407	147	204.5	306.5	396.5	366	10	223	191	101	117	386	54	197	440	332	249	244
4221	MEN1	589	588	296	486	623.5	504.5	866	228	509	387	421	285	413	230	569	960	709	639	853
4276	MICA	1309	711.5	195	920	1230	1225	1496	204	400	347	971	140	344	574	1732	1820	1364	2073	2425
4286	MITF	2065	1076.5	3029	3109	476	1599	794	274	732	257	348	10289	658	665	1916	1846	828	13674	6416
4292	MLH1	1283	1387	1022	1470	1589	1573.5	1567	513	949	840	1904	2015	2797	820	2588	2028	1300	1689	1983
4353	MPO	379	414.5	228	597	3242.5	1087.5	444	113	393	240	793	149	260	347	488	609	710	454	564
4436	MSH2	702	1432	513	907.5	963.5	1006.5	1010	96	509	524	1966	409	1356	652	1327	1400	620	855	830
4534	MTM1	1026.5	1038	502	1005.5	1010	1494.5	1223	94	638	996	889	1426	2237	581	1395	1526	914	972	1029
4547	MTTP	84.5	58	60	352.5	2430	95	45	2	44	11	34	19	462	17	15	68	76	23	68
4548	MTR	853.5	783	849	1471	753	957.5	1037	225	606	595	722	1092	1138	502	1271	1141	539	1049	1075
4594	MUT	632.5	721	601	1121	1808.5	733.5	440	114	525	268	469	653	670	530	908	881	555	702	779
4607	MYBPC3	203.5	97	8411	128	146.5	138.5	188	63	173	115	172	53	104	112	72	171	192	104	194
4625	MYH7	262	134.5	40414	128.5	138.5	106.5	209	26	813	68	173	59489	525	1756	751	11709	302	125	389
4647	MYO7A	463	145	112	311.5	299.5	114.5	245	40	139	156	204	101	480	114	107	344	214	121	182
4653	MYOC	1792	433	724	529	439.5	824.5	948	130	670	385	1245	932	485	722	1466	2621	3371	746	3049
4668	NAGA	816	544	481	840.5	707	1144	830	177	758	796	666	377	620	570	725	1104	1231	1162	1196
4669	NAGLU	652	483.5	293	747	765	686	1008	145	618	489	847	295	637	583	828	1014	806	679	972
5727	PTCH1	1260	1002	319	1049.5	336	1369.5	628	387	764	242	382	242	1979	586	985	791	671	1140	1881
4687		1334.5	665	348	620.5	825	2013.5	4915	279	788	846	1151	289	502	670	902	4148	1160	1201	2413
4693	NDP	150	836.5	87	173.5	69	128.5	176	1	191	120	162	59	126	108	53	231	219	641	475
4763	NF1	896.5	1792.5	522	931.5	526.5	1038.5	541	131	662	547	673	809	1590	745	1509	1047	612	985	533
4830	NME1	2174.5	2895	886	2072.5	2473.5	2241.5	1194	1078	1024	528	1913	1083	994	1724	4016	4234	1464	2064	3519
4860	NP	383.5	330	190	2190	1876	1469	749	103	256	1217	625	143	274	211	525	1119	584	397	775
4864	NPC1	1191.5	1435	267	654	526.5	1150.5	764	44	467	648	612	427	772	952	473	991	690	689	779
4867	NPHP1	199.5	200.5	138	344.5	104	432	172	19	188	81	113	527	1136	97	531	232	663	396	367
4935	GPR143	169.5	348	46	415	226.5	240	167	14	198	191	246	26	163	72	289	293	252	337	227
4942	OAT	2122	2576	678	2026	2708.5	1848.5	1149	357	1410	889	1023	881	1632	2667	2640	2778	2976	2353	2648
4948	OCA2	158	298.5	63	291.5	180	266.5	399	50	169	153	190	60	364	161	614	333	308	109	196
4952	OCRL	1152	1247.25	430	648	451.75	804.25	442	626	853	742.5	529	528.5	2279	411.5	1151	721	575.5	1131	723.5
5053	PAH	592.5	295	54	21648.5	34999	1040.5	101	379	274	44	114	29	1210	60	109	184	130	51	82
5076	PAX2	110.1	161.2	178.2	2498.4	121.2	133.3	192.4	212.4	129.8	173	185.6	99.6	220.8	193	101	159.4	178	309.6	223.6
5080	PAX6	213.5	1418.25	187.5	249.25	173.5	206.25	204.5	1088.5	219	202.5	258.5	153.5	572	316	95.5	282	273.5	265	197.5
5092	PCBD1	3055	1237.5	3630	5495.5	9237	2502.5	956	1526	1830	563	737	2861	1106	2100	5802	2491	1934	2639	3936
5095	PCCA	2049.5	1315	1536	5247.5	2759.5	1432	903	266	1698	458	733	848	824	1141	2393	1738	1221	1479	2585
5158		120	568.5	69	297	114	130	208	23	154	66	201	54	210	107	151	269	173	121	129
5160	PDHA1	1192.5	1335	4662	2452	1545	1169.5	947	737	665	845	967	3271	634	1408	1728	1709	952	1096	2764
5184	PEPD	707.5	684.5	309	3252.5	1306	835.5	853	123	469	416	583	480	552	383	1134	1015	651	794	997
5193	PEX12	1228.5	956	846	1083	550	1047	1457	306	1125	634	1158	993	1670	1322	1396	1079	2143	977	1614
5190	PEX6	696.5	732	374	955.5	622	642.5	805	231	597	481	1034	350	570	573	723	872	791	813	930
5191	PEX7	185	152.5	204	253.5	165	162	170	33	184	73	161	136	295	174	325	291	243	153	389
5213	PFKM	767.5	1178	3217	907	386.5	486.5	429	209	391	206	315	7923	866	389	766	1282	334	884	913
5230	PGK1	2428	3103	3201	4044	2479	3520.5	2275	729	1497	1677	2669	4374	1083	2002	4738	4427	2474	2129	2913
5256		822	657	695	1178.5	1472.5	979.5	977	417	776	559	1315	590	1271	583	1068	1157	687	1087	1088
5257	PHKB	1840.5	1543.5	1653	1973.5	1365	2187	1497	334	1377	808	1370	8131	2157	2209	3095	2797	1474	1826	2134
5261	PHKG2	405.5	538	189	574	468	544.5	590	384	410	337	714	276	2506	533	752	643	780	520	722
5265	SERPINA1	1273	647.5	26	16408.5	79348	28453.5	1726	366	81	167	1397	436	6938	772	3634	4951	8023	1932	2862
5313	PKLR	299	331.5	180	1557.5	2620.5	348.5	312	20	287	105	337	155	384	238	167	421	342	239	259
5317	PKP1	117	121.5	76	131.5	125	253.5	183	14	737	162	551	57	82	212	80	2521	532	116	99
5320	PLA2G2A	11045.5	143.5	7505	689.5	12909	3993	2432	342	25519	12099	926	5921	979	1138	3666	53783	10337	740	1593
5340	PLG	141.5	119.5	61	7957.5	26183.5	895.5	128	21	108	60	161	44	654	89	36	113	151	89	95
5351	PLOD1	1580	1258	1022	2379	1856.5	2406	1186	638	1306	1270	836	1055	1035	1547	2384	1677	1303	3321	3366
5373	PMM2	1181.5	616	464	1259.5	1323	1612.5	1670	607	1312	935	1120	546	858	1527	1296	2329	1513	1230	1487
5376	PMP22	2209.5	1794	2510	434	293	3123	868	250	671	346	519	1423	622	429	917	1339	1194	2466	3833
5445	PON2	2689	3545	897	2026.5	4480.5	6214	669	133	791	1135	700	512	1185	631	2068	1278	1422	1961	1667
5449	POU1F1	64	39	36	56.5	83.5	34.5	60	7	46	47	67	10	26	23	12	65	48	28	42
5476	CTSA	7583.5	2596.5	2666	8762.5	4757.5	4368	3806	678	1727	2759	1807	1883	2372	1355	3076	5331	3655	3628	5963
5498	PPOX	421.5	367.5	239	510	631	388	492	36	340	178	523	203	303	267	385	663	693	489	619
5538	PPT1	1878	3506	752	2455.5	1302	4068.5	2129	897	1682	1147	1677	707	1653	2079	3782	2864	1939	3157	3113
5624	PROC	187	165.5	129	568.5	2813.5	434.5	311	42	244	87	249	65	643	205	97	322	443	351	362
5728	PTEN	6715.5	6256.5	4268	5814.5	8067.5	12083	7500	373	4554	5110	11969	3399	10845	5254	10311	11679	6396	13805	10220
5741	PTH	22.05.09	25.05.09	4	20.05.09	47.5	17	52	5	36	20	44	11	27	705	55052	60	40	15	291
5745	PTHR1	496.5	304.5	171	2880.5	734	548.5	313	42	205	275	218	129	295	145	198	337	347	360	489
5805	PTS	1015	824	339	1155	1016.5	720	501	348	643	583	367	601	339	393	1733	1031	1091	634	1103
5830	PEX5	229	299	125	350.5	230.5	278	245	48	191	97	408	293	475	170	320	381	257	263	335
5860	QDPR	699	4295.5	572	1275.5	1523	659	489	156	543	190	433	738	421	487	840	954	648	434	780
5925	RB1	1451.5	1666	1140	2043.5	1965	3117	1816	179	1153	538	2631	1148	848	1494	2189	3688	1290	1875	1492
5961	PRPH2	54	82.5	26	74.5	60	87.5	75	8	63	23	30	73	142	19	60	119	76	103	106
6005	RHAG	59	57	29	61	2220.5	276	71	6	55	31	47	9	37	37	47	104	71	45	65
5308	PITX2	935.5	205	170	229.5	234	201.5	282	8	228	663	180	1004	190	306	147	493	614	190	257
6017	RLBP1	70.5	128.5	27	57	108	28.05.09	44	13	34	20	41	45	95	27	34	136	38	42	65
6094	ROM1	373	429.5	232	410	346.5	300	404	8	282	105	459	197	396	310	288	646	488	381	521
6103	RPGR	619	686	315	761.5	650	1783	961	57	509	390	737	588	1538	292	931	829	1344	912	788
6121	RPE65	103.5	129.5	19	65	94.5	38	86	6	76	28	63	11	31	45	30	101	92	69	66
6247	RS1	30.05.09	85.5	10	30	42.5	30	65	13	45	14	43	8	38	38	39	96	50	25	45
6288	SAA1	370.5	122.5	122	146.5	3997.5	723.5	335	83	474	145	675	608	66	1233	215	951	2379	20	118
6314	ATXN7	481.5	514	273	490	418	506.5	730	122	315	601	760	404	931	350	468	885	412	575	552
6329	SCN4A	75.5	62	36	42	88.5	26	91	5	28	15	73	914	78	47	95	179	75	43	43
6338	SCNN1B	268	95.5	34	879	137	712.5	200	14	225	664	145	45	70	510	480	768	792	160	240
6444	SGCD	108	76	251	30.05.09	33	52	49	3	47	20	19	133	25	20	337	56	60	132	92
6557	SLC12A1	56.5	114	44	20754.5	62.5	37.5	58	22	72	47	36	22	94	21	29	63	55	39	56
6559	SLC12A3	176	145.5	111	1631.5	109	74	171	71	125	119	131	73	124	84	84	200	124	109	144
6514	SLC2A2	138.5	141.5	63	1713	11103	119	133	105	130	98	112	51	313	78	82	141	108	85	125
6519	SLC3A1	60.5	90	48	24237	647.5	58.5	135	6556	80	65	54	30	282	21	28	101	58	132	94
6521	SLC4A1	157.5	144	103	533.5	4311	1222.5	182	49	149	215	143	74	94	83	106	171	173	123	150
6523	SLC5A1	167.5	87	1843	338	128	178.5	103	74	215	59	99	59	247	180	76	1157	1069	94	173
6606	SMN1	2328.25	2288.25	1723.5	2480.5	2175.5	3512	3101.5	2912	2403.5	2516	1827	2821.5	3604	3121.5	3270.5	4340.5	2820.5	3711	3000.5
6622	SNCA	541.75	5414.25	596	838.25	3765.25	1518	574	357	902.5	1042.5	608	167	478.5	521	639	1608	1261.5	1856.5	1324.5
6662	SOX9	614	1840.5	400	909.5	1008.5	692.5	538	1932	1359	348	457	236	2278	1717	1426	1741	1682	439	1461
6710	SPTB	256	569	482	365.5	811.5	415	285	207	285	327	285	2279	261	249	196	559	266	223	288
6716	SRD5A2	44.5	39	39	46.5	418	59	58	12	221	29	51	16	150	32	17	63	138	33	57
6770	STAR	19858.5	578	151	816	201	439	706	240	396	257	587	130	1441	435	293	628	607	407	462
24	ABCA4	44	86	32	202.5	33	63.5	87	49	51	95	45	28	90	70	37	28	90	50	53
412		483.5	967.5	270	369.5	281.5	748.5	414	147	426	10007	420	329	302	294	458	599	549	598	717
6833	ABCC8	72.5	397	78	93	69	107	110	745	134	95	81	66	122	91	134	50	95	128	129
6898	TAT	134	105.5	45	96.5	9969.5	252.5	145	35	116	53	147	65	659	116	57	136	115	61	112
6906	SERPINA7	33	40.5	12	27.05.09	2938.5	68.5	32	3	16	23	27	14	105	11	12	75	49	35	28
6948	TCN2	493	270.5	224	1889.5	276.5	576.5	524	128	270	167	250	142	394	202	938	443	659	625	741
6949	TCOF1	944.5	773.5	403	931	541.5	899	1144	461	761	607	1151	527	743	601	758	1295	844	906	1362
7045	TGFBI	964.5	205.5	511	882.5	1539.5	2000.5	1018	133	329	1850	812	429	214	317	491	1251	945	1405	1123
7051	TGM1	126	132.5	83	174	94.5	143.5	257	99	175	124	239	67	164	196	127	3978	288	102	177
7078	TIMP3	12941.5	2349	6283	8662.5	2362.5	21853	5719	1111	3551	19367	1736	3098	3698	2871	14408	6775	8873	20873	21875
7137	TNNI3	193.5	199	12127	195	141	152.5	215	33	177	157	167	153	255	144	118	243	279	154	300
7139	TNNT2	1381.5	759.5	72071	2662.5	431.5	1230	744	359	880	807	720	959	528	451	428	1161	557	538	2752
7167	TPI1	4788.5	5702.5	6446	8246.5	3468.5	5462	2542	2104	2656	2995	3087	13539	2894	4031	8121	7166	3655	4056	5412
7168	TPM1	8399	1686	71243	3416.5	1097.5	3796	2220	2284	7542	1915	1251	67963	1742	3478	5847	13239	3104	13965	18481
7172	TPMT	1740	1658.5	1315	7068	2628.5	1304.5	1083	640	1342	482	1153	1979	1047	2302	16832	2210	1627	1478	1672
7248	TSC1	740.5	1211.5	491	938	446	818	671	322	567	610	732	766	1565	518	1034	978	436	865	935
7253	TSHR	112.5	71.5	36	51	57.5	39	478	9	66	59	1232	62	49	527	31598	165	147	74	187
7276	TTR	816	12135	202	370	42479	1798.5	419	12136	267	192	348	119	2798	227	322	191	219	221	706
7299	TYR	63.5	34	27	42	34	28	32	32	30	50	125	17	23	88	25	74	37	20	49
7372	UMPS	662	494	214	801	869.5	724	619	550	562	745	957	189	901	616	953	926	660	665	797
7389	UROD	1207.5	826.5	616	1333.5	1829	1058.5	872	917	707	588	1016	651	728	673	1941	1128	999	1459	2369
7390	UROS	687.5	1751.5	1280	1133	1848.5	646.5	638	629	568	235	629	1798	879	589	2204	1058	585	568	1312
7421	VDR	303	58.5	45	343	80.5	192	151	43	103	123	122	53	91	111	218	301	192	72	119
7454	WAS	694.5	506.5	256	623.5	710.5	1172	2883	228	500	629	2690	234	346	869	687	3241	985	513	1064
7490	WT1	220.75	287	518.75	2732625	194125	397625	279.75	239.25	322.5	488	193	138.25	2808.75	367.25	164.5	156	399	6043.75	2740.25
7498	XDH	64	47	31	63.5	463	50.5	60	28	82	109	151	38	75	137	42	204	123	24	68
7507	XPA	1583	1361.5	711	1694.5	901	1348.5	1866	1413	1268	998	1219	968	525	991	3585	2537	1474	1680	2847
4281	MID1	1414.66666666667	536.333333333333	461	851.666666666667	437	1072	500	363	754.666666666667	673.666666666667	393.666666666667	163.666666666667	762	319.333333333333	615.666666666667	1035.33333333333	911.666666666667	1533	880.333333333333
224	ALDH3A2	7156	2119	2367	5312.5	5898	4460	1688	3092	4783	781	3071	3495	2612	1467	6179	6554	4092	3635	2789
326	AIRE	103.166666666667	122	77.6666666666667	120.5	73.1666666666667	101.5	120.333333333333	125.666666666667	143	125.666666666667	118.333333333333	81.3333333333333	203	140.333333333333	40.3333333333333	101	231	169.666666666667	194.666666666667
338	APOB	45.5	70.5	77	110.5	5843	353.5	46	73	72	74	61	44	192	64	25	39	67	47	44
642	BLMH	500	463.5	265	532	319	524.5	604	303	82	743	837	526	609	441	734	809	502	776	822
846	CASR	86.5	47	15	432	35.5	31.05.09	41	298	56	132	123	50	61	101	487	59	78	28	72
1026	CDKN1A	3234.5	1302.5	1149	1481.5	1222	7299	2111	1361	2115	3780	2004	2318	1697	888	2015	3832	4460	1804	4118
1121	CHM	1367	2562.5	617	766	498.5	1111	765	415	162	1335	788	1377	645	752	1570	1479	534	1429	1020
1200	TPP1	1517.5	1174.5	668	746	711.5	1074	1178	355	490	1949	927	520	709	675	967	1301	953	1504	1737
1244	ABCC2	87	84	51	682	1960	179	175	140	70	118	104	71	144	181	35	67	117	81	71
1409	CRYAA	579.5	465	349	992.5	363.5	443.5	355	297	305	578	715	362	325	430	307	94	1289	483	802
1439	CSF2RB	352.5	248.5	150	341	243	602.5	1541	315	196	2132	491	179	335	367	385	1216	466	314	575
1513	CTSK	1276	320	458	379.5	223	580	2132	208	75	767	437	247	258	393	1022	1365	1614	6203	4337
1727	CYB5R3	3438	1450.5	3151	1880.25	1887.25	2640	1224	1190	2108	1386	1190.5	1790.5	3222.5	688.5	1817	2303.5	3846.5	3297.5	2999.5
2068	ERCC2	446.5	373	110	219.5	223	199	235	173	143	362	343	210	374	285	457	347	305	344	463
2132	EXT2	1372.5	1011	685	1042	649.5	1517	966	900	157	4874	775	468	1179	820	2479	1161	990	2328	2481
2539		1294.5	699.5	216	613.5	408.5	944.5	857	231	472	436	805	124	2099	409	1709	1183	736	713	887
2582	GALE	549	361.5	175	604.5	495	400.5	332	289	313	730	354	138	354	478	309	922	678	342	798
2760	GM2A	972	768.5	440	537.5	311	697	1180	344	554	2205	797	310	776	398	573	1106	657	609	939
2798	GNRHR	239	108	77	142	104.5	69	86	37	90	152	150	78	155	119	108	146	124	114	180
2820	GPD2	607	953.5	257	493	231.5	854.5	550	270	543	514	381	938	709	755	746	986	672	475	652
2978	GUCA1A	132.5	66.5	50	47.5	28	35.5	59	42	51	58	38	34	288	33	48	85	61	50	71
3077	HFE	995	314.5	325	664.5	538.5	519.5	584	453	479	613	569	320	506	534	876	838	567	626	1047
3141	HLCS	619	580	240	457.5	431	414.5	400	502	604	462	369	398	661	534	747	580	434	402	669
3273	HRG	294.5	171.5	156	3581	36162.5	202.5	127	259	165	106	155	125	2417	94	124	183	163	181	128
3292		201.5	119.5	74	145.5	115	104.5	244	61	105	3698	303	66	203	124	105	205	125	154	202
3295	HSD17B4	3014	2530.5	2429	3076	4148	3126	1621	1973	2489	1935	1274	1506	1108	1487	5970	2117	1519	1798	2679
3375	IAPP	85.5	18	28	14	88	11	22	7730	16	36	7	15	123	7	40	79	32	46	47
3459	IFNGR1	2580	2121	2745	1944.5	1572	7570.5	3207	791	1748	5673	1940	2254	1562	1533	3967	3977	2119	2816	2741
3559	IL2RA	188	55	57	57.5	280.5	200.5	1085	80	52	120	149	47	79	112	109	727	191	91	224
3566	IL4R	1406.5	537.5	401	792.5	649	1541.5	1390	625	839	1051	897	282	902	626	818	1499	787	1084	1521
3674	ITGA2B	146.5	130.5	76	170.5	249.5	166.5	114	88	116	113	118	41	137	80	134	129	114	122	153
3792	KEL	89.5	188.5	67	128	689	179.5	312	146	111	155	151	70	939	97	89	312	105	129	180
3858	KRT10	188	59.5	41	51.5	49.5	30	54	28	71	98	1044	10	127	73	70	788	271	66	95
3872	KRT17	1127	410	172	465	187.5	1300.5	259	433	2192	940	3329	63	276	2485	313	9651	10473	429	525
3849	KRT2	200	78.5	36	101.5	84	122	142	101	94	211	288	24	73	68	140	713	200	131	169
3852	KRT5	594	164	73	469	124	849	263	401	3019	1096	6468	28	153	2857	719	31222	12623	317	266
3897	L1CAM	202.75	1035	201.5	349.25	98.25	121	189	197.5	182.5	122.5	114.5	90.5	184	123.5	93.5	240.5	182	170.5	205.5
3908	LAMA2	1039.5	298.5	1774	663.5	304.5	1836	270	142	272	2332	239	756	719	213	416	565	457	936	1067
4053	LTBP2	667	193	287	313.5	139.5	1231.5	546	205	336	548	297	231	364	310	1192	534	586	804	1088
4143	MAT1A	562.5	292.5	150	427	4760.5	205.5	101	1060	64	467	640	215	791	333	362	542	195	251	330
5048	PAFAH1B1	1619	4191.5	1311	1834	1240.5	2613	2003	221	1098	1130	1951	3054	6298	1293	2875	2694	1517	2294	1938
4598	MVK	306.5	255	120	296	482	217	207	58	214	109	183	138	512	142	379	409	261	163	244
4633	MYL2	362.5	96.5	70139	128.5	137	101	302	30	3437	64	182	70115	926	5581	5613	50372	552	127	585
4688	NCF2	446	331	216	359	579	2177	1117	69	295	577	666	168	239	331	345	864	786	372	542
4758	NEU1	1073.5	658.5	421	1520	904	1096.5	762	1036	997	913	611	437	486	663	1921	1170	1074	884	1410
4854	NOTCH3	446.5	457.5	339	696	310.5	823	510	139	425	406	902	309	268	324	318	1007	677	718	724
5051	PAFAH2	332	203	148	581	308	361.5	377	241	346	532	1378	306	477	280	640	467	353	273	530
5077	PAX3	92.5	158.5	165	170.5	116.5	148.25	193.5	163.5	222.5	196	125.5	166.5	195.5	177.5	111	153.5	254	210.5	135
5122	PCSK1	288.5	1079.5	109	154	178.5	176.5	197	104	181	113	125	103	219	100	125	217	251	188	285
5145	PDE6A	64	71	38	72.5	103	72	107	11	113	55	85	46	216	64	101	188	124	80	140
5172	SLC26A4	105	157	60	257.5	57	108	285	25	263	79	69	39	135	286	11870	101	179	78	149
5244	ABCB4	357.166666666667	93.6666666666667	151.666666666667	134.5	1012.66666666667	111.166666666667	277.666666666667	92.6666666666667	91.6666666666667	70.3333333333333	141.666666666667	322.333333333333	160.333333333333	122	77.3333333333333	306.333333333333	98.6666666666667	93	102.333333333333
5251	PHEX	62	88.5	22	68.5	78.5	724.5	175	14	117	60	105	14	47	74	237	231	218	213	187
5444	PON1	289.5	85	36	67	7438.5	82.5	65	4	98	19	300	27	157	67	23	88	77	43	88
5664	PSEN2	386.75	376.75	380.5	353	216.5	452	381	645.5	482.5	349.5	543.5	355	406.5	324	273.5	331.5	578.5	515.5	365
5993	RFX5	898.5	978.5	387	970	434.5	974.5	1917	108	811	304	1534	457	814	500	1034	1696	649	812	847
6401		221.5	84.5	97	165.5	113.5	882.5	313	4	325	40	167	42	62	77	473	398	951	283	729
6473	SHOX	221.25	447.75	299	340	171.25	437.75	457.5	264	394.5	333.5	281.5	253	458	463	142.5	319	636	298.5	239
6555	SLC10A2	60.5	49.5	59	337.5	42.5	60	57	11	54	37	71	47	55	48	35	86	54	42	60
6528	SLC5A5	138.5	191.5	111	177.5	131	170	194	93	203	155	166	80	160	543	1102	215	317	169	520
6647	SOD1	5064.5	5587	4591	6367.5	9083.5	2924	2306	1480	2434	2839	2441	3401	1745	1402	6137	5517	3011	3265	4327
6794	STK11	995.5	802	520	1057	800.5	950	1067	631	774	668	986	875	1479	634	1125	1354	904	1114	1321
6821	SUOX	968	834	553	1607.5	817	789.5	660	373	730	495	755	753	523	643	1213	967	774	896	1105
3172	HNF4A	242.5	68	64	834	682	69.5	76	160	59	129	102	44	119	59	82	113	85	90	188
6928	HNF1B	281	183.75	281.5	3373.5	402.25	580.5	121	1735	544	145	315	150	496.5	223	62	52	181	363	463.5
7010	TEK	537.5	344.5	510	1292.5	433	2690	508	133	240	898	210	417	161	196	643	395	292	880	782
7066	THPO	493	400.5	180	442.5	534	556.5	558	142	580	364	640	201	379	524	312	946	814	507	528
7068		521	975.5	272	577.5	390.5	313.5	237	138	410	188	232	765	129	292	265	317	289	553	540
7337	UBE3A	1850	2731	1896	2004	1282.5	2086	1614	633	1565	1120	1572	4524	2827	1300	3142	2559	1286	2014	2240
580	BARD1	143	166.5	112	207	139.5	229.5	241	143	165	151	93	185	478	358	131	413	203	269	163
5189	PEX1	408.5	528	364	642	361.5	506.5	591	44	385	220	560	349	568	375	771	697	499	585	574
203	AK1	1211	2184	5819	1036	906.5	2644.5	1265	1149	979	481	1500	8323	3502	726	2489	2489	2649	1531	1557
213	ALB	338	186.5	483	3511	68240.5	32532	159	17850	441	74	104	163	15889	161	215	116	204	48	84
249	ALPL	888.5	340.5	245	1454.5	458	930	396	194	291	200	170	113	317	170	179	401	933	334	250
268	AMH	533	688.5	473	681	897	653.5	1323	752	711	346	372	298	880	661	517	675	1385	864	952
272	AMPD3	600.5	698	225	475	301.5	567	859	363	461	535	379	2028	361	723	336	943	747	420	354
275	AMT	340.5	284.5	420	495.5	492.5	337	253	554	510	198	372	171	277	303	227	461	408	462	451
337	APOA4	910.5	1086	768	1111	2215.5	1115	1010	1044	902	981	1113	521	1693	1419	639	1588	1211	1431	891
344	APOC2	78	198	24	171	14423	935.5	159	91	60	59	35	10	314	83	53	52	95	46	46
351	APP	19543	22464.5	12314	21798.5	5864	18031	5072	10166	9934	10356	7624	3966	10574	4421	23263	13852	9479	18418	13435
353	APRT	637	455	744	663	609.5	615	919	812	658	520	717	396	495	770	607	999	897	814	657
359	AQP2	48.5	147	46	1213	41.5	47	90	87	141	48	43	37	75	64	10	64	70	71	24
410	ARSA	182	254.5	298	311.5	170	253	373	543	345	340	287	124	510	349	394	330	623	384	396
462	SERPINC1	74.5	23.05.09	19	76	30443	862.5	40	7	36	12	24	10	439	22	14	63	42	15	19
546	ATRX	1580.5	2129.5	1742	1389	831	1715	1350	869	1540	833	1877	1686	789	1709	981	2341	923	1774	1327
551	AVP	294.5	401	1780	341.5	188	491.5	442	420	411	486	345	322	308	427	304	402	575	525	382
1080		394	113	30	59	144.5	344.5	37	7316	56	150	154	30	139	1940	48	185	218	116	169
1308	COL17A1	295	112.5	74	116.5	78	108.5	113	44	250	1150	687	85	253	543	327	1201	586	119	220
1287	COL4A5	316.5	298.833333333333	140	343	70.3333333333333	384	119.333333333333	126.666666666667	352	182.333333333333	185	101	223	201.666666666667	147	139.333333333333	336.333333333333	781.333333333333	506
1415	CRYBB2	762.5	794	345	527.5	442.5	550.5	644	479	386	1071	883	264	651	549	595	656	597	412	812
1584	CYP11B1	33296.5	158.5	65	484	175.5	223.5	1082	75	355	259	213	133	257	210	235	881	205	241	397
1585	CYP11B2	24859.5	143	73	314.5	169.5	137	644	59	131	211	240	165	288	225	212	646	216	146	243
1543	CYP1A1	1195	220	692	257	676	1770	623	226	436	407	499	1185	233	401	417	885	2725	375	498
1589	CYP21A2	20490.5	309.5	123	384.5	326	193	373	95	118	371	507	146	189	302	271	302	256	229	381
2006	ELN	356.5	226.5	167	402	207	750.5	208	306	191	394	192	163	245	235	254	299	312	418	583
8288	EPX	339	188.5	131	236	654	177.5	142	85	67	213	479	176	239	376	173	210	374	174	323
2138	EYA1	251.5	262	381	274.5	47	132.5	41	13	161	133	564	260	211	115	161	150	534	49	137
2159	F10	591.5	132.5	202	208	2319.5	397	286	151	160	330	211	199	415	169	465	336	221	624	911
2161	F12	252	155	153	237	1422	164	139	267	134	316	194	104	210	198	102	208	316	163	289
2588	GALNS	803	517.5	379	650.5	313	744	720	317	625	643	585	315	990	520	757	673	620	635	921
2652	OPN1MW	98.5	89	52	83.5	120	74.5	126	4	217	37	131	41	119	153	38	198	298	73	103
2688	GH1	80.5	114.25	248.75	128125	111.5	157	146.75	419.75	54.25	65213.75	135.5	88	167	309.75	36.75	84.5	138.75	84	382.5
3040	HBA2	12675	4361.5	7462	41292.5	41774.5	51487.5	9202	5862	2695	67610	5876	3799	1447	3604	8855	4259	15518	5937	8591
3043	HBB	822	543.5	413	4774.5	20654.5	13308.5	629	357	556	4864	594	261	325	3331	1155	502	764	667	825
3045	HBD	519.5	279.5	250	1391.5	9089	4288	401	161	315	2191	288	138	224	228	567	317	369	351	540
3073		1667	883	679	2146.5	982.5	1787	1511	802	916	2193	1184	426	1056	824	2945	1681	1171	1808	2077
3074	HEXB	3766.5	1139.5	2622	3387	2414.5	5352.5	3527	3489	4264	18366	1662	1637	1259	2943	8498	3753	4468	5160	5444
3861	KRT14	635.5	235.5	212	328.5	145	499	298	352	1568	891	5052	204	208	2676	234	17384	5404	225	296
3949		7484.5	1059	532	1300.5	1720.5	4467	1007	940	1303	1271	613	317	791	663	587	1653	2060	1348	1642
4125	MAN2B1	1241.5	340.5	298	698	439.5	1043.5	1981	825	691	858	970	292	386	927	1011	2188	1099	808	1503
4359	MPZ	194	126	73	125.5	128.5	116	219	55	169	244	206	101	93	161	117	263	311	142	256
5009	OTC	124.5	92	48	116.5	2763	153	200	19	125	54	118	30	142	65	97	136	169	156	179
5096	PCCB	1073.5	937.5	1118	1318	1490.5	472	371	263	442	334	439	829	1355	414	1117	777	517	483	829
5354	PLP1	1368.5	68128.5	1048	162	274	416	657	64	543	45	179	138	1947	189	214	482	1309	682	1168
5378	PMS1	306.5	457	174	372	411.5	429.5	534	17	298	81	422	253	809	271	568	589	345	530	518
5972	REN	81	82	48	3118	110	57	118	19	92	61	101	30	86	43	45	156	96	191	186
5994	RFXAP	1758	2850.5	1598	1820	1652	2295	2587	703	1528	703	3611	925	2297	1576	3919	3502	2250	3643	3310
6010	RHO	61	61	34	74	58	30	66	4	65	25	49	4	19	31	23	85	56	35	70
6261	RYR1	204	323	104	205.5	183.5	149.5	242	36	242	122	228	6642	298	315	173	902	257	162	218
6295	SAG	90	103	28	92	127.5	57.5	90	2	105	23	111	49	220	58	49	197	128	73	108
6439	SFTPB	115	151	79	221	153.5	17535.5	273	94	231	98	196	57	154	124	146	229	210	97	74
6609	SMPD1	660.5	869.5	668	1250.5	830.5	709.5	676	392	747	723	777	695	354	724	1806	991	909	652	1073
6891	TAP2	188	173.5	199	245	162	392	551	215.5	167.5	197	192	147.5	179	361	214	515.5	242	358	259
6927	HNF1A	885	766.5	236	1638.5	926	855	916	631	763	473	1144	361	715	699	495	1209	1086	781	1270
7157	TP53	761	327.5	197	800	482	715.5	1098	214	595	596	1734	259	572	495	960	1579	700	1013	1170
7173	TPO	308	180.5	201	216	155.5	150.5	866	67	210	154	343	176	196	1244	33317	334	535	189	567
7249	TSC2	474	681.666666666667	363.666666666667	603.333333333333	325.666666666667	679	497.333333333333	546.666666666667	489.333333333333	397	562	603.666666666667	918.333333333333	507.333333333333	673.333333333333	715	651.666666666667	788.666666666667	646
7306	TYRP1	114	252.5	451	312	34	175.5	46	166	80	57	115	150	141	90	29	182	55	35	106
7428	VHL	456	438	166	516.5	309	487	763	333	414	366	832	267	382	492	628	1054	611	526	581
7450	VWF	573.5	408.5	616	271.5	218	2459.5	1106	248	495	702	499	594	290	372	634	936	614	1019	883
7486	WRN	400	333.5	167	448	444	540	408	274	306	269	436	169	597	409	396	626	307	691	535
1406		335	220.5	136	432	129.5	113.5	225	208	96	505	329	142	259	246	154	284	206	223	347
1641	DCX	156.5	351.5	26	173.5	61	65.5	70	21	18	305	160	48	80	438	66	151	208	112	149
3039	HBA1	12626.5	4307.5	7518	41313	41579	51379	9245	5885	2655	67308	5803	3779	1451	3575	8860	4238	15491	5956	8539
3047	HBG1	265	118	112	14253	34119	33839	101	61	300	7956	138	70	212	158	222	126	121	158	290
963	CD53	1725.5	1267	415	438	1494.5	5499	12049	329	399	3309	6010	336	265	1802	3210	16950	1754	974	2638
2944	GSTM1	8517	2410	2216	3237	2783.5	3071	1940	2036	2788	802	1697	3969	4354	1693	5298	2647	4768	5747	6194
731	C8A	134	68	35	84.5	3683	71.5	56	43	28	218	133	88	221	106	57	47	112	64	102
3568	IL5RA	92.5	37.5	31	42.5	58.5	133.5	77	6	66	26	46	17	99	30	50	122	166	41	88
3570	IL6R	469.5	228	181	492	747	720.5	803	202	275	207	394	1577	315	251	291	997	335	482	518
2209	FCGR1A	270	310	36	85.5	158	530	273	72	53	1043	258	94	313	233	327	241	326	209	267
2215	FCGR3B	1666	1217	423	306	2367.5	5715	1282	171	550	2971	1240	369	727	807	1034	1232	1158	765	1101
3586	IL10	124	56	20	40	64	77.5	117	9	14	109	79	31	102	27	57	131	94	55	70
1378	CR1	160.5	142	134	782.25	349.75	509.75	1735.5	141.5	133	677.5	316	108	157	294	173	1720	251.5	135.5	199.5
1604	CD55	13974	2364.5	5404	2317.5	2940	20892.5	4943	1922	662	28451	1797	10337	3586	14054	6258	7760	10999	8231	6760
3552	IL1A	86	49	29	29.05.09	48	107	35	12	16	51	40	17	552	45	8	641	24	56	8
3553	IL1B	146	135.5	21	82.5	159.5	1196.5	260	17	51	222	68	8	27	68	76	517	165	63	76
3557	IL1RN	324.5	27	24	36	684	421	36	8	44	46	51	47	252	218	60	16074	689	34	44
6556	SLC11A1	274.5	171.5	137	231	255	892.5	224	81	149	240	210	126	160	200	114	237	220	127	163
1234	CCR5	69.5	35	6	9	27	51	122	4	11	124	111	9	35	68	46	170	92	22	76
6696	SPP1	1138.5	21366	639	49185.5	3162.5	10374.5	2137	7567	829	34237	742	159	571	746	1586	1823	2187	2150	1443
2638	GC	208.5	59	56	554.5	52651	4158	44	1987	62	84	53	49	1031	34	99	103	74	77	1026
3576		204.5	133	141	288	388	10032.5	255	107	206	156	503	156	98	150	308	589	4620	188	217
3600	IL15	228.5	48.5	70	111.5	61.5	156.5	290	52	77	134	221	143	77	85	553	251	155	164	228
3558	IL2	337	98	85	161.5	316.5	110.5	197	59	106	13	169	65	110	134	170	229	126	147	175
730	C7	14946.5	153.5	4569	7640.5	3036	5982.5	10660	1673	362	7596	1744	239	1516	774	2114	1536	1460	8938	5951
3562	IL3	123	18	10	17	22.05.09	09.05.09	14	6	12	24	27	17	41	13	28	38	22	18	44
3565	IL4	141.5	18.05.09	14	30	16.05.09	11	14	19	17	15	41	44	58	18	40	27	16	32	58
3578	IL9	8	21	16	11	37	07.05.09	13	7	15	3	16	7	24	23	8	37	13	26	22
720	C4A	1920.75	565.75	268.5	427.75	5706.25	655.75	1205.5	153.5	246.5	377	964	135	311.5	332.5	3457.5	599	471.5	515	688
6890	TAP1	616	301	242	449	354.5	1249.5	1528	215	523	360	1200	223	433	682	521	1588	832	649	964
7124	TNF	290	55	161	301.5	58	73	398	30	103	119	138	29	254	102	61	224	76	91	113
4049	LTA	1040	539	464	784	375	615.5	762	413	518	545	1056	361	685	730	771	1013	519	571	890
3484	IGFBP1	161.5	29	8	186.5	3038.5	110.5	4	52	13	1401	98	28	183	86	75	214	29	18	67
3485	IGFBP2	737.5	359	244	925	2545	682.5	224	6698	921	528	466	181	509	204	442	621	1114	1041	3231
3486		3128	817	1212	2978.5	6755.5	3021	5158	652	1851	20312	1215	1349	1533	1087	1744	3249	3128	10941	7458
3488	IGFBP5	7565	1010.5	2161	5315	504	2200.5	2449	542	2108	3805	1395	4065	650	943	7951	3916	3349	12117	13340
3569	IL6	426	218.5	224	213.5	116.5	6983	533	156	151	371	435	490	141	112	392	370	1065	154	453
5054	SERPINE1	744.5	205	251	748	3209	6763.5	832	84	349	4562	307	325	343	191	860	593	1204	435	728
4846	NOS3	299.5	153.5	175	299	168	372	382	157	252	620	206	140	280	132	166	301	312	395	488
2260	FGFR1	2070.16666666667	859.222222222222	1308.22222222222	1505.22222222222	371.111111111111	1884.88888888889	936	2704.11111111111	972.888888888889	1313.11111111111	644.222222222222	742.444444444444	1089.88888888889	664.888888888889	748.666666666667	1319.88888888889	1682	2684.66666666667	1796
733	C8G	209	142	38	212.5	636	186.5	95	405	134	391	254	105	158	152	97	200	189	100	166
5004	ORM1	575	196	186	248	66199	2278	286	606	2491	276	286	108	2900	172	224	214	231	321	767
5005		866	340	323	451	65054	1990.5	392	490	2356	365	498	131	2307	244	533	369	531	603	1377
960	CD44	4068.5	751	588	320.5	760.5	5458	6522	2075	1206	2721	2107	680	352	10117	3810	9852	5282	13591	11732
966	CD59	13456	9827	14862	4876	5964	22601	9809	9634	4126	74469	5933	21238	6857	19102	26821	29641	25975	16409	37136
3481	IGF2	1232.5	369	766	2455.5	15120.5	1652	342	311	325	18460	232	417	1539	200	258	555	518	1017	874
3263	HPX	460.5	158.5	116	175	7684	758.5	126	63	242	337	170	92	465	97	86	263	245	131	227
4684	NCAM1	2650	8809	2854	819.5	266.5	461.5	431	65	680	65	135	323	530	217	2264	599	320	4110	3109
920	CD4	344.5	159	66	107.5	478	1054	1584	40	53	624	2595	77	105	331	325	1134	193	139	225
4891	SLC11A2	564	737.5	268	889.5	593.5	789	502	455	512	593	783	525	534	717	1085	1347	860	631	634
3479	IGF1	280.5	151.5	127	154	208.5	226.5	214	79	368	253	203	233	303	163	184	214	180	794	614
3458	IFNG	148.5	27	71	52.5	96	363.5	340	12	54	51	153	12	44	50	133	214	409	80	98
4842	NOS1	194	418	70	257	164.5	192.5	187	72	243	84	177	801	108	286	106	361	174	87	124
3356	HTR2A	21.05.09	152	21	22	30.05.09	18.05.09	29	4	31	19	21	16	49	39	22	59	40	57	63
624		1165.5	465.5	331	1005	755.5	899.5	527	869	646	553	421	290	411	460	816	1013	1041	920	1087
4843	NOS2A	233	183.5	61	183	77	214.5	267	13	118	58	117	50	120	60	80	180	343	75	93
974	CD79B	176.75	191	151	193.5	160.75	205	854.5	194.5	193	266.5	380	187.5	189	431.5	266.5	1320	330	240.5	274.5
4052	LTBP1	1238	297.5	959	813	497.5	1161.5	406	183	609	1472	251	280	639	391	323	721	741	2316	2105
3588	IL10RB	1511.5	849.5	638	1295	1113.5	2484.5	1883	779	1205	3289	2714	801	579	1293	1759	2449	1397	1819	2152
3454	IFNAR1	4606.5	4395	2378	4029	3483	7346	4193	2904	3344	4590	4375	3852	3373	4627	8301	6263	3518	4210	4280
4689	NCF4	440.75	322.5	318.5	436.75	449.5	857.75	1459.5	480	344	622.5	320.5	221.5	336.5	592.5	317.5	1645.5	758	400	458.5
3684	ITGAM	208	68.5	32	46.5	75.5	103	155	44	64	86	79	41	101	34	113	198	63	112	188
5990	RFX2	612	447.5	205	495	347	733.5	531	166	631	214	547	177	2258	268	404	646	1147	853	1075
6648	SOD2	3068.5	2887	5165	4570	3642.5	12127.5	4926	1588	2528	1402	1946	43039	2027	2831	3106	6023	3045	2864	3252
2936	GSR	3383.5	2386.5	2001	4951	2446.5	2940.5	2059	1710	3727	2075	3193	1815	1994	2194	2957	4252	3448	2397	4146
7448	VTN	1776.5	199.5	806	385.5	48411	2925	267	746	186	475	185	84	1039	152	121	205	245	210	340
356	FASLG	145.5	155	66	71	78.5	70.5	179	17	224	156	211	54	163	208	64	375	268	96	179
3589	IL11	76	151.5	27	37	47.5	26.05.09	32	57	97	40	41	35	57	148	26	72	191	40	102
1231	CCR2	106	89	54	116	83	114.5	242	120	49	90	189	101	183	255	125	145	247	82	122
6402	SELL	386.5	332	238	371	844	1358.5	9468	40	228	327	4535	105	169	2112	1662	10962	704	286	687
7040	TGFB1	4269.5	1433	1113	2704.5	3043	6650	7166	754	2050	8295	4037	577	1163	2054	2294	7922	3796	6918	6191
6133		5867	3831	3820	6801	6419.5	8951.5	10157	2211	4700	1770	6807	3328	1752	5389	18069	12109	13926	10782	11357
18	ABAT	616	4815.5	605	5019	3858	756	568	4620	1432	663	476	145	1346	499	2801	1010	643	560	609
43	ACHE	419	1263.25	496.5	443	515	657.75	792.5	594	561.5	486	1406.5	2578	569.5	704	386.5	1236	874	551	519.5
95	ACY1	248.5	167.5	190	3211.5	971	283.5	240	243	284	257	283	281	226	203	325	246	408	183	190
124	ADH1A	2067	169	1207	848.5	35492.5	5305	1388	1145	453	253	852	911	1528	937	562	752	2427	2161	1897
125	ADH1B	7811	243	4411	2366	36644	21303	4458	2590	1081	426	2227	2716	2170	2337	1825	2764	6389	7867	6463
126	ADH1C	4374.5	164	2838	2418.5	34881	11782.5	2473	2262	860	306	1594	1990	1937	1429	1203	2042	7387	4453	7245
127	ADH4	95.5	63	105	93.5	14968	59.5	79	132	42	42	75	63	515	81	38	117	182	43	44
128	ADH5	3112.5	1706.5	3277	4067	4207.5	3169	1655	1271	3072	1373	1270	1798	2612	2542	3675	2891	2529	5197	3493
130	ADH6	67.5	153.5	68	1100	4411.5	111	101	94	104	123	80	57	205	74	47	45	197	80	83
131	ADH7	82.5	76	41	107	101.5	322	139	73	97	115	181	64	114	124	51	3105	4331	131	166
134	ADORA1	147	283.5	182	239.5	107.5	182	292	211	250	277	193	103	336	281	111	364	231	221	226
185		103.666666666667	79.1666666666667	27	87.1666666666667	99.5	81.6666666666667	83.3333333333333	101.333333333333	33.6666666666667	125.333333333333	60.6666666666667	65.6666666666667	106.333333333333	70.6666666666667	22.3333333333333	54.3333333333333	97.3333333333333	57.6666666666667	36.6666666666667
186	AGTR2	33.5	28.05.09	114	1491.5	17.05.09	432	48	94	38	17	117	8	21	69	5	6	55	1150	1326
191	AHCY	363	408	311	925.5	659.5	424.5	338	600	491	519	511	557	746	413	814	579	547	514	553
211	ALAS1	5781	844	1923	935.5	2429	1274.5	758	468	738	1062	971	1554	770	614	1011	1084	990	681	777
217	ALDH2	1771.5	1474	1922	2231.5	6275	2569.5	908	843	1216	471	1013	1758	856	749	1517	1911	1923	1378	1536
218	ALDH3A1	267	269.5	137	277	165.5	1192	362	293	360	252	296	134	357	304	214	6248	16399	303	566
220	ALDH1A3	523.5	362	215	425	194	510.5	421	525	2392	438	1014	316	864	307	177	1450	1653	610	576
222	ALDH3B2	127	149.5	91	168.5	122	209.5	140	201	171	229	417	61	183	142	83	813	349	125	127
223	ALDH9A1	996.5	773	668	1451	1080	922.5	781	688	1116	490	1527	1217	1568	704	2438	1614	1147	909	821
239	ALOX12	182.5	229.5	127	279	262	236.5	323	286	282	197	113	88	353	210	137	569	262	241	192
240	ALOX5	1397.5	630	384	432	654	4057.5	2758	940	907	1425	646	275	444	901	448	3150	1038	863	796
279	AMY2A	1335.5	477	382	521	351	1018.5	1023	64704	31872	151	52490	344	258	741	876	646	1368	525	477
301	ANXA1	6596	1066	4465	1714.5	2182.5	27134.5	6052	1507	9689	45779	10142	4510	1229	4877	12952	64405	34764	10026	8509
476	ATP1A1	5506	12695.5	5665	31254	3086.5	11960	4257	28061	4153	5075	19663	2661	7034	2262	42221	3493	10544	6657	5458
477	ATP1A2	752	5318	1570	368	159.5	414.5	291	248	601	200	472	11564	493	213	232	986	398	464	507
495	ATP4A	328.5	319	250	205.5	154	277.5	358	600	291	208	150	119	290	203	398	154	352	424	29214
593	BCKDHA	1926	1406.5	2766	1993.5	1272	1639.5	1330	1496	1135	780	1457	2284	1953	1250	1375	1691	2096	2092	1782
645	BLVRB	3735	1775.5	3806	2663	10442	5695	2477	1641	3010	4417	3070	3900	2348	2331	4001	5242	3813	3056	4930
706	TSPO	291	224.5	291.5	252.75	177.25	399.5	326.5	285	288	250.5	306	189.5	204	249.5	239	575	671	359.5	284
722	C4BPA	175	92	28	88	9373	1337	164	212	67	263	172	60	345	138	32	130	136	157	192
725	C4BPB	78	32	4	39	980.5	66.5	20	8	15	262	96	21	83	77	10	69	67	25	119
762	CA4	179	191.5	238	174.5	78.5	623	131	330	18	275	207	183	124	230	1004	81	145	196	290
774	CACNA1B	201	840	59	129	72	110.5	132	65	77	352	246	118	393	179	98	104	194	85	148
775	CACNA1C	726.5	640.5	745	278	120	365.5	191	77	201	503	204	178	357	195	130	271	256	1185	883
776	CACNA1D	424.5	444.5	47	208.5	122	346	65	75	128	269	175	95	242	255	329	173	197	186	253
777	CACNA1E	144.5	804.5	47	93	81	58	68	23	70	135	200	69	167	176	64	75	165	96	117
781	CACNA2D1	688	1620.5	609	258	81	168	127	44	66	213	151	3601	272	237	755	369	149	458	372
782	CACNB1	814.5	4261	288	417.5	151.5	609	525	208	458	483	1015	5032	580	493	460	1452	585	688	691
783	CACNB2	2946.5	3628	3814	307.5	182	434	136	499	191	247	317	195	215	716	234	321	341	1977	1805
785	CACNB4	351	2253.5	51	224	60.5	106	96	48	118	238	285	111	482	258	90	418	251	121	186
786	CACNG1	130	68.5	23	98.5	39.5	42.5	34	32	44	129	241	2610	88	208	24	236	116	47	55
797	CALCB	27.05.09	359	18	1860.5	472.5	24.05.09	26	25	37	31	43	2304	182	2521	1194	33	1459	29	26
885	CCK	1039	980	375	391	293.5	366	330	295	396	1177	817	510	934	615	421	637	539	501	758
886	CCKAR	526.5	467	204	288.5	202	126	116	175	247	608	443	236	403	374	210	1033	584	290	6109
915	CD3D	479	118.5	86	129.5	335.5	486	6673	204	115	286	15497	112	107	771	865	3811	591	143	969
916	CD3E	1444.5	352	294	473.5	781.5	1568	15439	501	172	941	31178	259	400	2169	1604	8878	1724	811	2840
919	CD247	274	170.5	103	222.5	181	266.5	1172	99	39	279	2338	92	117	380	202	716	304	162	312
1081	CGA	209.5	265.5	145	134	490	181.5	46	77	190	67240	287	153	197	222	148	183	194	140	285
1135	CHRNA2	142.5	257.5	18	61	42.5	74.5	183	52	546	154	149	72	114	101	62	37	132	47	115
1136	CHRNA3	346.5	188.5	41	66.5	39	45	143	11	22	146	3591	69	159	164	86	31	102	70	239
1137	CHRNA4	346	398.5	127	287	220.5	135.5	284	188	138	403	344	184	300	247	200	99	256	220	242
1138		318.5	245	357	226	68	106	134	157	141	327	276	257	457	156	91	228	194	229	272
1139	CHRNA7	208.5	155.5	60	107.5	52	140.5	179	104	146	170	212	93	165	174	199	196	178	132	285
1141	CHRNB2	446.5	1016	256	313	257	332.5	371	162	373	681	553	168	324	411	189	543	438	400	685
1142	CHRNB3	39	65.5	2	9	17	03.05.09	3	15	1	23	26	20	42	23	9	16	9	16	21
1143	CHRNB4	171	79.5	19	64.5	48	31	89	22	24	140	213	59	285	148	38	64	80	56	87
1144	CHRND	224	88	53	135.5	69.5	42	62	17	22	191	200	193	79	191	56	143	113	58	150
1312		5697	3387.75	1992.5	3661.25	6623.75	5755.25	2485.5	3056.5	4610	5538	5355.5	3818.5	3721.5	1914.5	3428.5	5246	5427	5289	4633.5
1384	CRAT	871.5	721	968.5	1014.5	972.5	459.75	355.5	1966.5	882.5	633	813.5	2871	4755.5	299.5	557	781.5	1072.5	866.5	826
1437	CSF2	739	632.5	405	612.5	352	350	510	407	71	1150	1620	409	899	852	495	552	593	425	1148
1440	CSF3	173.5	115.5	52	117	75.5	542	138	45	48	125	232	240	133	127	162	83	417	104	115
1441	CSF3R	519.5	533.5	316	424	787.5	985	628	364	85	9499	674	280	394	472	469	617	548	426	690
1544	CYP1A2	432	206	117	281.5	1971.5	355	301	169	85	416	444	188	277	504	232	298	534	197	417
1548	CYP2A6	324.5	144	72	147	7046.5	142.5	75	75	26	215	146	120	416	145	137	174	281	90	229
1549	CYP2A7	143	121	88	90.25	7932.5	174.5	60	99.5	77.5	83	218.5	67.5	591.5	201	69	70	323.5	162	103
1551	CYP3A7	311.5	34.5	13	110.5	29741	297.5	30	24	24	67	99	37	157	69	41	152	91	84	213
1553	CYP2A13	376.5	151	60	177	5882	151.5	67	93	40	227	156	103	327	157	223	186	317	107	314
1555	CYP2B6	124.5	70	16	77.5	2865.5	700	30	8	7	127	67	43	155	65	28	74	669	68	88
1558	CYP2C8	233	300.75	106	299.5	20024.5	278.25	99	337	101	75.5	163.5	96	2020	317.5	210.5	435.5	429.5	132.5	464
1559	CYP2C9	363.5	186.5	136	364.5	34327	159.5	111	133	27	348	251	92	1140	188	121	710	696	88	1707
1571	CYP2E1	565.5	594.5	276	308	30625	333	360	631	217	438	356	207	2100	400	333	1161	411	585	1010
1572	CYP2F1	261.5	156.5	83	179.5	135.5	270	121	60	61	285	214	101	188	219	123	267	1156	190	205
1573	CYP2J2	436	781	2539	222.5	1760	241	160	167	97	1513	216	906	427	340	105	575	811	164	327
1577	CYP3A5	1100	62.5	29	217.5	7719	676	58	407	228	192	323	71	287	113	81	876	277	302	2109
1579		304	251.5	135	1455.5	6913	235.5	241	181	73	350	332	159	396	282	178	222	264	179	396
1580	CYP4B1	298.5	78.5	88	144.5	58.5	1003.5	81	38	113	154	115	159	86	149	198	190	1429	94	196
1581	CYP7A1	153.5	76	33	73.5	594	49	44	18	15	188	105	56	90	102	67	107	86	66	105
1583	CYP11A1	19631.5	74.5	31	289	75	31.05.09	140	25	17	18017	97	72	1002	99	62	360	95	115	205
1591	CYP24A1	282.5	115.5	6	115.5	41	102.5	46	3	64	270	102	37	62	107	282	775	448	310	127
1592	CYP26A1	182	185.5	24	161	141	82	55	16	63	275	177	57	97	197	102	129	260	50	165
1593	CYP27A1	429.5	266.5	73	253	1902.5	540	595	85	415	155	283	296	159	363	261	433	355	272	478
1594	CYP27B1	110.5	27.05.09	4	87	20.05.09	29.05.09	17	125	10	37	47	23	26	63	267	79	53	25	42
1595	CYP51A1	2340	2630.5	533	970.5	3893	1492	595	901	268	922	234	279	2823	651	1834	1705	1078	683	1301
1621	DBH	649.5	146	98	201	333.5	91.5	154	101	45	399	195	134	186	153	114	207	203	112	264
1633	DCK	1071	1884	408	598	1787.5	1231.5	2229	430	74	1008	5317	669	691	688	1797	3762	575	1079	1186
1636	ACE	243	206	264	425.5	117.5	1239.5	362	386	427	331	203	264	661	194	477	405	458	524	371
1644	DDC	402	176	68	647.5	650.5	177.5	203	533	89	370	360	108	260	288	209	218	245	82	455
1719		836.5	1038.5	681	601.5	1948	639	1046	326	226	1207	2402	667	3004	755	1321	2045	624	901	1124
1733	DIO1	194.5	78.5	10	348.5	2375	122.5	210	12	32	191	306	17	60	411	12067	133	205	33	172
1734	DIO2	35.5	155.5	113	59.5	10.05.09	89.5	86	33	141	101	160	144	236	81	1779	560	139	186	108
1812	DRD1	338.5	295	125	158.5	130.5	163	239	275	59	640	479	206	382	299	238	231	200	299	361
1813	DRD2	229.75	368	154.5	237	96.5	281.75	264	206	293.5	239	394	129	366	309	65	250	696.5	335	211.5
1815	DRD4	481.5	541.5	312	602.5	327.5	388.5	387	490	169	775	373	197	253	306	497	516	444	486	1575
2056	EPO	107.5	55.5	27	67.5	77	169.5	35	84	105	139	99	39	33	59	66	51	100	54	71
2246	FGF1	162.666666666667	2625.33333333333	353.333333333333	329.333333333333	72.3333333333333	292.5	204.666666666667	82.6666666666667	163.666666666667	108.666666666667	384	157.333333333333	192.666666666667	255	139.666666666667	489.666666666667	1530.33333333333	170.333333333333	415.333333333333
2280	FKBP1A	3164.5	3307.5	1723	1501.5	1426.5	4617.5	2791	1460	1293	3909	1960	1472	1005	1117	6167	3413	1873	3843	5087
2348	FOLR1	228.75	412.25	165.166666666667	3306.25	170.416666666667	3661.08333333333	188.5	540.833333333333	323.5	1685.16666666667	3498.5	129.5	255.166666666667	363.666666666667	2374.5	1268	5884	344.166666666667	1002.16666666667
2350	FOLR2	809	291	292	363.5	615.5	911	959	12	157	2057	521	157	164	414	529	683	954	396	624
2352	FOLR3	150.5	77	46	202	214.5	771.5	118	107	59	213	116	28	73	80	177	117	240	92	146
2556	GABRA3	174	1604	30	50.5	45.5	21.05.09	54	8	24	238	43	13	130	23	36	84	81	63	79
2559	GABRA6	131.5	105.5	18	38.5	32	16.05.09	30	6	15	28	40	8	93	24	36	41	32	22	66
2560	GABRB1	184.5	1415	158	107	70.5	45.5	52	15	48	253	68	32	161	67	31	110	73	55	74
2561	GABRB2	131.75	2476	118	125.75	52.25	93.25	64	85	48.5	59.5	97	67.5	144.5	85.5	32	49	88	78	79
2563	GABRD	370.5	514	182	242	434	207	170	110	146	197	208	107	259	117	158	282	190	140	276
2566	GABRG2	267.5	6920	110	76.5	78	48.5	96	18	44	118	97	19	106	52	63	127	104	57	177
2571	GAD1	259	1777.75	298	367.5	126.75	174	239	191.5	189.5	213	197.5	177.5	351	229.5	155.5	142	339.5	279	203.5
2572	GAD2	139.5	584	32	49.5	39.5	25	45	69	34	73	54	10	62	61	36	83	90	41	46
2618	GART	1082	670.5	500	898	596	1052.5	902	619	617	826	1083	681	1365	556	1107	1234	653	911	1168
2677	GGCX	485.5	272	187	534.5	749	518.5	332	303	326	568	242	168	198	289	597	321	263	349	508
2692	GHRHR	292.5	196.5	111	216.5	92.5	196	187	81	170	256	232	80	139	164	194	209	189	167	283
2743	GLRB	557	4629.5	700	486.5	133.5	428	208	482	345	270	233	330	298	1473	251	365	485	493	528
2796	GNRH1	263.5	105	93	204.5	303	200	209	57	127	108	305	74	179	107	162	215	164	269	468
2891	GRIA2	209.5	3213	25	18.05.09	35.5	24.05.09	27	22	26	35	37	31	132	45	36	133	52	274	161
2890	GRIA1	370.5	1490.5	46	74.5	88	325.5	84	61	73	88	140	60	195	117	87	138	124	114	130
2892	GRIA3	305.75	2115.25	142	184.5	85	87.5	142.5	156.5	127.5	66	123	43.5	125.5	105	37.5	119	142.5	191	156
2893	GRIA4	209.5	889.5	33	85	78	34.5	116	21	49	66	79	28	82	94	74	101	91	81	247
2897	GRIK1	162	404.5	30	51	30.05.09	34	43	8	54	46	36	30	83	32	58	72	47	74	112
2899	GRIK3	232	282	80	77.5	45.5	44.5	80	41	85	68	72	32	103	65	62	120	76	67	139
2903		148	773	103	181	88	114	107	51	129	133	89	66	307	99	99	146	98	126	162
2904	GRIN2B	129.5	561.5	46	96.5	50.5	47.5	103	14	49	91	51	22	96	32	54	118	69	79	128
2905	GRIN2C	261	341	120	164	122	125.5	108	57	140	175	87	101	147	243	316	162	170	77	169
2906	GRIN2D	510.5	416.5	167	400.5	153	307	299	204	288	388	431	142	307	273	297	406	285	333	521
2911	GRM1	207.5	530.5	149	154.5	120.5	94	122	20	98	148	121	56	144	78	96	151	128	107	152
2912	GRM2	25.05.09	33	3	04.05.09	8	03.05.09	5	3	3	7	6	4	35	2	3	10	5	3	5
2913	GRM3	242.5	3415	130	50.5	61.5	28	72	8	45	50	51	27	80	41	36	78	77	16	71
2914	GRM4	87.5	144.5	57	31	27	18.05.09	48	10	20	9	49	21	44	26	22	44	51	14	43
2915	GRM5	162	831	43	54	45	48.5	44	29	55	28	57	24	195	45	56	97	113	25	79
2916	GRM6	647	305.5	261	389	465	341	308	249	269	267	502	190	433	223	431	398	361	310	532
2917	GRM7	300	712	87	120	151	116	128	34	154	114	133	60	246	103	126	140	220	286	280
2918	GRM8	230.5	300	26	157.5	94	72.5	40	24	30	70	71	27	223	41	99	103	52	77	95
2939	GSTA2	22841	116.5	90	31194	24240	4159	394	15601	1622	337	118	91	14361	229	113	1488	19940	141	4331
2940	GSTA3	6105	163	120	3728	1841	1175.5	292	1629	444	3494	198	108	2630	226	186	435	2402	208	1240
2946	GSTM2	5896	2523	2962	3564.5	1285	3277.5	2021	2350	2769	609	1708	5184	2786	1497	5341	2516	5477	6345	8238
2947	GSTM3	1552	1355	1542	3157	494.5	905.5	448	1451	949	353	353	930	10686	409	3138	782	645	1408	1757
2948	GSTM4	6541	2503	3122	4087	1848.5	2641.5	1922	2161	2295	698	1526	4264	3157	1563	5664	2753	4179	4983	7462
2949	GSTM5	6395	2856	2424	3150.5	1226.5	3259	1541	1536	2253	392	1423	3337	3123	1320	4261	2387	3900	6079	8120
2950	GSTP1	2124	893	1128	2499.5	707.5	3085.5	1416	1435	1318	2054	1411	1329	474	974	6316	4607	5696	2219	2658
2952		2247	616.5	1352	1327.5	943	932.5	483	855	1878	388	325	1940	370	310	3065	872	1141	961	1761
2953	GSTT2	368	178	92	171.5	148	183.5	104	51	226	68	121	98	154	127	209	192	159	222	270
2977	GUCY1A2	146	109	80	48.5	40	126.5	41	72	60	90	29	53	74	27	42	71	39	118	104
2982	GUCY1A3	585	850	607	840.5	268	940.5	448	410	574	352	273	240	138	160	361	554	296	727	638
2983	GUCY1B3	627.5	3846.5	809	1237	352.5	1660	882	581	492	1301	430	376	235	238	484	578	351	1491	1686
2987	GUK1	1609.5	1529	791	1370	911.5	1516.5	1052	1424	908	908	1260	797	950	941	1987	1704	1323	1256	2053
3156	HMGCR	1926.5	1775	195	1113	1519	1314.5	514	364	720	692	547	227	1433	347	1424	1239	536	559	749
3248	HPGD	3088.5	177	161	2955	2181	12947	638	89	666	19698	919	342	302	490	330	2882	510	3680	3104
3283	HSD3B1	3501.5	71.5	95	75.5	50	58	103	29	31	41456	100	46	77	90	45	145	72	50	101
3357	HTR2B	1045	82	134	691	120.5	166	240	25	84	304	127	35	260	97	390	183	150	2677	1583
3358	HTR2C	27.05.09	224.5	22	22.05.09	21	19.05.09	21	5	34	21	17	14	26	42	26	33	37	30	29
3359	HTR3A	108.5	80.5	16	41.5	46.5	48.5	127	25	48	58	132	28	73	97	85	274	84	74	114
3360	HTR4	194	148.5	45	67	57	88	102	47	72	139	133	69	90	100	100	137	98	107	139
3362	HTR6	78	63	31	56	25.05.09	60.5	63	12	57	60	59	31	54	37	45	61	56	79	80
3363	HTR7	78	118	56	88.5	46.8333333333333	77	87.6666666666667	92	90.3333333333333	85	93.3333333333333	26.3333333333333	332	83.6666666666667	83	37	113.333333333333	63.3333333333333	61.3333333333333
3384	ICAM2	901	358.5	592	724	429.5	2637	2264	388	376	1157	1356	523	246	448	779	1263	701	984	1445
3455	IFNAR2	1030.5	775	777	818.5	1093.5	1934.5	2428	664	680	1173	2081	694	504	778	1417	2123	1428	1140	1340
3480	IGF1R	1747	1150	641	2289	361	1536	670	988	2229	1474	868	459	1308	794	1589	927	888	1365	1722
3482	IGF2R	1065.5	591.5	758	1323	727.5	1204	952	662	786	849	927	2151	861	656	1023	1110	580	895	1047
3554	IL1R1	1142.5	142.5	281	782.5	564.5	2639	806	625	1441	1753	407	396	561	386	1103	637	692	832	852
3560	IL2RB	596.5	332	192	317	306	426.5	755	294	291	504	814	211	481	315	367	676	402	309	666
3567	IL5	105.5	19.05.09	32	28.05.09	32.5	8	13	8	7	12	34	38	367	13	42	59	18	10	32
3574	IL7	153	42.5	39	95	150.5	287	744	30	135	34	108	37	300	106	272	415	175	125	174
3592	IL12A	268.5	143.5	95	119	88.5	220	140	111	97	147	159	76	144	109	109	175	147	124	174
3614	IMPDH1	269.5	120	81	108.5	81	152	149	163	149	142	175	66	176	138	118	230	140	155	228
3676		207	67.5	35	204	585.5	708.5	1249	35	65	236	1987	36	66	179	215	876	182	143	238
3687	ITGAX	273.5	297.5	121	194	217.5	735	975	179	204	293	351	113	205	215	273	502	256	308	468
3694	ITGB6	380	84	88	753	56.5	1174	93	216	266	442	123	1827	128	196	312	562	276	157	250
3695	ITGB7	415	215	120	293	296.5	367	1141	195	223	238	647	114	229	389	349	821	393	276	454
3762	KCNJ5	1347	215	224	236	175	313.5	374	798	308	334	472	102	289	167	235	280	135	249	325
3818	KLKB1	91.5	136.5	103	334.5	3340.5	199.5	126	257	57	31	73	18	179	32	143	122	92	118	144
3827	KNG1	305	106.5	138	37599.5	54208	1856	54	189	60	50	39	15	2016	31	71	117	54	114	62
4048	LTA4H	3014.5	1351.5	1227	3152.5	1059.5	8733.5	3801	1367	1652	910	2485	1798	1400	1508	4126	4734	1803	2730	3998
4051	CYP4F3	498.5	256	113	280.5	2216	289	202	145	193	433	231	98	195	212	263	585	709	264	685
4056	LTC4S	263.5	310	104	394.5	152.5	203.5	327	324	308	381	440	193	306	217	350	376	335	393	571
4129	MAOB	1164	374.5	1198	1392.5	774	223.5	143	173	410	195	151	1272	267	948	187	399	233	2007	1779
4254	KITLG	592.5	530	370.5	517.5	101.25	1818.5	199.5	146.5	344	219.5	281.5	207	420.5	99.5	193	759.5	215	845	606
4256	MGP	24088	624	11717	6042.5	1407.5	19790.5	7869	530	11536	589	3032	2577	4554	30838	21487	6242	25357	35458	31919
4306	NR3C2	578.5	637	384	748	265	676.5	428	240	242	188	194	537	571	464	1042	351	396	411	622
4311	MME	210625	149.5	332	10460.25	691	1921125	315.5	104	3914.75	3740	445	1285	255	1047	167	572.25	469.5	565.75	295
1728	NQO1	2141	943	473	774.5	272	1757.5	370	293	401	399	262	633	227	770	3624	2264	6470	750	3807
4835	NQO2	1801	1587.5	1377	5561	2547	1160.5	872	284	765	416	699	1607	770	1220	1567	1340	1152	1074	1642
4852	NPY	1100	4313	219	350	229	368.5	1099	169	37447	182	340	168	425	370	345	373	388	230	691
4882	NPR2	833.5	772.5	805	545	592.5	883.5	522.5	269.5	608.5	477.5	277	620	630.5	408.5	369	516	617.5	2296.5	1335.5
4883	NPR3	230	88.5	520	2506	726.5	1029.5	194	23	293	99	166	87	89	86	397	253	128	254	222
4985	OPRD1	86	122.5	32	127.5	101.5	125.5	152	19	100	51	182	8	53	58	78	135	130	74	126
4986	OPRK1	39.5	196.5	18	27.05.09	54.5	35	55	3	122	139	27	4	29	18	20	55	55	24	33
4988	OPRM1	47	47.5	13	30	37	22	33	4	37	53	15	8	57	18	8	33	39	14	26
5020	OXT	545.5	323.5	338	516.5	2074.5	587	494	413	320	60	690	240	340	214	207	788	639	285	320
5021	OXTR	579.5	638.5	213	605	644.5	507	475	1027	405	280	735	184	441	318	361	884	684	467	599
5033	P4HA1	801.5	588	745	1799	1452	1618.5	864	181	588	660	607	1908	837	284	760	1005	892	1115	1253
5066	PAM	2603	1878.5	9444	1946.5	543	2277	1132	392	1199	1925	482	2629	574	5768	3398	2346	3526	3290	3266
5140	PDE3B	559	258.5	204	228.5	1068.5	1180	1132	52	389	266	475	70	1336	1119	104	868	286	83	188
5143	PDE4C	383.5	381.5	170	292.5	307.5	327.5	260	60	231	104	278	237	365	194	202	444	380	327	392
5153	PDE1B	348	1369.5	115	188.5	117.5	218	329	6	143	88	257	50	111	100	238	266	246	271	367
5241	PGR	125.5	65	97	63.5	72	114	73	4	85	50	41	44	234	153	48	106	89	2173	821
5243	ABCB1	2546.5	538.5	161	1003.5	438.5	237	389	196	287	663	167	75	179	207	189	307	271	959	489
5319	PLA2G1B	6764	203	126	318	1945	2124.5	342	66780	436	57	298	116	1010	169	192	270	702	246	1310
5322	PLA2G5	464	323	837	322	343	396	348	140	357	567	347	127	466	205	207	325	365	346	383
5327	PLAT	3639.16666666667	597.666666666667	604.666666666667	3238.33333333333	407.166666666667	2899.66666666667	914.333333333333	708.333333333333	1254	671.333333333333	506.666666666667	489.666666666667	1182.33333333333	534	1091.66666666667	836	1441.66666666667	3153.66666666667	2434.33333333333
5331	PLCB3	647.5	346	249	584	419.5	810.5	546	139	431	407	545	291	596	402	487	934	573	823	918
5332	PLCB4	1424	997.5	1056	561	162.5	1204.5	515	85	883	299	837	351	481	4836	1839	1770	1571	1496	1493
5345	SERPINF2	24	36	17	632.5	1894	122	81	3	88	28	35	19	104	28	19	84	78	29	35
5352	PLOD2	1587	876	627	3232	3032	2218.5	474	175	602	1146	656	274	1004	798	6554	1098	1193	2181	2547
5406	PNLIP	2226.5	58	30	67.5	69	30.05.09	80	67986	232	37	76	30	59	59	48	75	166	85	117
5430	POLR2A	1075.5	1411.5	434	1612.5	776.5	1579	1558	479	969	593	1632	586	2734	602	1537	2030	1182	1482	1647
5431	POLR2B	1213	1637.5	1070	1482.5	1093.5	1775.5	1797	353	1000	821	2041	1998	1849	989	2006	2423	1266	1936	2099
5443	POMC	1477.5	2165	891	2281.5	1373	1621.5	1976	38	1370	498	2879	1011	1419	1454	1798	2283	2320	1729	1962
5479	PPIB	13453.5	5890	3951	17185.5	24496	23303.5	11586	11766	10453	19212	10393	2545	6155	11289	45667	20477	12416	21129	25816
5530	PPP3CA	1885.5	15779.5	847	1303	1232	2270.5	1685	94	4573	570	1165	3123	1233	1828	1516	2869	1924	1678	1975
5557	PRIM1	436	572.5	201	577	1398.5	656	991	145	481	201	1578	371	1334	468	917	1326	527	510	606
5558	PRIM2	253	128	93	261.5	252	276	308	57	731	137	460	72	371	185	244	415	235	241	298
5618	PRLR	213.5	157.5	27	289	185.5	45	40	21	143	389	66	28	99	61	33	68	83	322	128
5638	PRRG1	119	416	80	187.5	141	163	143	10	84	258	76	268	143	59	109	85	120	135	104
5639	PRRG2	581	485.5	227	839.5	648.5	506.5	690	262	632	694	896	248	671	681	636	879	1623	548	1141
5730	PTGDS	2686.5	16863	30274	1862	664.5	3657.5	7999	597	5183	1247	2865	995	25535	1519	1425	8910	2564	7885	11691
5731	PTGER1	04.05.09	1	6	28	5	4	58	1	34	25	32	4	4	1	1	72	70	1	1
5733	PTGER3	375	97.5	128	1593	187.5	157.5	319	142	183	85	264	96	172	342	170	406	372	4525	2669
5737	PTGFR	139.5	55	29	79	40.5	73	131	5	59	69	52	27	62	28	46	216	128	438	182
5739	PTGIR	922	478	283	1054	763.5	662.5	907	224	219	253	756	141	259	391	1030	882	737	747	974
5740	PTGIS	1715	114	425	425.5	372	718	327	26	455	89	190	209	349	136	253	304	545	2010	1276
5742	PTGS1	1065	109.5	65	170.5	176	126	146	28	188	64	124	28	62	62	81	259	171	93	267
5743	PTGS2	530.5	120	124	240.5	108	1922.5	532	7	1032	106	104	42	48	46	173	301	607	94	206
5914	RARA	1959	1247.5	1211	2399.5	1698.5	3582.5	2212	320	1226	754	1433	1739	1555	1037	2129	2374	2528	2693	3187
5915	RARB	1784	1146.5	1399.5	2455	502.75	2141.75	818	498	1267.5	1246.5	1820.5	554.5	316.5	423	1755	1300.5	1686	1756	1020.5
5916	RARG	743	329	399	618	323	867	657	140	581	275	522	422	403	490	720	1385	1147	1006	1157
6122	RPL3	29061	12396.5	5499	31556.5	26289.5	30775	37869	16947	28030	8814	31799	4538	18681	24718	40220	40040	29006	35711	42147
6125		14716	5075.5	7135	14743	10345.5	15222.5	15940	14373	9632	3428	13006	9024	6896	10093	26056	20438	11286	19597	21659
6128		13965	7075.5	7089	13243.5	14271	17484.5	19044	6586	9684	3737	15074	15790	4247	13130	26767	23247	16667	19130	22911
6129	RPL7	21748	11413	14252	33058.5	19403	29207	33183	12111	17180	7714	30367	20687	6934	22073	45295	40170	29290	34202	41283
6130	RPL7A	10357.5	4951	3988	10778.5	8423.5	10789	14502	10707	8580	3322	11717	7095	5920	9564	17681	17074	14172	12694	19028
6135	RPL11	5929.5	2404	3410	6714.5	6958	7233.5	11245	6608	4784	2372	8009	4024	2302	5606	11541	12755	8643	8365	11650
6136	RPL12	15595.5	3845	5583	11676	11568.5	16503.5	22697	7898	11742	5120	14700	11458	5036	14252	34368	29518	23343	20363	22815
6137	RPL13	3873.5	1776.25	1651	2672.25	2262.75	4054.75	6610	6443.5	4334.5	1792.5	5057.5	3955.5	1785	3040.5	5362.5	8984	9113.5	5294	4911
9349	RPL23	38530.5	15420.5	26441	43716.5	32473.5	46720.5	54163	25622	31095	18865	43148	38401	11936	34927	59330	59381	42005	46327	58820
6141	RPL18	10062.5	3653.5	3366	8349.5	8717.5	9904	13100	7184	6812	3392	11058	5808	3800	8232	13786	20145	16027	13923	19119
6142	RPL18A	23799	7556	10324	19977.5	17164	28465	45184	25140	16922	8574	34454	30468	8077	28193	37916	38010	30307	32060	38558
6143	RPL19	11842.5	4197.5	5162	10785.5	9722.5	13309.5	21302	9962	9033	4469	16135	12144	5201	11390	21058	22589	15327	13611	19799
6139		7563	3550	3555	6674.5	7248	8502	10172	915	4894	2291	8404	5311	3448	6924	16347	13118	14416	9257	10938
6152		21253.5	10172.5	13513	22131.5	21012.5	24222.5	26468	12240	14790	7109	21438	19716	7054	16688	49694	38077	26761	30566	33237
6154		16547	9214.5	10227	20404	17800.5	19615.5	37718	13955	16451	6138	20592	17318	6213	14137	41363	41176	31935	22579	34372
6155	RPL27	3970	2407.5	2328	4239	3351	4430	6046	716	2947	1731	5217	3805	1336	2708	6709	8934	4212	5551	6171
6157	RPL27A	5946.5	2774	3047	6394	5870	6983	11880	3277	5712	2531	7761	4131	2028	4983	12834	15053	7917	8582	10173
6158	RPL28	42734.5	16817	15909	27637	36742	40533	54883	21527	24324	12811	49942	20967	22249	27038	46815	69573	51502	43342	64706
6159	RPL29	12787.5	4556	6186	11558.5	12797.5	16806	20094	5677	9202	2590	18573	20649	5088	14951	27501	17409	24088	19206	21197
6161	RPL32	5949.5	3315.5	3098	6356	5262.5	7723.5	11542	3932	4244	1792	8632	5676	4279	4997	11234	12554	11521	8343	10487
6164	RPL34	8812	4485.5	5791.5	9134.5	9405.25	12765	15953.5	24297	9976.5	5782	14341.5	9422	3871	11030	22995	22600.5	18687.5	13907	14278.5
6167		14446.5	5674.5	7013	15348	17741.5	18139	31848	20650	14652	6212	20961	12193	5593	12396	30154	38854	35601	20294	30965
6168	RPL37A	5783	3799	4069	6605.5	5963.5	6783	10057	4553	6406	2274	6455	8661	3513	4540	12021	11013	14368	8461	11398
6170		4233.5	1918.5	2642	4869	4604.5	6377.5	14142	3218	4420	1247	8842	4216	1475	4835	14774	14266	11802	6482	7384
6175	RPLP0	12991	2983	4845	11837.5	16235.5	16772.5	14761	2662	9472	3017	16027	10115	3299	14403	24473	30420	21310	15904	18449
6176	RPLP1	2096	827	1306	1767	1744.5	1851	3624	1631	1924	566	2053	3118	535	1425	3430	4096	3970	2647	5097
6188	RPS3	13088	4392.5	4379	11778.5	9205	14101	21941	14201	9205	3752	17502	6815	4993	8318	18710	29934	8548	18186	41677
6189	RPS3A	15361	8753.5	8847	19474.5	15784	23290.5	27084	12613	12398	5633	26436	17509	6794	20775	50225	35782	21905	24448	29050
6191	RPS4X	11731.5	4958.5	5780	12979.5	9394.5	17416.5	17276	7390	9895	5086	16270	11875	4292	12589	21260	20263	21863	20191	23713
6192	RPS4Y1	2155	967	1414	2813	2114.5	2145	3028	1181	2001	370	2814	2008	1157	1345	4430	2186	2203	37	112
6193	RPS5	7462.5	2735.5	3388	6920	7346	8823	12576	8472	6293	2096	7922	7994	3557	7454	17698	16456	11918	11131	16422
6202	RPS8	7000	2934	2029	5213.5	6738.5	7051.5	9210	2801	4711	3753	7738	6472	2746	5800	11238	10993	9200	8035	10831
6204		7381	3679	3477	6797	7137.5	8719	14893	11501	6475	3433	11310	7134	4611	6938	19535	15798	14876	10094	14830
6205	RPS11	34103	13914	16686	34160	30088.5	39859.5	51799	26397	25395	14471	41950	34624	14450	28684	52440	54273	41479	45713	52582
6206	RPS12	929.5	630.5	512	1040.5	666.5	1336.5	1872	523	882	659	1865	773	886	1025	2128	1213	2120	875	1751
6207	RPS13	3968	1733.5	2979	3639.5	3827.5	6069	7188	3146	2946	2505	6467	7742	1884	4746	9142	9725	11990	6035	8349
6209	RPS15	9679	5060.5	3980	8867	7038.5	9619.5	10985	9990	6852	4232	10176	9749	4277	8402	12251	17966	12589	11682	16254
6210	RPS15A	4035	1594	2128	5144.5	5940.5	5546	8654	3349	3285	1751	7350	4893	1923	4210	9450	9928	9234	5909	8265
6217	RPS16	9092.5	2715.5	6787	9409.5	9169.5	10785.5	16064	4571	5374	3816	12711	10467	3026	8948	17131	21312	17638	14216	21392
6218	RPS17	29619.5	13417.5	23883	23138.5	25574.5	30206	35724	23331	24339	13781	31490	27261	15029	45928	36038	37754	41440	33133	35841
6223	RPS19	3867	1318.5	1366	3484.5	4261	4815.5	6733	4989	2496	1566	4993	2524	1652	3136	6880	10553	5585	5084	6020
6224	RPS20	32860.5	13334	20771	37419	33785	48565	59802	19748	27329	14002	49032	37505	18213	30657	58850	63903	33526	44246	48548
6227	RPS21	1689	1605	872	2504.5	1736.5	2292	3835	2626	1575	734	2996	1711	966	1559	4644	4096	2073	2446	3003
6228	RPS23	18134.5	10256	12336	22770	18868	23785.5	34863	11980	13538	6825	32537	25341	5912	18437	42039	41361	25962	31095	36417
6229	RPS24	14744.25	7406.5	10477	13134.25	12484.75	18245.5	17940	22983	18230.5	8555	15117.5	20967.5	8198.5	13449	22831.5	24749.5	37066	22545	17522.5
6230	RPS25	8166.5	3988	5345	9390	6116	10144.5	18381	5248	7749	3800	12408	10788	3833	6864	16596	14069	12933	10619	11898
6231		23798	10499.5	15152	17513.5	26032.5	18379	26144	8721	13005	5660	28959	20604	9794	14695	31232	37272	21425	21855	42208
6232		17540	6268	9225	18705	17455	25142	42625	14070	14290	7497	28566	15017	8913	16000	54994	48899	45798	29336	32356
6234		21292	7863	14550	20288.5	18958	25474.5	30702	28058	15011	7184	22719	21690	5978	20846	37328	62902	34596	23317	35373
6235	RPS29	7059.5	4168	5122	10172	10425.5	11618	24217	2481	6289	2610	16101	8432	3837	7410	18110	23035	18726	9556	13798
6240	RRM1	974	851.5	624	969.5	1348	939.5	796	86	683	694	2291	1394	1412	545	1143	2211	1055	1104	1170
6262	RYR2	250.5	671.5	7633	71.5	101	181.5	89	35	106	62	59	26	112	82	325	113	119	129	182
6263	RYR3	167.5	399.5	39	105	95.5	44	97	8	107	30	137	711	116	83	54	228	130	338	326
6324	SCN1B	1047.5	3178.5	1316	1061.5	836	736	1051	67	728	438	795	6210	519	787	953	1749	948	812	1495
6337	SCNN1A	942.5	311	102	2843	239	1821.5	183	297	1575	57	394	100	271	1862	3727	4078	6573	387	1193
6462	SHBG	294.5	273	123	403	420	146	310	31	245	78	271	21	172	224	158	410	306	196	303
6476	SI	275	62.5	30	333.5	55.5	22	65	10	175	32	59	14	484	34	22	93	59	31	45
6517	SLC2A4	308.5	124.5	374	130	181	97.5	172	43	178	90	98	865	162	94	120	232	129	209	328
6530	SLC6A2	136	70	44	79	64.5	63.5	100	27	123	614	60	31	319	125	59	105	97	93	130
6531	SLC6A3	225.5	156.5	94	199.5	129	162.5	232	56	154	157	380	89	186	150	186	202	170	146	218
6532	SLC6A4	206	191.5	111	230	142.5	4830	231	175	188	1161	278	98	192	197	143	368	196	128	193
6558	SLC12A2	1118	2175	412	839	400	1176.5	329	318	1755	302	318	561	1267	3341	575	5440	5607	809	2420
6715	SRD5A1	275	660.5	151	559	601.5	351.5	265	176	238	155	486	111	257	245	325	1019	451	366	486
6799	SULT1A2	927	798.5	312	761	1359.5	1304.5	1398	389	548	536	1176	257	574	478	1355	1164	932	863	1282
6817	SULT1A1	2480.5	1851	747	2058	4081.5	3074.5	2925	1150	1156	1375	2036	538	1389	903	4108	2632	2240	2287	3444
6819	SULT1C2	143.5	121	86	3536	472.5	268	306	235	193	111	226	65	120	649	2034	216	208	153	1357
6865	TACR2	519	105	33	57	57.5	46	93	28	112	89	139	45	56	56	57	119	116	409	613
6869	TACR1	104	115.5	24	123.5	38.5	85.5	159	108	105	85	42	39	74.5	101	37	112.5	187	264	162
6870	TACR3	93.5	79	25	80.5	26	41.5	49	27	45	15	75	25	51	58	29	40	44	13	47
6915	TBXA2R	301	339	130	334	241.5	268	418	80	314	232	410	132	294	325	270	413	430	296	351
6916	TBXAS1	502.5	409.5	175.5	524.75	662	1492.75	961	150.5	715.5	594.5	358	160	176.5	911	197	866.5	409	370.5	386
6947	TCN1	140	89	62	135.5	331	707.5	234	304	2145	89	474	43	173	41460	119	15358	49292	332	9216
7018	TF	546.5	11567.5	559	375	58319	4044	540	243	723	214	541	161	2004	1226	277	3212	2739	324	437
7086	TKT	2565.5	2020	575	2159.5	1671	3052.5	1596	1451	1283	1588	2427	523	1007	1190	4673	3414	2504	1675	2463
7133	TNFRSF1B	488.5	415.5	206	481.5	357.5	765.5	940	137	453	632	661	255	332	319	418	864	631	493	676
7153	TOP2A	357.5	129	81	844.5	1955.5	702	632	64	207	730	5944	115	5015	318	317	2721	355	345	237
7155	TOP2B	3114	4984.5	2704	4243	1890	3764	3098	1332	2660	2485	5338	3075	2134	2629	4068	5380	2488	4463	4045
7280	TUBB2A	2515.5	19807.5	905	3283	1795	2161.5	1079	1348	1492	1483	1241	852	1824	885	947	4014	2361	2599	2840
7283	TUBG1	1879.5	3128.5	1019	1629.5	1477	1302	256	827	987	928	1077	1174	8588	965	1567	1624	1375	1788	2811
7365	UGT2B10	84	40	74	2751	7680.5	60	38	100	64	25	56	18	121	342	39	61	50	17	137
7412	VCAM1	836	145	136	1459.5	1225.5	1242.5	2159	175	202	417	753	125	142	433	336	1638	526	323	446
7915	ALDH5A1	153.5	642	350	469.5	599.5	158	267	294	279	133	275	742	211	671	333	409	167	150	192
8029	CUBN	178	154.5	47	1305.5	71.5	120	296	60	51	288	423	71	254	178	439	252	160	216	258
8529	CYP4F2	352.5	148.5	68	249	2877.5	179	116	92	244	251	224	69	141	248	171	419	572	135	397
8654		930.5	177.666666666667	302	325	115.666666666667	1149.66666666667	327.333333333333	493.666666666667	731.666666666667	351.666666666667	385	380.333333333333	530.666666666667	175.333333333333	440	404.333333333333	429	732.666666666667	578.333333333333
13	AADAC	7507	181.5	300	343.5	23324	1672.5	294	1192	140	333	229	69	455	165	184	1190	577	161	595
14	AAMP	266	304.5	188	384.5	214.5	307.5	332	360	396	343	293	180	220	314	421	321	519	363	404
15	AANAT	5	11	27	08.05.09	4	08.05.09	24	11	10	13	20	25	9	51	2	6	7	5	5
21	ABCA3	274.5	845.5	277	290.5	116	1530	383	412	398	292	313	203	453	376	546	325	328	362	252
23	ABCF1	1447.5	1269	1269	1611.5	1084.5	1727.5	1723	1336	1560	2116	1298	2691	2300	1569	1386	2120	1623	1803	1750
26	ABP1	620	930	830	7317	586	733.5	983	886	2162	26767	670	519	1104	852	476	860	951	776	773
29	ABR	1506.5	4102	885.5	808.5	311.5	1417.75	1098.5	755	1071	545	1310.5	639	1025.5	799.5	580	2039.5	976	1608	1245.5
40	ACCN1	49.5	661	14	100	22.05.09	46	63	59	49	44	30	42	75	61	26	19	120	239	231
41	ACCN2	177.5	1077.75	52	167.25	52.25	171.75	123	114.5	187	139.5	229	92	142.5	153	89	129	355.5	218.5	202.5
47	ACLY	816.5	1039.5	486	1110.5	749	1282.5	977	1105	1498	963	731	428	1146	1012	897	1782	1091	1072	887
49	ACR	80.5	118.5	93	104.5	30	116	132	168	176	98	107	52	5635	110	21	40	140	190	109
50	ACO2	2005	3695.5	9912	4198	1464	1546	1266	1491	1595	1281	2363	10331	1417	1205	1951	3213	2322	1626	2597
55	ACPP	123	101.5	39	633	58.5	382.5	553	93	52753	407	673	64	176	120	175	585	269	116	140
87	ACTN1	14147	2959	2341	2689	2661.5	6804.5	3831	2261	5639	3953	4803	1933	2038	1930	1941	6170	5231	14359	9797
88	ACTN2	734.5	1147	27734	160.5	69.5	403.5	185	200	698	131	1627	54849	554	128	593	8275	368	223	474
89	ACTN3	249.5	191.5	389	214.5	145	174	235	192	246	282	384	14955	477	211	236	581	229	290	194
90	ACVR1	1186	1045.5	980	1287.5	798.5	1610	959	676	1030	1376	1635	959	781	783	1974	1241	2009	2603	1717
93	ACVR2B	129	279.5	135	195.5	103.5	147.5	170	222	189	342	143	120	255	189	71	83	200	179	112
101	ADAM8	263	304.5	261	329.5	255	382.5	470	391	336	401	260	190	360	354	242	443	427	431	336
102	ADAM10	1015	1496	871	1951.5	1096.5	2511	1602	911	1925	2989	960	811	1160	2758	2397	2302	946	1568	1192
103	ADAR	1240.83333333333	1641.83333333333	311.666666666667	1260	845.166666666667	1923.83333333333	1705.66666666667	767.333333333333	1162.66666666667	1020.33333333333	1123.66666666667	517	1400.33333333333	1651	1634.66666666667	2294	1004	1777	1136
104	ADARB1	1100.5	644.166666666667	180.666666666667	308	175.666666666667	1005.83333333333	570	236.666666666667	481.333333333333	380.333333333333	211.333333333333	346.333333333333	320.333333333333	331.333333333333	231.333333333333	463.666666666667	430	674	581.333333333333
113	ADCY7	254.5	259	235	277.5	215	385	622	337	309	416	344	180	325	419	140	579	411	357	259
114	ADCY8	64.5	584	36	92.5	25	153.5	100	66	75	76	308	51	362	71	18	41	432	67	155
115	ADCY9	918	850.5	977	793.5	452.5	1332	449	1051	479	601	1079	3986	639	251	1615	714	768	912	596
116	ADCYAP1	177.5	202	97	115	176.5	159.5	129	104	130	158	46	130	181	130	106	317	104	226	137
117	ADCYAP1R1	107	768	117	90.5	86	86	109	93	93	66	65	59	102	87	63	131	86	129	101
118	ADD1	3207	3935	1279.33333333333	2450.66666666667	1232	3330.5	2081.33333333333	1319.66666666667	2243.66666666667	1598.33333333333	1760.33333333333	3604.33333333333	2352.33333333333	1849.66666666667	2376.66666666667	3021	1789	3628.33333333333	2803.33333333333
10227	MFSD10	656.5	565.5	302	775.5	386	749.5	588	371	586	418	676	367	515	521	618	821	895	771	971
123	ADFP	1897.5	482	1312	3432	10356.5	4929.5	1850	593	861	13903	1605	12942	1369	1285	946	1572	1193	1846	1301
132	ADK	411	756.25	596.5	530.25	1408.5	1143.25	569	313.5	654.5	1092	558	608.5	679	764	937	1018	628.5	402	418.5
133	ADM	2319	290.5	920	1814	1707	3974	922	313	352	17482	500	1914	173	83	613	1243	5450	727	797
141	ADPRH	14.05.09	10.05.09	18	33	13	41	93	28	15	154	39	101	20	59	26	71	10	11	19
159	ADSS	876.5	1379.5	264	1172	708	1572	1199	792	1058	1016	1101	490	3454	1348	1346	1629	1701	1204	1347
162	AP1B1	1246.5	1910	693	1312	972.5	1375	1556	1239	1751	1464	1369	895	1848	1229	1339	2624	1357	1166	1118
165	AEBP1	2619	566	755	1063	443.5	2395.5	1418	428	1574	1165	577	443	1219	2760	757	1294	1665	5772	3603
166	AES	18045.5	14431.5	17145	8409	6584	15597	11028	12635	14475	14167	23898	34650	6041	14029	29428	20076	20298	19943	14767
167	CRISP1	94.5	79.5	36	72	26.05.09	56	91	71	594	57	72	58	2639	84	22	31	335	65	565
173	AFM	41	45	14	2542.5	16284	186.5	54	117	34	37	11	18	202	31	19	10	80	40	94
174	AFP	51.5	79.5	31	272.5	21749	2055	71	51	78	56	21	33	67	55	22	30	72	55	45
176		236	269.75	92	294.75	141.25	381	224	220	310.5	310.5	239.5	143.5	375.5	268	137.5	187.5	2662.5	270	223.5
177	AGER	525.5	563	368	634	394.5	22637	1059	492	595	774	532	264	552	1144	1256	631	720	869	664
181	AGRP	42	50	2	38.5	34.75	32.5	30	19.05.09	09.05.09	08.05.09	7	06.05.09	53	12.05.09	05.05.09	02.05.09	11.05.09	05.05.09	07.05.09
242	ALOX12B	154	176.5	105	188	116	162	154	190	318	145	206	105	141	187	131	565	383	208	199
246	ALOX15	96	128	152	116	97.5	419	225	92	118	117	111	66	291	192	51	138	3150	112	97
265	AMELX	39	72	69	73	55.5	46.5	97	62	73	67	39	57	122	71	70	22	71	76	71
266	AMELY	27	51	46	64	33	35	66	49	52	52	40	29	71	50	119	8	91	48	46
267	AMFR	1662	1504.5	793	1615	1213.5	1132.5	1157	1183	1150	2282	1219	3418	3096	827	1618	1688	1375	2515	1377
284	ANGPT1	231.5	148.5	167	460	82	1264	226	113	429	550	373	495	239	159	229	164	274	254	396
285	ANGPT2	479	400.5	405	807.5	495	1973.5	1020	152	481	2692	326	440	300	835	1115	930	438	1159	860
287	ANK2	373.75	4287.75	654	746.25	57.25	212	274.5	135.5	207	91	219.5	801.5	542	145	307	301.5	245.5	488	317
288	ANK3	565.75	3382.5	1568	1468.5	457	702.5	560	552.5	1053.5	1255.5	1171.5	816	604.5	452	1400	1057	1242.5	563	588.5
290	ANPEP	697.5	266.5	271	12718.5	7787.5	1710	528	30748	8041	1008	533	204	440	529	405	1055	1299	405	416
292	SLC25A5	3141.5	2142.5	2122	5573.5	2307	2911	2142	2912	1537	1459	3911	1352	1180	3346	5436	5368	3366	2975	6946
307	ANXA4	1618	841	883	3834	3023	3888	1401	14798	2049	7237	1264	1004	1134	1086	3401	2308	3301	3514	3614
308	ANXA5	10430.5	3540.5	5718	6710.5	5656.5	20510	6444	5546	7735	18036	7785	3597	5652	2498	12872	8065	10369	16693	13659
309	ANXA6	3558.25	3037.75	1945	1555	2447	3514	3177.5	1024	1481	3424	1647	4607	1496	2211	2341.5	3783	1782	4403	3109.5
310		1989.75	2010.25	1874	1804.25	1695.5	2397.75	1703	1212.5	1793	1693	1926	4898.5	1199.5	1416	3155	3300.5	2082	2314	1942
311	ANXA11	2455.5	1319.5	3831	2792.5	1051.5	3623.5	2249	2530	3134	2679	2678	3815	1104	2414	2459	5054	5534	2796	3037
316	AOX1	4563.5	91	99	1935.5	3324.5	419.5	301	1135	864	215	140	256	766	137	275	230	327	320	284
317	APAF1	250.5	249.75	107.5	354	224.75	658.75	544	258	311	301	270	159	279	513	292.5	574	317	397	258
320	APBA1	86.5	895	68	120.5	141.5	108.5	101	101	118	95	103	100	227	77	62	64	112	131	82
322	APBB1	475.5	2538.5	429	567.5	160	600.5	502	377	461	230	447	546	483	822	457	344	537	1082	684
330	BIRC3	736	234.5	411	158.5	314.5	2640	6359	365	43	613	2804	439	672	991	879	5235	1245	496	1963
329	BIRC2	1582.5	1292	1116	1113.5	1436	2070.5	2028	1622	262	2493	3526	1910	1810	1295	2004	2324	1565	1595	2265
331	XIAP	399.5	408	213	282	215.5	376.5	418	277	38	834	405	386	313	368	422	668	320	268	291
332	BIRC5	557.5	239	208	409.5	563.5	379.5	397	92	332	1021	1608	289	1141	716	110	994	573	154	198
343	AQP8	184.5	226	161	189	143	164.5	303	10780	204	222	192	77	178	227	48	68	231	254	116
364	AQP7	329	122	3238	612	492.5	187.5	321	225	171	124	279	921	1080	291	167	348	397	249	232
368	ABCC6	317.5	398.5	283	766	981.5	605.5	472	728	462	458	457	298	473	466	288	345	566	452	406
384	ARG2	264.5	625.5	199	1543.5	383	351	236	301	3481	344	627	288	402	326	1441	402	994	348	254
394	ARHGAP5	1557	2928.5	3618	1764	901.5	1745	871	937	1551	1512	2785	1304	3038	1079	2266	2211	1532	1988	1248
395	ARHGAP6	518.3	219.2	179.8	460.5	121.8	843.5	236.8	139.4	1257.8	321.4	180.4	458	274.8	175	1090.6	251.2	264.2	1000.4	549.2
397	ARHGDIB	8652	2635	6788	5670.5	12879.5	25509.5	43878	2670	4609	10168	14391	4983	2138	63671	14457	64596	11662	12137	10704
398	ARHGDIG	55	463	115	64.5	25	58.5	18	677	90	24	11	25	87	41	23	34	100	56	163
400	ARL1	2632	2250	2302	2430.5	1905	2543	1704	1896	3164	2408	3449	2083	1798	1342	4516	4243	2966	2719	2918
406	ARNTL	1182.5	1514.5	424	642.5	778.5	1066	903	250	547	543	574	1159	1211	1709	1220	1138	889	928	1000
419	ART3	164	863	9684	79	58.5	98.5	170	2032	227	50	294	21242	16873	50	223	394	755	185	328
433	ASGR2	209	259	189	279.5	4205.5	539	317	273	303	309	253	124	590	293	73	268	369	306	181
501	ALDH7A1	1060	1271.5	946	2860.5	2198.5	917.5	580	906	1761	1209	1272	421	829	598	1813	1370	1169	1340	1379
537	ATP6AP1	804	1598	616	1100.5	484.5	1715	1056	824	1698	1362	770	430	611	506	1638	1806	3386	627	1350
563	AZGP1	398	572.5	3705	6353.5	35236.5	2345	535	12382	34286	154	73665	218	2529	938	389	27092	52284	312	10015
571	BACH1	760	517	415	786.5	796.5	1822	922	704	738	1288	1094	1082	1749	862	628	1570	583	1106	640
578	BAK1	291.5	238.5	267	267	74	369	257	224	251	147	121	195	286	233	188	363	580	282	384
608	TNFRSF17	98.5	36	24	47	25	43.5	503	14	49	45	254	19	115	146	126	662	451	37	312
610	HCN2	363	2377.5	349	141	84.5	111.5	128	71	123	91	110	44	309	83	94	163	149	117	163
631	BFSP1	111	177.5	40	114	69.5	163	158	127	118	147	68	55	342	86	260	71	163	178	149
637	BID	259	603.5	291	316.5	741.5	810	701	290	277	243	340	219	249	741	276	924	612	367	324
638	BIK	1059	903.5	194	831.5	552.5	710.5	804	56	387	2217	1638	420	829	724	800	375	1053	925	1399
639	PRDM1	213.5	130	117	190	303.5	394	826	39	165	119	359	89	190	315	277	1913	706	356	348
650	BMP2	327.5	169.5	113	164.5	135.5	384.5	162	26	154	473	300	154	130	1604	302	361	453	294	481
651	BMP3	2482	925.5	437	1276	545.5	1591.5	631	103	376	1565	1275	594	907	1253	746	2399	2069	623	1732
652	BMP4	648.5	154.5	203	247.5	142.5	608.5	247	8	417	676	266	193	131	256	193	354	304	321	695
658	BMPR1B	111.5	419.5	53	264	59	85	42	23	240	41	346	204	246	73	51	87	361	189	506
659	BMPR2	2107.5	1990	1185	1521	716.5	4145	854	744	1387	2212	1079	1506	1867	707	1432	1873	836	2614	1302
662	BNIP1	243.25	321625	261.75	302.75	210.75	365875	317.25	318	288.75	313.5	330.75	293.25	1019	511.5	399.25	410.5	418	320.5	298.25
689	BTF3	4086	1939.5	2643	2309.5	2476.5	3419.5	3517	2201	1343	4426	4829	4497	1816	3416	2604	6647	5098	5708	2615
701	BUB1B	232	143	53	309	536	126.5	292	54	50	498	2426	87	2388	217	189	756	200	192	181
708	C1QBP	5587	4399.5	5825	2092	4053	3553	3360	1872	1300	3977	3686	5445	3594	2508	7284	6750	3114	5024	4917
765	CA6	70.5	61.5	25	65.5	51.5	31.05.09	93	37	2132	142	543	67	103	66112	63	2078	490	67	106
768	CA9	163.5	168	58	154.5	114.5	101.5	165	88	41	319	231	106	357	285	165	173	189	131	2366
770	CA11	902	4277	261	324.5	226	278	493	165	351	480	594	325	404	432	580	603	596	1357	1224
771	CA12	327.5	172	16	644.5	98.5	78	59	90	73	163	117	48	95	267	137	924	463	391	457
813	CALU	1692.5	636	2065	736.5	640	951.5	864	948	194	4685	398	804	545	994	1456	1104	1088	2092	2378
816	CAMK2B	374.5	8829	1263	287.5	154	125	243	134	149	380	292	2537	336	344	807	532	289	143	233
817	CAMK2D	2198	4036.5	4921	882.5	936.5	1408.5	1170	502	638	896	984	3813	1216	747	1476	2335	896	1560	1826
834	CASP1	433	236.5	374.8	325.1	428	1864.5	1656.2	264.6	477.2	862.8	406.8	199.8	196.6	877.4	388.6	1466.2	807.8	562.6	700.8
835	CASP2	591.5	638.833333333333	429.666666666667	805	416	949.666666666667	927	585.666666666667	560.666666666667	896.666666666667	683.666666666667	296	1132.33333333333	1597.66666666667	603.333333333333	1441.33333333333	753.333333333333	958.333333333333	693.333333333333
837	CASP4	1571.16666666667	380.166666666667	790.666666666667	1310.33333333333	1437.16666666667	5711.16666666667	3766.33333333333	1941.66666666667	1635	6767.66666666667	3333.33333333333	697.333333333333	699.666666666667	2775	1550.33333333333	5468.66666666667	4529.33333333333	2185.33333333333	2795.33333333333
839	CASP6	289.25	138.25	167	536	555	515.75	402.5	520	425.5	246.5	349.5	148	141	550.5	645	539	442	522.5	497
840	CASP7	432375	195375	295	551625	401125	1195.5	494.75	558.5	663	501.25	919.75	581	259.5	559.5	443.75	833.5	1120	719.5	676
841	CASP8	451.4	202.7	291.6	428.1	471	930.1	2331	310	401.6	542.6	510	155.2	327.2	1954.2	461.6	2634.2	851.2	553.4	495
842	CASP9	928.5	658.75	647.5	834.75	407.5	753.5	542	506	602.5	686	390.5	467.5	1081	548.5	703.5	729.5	925	929	716
843	CASP10	205.75	137875	226.75	303	240875	649625	626	229.5	182.25	309.75	179.5	150.25	169.75	430.5	297	480.5	515	330	386.5
844	CASQ1	280	330	615	138	50.5	82	235	18	174	588	172	38501	367	579	627	3729	152	136	229
845	CASQ2	5645	282	47867	112.5	77	450.5	304	17	199	314	230	13381	334	446	546	2373	682	1639	2905
858	CAV2	617	307	1135	322	234	1483.5	342	453	48	647	415	322	573	354	2267	376	579	794	1091
859	CAV3	36.5	85	351	90.5	67	146.5	116	86	72	36	124	803	74	147	34	156	129	61	53
871	SERPINH1	3545	822	1483	6346	1960.5	9380	2718	405	1790	4992	1247	1047	1268	729	3597	2017	3940	7432	7657
874	CBR3	128.5	77.5	29	86.5	42	59.5	85	33	18	167	90	42	61	159	60	341	312	61	118
890	CCNA2	518.5	285.5	121	457	2473	329	608	98	35	1379	4036	114	1328	294	497	2708	294	817	756
902	CCNH	2021	2622.5	1485	1050	1497.5	2108	2372	1625	222	1364	3356	1559	6394	1526	3912	3422	2315	1935	2931
904	CCNT1	1642	1196	547	757.5	671	1022	1178	798	301	2207	1157	1180	2581	902	1750	1713	599	1225	1185
905	CCNT2	1008.5	1235.5	390	638	489.5	730	951	869	190	1236	970	561	1066	759	1194	1533	474	1014	1206
939	CD27	430	213	152	263.5	233	306.5	3167	81	371	175	2007	142	250	752	848	5034	1740	274	792
943	TNFRSF8	133.5	99	64	119.5	90.5	101.5	115	35	157	70	166	89	136	174	67	161	190	90	143
944	TNFSF8	168	54	47	61.5	63.5	244	669	9	43	91	863	76	30	169	153	995	163	41	123
946	SIGLEC6	202.5	160.5	89	202.5	255	195.5	398	12	176	1582	274	71	212	181	179	513	342	258	328
954	ENTPD2	871.5	853.5	398	686	445	389.5	352	462	391	723	595	376	473	693	491	898	744	714	1126
955	ENTPD6	768	968.5	694	512.5	349.5	328	519	690	400	510	795	402	580	675	807	716	678	469	792
956	ENTPD3	350.5	574.5	45	113	74.5	128	112	492	197	129	119	67	81	588	382	490	590	274	269
957	ENTPD5	636.5	393.5	191	447	831	302	314	134	293	323	314	324	487	327	421	444	316	364	508
968	CD68	797	370	289	583.5	950	2035.5	1939	134	170	1148	510	237	191	348	486	1127	787	441	766
970	CD70	214	198	82	205.5	302.5	198.5	259	45	209	221	294	84	283	216	162	305	281	143	241
988	CDC5L	3688	3886.5	2952	1850	2446.5	2884.5	2831	1260	1031	4266	2931	4326	3471	2136	4279	4835	2078	4146	4141
990	CDC6	271.5	268.5	67	244.5	534.5	145	270	258	24	896	1056	87	968	230	286	792	182	217	297
996	CDC27	2186	2373	1470	830.5	2836.5	1868	1600	856	231	2404	1705	2274	3081	1556	5276	2777	1481	2474	2171
1012	CDH13	1097.5	3517.5	7242	540.5	161	1810.5	356	105	176	851	350	2991	505	454	568	1010	770	6363	4578
1018	CDK3	340.5	338.5	84	293	282.5	212	403	261	110	511	286	148	287	157	314	310	322	353	606
1021	CDK6	724.5	385.5	404	384	414.5	393	306	276	107	1268	1150	133	653	251	297	696	272	282	462
1024	CDK8	2320	1757.5	997	747	1060	797.5	940	844	193	2037	1398	1092	3102	1144	1431	1630	685	2083	2735
1025	CDK9	954	1090.5	403	676	505	1039	1284	799	508	954	1657	318	703	519	1065	1107	663	1291	1530
1031		350	208.5	197	125	229.5	175	143	282	236	351	658	302	341	338	263	311	338	206	316
1040	CDS1	562	1691.5	52	476.5	94	695	123	186	139	1725	279	42	882	821	3384	1166	1401	167	382
1045	CDX2	734.5	97	144	81	82.5	32.5	94	567	133	272	156	336	154	147	60	171	86	125	148
1101	CHAD	572	298	120	71.5	377	77	61	1827	35	115	113	189	156	347	29	1694	12278	41	491
1102	RCBTB2	526	378.5	325	387.5	223	373	408	128	125	529	357	199	287	559	1275	649	489	661	714
1104	RCC1	346.5	185.5	133	254	229	335.5	322	133	265	524	590	201	401	311	273	524	273	315	387
1105	CHD1	1376.5	750.5	721	864	1110.5	1219.5	1532	675	218	1651	4460	950	1883	1049	1024	2157	672	1324	1201
1106	CHD2	1876	1488.5	1141	1338.5	1152.5	1612.5	3051	1397	579	2969	1918	1312	1400	1563	2225	2969	1450	1842	2546
1108	CHD4	1815	1407.5	1228	1495	797.5	1317.5	1861	1154	469	1775	2282	1040	1218	892	2710	2192	1140	1763	2585
1111	CHEK1	308	182	68	356	488	193.5	265	62	153	617	1313	78	713	263	243	1197	233	214	269
1113	CHGA	1467.5	678	35	148	65	46.5	31	948	118	95	90	116	707	186	2704	123	128	31	1640
1116	CHI3L1	440.5	1354.5	255	376	830	1161.5	792	128	184	656	577	762	166	494	381	1393	2343	276	425
1119	CHKA	5105	6637	1433	1522	3244.5	3373.5	2286	3395	1887	1944	1896	1064	17502	6321	12127	2799	4831	2804	6020
1147	CHUK	808	736.5	475	451	575	782	700	433	84	1081	984	896	760	681	1212	1176	523	872	1029
1153	CIRBP	5922	5002	3436	4843	1859	4166.5	5913	7746	2677	5597	3973	3306	2807	4345	13782	7241	5307	7267	11597
1155	TBCB	1114	2605	607	475.5	389	923.5	1166	542	370	963	1013	580	785	401	1305	1085	814	1345	2118
163	AP2B1	2861.5	6277.5	2641	3135	2081	4970.5	2162	1353	2264	2380	1952	2957	12758	2606	4854	4122	2661	3536	2410
1174	AP1S1	192	546	230	332	242	326.5	283	274	370	299	258	72	305	302	281	366	313	385	289
1179	CLCA1	685	57.5	5	413	39.5	51	29	13	14	180	145	38	116	76	37	80	70	42	108
1185	CLCN6	638125	1230.5	569.25	690.5	371875	868125	827.25	593.25	658.5	628	388.25	471.75	1137.75	531.75	565	843.75	601.75	757.5	581.75
1192	CLIC1	3824.5	804.5	1445	2385	2253.5	5112.5	4830	1355	862	6967	3863	752	1202	2008	7742	7606	7186	4665	6997
1193	CLIC2	1080.5	436.5	721	371	997.5	3224.5	2499	313	43	850	943	536	230	567	5227	2070	1023	2623	2620
9079	LDB2	1708.5	2682	1166	1715	657	4441	1010	655	487	1463	466	536	379	362	1610	697	806	4687	3694
1196	CLK2	1919.75	1160	917	1762	1077.5	2289	2571	1937	1793.5	2203	1279.5	832.5	3440.5	2663	2435	3515.5	2029	3059.5	3044.5
1207	CLNS1A	2294	2142.5	1586	1202	1234	1439	2545	1450	305	2300	2360	1843	1406	1239	4713	3367	1838	2314	3743
1209	CLPTM1	4738	5319	2204	1785.5	2117	2134.5	2435	2155	1428	4111	1636	2293	3591	2352	4456	3777	2662	3031	5417
1258	CNGB1	222.5	257	139	238.5	117.5	168.5	221	167	145	353	320	173	238	291	203	320	238	153	291
1261	CNGA3	64	45	16	36	20	25	22	18	4	90	45	32	68	42	29	50	43	27	176
1264	CNN1	30385	278	3255	391	304.5	2386.5	1718	509	6647	1157	744	825	2463	1593	1024	2969	7494	48343	54975
1316	KLF6	3544.5	1863	1322	1884	1578.5	4245	2919	932	451	3155	2266	2004	1681	1164	3135	3219	2320	4415	4746
1352	COX10	534	380	1233	319.5	268	151.5	431	174	114	560	309	1921	1648	397	640	746	199	421	751
1362	CPD	1107	1809.5	554	995	1200.5	2015.5	835	923	448	3116	594	402	1636	3209	1539	4116	2215	1824	1472
1366	CLDN7	1657.5	234.5	112	1712	556	2664.5	586	2363	1008	4550	952	168	296	2243	7380	5721	4048	666	935
1369	CPN1	70.5	43.5	11	120.5	628.5	27.05.09	19	15	12	133	54	21	60	69	23	62	54	33	68
1389	CREBL2	3973	1783.5	720	706.5	619.5	1200	1525	808	112	1761	1105	455	1005	1241	2827	1350	938	1204	1765
1400	CRMP1	558	3428	228	440	236.5	754.5	401	142	140	758	384	168	379	281	238	484	311	1460	1397
1432	MAPK14	813.5	450.5	170	654	420.5	364	347	267	121	682	880	415	500	446	958	834	354	673	741
1434	CSE1L	2249.5	2524	1352	1161.5	1454	1467.5	1576	954	124	4113	2442	2490	6675	1430	2670	3220	1578	2675	2670
1442	CSH1	166.833333333333	224	379.666666666667	212.166666666667	179.666666666667	553.5	268.666666666667	663.333333333333	221	71774	66.6666666666667	230.333333333333	596.666666666667	714.666666666667	77.6666666666667	188.666666666667	294	186.333333333333	1070.66666666667
1444	CSHL1	95.75	139.25	128.25	117875	97875	193375	124	208.75	157.25	33476.5	55.25	81	171.75	158.25	60.25	94	150	59.25	223.5
1455	CSNK1G2	2244	1924.5	762	1322.5	911.5	1532	2566	1229	566	1957	2080	1199	3873	1114	2204	3197	1637	1993	2965
1460	CSNK2B	4210	3003	3899	2283	2855.5	2883	2857	2584	854	4092	4576	3353	7103	2098	5191	5508	3726	4542	6558
1477	CSTF1	2817	2478	2098	1452	2167.5	1946	2223	1780	1196	3539	2274	1944	4616	2092	4693	3997	1986	3515	4385
1478	CSTF2	753	749.5	293	471	324.5	569	709	394	294	777	752	258	676	456	787	1396	594	712	1069
1479	CSTF3	643	884	397	414.5	430	442	587	329	69	972	736	346	987	417	1103	889	445	796	946
1485	CTAG1B	558	300	271	406	257.5	251	266	468	245	462	399	149	259	418	473	356	489	224	651
1488	CTBP2	1516.75	923.75	603	1724.5	556	2070	878	1336.5	1812	1630.5	895	767.5	1505.5	477	2277	1527.5	1755.5	2324.5	1704.5
1489	CTF1	159.5	89	47	199.5	47.5	65.5	61	53	58	289	111	61	56	95	73	109	74	56	118
1500	CTNND1	2125.5	1127.5	853	1718.5	1028	3118	1157	2261	1243	3792	836	570	1627	1795	4077	3387	2015	2518	4474
1501	CTNND2	323	7878	478	268.5	238	234	261	1192	256	342	326	108	639	246	214	267	314	176	477
1515	CTSL2	440.5	209.5	20	412	135	192.5	74	67	27	2169	23027	114	4719	328	355	837	478	252	329
1519	CTSO	1787	752.5	592	675.5	915.5	1630.5	1483	652	164	2016	663	399	453	1111	2772	1405	1359	2088	2404
1521	CTSW	206	98	90	111.5	245.5	356	777	50	125	185	254	76	97	208	279	397	324	163	352
1522	CTSZ	1743	797.5	1234	790.5	1874	2175	3517	1021	729	2099	1131	651	568	1572	2801	2735	1727	1345	2315
1539	CYLC2	89	33.5	12	53	35	14.05.09	33	16	23	60	83	70	2915	84	45	57	40	30	72
1601	DAB2	9109	881.5	1760	3588	1808	4486	5147	1904	357	38031	1779	1102	797	2053	2642	2887	1525	4494	4745
1606	DGKA	1172	664.5	268	339	307	746	5328	446	461	1433	8034	172	771	1127	815	4553	1797	999	1714
1608	DGKG	633.5	1022.5	499	211.5	188.5	436.5	285	109	106	805	303	147	121	279	248	322	265	317	546
1609	DGKQ	386.5	313.5	111	226	166	260	255	191	226	387	322	168	304	330	256	395	313	263	456
1613	DAPK3	1606.5	1125.5	1021	623	537	1673	819	592	829	1869	682	859	859	554	1439	1113	896	2406	2703
1615	DARS	4262.5	2866	2868	2095.5	2288.5	2638.5	3063	1534	231	4904	3284	3343	1346	2140	7354	5107	2150	4884	5380
1616	DAXX	1028	560	225	444.5	430	710.5	1376	423	326	899	1169	605	1111	609	1288	1516	691	1067	1555
1618	DAZL	62	40.5	10	38	28	38.5	65	34	54	66	42	75	5587	45	31	67	45	35	85
1628		331	435	77	302.5	194.5	289	261	331	201	508	493	209	641	422	919	732	335	264	491
1646	AKR1C2	1758.5	728	1450	1656.5	27355.5	5598.5	575	636	498	233	805	4065	1173	821	1308	2339	11480	917	1097
1652	DDT	867	534	753	527.5	1302.5	584	420	843	480	1085	583	477	391	634	1133	741	933	616	1617
1654	DDX3X	3784.5	2823.5	2546.5	3067.5	2329.5	5433	3049.5	1902.5	2458	4299.5	3398.5	4272	4935	3694	2690	6386	2955	5057	3869
1660	DHX9	1204.5	1566	834	1526	1251.75	2154.5	1230.5	1120	1222	1544.5	1187	1080.5	2272	2430	2825.5	2445.5	1776	2246.5	1508.5
1665	DHX15	2548	1677	804	988	1558.5	2086	1461	652	639	3510	2700	774	791	1276	3276	2626	1911	2029	2963
1666	DECR1	8744.5	3037.5	26634	3087.5	13044	5056.5	3911	4294	1001	2122	3724	7849	4622	3050	7268	7270	3616	3640	6977
1717	DHCR7	2251	1047.5	547	608.5	3121	789	405	295	681	500	366	407	1143	456	1167	955	652	384	724
1736	DKC1	705	502.5	447	457.5	532	470.5	883	648	183	899	732	590	692	460	1285	1337	564	718	1192
1740	DLG2	683.5	4254	248	306	145.5	140	175	65	77	197	216	133	677	196	1051	282	188	325	421
1742	DLG4	945	6757.5	420	604	250.5	744	472	285	333	612	877	308	1219	339	682	420	519	1239	1410
1769	DNAH8	58.5	21.05.09	6	37	20	12	13	3	7	98	35	26	540	40	26	52	27	14	44
1770	DNAH9	73.75	165	54.5	93.25	39.5	371	77.5	92.5	66	73.5	71	61.5	400	78	62.5	58.5	672	87.5	91.5
1775	DNASE1L2	319	423.5	147	295	262	284	470	269	151	763	419	159	388	286	611	406	384	375	484
1777	DNASE2	651	304	295	183	240.5	659.5	562	245	752	544	332	262	208	393	1291	803	884	719	1202
1786	DNMT1	935	941	405	690	820	1025	1784	445	437	2291	1948	289	1334	640	1000	2272	675	956	1411
1793		1637	1791.5	794	1264.5	454	1502.5	728	814	494	2318	520	359	651	1133	3377	1126	927	2343	2395
1796	DOK1	225	103.5	81	114.5	95.5	193.5	179	42	106	240	174	97	109	126	181	220	133	207	348
1798	DPAGT1	1982	1145	844	813.5	1193.5	1054	1240	1550	420	1674	1121	543	506	1619	2245	2146	1873	1826	3110
1801	DPH1	769	704	305	503.5	388	493	661	715	334	734	651	342	358	502	898	761	720	827	1235
1802	DPH2	106.5	66	23	39.5	69	74.5	36	70	52	46	43	169	71	69	83	117	41	69	53
1807	DPYS	557.5	297.5	244	1106.5	4427.5	254	173	137	111	493	1029	202	479	848	205	283	416	211	351
1808	DPYSL2	6553.5	33423.5	4274	2311	1326.5	10447	3330	925	1324	4874	2410	1374	1884	1057	2100	3511	2008	5277	4978
1809	DPYSL3	1752	830.5	367	236.5	97.5	913.5	480	85	333	313	205	1494	427	346	604	792	628	2159	1972
1819	DRG2	1034	759.5	527	518.5	459.5	806.5	815	471	527	991	800	667	332	570	1421	1204	682	1108	1372
1826	DSCAM	158	852	53	113.5	95.5	70.5	69	41	22	241	120	68	210	120	70	99	109	76	129
1837	DTNA	1211.3125	3583.6875	2326125	276875	117.8125	461.3125	236.75	462625	354.5	163.75	330125	3378.5	458.75	115	479.5	584875	316.5	535375	391875
1842	ECM2	1055	436	1336	273	981.5	1585.5	645	152	126	401	551	417	376	402	1486	854	1634	3317	2482
1846	DUSP4	144.5	94	25	116.5	44	150	57	377	49	696	59	97	74	107	65	224	403	44	381
1852	DUSP9	42	35	6	222	192.5	49	19	16	15	572	37	12	57	36	26	41	54	17	55
1889	ECE1	4849.5	1218	1250	1227.5	1258	3733	2024	2395	1471	2659	1299	748	1541	975	3664	2752	2344	2133	3246
1896	EDA	193.5	57.5	49	112.5	66.5	90	14	25	25	73	94	61	61	109	220	45	64	56	89
1901	S1PR1	347.5	331	191	195.5	176.5	764	350	53	4	600	401	228	125	231	480	367	296	395	449
1902	LPAR1	4674.5	9887	2321	1772	790	5804	3199	1242	2887	3213	2272	1100	1982	1890	2983	4247	3389	4480	5553
1937	EEF1G	7073	2863	4712	5306	4364.5	6213.5	12409	10039	4637	4905	6786	14137	2705	7810	15278	14948	9806	9652	14922
1943	EFNA2	105.5	33	13	222	69	48.5	11	19	72	18	95	26	28	30	12	11	22	8	13
1949	EFNB3	44.5	38.5	14	32	13.05.09	17.05.09	2	1	10	5	20	13	42	56	5	5	10	3	4
1951	CELSR3	313	393.5	132	229	145	239.5	172	88	269	360	287	156	282	283	168	285	251	197	354
1952	CELSR2	290	1437	157	381.5	101.5	129.5	123	121	135	346	291	248	409	281	556	424	281	198	300
1967	EIF2B1	2459	1716	1160	1032	1147.5	1704.5	1916	1077	427	2762	1925	1579	1772	1107	2707	3042	1168	2644	3137
1968	EIF2S3	6592	3463.5	2782	4209.5	3658.5	5776	9277	5079	1182	6045	6887	3900	1700	4757	10322	12338	4882	10931	14742
1973	EIF4A1	5837.5	2976	2052	2650.5	4614.5	6590.5	5297	2608	1393	7227	5712	2730	3558	4073	6518	9295	5918	6558	7263
1975	EIF4B	8457.5	3727	5217	4837	3409.5	4009.5	9734	6793	2098	5688	6027	11922	3305	9819	13142	11934	6203	9736	12845
1982	EIF4G2	15701.5	12910	14950	5960.5	6373.5	13262	9931	7209	2142	20119	12137	16050	11403	8030	26270	20100	8464	20151	19988
1994	ELAVL1	4427	2703	2527	2297	2555.5	3507	3170	2191	1982	4380	5088	2273	4837	2792	4890	5320	3538	4833	6431
1995	ELAVL3	153	1726	51	175	110.5	86	36	24	76	159	171	58	127	162	55	65	107	114	149
2000	ELF4	311.5	50.5	35	136	78	252	585	28	35	600	369	58	106	117	83	415	154	235	248
2001	ELF5	470.5	382.5	166	450.5	199.5	327	154	78	177	328	479	214	737	1735	329	374	1922	288	421
2012	EMP1	691.5	313	510	376	232	2795.5	558	181	285	1079	439	345	179	582	1625	5333	1844	1002	1198
2013		2677	705.5	2394	778.5	2382	20591	1011	640	1960	9060	565	1209	646	1522	1954	6107	3828	3363	3684
2014	EMP3	1655.5	322	523	528.5	411.5	2074	1545	248	342	839	700	270	338	445	1119	1417	1215	2225	3557
2023	ENO1	2267	3044.5	667	2179.5	2277.5	2875	2190	1114	742	1755	2246	982	1845	2347	3110	5815	2809	2003	3299
2033	EP300	1838	1391	774	1138	1154	1345.5	1674	802	400	2538	1515	999	2205	931	2040	2016	770	1991	1852
2034	EPAS1	3564.5	2038.5	3341	1544.5	1776.5	24287.5	3313	1928	948	24215	826	2076	1526	1029	4980	3286	3797	5144	4799
2037	EPB41L2	3806.5	3305.5	3399	1818.5	1108.5	5230	3144	973	437	2926	1719	1205	3857	1382	3334	2545	1829	4802	6307
2069	EREG	200.5	125.5	97	137.5	108.5	103	88	29	46	285	214	110	149	205	175	233	176	193	255
2091	FBL	2167.5	910.5	864	1535	1360.5	1700	3294	1788	900	1533	2162	1122	1789	1219	3747	4519	2204	3064	4333
2100	ESR2	203.5	78	33	61.5	54	49	81	18	30	97	178	56	201	67	66	124	86	85	135
2104	ESRRG	340.5	385	276	222	85	81.5	40	73	43	839	201	367	223	479	235	213	164	93	646
2135	EXTL2	659.5	867.5	255	274	200	365	157	140	123	751	211	254	430	185	507	248	219	589	546
2137	EXTL3	1429	1582.5	1122	861	415	1121	593	613	417	1614	1010	1158	983	763	1310	1038	679	1111	1598
2167	FABP4	567.5	54	1003	183	48	541	536	85	21	840	175	618	42	154	756	92	1242	30	201
2168	FABP1	1704.5	67	37	1086	59752.5	610.5	16	290	9	343	98	80	429	41	45	34	37	28	66
2171	FABP5	2073.5	2390	5692	936	726.5	3549	4061	2095	231	6122	2433	1790	1323	926	2722	11237	2729	1593	3381
2173	FABP7	175.5	5746.5	96	37.5	71	527	67	12	117	122	122	675	144	282	170	858	269	68	84
2196	FAT2	239.5	160	49	171.5	120.5	109.5	122	101	174	175	203	97	430	303	152	597	385	142	234
2239	GPC4	809.5	226	242	907	138.5	1102.5	221	276	212	762	295	558	496	492	500	359	503	920	1087
2273	FHL1	15056.5	2351	21580	719	563.5	7759	2707	516	2969	10155	1166	78089	1331	3496	17635	28585	4769	12300	20144
2274	FHL2	753.5	182	1822	230	201	172	164	48	225	303	223	344	439	192	328	443	470	573	1108
2309	FOXO3	59	38	4	46.5	33	15	4	4	2	73	179	5	346	1	9	110	6	3	5
2316	FLNA	11572.5	716.5	912	1994.5	591	4041.5	2510	662	3320	1316	1112	710	938	1036	1115	2089	2550	10275	11762
2317	FLNB	1914.5	722.5	394	1933	574.5	1354	1196	1056	2215	1484	1507	357	799	1083	2177	1361	1169	1576	1784
2318	FLNC	2576.5	312	1660	319.5	190	456.5	364	161	735	261	317	7144	342	387	325	1073	491	1244	1509
2323	FLT3LG	459	258.5	158	226.5	166.5	216	440	101	187	290	438	82	115	185	236	433	298	292	424
2327	FMO2	1976.5	169	2439	494.5	141	10981.5	1920	633	365	142	829	1487	213	1044	732	1927	1507	734	1005
2330	FMO5	321	153	117	623	1612.5	388.5	192	373	381	134	98	63	498	531	162	322	1086	182	444
2487	FRZB	1455	1124	1190	1613.5	198	1352	2321	271	750	12961	660	523	1549	886	1167	1372	11441	3774	5557
2515	ADAM2	45	63	17	63.5	19.05.09	58	77	100	85	72	29	45	2449	64	19	36	81	58	42
2533	FYB	450	240	122	242.5	443.5	862	4815	39	182	589	4903	45	162	638	281	2027	358	144	406
2550	GABBR1	944.25	6280.5	821.25	886.25	328.75	1310.75	1204	612.75	1012	475.5	362.75	289.5	621.75	597.25	576.5	866.5	1005.75	2668.5	1950
2583	B4GALNT1	173	326	71	109	66.5	86.5	127	112	114	96	87	98	100	96	76	141	113	104	152
2587	GALR1	123	225.5	42	31	49.5	07.05.09	10	31	35	60	16	46	89	34	18	61	13	31	30
2622	GAS8	1060	736.5	763	1174.5	220.5	748	480	490	643	426	424	643	1360	457	1070	608	816	613	1054
2631	GBAS	2042	1505.5	4921	1746.5	371	1475	852	1015	1053	853	891	11215	822	1696	4380	2136	1382	1657	2147
2646	GCKR	239	99	65	60.5	1001.5	101	144	31	80	85	114	49	263	63	80	140	106	54	187
2647	BLOC1S1	3545	2433.5	2189	3193.5	2812	2422	2274	1667	1971	1803	2081	3724	1285	1224	3992	2446	2985	2781	5646
2649	NR6A1	127.5	377.666666666667	129.666666666667	130	117	143.666666666667	69	269.666666666667	139.333333333333	171.666666666667	265.333333333333	91	1549.33333333333	236.333333333333	311.333333333333	164.333333333333	228.333333333333	137.666666666667	74
2651	GCNT2	752.5	671.5	560	1311	491	1165	788	578	1568	897	847	331	1702	402	952	1363	1757	818	1317
2657		259	547.5	71	117	74.5	102.5	105	46	87	170	101	88	200	62	116	193	93	122	182
2665	GDI2	8359.5	6631.5	3985	8642.5	5236.5	10231.5	7174	5777	4180	6957	7615	6822	6299	5892	11154	14040	5326	8736	9201
2676	GFRA3	701	316.5	282	400	333.5	349	298	283	356	376	423	263	452	325	316	394	991	419	1156
2683	B4GALT1	1401.5	281.5	1011	1909.5	1280.5	3456.5	1324	727	1981	4394	1889	1016	2647	893	4870	3412	3267	1656	1436
2729	GCLC	1049	891.5	420	817	1013	880.5	690	656	770	523	446	433	536	398	846	859	1583	642	939
2733	GLE1	649	384	226	487	302.5	400.5	523	286	350	463	532	321	1013	305	552	631	401	415	556
2762		506	365	167	752.5	291.5	373.5	454	551	505	281	396	152	425	1378	461	1253	1086	328	823
2797	GNRH2	118.5	33.5	30	94	55	25	28	22	29	22	71	47	72	46	63	79	43	68	141
2822	GPLD1	202	302.5	59	140.5	515	93.5	112	57	132	68	311	51	176	54	166	125	105	148	166
2880	GPX5	186.75	181.75	201.5	150.25	93.5	139.5	189	118.5	154	211.5	199	133.5	1005	184	66	90.5	208	175.5	161.5
2895	GRID2	148	170	33	65.5	46	17.05.09	26	3	18	25	17	14	300	14	38	36	31	51	79
2919	CXCL1	482	194.5	129	175	266.5	1477.5	230	95	182	272	196	234	214	165	173	326	2284	188	322
2941	GSTA4	7868	2591.5	680	1691.5	736	1945.5	574	1038	1381	2238	485	1266	1512	1159	1939	1710	1136	1339	3510
2954	GSTZ1	595.5	316	275	438	1169	286.5	255	240	499	382	341	512	1106	468	842	580	437	397	539
2959	GTF2B	1967.5	1455.5	743	1684	1494.5	2463.5	1556	1286	1069	2001	2042	1049	1579	1188	2330	2360	1738	1609	2075
2966	GTF2H2	1747.5	1824	832	3142	1484.5	2884.5	2329	1456	1484	1304	2673	1068	3306	1052	3371	2034	1343	2144	2018
2967	GTF2H3	1407.5	1529	624	1318	842.5	1714.5	1194	538	946	1134	1382	1112	1789	751	2118	2076	1062	1603	1385
2968	GTF2H4	519	382	183	502	315.5	448	408	292	313	393	528	198	419	264	493	434	327	423	652
2969	GTF2I	5236.5	8709.75	2891.5	6440.25	3180875	6816875	2938	4516	4946.5	6353.5	6030.5	5280.5	3537.5	5984	9066.5	7378.75	3927.25	7128.75	5655.5
2972	BRF1	455.5	602	237	560.5	310	423.5	445	447	377	344	522	327	497	373	642	631	436	473	637
2975	GTF3C1	1209.5	1048.5	579	1203	427	1027	745	693	1425	583	1020	1010	1349	622	2468	1431	660	921	1242
2976	GTF3C2	1372	857.5	399	1241	526.5	1067	1056	743	712	1049	1219	620	1183	803	1683	1535	1095	1178	1506
2986	GUCY2F	191	92.5	47	74	72	69.5	116	34	76	105	122	34	81	85	81	106	105	65	127
3036	HAS1	311	224	122	151.5	90.5	210	209	131	160	171	186	96	251	99	130	203	202	212	254
3061	HCRTR1	244	189.5	89	172	107.5	118	132	90	123	160	168	79	191	102	114	154	132	134	191
3062		140.5	120.5	40	73	72.5	48.5	71	13	40	79	70	14	79	34	72	83	67	56	97
3066	HDAC2	3878	2936	1772	4271	1469	4246	2333	1953	2139	3907	4659	2566	5384	1963	3994	3553	2371	4157	4597
3083	HGFAC	602	389.5	203	358.5	556.5	415	372	350	392	364	522	312	626	415	399	444	577	433	586
3140	MR1	1543	518	497	913	769	1532	1441	476	997	1109	1461	295	595	575	2342	1676	969	1099	1248
3177	SLC29A2	245	357	216	303.5	145	191	193	119	233	168	214	545	245	150	516	300	343	196	234
3191	HNRNPL	4815.5	3696.5	2031	5171.5	3562.5	5738	5022	3332	3883	4272	6615	2547	4246	2805	9046	6125	4649	5321	7009
3275	PRMT2	1635	1610	742	1436	665.5	1592.5	1484	740	999	1222	1668	414	623	946	1535	1652	998	1754	2069
3276	PRMT1	1871.5	1331.5	1333	1861.5	773.5	1993.5	1385	948	1005	1229	1393	1990	1317	811	2666	1986	1046	2154	2191
3281	HSBP1	7795	9282	8245	10086.5	4196	10303.5	5788	5226	7511	6065	4426	6553	12308	4373	24880	10552	10089	6812	9384
3299	HSF4	489.5	186.5	113	136.5	172	157.5	189	223	258	221	175	235	180	119	341	259	274	288	537
3301	DNAJA1	4586	5893.5	2397	2389	4605	7059	4132	2321	745	8813	4219	1629	5813	2235	7024	3987	4763	5168	6406
3315	HSPB1	41191	5972	46233	23331	11302	25160	14550	11469	22541	49372	10274	63823	3629	7708	18621	40635	33771	68344	69390
3316	HSPB2	93	05.05.09	118	09.05.09	26	23	9	6	25	7	3	114	28	1	6	40	21	57	46
3321	IGSF3	59	114.5	117	479	130	303	56	92	241	823	200	101	280	186	192	305	173	125	299
3340	NDST1	958.5	1520	563	1012.5	737	1471	579	639	650	439	322	624	632	796	1303	1059	810	854	987
3386	ICAM4	923.5	842	1769	722	830	1438.5	1007	699	541	1378	823	443	878	1041	632	750	951	1182	904
3396	ICT1	807.5	483	807	782.5	566	557.5	572	493	480	517	527	1209	359	412	1218	803	688	608	832
3400	ID4	322.5	142	156	197	130	124	157	89	253	188	89	123	128	112	576	265	220	213	223
3476	IGBP1	3260	2328	2207	3845	1286.5	3471	3597	2955	2594	1947	3399	5063	2136	3269	6238	4073	2878	4650	5546
3487	IGFBP4	3798.5	817.5	1041	3320	2829	3622.5	1885	1252	1892	1977	1974	1008	1494	994	4172	2350	2307	6088	6916
3490	IGFBP7	49401	13825.5	41626	54883	18257	39100.5	34834	20919	23858	8728	13427	15501	30103	9732	54515	18632	25653	57364	55385
3491	CYR61	1584.5	321.5	1447	881.5	1256.5	2750	2793	496	356	2548	440	712	299	541	3797	782	2152	2548	6980
3547	IGSF1	235.5	221	151	137.5	474	166.5	92	153	143	167	132	94	374	180	342	193	167	169	291
3587	IL10RA	625.5	296	212	333.5	345.5	697	1978	116	296	446	739	205	254	396	499	1300	517	351	843
3595	IL12RB2	226.5	266.5	41	106	152.5	107	260	230	84	434	150	433	218	307	88	197	107	60	116
3597	IL13RA1	2185	709.5	699	1818	2086.5	3480.5	1678	954	1123	1341	672	1934	1134	1026	3308	3405	2090	2603	2305
3604	TNFRSF9	71	16.05.09	25	44	32.5	121	895	9	24	19	512	18	43	129	137	571	42	8	83
3606	IL18	398.5	146.5	64	360	184	553	721	286	100	166	241	346	127	156	296	1418	731	143	361
3617	IMPG1	73	29	14	24.05.09	45.5	14.05.09	18	12	13	26	31	19	53	25	36	65	31	14	45
3631	INPP4A	396	930.5	357.5	319	164.25	395.75	659.5	269.5	297	310	309.5	264	324	551.5	290.5	456.5	359	371.5	309.5
3636	INPPL1	1342.5	651	735	1374.5	431.5	1282	1112	849	925	1329	893	1231	575	678	1597	1163	977	1261	1660
3646	EIF3E	8404	2980	5220	2463	5278.5	6928	6854	7069	181	7229	8815	5947	2299	8456	15747	13089	7769	14699	14140
3654	IRAK1	578	358	217	472.5	305.5	529	556	546	460	360	561	309	593	411	435	640	447	425	659
3656	IRAK2	287.5	230.5	93	193.5	180.5	356	275	134	197	175	229	182	196	145	195	406	234	148	241
3661	IRF3	600.5	288.5	149	453.5	317.5	560.5	833	263	388	494	739	189	289	323	673	736	511	638	886
3665	IRF7	283125	201.75	203.25	350.25	422875	591.75	465.25	286.25	344	346.5	316.25	151	247.5	347.25	307.75	640.5	534.75	466.75	393.75
744	MPPED2	305.5	664.5	260	340.5	71.5	67.5	97	87	550	174	230	291	185	411	2952	196	194	524	575
1527	TEX28	258.5	193	92	420.5	89	166.5	261	235	146	659	423	125	3000	230	124	195	168	151	210
16	AARS	1805.5	4101.5	1486	2010.5	1722.5	1968.5	1561	3184	2347	1379	1928	1847	1674	1399	3019	2330	1908	2126	2364
20	ABCA2	263	2021	245	377	179	329.5	428	382	321	217	290	221	338	294	597	372	442	310	335
30	ACAA1	429	421	642	1271.5	2471	553.5	509	578	758	332	584	380	394	418	533	827	522	435	530
33	ACADL	140.5	227	228	1163.5	1522.5	961.5	214	1371	1320	325	597	728	428	433	1443	292	635	196	354
36	ACADSB	861	685.5	1346	2552.5	8503	729	379	501	1033	212	716	1398	714	375	535	1067	520	499	605
54	ACP5	236.5	133.5	68	1116.5	585	2086	2309	227	663	337	381	79	154	540	347	1124	1002	776	765
56	ACRV1	71.45	122	09.06.09	71.85	19.95	87.35	47.3	227.4	52.5	63.8	39	69.3	6906.9	47.9	28.04.09	37.5	194.2	49.6	58.1
59	ACTA2	35529	2624	14352	8021	4361	25349.5	13043	3746	32137	14339	15046	10889	16171	2746	4289	19323	27983	56675	54390
92	ACVR2A	715.5	847	412	867.5	568.5	1123.5	567	567	1121	671	1307	520	961	492	779	1022	1051	1128	793
119	ADD2	101.3125	1218.5	57625	145125	394.5	268.25	215125	170125	127.75	113.75	136.5	79375	304375	182375	87.25	229.25	142375	155	122125
142	PARP1	1046	1406	1564	932	856	1033	1564	1030	949	1027	877	1707	1380	1185	1046	3134	787	1083	1131
156	ADRBK1	617.5	1154	611	623	588	1085	1875	630	1091	861	815	919	652	1400	635	2683	1062	911	775
196	AHR	2279.5	566.5	832	978.5	944.5	5070	1139	570	982	6126	875	511	734	740	1323	2976	2020	2226	1256
197	AHSG	253.5	414.5	268	292	52510	4883.5	311	285	387	281	100	152	721	130	228	131	402	323	247
199	AIF1	3189.83333333333	2689.33333333333	1229.66666666667	4418.33333333333	2474.5	9788.83333333333	8514.66666666667	1326	1563.66666666667	7856.66666666667	2392.66666666667	941.666666666667	882.666666666667	9466.66666666667	2230.33333333333	6225	3352	2533	2710.33333333333
204	AK2	7381.5	4258	4599	16537.25	10069.5	10467.75	6886.5	9415.5	7148.5	7926.5	5900	10137	9082.5	7295.5	15842.5	17822.5	6115.5	8862	10641.5
208	AKT2	1101	758.5	1023	1267	686.5	836.5	1136	1139	957	840	852	2032	1111	1282	2887	1160	1094	1075	1377
214	ALCAM	1265.5	2392.5	226	1192.5	1091.5	3974	577	865	1381	361	1298	100	587	461	2728	2346	3608	792	964
231	AKR1B1	12842.5	1133.5	1809	1237	289	865.5	891	526	691	2533	536	3546	919	781	942	1490	754	966	898
241	ALOX5AP	2657.5	2210.5	1079	1055	2381	16790	5466	897	893	2563	1725	963	876	7316	1678	9468	2727	2250	1803
244	ANXA8L2	657	227.5	357	214	132.5	1243	240	207	648	2773	395	91	305	426	126	7522	1840	291	233
248	ALPI	34	34	17	67	21.05.09	36	55	51	40	1697	21	24	48	38	12	13	30	31	29
250	ALPP	84	158	103	122.5	78.5	180	130	127	153	5375	137	80	178	157	89	105	153	191	132
259	AMBP	79.5	80	72	161.5	33319.5	1290	122	1691	58	62	96	75	465	82	46	52	81	54	73
262	AMD1	3060	8589.5	5685	4281.5	2989	5892.5	3130	3120	27700	8487	5894	4602	7352	4494	6183	7518	3246	5071	4279
273	AMPH	297	5032	313	400.5	138	303.5	197	239	222	133	156	355	362	183	124	240	276	775	498
313	AOAH	387.5	385.5	182	254	665.5	1356	2088	219	326	516	523	77	122	1302	584	1925	723	409	570
328	APEX1	4149	3502	3332	5221	3526.5	5501.5	3910	2950	3221	1939	2316	3973	1834	4863	6391	7811	2922	6642	6480
334	APLP2	3347	5488.5	2821	5433.5	2960	8779	2565	2315	4990	4433	2119	1134	1460	1542	12787	3694	4084	3770	3735
336	APOA2	155	125.5	101	160.5	64885.5	11118	86	337	186	101	61	70	3141	70	147	41	141	57	34
339	APOBEC1	24.75	49	14.05.09	72	8	25.05.09	32.5	32.5	13	20.05.09	26.05.09	21	45.5	27.05.09	5	10.05.09	19.05.09	11.05.09	23
341	APOC1	1161	316	69	125.5	9386.5	972	768	225	113	205	124	29	473	308	227	265	231	168	163
346	APOC4	30.05.09	69.5	27	79.5	395	45	79	111	56	103	16	22	128	46	36	10	113	63	50
347	APOD	24584	35719	37832	1791	700	6327.5	6892	5501	13816	9808	39809	47702	5551	7500	17830	30965	64432	36804	27228
354	KLK3	226.5	104	72	156	155	163.5	363	156	19266	109	141	122	224	288	215	181	88	174	232
357	SHROOM2	178	306.5	147	389	128.5	368.5	125	281	395	309	211	85	284	201	125	206	305	227	174
361	AQP4	58.5	2988.25	128.5	68.75	22.75	1376	73	78	63	40	85.5	496	83	40	257	133.5	139	35.5	363
362	AQP5	275	327.5	352	350.5	171	349	415	363	405	360	2739	184	1010	366	127	673	2659	398	233
363	AQP6	81.5	148.5	96	367	57	100.5	144	116	105	111	81	75	138	115	34	75	160	117	56
369	ARAF	1693	782.5	1265	1759	1326	1955.5	1684	1815	1695	1512	1649	3821	1040	1669	1832	2446	2382	2234	2232
372	ARCN1	2194	2073.5	1589	1838.5	1580	2997	1888	2672	2688	2236	2954	1423	2633	1998	2857	3594	2262	2857	2239
373	TRIM23	471.5	1142.5	394	446.5	418.166666666667	549.166666666667	478.666666666667	321.666666666667	526.666666666667	432.333333333333	396.333333333333	750	705.666666666667	579.666666666667	403	493.333333333333	373	565	420.666666666667
375	ARF1	11852	11520.5	9208	11113	8975.5	17971.5	8158	13564	13338	15433	19948	13748	19843	8763	15413	18322	18805	18328	13157
381	ARF5	1374	1969.5	1339	1389	1463	2157.5	1404	2388	1831	1617	1721	1499	1467	1675	2326	2635	2422	2775	1907
387	RHOA	19185.5	10109	9956	13401.5	8977	25631	12532	8445	10036	14291	11256	13929	11104	16250	20367	26563	11412	21959	18092
393	ARHGAP4	268.5	314	308	307.5	238	548.5	1484	321	275	422	292	191	381	657	269	541	419	382	353
402	ARL2	2636.5	3324	3523	2879.5	877.5	2695	1905	2528	2008	1590	1842	5008	3734	1657	2562	2983	2206	4641	3076
405	ARNT	2502.5	1585.5	1892	1995	1702.5	3415.5	1471	1428	1318	2343	1391	2421	2776	1547	1890	2833	1509	3823	2254
414	ARSD	308.5	283.25	202.5	771.75	335	479.75	323	760	675	469	450.5	149	558	320	718	399	648	451	682.5
421	ARVCF	145.5	172	151	190	125	138	112	204	187	95	81	101	265	100	302	136	172	167	151
432	ASGR1	210	318.5	337	261.5	1637.5	325	308	306	345	288	305	151	438	346	144	243	370	319	159
434	ASIP	44.5	65	108	68.5	31.05.09	69	116	23	94	106	23	13	119	86	45	82	85	62	63
440	ASNS	343	1110.5	276	390.5	302	754.5	757	1758	395	151	567	195	855	475	450	795	823	547	748
467	ATF3	892.25	523	702.5	654.25	370.5	1911	832.5	552.5	611.5	1374	638	543.5	525.5	603.5	880.5	646.5	1961.5	865.5	1227
479	ATP12A	49.5	148	123	451	77	170.5	130	125	113	180	124	81	202	131	68	744	3701	83	95
481	ATP1B1	1723.5	19189.5	5147	25865.5	2756	4109.5	1204	8610	1904	735	8800	11734	2346	755	14036	8383	4268	5070	10428
482	ATP1B2	672.5	6200.5	587	758.5	562.5	689.5	442	347	396	258	194	215	611	204	464	265	494	965	655
483	ATP1B3	1168.5	784	447	887.5	306.5	1621.5	417	321	758	957	505	326	1020	975	831	1126	1240	939	622
486	FXYD2	523.5	511.25	601	40483.5	5546.5	832.75	713.5	25401	615.5	581	6409	342	565	1014.5	396	406	802	843.5	559.5
488	ATP2A2	4517.5	6532.5	48327	2130	1926	3440	1743	1550	3137	1717	6531	70178	4673	1582	4228	17769	4021	2814	2278
490	ATP2B1	575	4512.5	364	774	937	1247	968	492	457	645	559	1067	1178	698	489	1490	622	902	685
491	ATP2B2	185.5	3325.5	187	179	478.5	244.5	203	91	379	188	1376	874	277	229	128	204	293	355	263
493	ATP2B4	3969	1293	1159	797	500.5	2303.5	1030	638	953	950	516	672	1786	827	962	1416	808	6750	3262
513	ATP5D	505.5	445	910	531	529	413	399	658	391	258	665	1526	331	337	594	510	736	526	561
515	ATP5F1	5595	5623	19402	7380	5728	5817.5	3791	5123	4383	4835	5702	13846	8263	5152	8956	11081	8077	5272	7108
518	ATP5G3	2270.5	2600.5	9645	3937.5	2893.5	2558.5	2662	2558	2580	1764	3315	6888	1650	2744	3563	4640	3749	3937	4612
523	ATP6V1A	671.5	2351.5	349	1750.5	646	980.5	647	560	822	602	1133	271	903	662	1095	1203	703	657	552
525	ATP6V1B1	202.5	258	369	3215.5	152.5	399.5	247	374	565	1142	2921	124	304	187	124	481	557	389	289
526	ATP6V1B2	1609.5	9960.5	1232	3563.5	1545	3570	2054	1263	1309	2553	1596	2399	5911	1789	1862	3213	1172	1841	1564
529	ATP6V1E1	3123.5	6767.5	4662	3904.5	1888.5	3804.5	2348	2037	2406	3689	1864	5096	2498	2559	3448	4058	2464	3872	3650
539	ATP5O	4086.5	5748.5	25553	7171	5509	4893.5	3335	4208	3310	3044	5985	21979	4437	4638	8477	9549	5550	4449	6775
549	AUH	1100	1114.5	1451	1384	970	1160.5	674	862	1558	983	1213	964	647	781	1427	1200	806	1056	1332
558	AXL	1060	541	276	519.5	370	1103.75	435.5	257.5	541.5	596	359	304	1017	378.5	374.5	602.5	698.5	1527	945.5
566	AZU1	187.5	285.5	207	293.5	289.5	350.5	300	274	312	300	244	156	348	323	222	165	455	329	292
570	BAAT	14.05.09	77	5	33	4191.5	231	17	147	13	3	1	2	84	3	1	2	7	5	4
576	BAI2	150	998.5	227	200.5	70	193	196	160	191	163	88	117	259	363	198	108	261	268	208
577	BAI3	264	1925	246	137.5	101	306.5	178	124	154	44	191	53	303	70	90	54	310	490	263
604	BCL6	2583	1857.5	1475	1111	1024.5	4504	1187	682	1205	1373	1785	12602	1543	2144	1565	3319	3747	2839	2079
9275	BCL7B	1745.5	3536.5	3091	1835	1044.5	2353	1847	1677	1839	1785	1467	3668	2691	1554	2420	2835	1970	2471	2681
611	OPN1SW	144	180	55	104.5	180	126	230	4	136	72	117	32	132	88	74	165	227	82	96
629	CFB	289	156	154	308	14949	1972.5	459	458	952	1122	313	159	328	368	384	905	1519	331	693
633	BGN	3447.5	1445.5	4013	3743.5	4141	12217.5	2089	1664	2341	12867	1771	963	5574	1008	2756	3152	9448	10981	5877
634	CEACAM1	1612.5	187.5	362	885.5	1788.5	981.5	852	295	700	2631	506	239	309	2758	421	8419	3211	888	1160
636	BICD1	187	581.5	387	407.5	115.5	400	492	431	402	379	596	218	305	504	287	319	601	580	281
640	BLK	203.5	132	18	105	84.5	119	1840	11	65	118	311	109	165	206	220	1655	236	62	257
654	BMP6	594	525	234	402	426	1830	546	10	245	2056	388	341	415	340	385	678	763	679	677
655	BMP7	1056	1206.5	466	944	399	631.5	625	64	565	2135	1033	299	396	733	3896	1140	999	647	910
656	BMP8B	361	290.5	145	319	173.5	318	291	31	474	443	385	232	388	762	2429	238	338	406	343
660	BMX	291.5	117.5	200	94	140.5	223.5	349	86	38	487	215	153	181	195	248	156	241	375	439
667		2854.25	3919	3294	826	1032.75	2316.25	642.5	200.5	353.5	1020.5	1018.5	3445.5	1203	2858	799	2855.5	1565.5	5064	3310.5
671	BPI	162	95	26	174	394	121.5	164	19	23	256	388	114	541	154	56	128	152	135	161
676	BRDT	49	39	12	26	37.5	21	20	90	16	144	41	119	10423	36	34	39	51	33	45
680	BRS3	97.5	47.5	12	44	29.05.09	58.5	27	12	145	61	39	37	231	40	31	68	56	33	93
688	KLF5	638	91	26	274.5	64.5	599.5	80	248	478	730	109	129	556	415	585	1994	3577	163	349
696	BTN1A1	80.5	50.5	6	62	40	31.05.09	36	2	30	102	97	56	181	82	17	84	45	21	41
715	C1R	9441	482.5	3281	1562	11581.5	6474.5	6456	822	760	1762	4373	1937	2021	1593	4466	9445	6312	10150	11087
716	C1S	4346.5	402	1516	735.5	9201	3993	4622	284	600	1008	1710	1085	1153	1092	2865	5100	3318	5376	6227
727	C5	241.5	199	48	168	4903	281	161	452	42	225	79	74	238	106	167	229	162	235	559
735	C9	108.5	30.05.09	7	30	5977	26.05.09	12	15	9	129	63	43	306	75	28	35	39	19	47
759	CA1	4268.5	50.5	26	82	670.5	154	95	21	9	439	414	47	70	69	58	35	170	59	44
763	CA5A	132	85	23	140.5	695.5	58.5	92	42	43	136	155	70	165	148	74	92	115	76	121
796	CALCA	144	199.5	42	91.5	141.5	184	148	38	229	312	259	66	718	177	893	19	228	161	35
799	CALCR	84.5	88.5	27	75.5	45.5	42.5	24	15	17	227	79	81	91	76	58	68	69	59	87
805	CALM2	16832.5	37994.5	13515	7449.5	7381.5	14438	12076	8050	1400	16412	15199	8848	18184	13981	28243	17566	12785	19185	28595
814	CAMK4	205.5	1279.5	29	136	111.5	134.5	759	7	38	115	2364	59	831	227	100	644	108	78	162
819	CAMLG	2251	3055	907	1017	841	1398.5	1566	562	24	1456	1493	3007	5080	1104	3238	2645	1475	4685	3880
822	CAPG	481	276	201	523.5	181.5	946.5	1333	185	375	618	733	135	272	342	1670	1501	703	517	834
824	CAPN2	4887.5	2171	2225	2803.5	731	7465	3037	1923	888	3039	1371	3110	1535	3140	5853	7697	6107	4144	8411
826	CAPNS1	8112	5540.5	7435	2691.5	2689	6499.5	4761	2126	3392	4383	3396	4771	6025	2946	9542	10426	8186	7700	11133
831	CAST	6249	2004	7862	1495	3426	5073.5	4463	1501	1340	9899	2228	11119	7515	3226	6019	9739	4435	5227	6610
833	CARS	815.5	993	314	373.5	523	609.5	867	686	234	973	707	662	705	534	1055	1172	826	653	1186
847	CAT	12437.5	3227.5	7128	4561.5	32102.5	13337	5026	2078	1994	3950	5119	9980	1851	4376	23131	8191	5590	8996	11411
857	CAV1	5027.5	288	3603	412.5	400.5	9153.5	1406	529	70	3998	625	1889	565	660	4365	1479	2334	5936	5627
861	RUNX1	1099	519.5	386	498	699	1923.5	1681	108	872	557	1317	769	702	513	410	2233	3526	923	1252
865	CBFB	864.5	870	774	1006.25	706.75	1663.5	1600	861.5	960.5	1136.5	956	1355.5	988.5	1885	1104	2774.5	1227.5	1326.5	986
866	SERPINA6	626.5	356	153	1495.5	8671.5	730	529	256	538	232	487	174	758	402	355	931	1012	498	726
873	CBR1	1554.5	2561	445	748	2350	966	720	682	483	2965	529	621	556	836	2211	2624	2912	997	1826
894	CCND2	3382.5	1748.5	2300	855	925	1582.5	1756	1056	665	2416	1652	285	506	1141	2044	1958	1245	2315	2540
896	CCND3	4292.5	1883.5	1017	621.5	1408.5	3058	2676	676	711	2220	5998	411	535	1068	2318	3360	1714	1682	2494
899	CCNF	232	307	155	316	315	120.5	187	136	79	253	796	140	362	334	200	374	166	266	287
908	CCT6A	2917	2360	1784	1498	1823.5	2212	2100	1645	465	3265	2249	2667	1766	1278	3702	4199	1986	3357	3565
910	CD1B	294.5	68	21	50.5	102	103.5	258	13	64	98	16188	56	75	224	101	128	88	39	97
911	CD1C	230	48.5	57	109	130	374.5	1162	13	16	126	7721	110	124	285	220	831	189	181	267
912	CD1D	118.5	52	52	103.5	64.5	44	97	7	19	94	256	75	68	101	71	101	71	49	122
914	CD2	819	87	220	70	499.5	1375	7513	212	113	410	18868	236	186	1448	1687	7711	1383	461	1609
925	CD8A	651.5	521.5	278	354.5	251.5	508.5	1034	317	61	606	4544	214	385	590	768	998	869	449	1125
928	CD9	3833	1751.5	1014	1650	701	4707	1594	689	2810	1105	1179	757	576	4209	12039	7431	8675	3799	4871
933	CD22	591.5	856.5	110	250.5	207.5	330	4410	45	193	347	505	80	188	671	750	4431	381	312	680
947	CD34	2330	343	2151	942.5	153	2344	1350	523	362	4560	627	995	575	451	1901	1188	1453	3654	3488
951	CD37	347.5	207	123	120	182.5	613	4991	69	224	264	1514	116	192	550	516	3749	502	154	753
952	CD38	263.5	337	137	27.05.09	255.5	270	1367	3	457	116	4949	1371	73	218	408	1234	490	62	302
953	ENTPD1	1962.5	666	412	530.5	374.5	1658.5	1778	238	256	2913	590	299	507	485	1169	2531	715	5027	4291
961	CD47	958.5	2638	570	333.5	532	1621	1608	524	311	2009	1614	272	642	1405	3184	2760	1367	767	1751
962	CD48	472.5	218	84	233	437.5	995	6144	88	418	390	2079	157	135	791	1041	4677	853	360	971
965	CD58	5035.5	1788	11676	1570	3712.5	8800.5	3697	962	932	4404	2594	3255	3320	2626	8872	9023	5803	5083	6450
967	CD63	5183	1777.5	3289	2486.5	2566	4119.5	3683	7121	868	6673	1636	2617	1549	2645	9084	5151	4655	6096	10486
969	CD69	253	79	97	93.5	192	707.5	1716	8	18	158	829	74	95	258	553	1132	460	225	480
971	CD72	438.5	287	159	205	344	369	1685	268	57	619	711	150	165	446	570	1597	688	350	645
973	CD79A	658.5	500.25	347.5	501.25	382.25	893	8960.5	902	588.5	447	2962.5	342.5	361	3456	1958	13076	3529.5	591.5	2628
976	CD97	1309	356	576	531	478	2183	2123	459	251	1687	1268	553	339	653	1069	1618	1083	3547	3432
978	CDA	424.5	175.5	189	226	906.5	211.5	198	32	39	1474	205	168	170	160	208	614	168	440	408
983	CDC2	86.5	84.25	50	300.25	784.5	439	94.5	74	70	467.5	144.5	78	1434	1655	190.5	1016	279	259	140
989	SEPT7	6706.5	16922	6289	2822	2847	5972	5713	1628	415	7627	6547	3455	4059	2449	6507	8853	4512	11259	10786
993	CDC25A	227	130	40	147.5	191.5	60	57	23	75	286	356	83	540	263	84	242	162	65	102
995	CDC25C	70.75	92.75	60.5	124.25	152.25	158.25	113	97.5	102.5	175	70.5	69.5	1384.5	410	54.5	219	152.5	106.5	68.5
998	CDC42	28726	22689.75	16498.5	23510.25	20101	45008.25	17036	12711	21909	31307	23963.5	23321.5	18087.5	27664	36644	48340.5	22125.5	33892	27222.5
1000	CDH2	3074	3131.5	10758	938	1568.5	257	239	73	142	295	418	108	3738	203	704	334	283	812	1464
1001	CDH3	356.5	389.5	100	602	142.5	388	355	57	445	445	1397	116	319	491	289	1285	994	766	591
1002		370	800.5	228	344.5	142	223.5	120	206	219	424	548	295	443	392	250	359	383	251	437
1003	CDH5	1255	549.5	1633	1084.5	743.5	6073	1383	527	194	9046	471	958	548	375	2070	1110	618	1861	1801
1006	CDH8	83	1754	22	82	42.5	37.5	26	6	9	118	39	47	80	36	59	66	64	36	75
1009	CDH11	2541.5	1598	564	2839.5	300	6606.5	1279	359	984	2670	802	406	1090	473	623	1310	1443	5939	3183
1017	CDK2	624	207	232	547.5	497.5	1054.5	782	412	210	2677	1687	281	482	335	750	1313	635	892	1144
1036	CDO1	1068.5	2407.5	828	406.5	7598.5	1369.5	524	567	273	9744	373	654	1110	417	1317	1023	1555	759	959
1044	CDX1	3793.5	237.5	132	342.5	173	383	911	104	498	544	487	175	608	278	238	711	239	439	445
1056	CEL	1468.5	271.5	198	329	145.5	181	280	72956	231	488	427	166	290	352	241	433	393	345	498
1058	CENPA	539.5	449.5	213	285.5	288.5	195	330	264	52	514	607	208	282	362	395	466	294	325	526
1062	CENPE	162.5	115.5	30	113.5	739	60.5	109	11	14	243	958	40	604	145	112	638	76	85	109
1075	CTSC	2079	441	466	2045	1452	6581	6175	1049	177	7147	2105	650	466	2176	4173	5151	5886	1796	3534
1084	CEACAM3	216.5	154.5	63	154.5	95.5	174	90	48	115	665	220	96	176	226	113	264	247	106	262
1088	CEACAM8	381.5	187	53	182.5	624.5	337.5	146	93	185	6716	524	95	210	567	175	741	792	141	248
1089	CEACAM4	989.5	600	551	636.5	409.5	672	311	315	1256	2322	1177	443	1249	4106	546	1651	3132	596	1090
1109	AKR1C4	160	143	130	269	6219	238.5	134	158	56	87	103	155	327	198	78	191	433	174	119
1114	CHGB	2690	1773	104	113	09.05.09	06.05.09	17	780	141	10	28	24	218	35	115	87	32	3	115
1123	CHN1	477	5641.5	520	306	120	807	690	169	92	866	235	151	829	244	521	499	346	538	714
1160	CKMT2	406.5	199	13332	148.5	56.5	51	47	48	100	102	98	7368	137	546	308	1420	114	182	642
1164	CKS2	1449	366	356	769	2382	980	869	158	147	1836	4249	332	6823	323	1029	2793	644	678	743
1182	CLCN3	1254	2344.5	1194	731	811.5	815.5	742	868	382	1584	700	1038	1665	2849	1522	1588	966	840	1672
1183	CLCN4	148.5	993	147	122.5	108	124.5	143	39	60	167	149	478	156	153	245	96	139	106	192
1191	CLU	39978	51648	8796	7616	42435.5	12695.5	20376	35345	9477	2939	7235	1902	41175	6416	50517	34898	31746	32100	36664
1208	CLPS	2002.5	65.5	54	15	55.5	20	110	46798	130	133	95	83	87	88	79	17	125	69	172
1211	CLTA	3051.25	4425.75	1964	3002.5	2489.5	4214.25	2765.5	2040	3095	3625	2834	1948	2656.5	2420.5	4903	4980	3528.5	4098	3518.5
8218	CLTCL1	293.25	211.5	186.5	159.25	102	187.25	81	179	191.5	112	183	2510	1857.5	215.5	323.5	279.5	191	217	162.5
1215	CMA1	216.5	76	62	129.5	103	69	215	19	51	79	180	74	74	115	97	165	155	134	299
1236	CCR7	210	98.5	587	82.5	138	415.5	6167	21	109	324	2368	959	163	1422	592	8461	313	91	430
1266	CNN3	9836.5	4406.5	2739	4831.5	4040.5	9208.5	3882	3814	1364	11673	2313	1091	2413	1924	8868	8421	5082	15906	15436
1271	CNTFR	560	1141.5	302	443	340.5	328	432	214	149	725	672	446	352	474	482	779	655	446	847
1272	CNTN1	1735	7510.5	121	757.5	87	275	299	150	224	108	142	93	674	346	163	593	349	851	784
1280	COL2A1	700.25	307	406.5	803.25	597	1819.25	603	350	601	1420.5	300.5	231.5	591.5	463	302.5	528.5	1619	2363.5	2127
1282	COL4A1	695	179.5	339	1245	298.5	1615.5	432	236	221	3308	327	295	255	296	443	378	305	947	1142
1288	COL4A6	307.25	124.75	156.5	180.25	58.25	187	132.5	124.5	235	146.5	111	94.5	205.5	121.5	74.5	123	267	429	322.5
1291	COL6A1	2665	619	1168	1521.5	659.5	1615.5	1113	772	739	2397	1031	673	587	789	1132	1285	1134	4936	5669
1292	COL6A2	3263.5	298.5	1090	1034.5	576.5	2114.5	1372	493	1154	2379	894	622	569	733	1016	1462	1278	5971	6719
1297	COL9A1	158	144	68	193.5	83	92.5	104	58	163	231	169	87	176	174	105	151	258	125	274
1298	COL9A2	279.5	299	126	362.5	155.5	157	258	186	147	374	271	164	233	270	241	293	371	334	511
1299	COL9A3	390	296	173	351.5	220.5	194.5	344	251	78	597	370	202	291	409	560	510	402	407	687
1301	COL11A1	279.5	287.5	45	204.5	119	140.5	95	59	55	497	224	85	181	272	109	217	345	211	271
1306	COL15A1	1156.5	186.5	987	479.5	119	370.5	800	603	319	2832	562	577	662	637	531	661	741	1742	2047
1307	COL16A1	523.5	349	129	376.5	214	328.5	254	183	198	530	327	150	264	346	341	380	437	705	934
1310	COL19A1	423	231	113	251	95.5	84.5	319	101	31	300	306	121	190	306	130	303	268	153	383
1317	SLC31A1	1578	1354.5	972	3445	2891.5	2369	880	1775	2726	1079	771	473	1531	8359	1701	4046	3386	1289	2409
1318	SLC31A2	802	1970	337	813	655.5	1095.5	620	488	1026	1224	771	381	922	7240	868	1233	1568	721	875
1327	COX4I1	7371.5	8779.5	32729	3638.5	6357	4559.5	6699	5232	1974	6445	5645	15629	2744	4923	12546	13126	4989	5688	12607
1329	COX5B	4750.5	5018	16058	2007.5	4390	2255.5	3265	2415	1139	2902	2713	11658	1704	3290	8674	5833	3359	2957	8535
1340	COX6B1	8461	8111.5	29353	5843	9015	7195	8186	7372	5132	6465	6273	19079	2614	6673	22033	15544	8537	8124	17834
1346	COX7A1	1983.5	1076	18643	1298.5	480	1173.5	1029	1267	720	1165	1109	19648	651	1020	2457	3716	1042	1584	2632
1347	COX7A2	5198.5	7104	15064	2606	5582	4280.5	3949	4102	1447	4341	4992	4484	10586	4174	13942	6409	4264	4732	11999
1349	COX7B	1368	1635	8770	717	1808.5	835	798	1043	241	1350	1222	5212	328	1157	3503	2686	2545	1119	2399
1350	COX7C	9293	9334	28093	4957	7344.5	4853.5	6115	10315	275	6576	9283	20986	4049	8122	24275	13394	10338	8231	16181
1357	CPA1	2906	122.5	136	194.5	154	133	221	69316	262	506	234	178	223	193	151	194	343	213	367
1358	CPA2	617.5	79	68	81	43.5	31.05.09	64	67639	13	104	123	50	145	95	91	19	92	76	9301
1359	CPA3	2529	51.5	321	79.5	453.5	5046.5	2455	2408	189	258	1457	372	434	294	251	2025	1750	5019	6221
1360	CPB1	6927	171	81	174	118	109.5	157	62710	250	304	226	104	235	334	151	161	429	195	964
1361	CPB2	46.25	31	16.05.09	27.75	19838.5	959.75	10	55	19	23	49.5	17.05.09	397	40.5	15	14	40.5	20.05.09	20.05.09
1363	CPE	1797	14600	1386	776.5	362.5	1238.5	1799	2025	2553	511	1347	497	2139	1160	13203	3778	1910	3211	3560
1373	CPS1	136.5	169	63	191	14052	227	60	58	36	383	124	85	752	113	208	154	113	174	224
1374	CPT1A	932.5	427	373	483.5	647.5	671	501	329	234	630	473	210	284	643	636	733	549	787	1172
1380	CR2	250	116.5	64	118	94	146	3390	55	31	282	589	98	173	565	948	4349	228	98	599
1382	CRABP2	2673.5	2236	1986	2887	493.5	2463	1109	843	2771	2740	1313	395	858	1351	3021	9297	2554	8795	7060
5648	MASP1	244.5	79	335	208	333	40.5	19	35	26	218	109	189	154	91	120	301	60	472	321
1386	ATF2	2620	4304	1472	2461.5	1663	3519	1881	2059	1721	1591	2221	1941	6044	2594	4071	3825	1832	4155	2346
1390		191.5	91	38	91	43.5	58.5	36	43	17	140	95	44	781	94	88	55	87	56	79
1393	CRHBP	1402.5	882.5	233	992	3070	438.5	521	68	185	1171	239	70	173	195	352	312	307	607	866
1395	CRHR2	227	219	109	87.5	69	51.5	32	30	38	279	113	57	71	110	92	63	108	57	189
1404	HAPLN1	403.5	178.5	299	151	72.5	217.5	42	12	71	1160	218	71	259	211	95	177	1565	149	474
1410	CRYAB	7471	23567	76822	9105.5	640.5	3278.5	1769	968	2350	10860	1243	62703	1000	7760	16159	22682	4428	8842	14837
1413	CRYBA4	571	492	247	494.5	303	241.5	435	227	136	783	544	174	281	440	377	450	458	460	892
1414	CRYBB1	212.5	217	21	130	58	54.5	68	19	22	262	169	67	159	187	34	99	99	79	80
1428	CRYM	240	505.5	554	254.5	148.5	121.5	103	106	189	188	199	73	108	244	131	341	278	140	269
1429	CRYZ	1617.5	750	1004	1962	3506.5	961.5	827	1799	160	704	634	293	155	646	3534	1607	684	2252	3655
1446	CSN1S1	170	104.5	21	72	65	51.5	35	12	32	169	172	28	24	284	73	46	150	63	137
1447	CSN2	315.5	108.5	8	129.5	76	62.5	28	6	11	236	625	34	28	975	82	38	212	49	186
1453	CSNK1D	3033	2408.5	1091	1562.5	1061.5	2549.5	2318	1765	1525	3098	1963	1370	1642	1671	3965	3253	2322	2900	3778
1454	CSNK1E	2428	2914.5	1372	886.5	809.5	2739	1724	759	727	3163	872	1074	773	1001	2309	2475	1869	2972	3906
1457	CSNK2A1	3428.5	4113	3004	2189.5	1712.5	1986	2676	1560	454	3458	3409	4370	4743	2537	4273	4377	2449	3449	4510
1459	CSNK2A2	4030.5	2973.5	2887	2041.5	1904	2717.5	2928	2042	811	7409	3634	3151	17925	2644	5029	4178	1854	5553	5654
1472	CST4	585	228.5	241	390	234.5	374	1689	219	15096	384	1235	197	187	74831	458	422	3807	662	713
1490	CTGF	1673.5	462.5	698	1025	570	1698.5	900	356	884	2080	492	334	262	639	2048	988	2857	2552	3811
1499	CTNNB1	3254.5	2748.5	1597	1868.5	1399.5	3219	2085	1404	1041	4456	2130	1212	1522	1586	4535	3260	2549	4611	4752
1504	CTRB1	1402	56.5	42	71.5	47.5	28.05.09	63	65747	56	145	85	65	106	103	59	42	139	86	162
1506	CTRL	684.5	274.5	132	357	143	321.5	450	51664	101	823	509	334	505	384	256	335	650	337	501
1508	CTSB	5801	4306	4142	3667	6925.5	7417	7273	1763	3004	8198	2450	2446	1620	5020	43035	7819	6419	7960	8362
1509		4992	2260	2476	1864.5	2962	4963	2923	2229	1118	3065	888	2792	1035	2969	4457	3982	3547	2075	3993
1511	CTSG	474	83	135	159.5	1444	391.5	786	87	152	202	529	119	105	162	154	448	357	549	1010
1514	CTSL1	1761.5	1029.5	1881	1233	3351	1784.5	1618	1308	332	9241	933	1002	1588	1160	3223	1251	1163	2456	2866
1523	CUX1	1701.5	1347	1601	1596.5	862	1442.5	1343	1664	1046	2222	1593	1361	830	1558	3288	2000	1290	2816	3084
1528	CYB5A	712.5	361.5	666	633	2155	1038.5	415	1303	80	671	598	251	427	366	518	579	1032	404	1022
1534	CYB561	232	219.5	92	144	113	354.5	123	597	392	229	117	98	124	215	659	523	567	118	207
1610	DAO	340.5	291.5	68	458.5	1698.5	180.5	154	112	116	384	344	125	310	256	180	166	208	175	287
1629	DBT	1010.5	866.5	1309	750	895	613.5	726	491	87	897	734	893	430	769	1530	1156	673	883	1661
1632	DCI	240	127	202	188	210	153	99	136	112	203	167	223	123	216	475	144	157	149	355
1634	DCN	58167	3278.5	51289	7059	14419.5	39661.5	26089	7991	4308	37739	13051	24580	14892	11233	43373	37529	49417	67855	67687
1635	DCTD	2792.5	1678	1357	1383.5	1792.5	2083.5	2491	1399	870	1472	1520	1407	877	1465	9176	3292	1767	2605	3829
1638	DCT	172	204	21	46.5	38.5	44	35	245	15	85	96	66	96	76	100	118	68	86	150
1642	DDB1	3657	2104.5	1495	1404.5	1318.5	1327	1470	806	715	7724	1790	2163	2203	1335	3575	2412	1333	1966	2554
1647	GADD45A	1153.5	715.5	805	1652	889	1272	776	663	693	902	859	986	716	471	1114	763	902	858	1532
1669	DEFA4	340.5	285	99	456.5	1791	403	285	170	76	490	941	111	180	351	239	291	347	252	347
1674	DES	27528.5	353.5	50782	635	455	3708	4270	905	18123	1615	1618	52077	1318	4400	3918	27837	8828	44544	45959
1675	CFD	181	79.5	115	109.5	27.05.09	49	82	7	6	32	45	136	88	54	256	51	177	42	222
1725	DHPS	904.5	1274.66666666667	751.333333333333	984.833333333333	809.833333333333	1286	1075.33333333333	974	943.666666666667	922.333333333333	699	1819.33333333333	877.333333333333	1257	1136.66666666667	1390	1118.33333333333	1419	1169.66666666667
4356	MPP3	349	407.5	514	361	205	529	390	155	325	156	320	97	382	240	240	356	365	452	492
1743	DLST	2229.5	1061	2421	1179.5	1142.5	1323.5	1406	1119	386	1868	1378	2144	904	1013	2785	2025	966	1865	2498
1803	DPP4	536.5	141	310	2617.5	1355	684	939	227	1234	10343	980	264	295	11122	378	591	514	631	617
1804		717	13096	276	1484	102	324	241	440	87	187	521	212	2133	383	5559	157	206	9912	5611
1805	DPT	4038	262.5	3049	292.5	560	1135.5	2333	1035	615	1276	1515	992	631	1030	3562	3442	1778	4397	9303
1810	DR1	2621.5	2447	1942	1526	2093	2781.5	3083	1995	432	5093	3809	2467	6529	1628	4216	5084	2257	3556	4184
1821	DRP2	218	653.5	57	196.5	69	71	67	42	47	82	239	98	139	153	88	125	143	174	189
1822	ATN1	2987	2568.5	1147	1534.5	546.5	1776	1604	1522	965	2522	1024	1080	963	1470	2809	1587	2021	3102	4168
1825	DSC3	195.75	56	91.5	82.75	26.25	84.75	83.5	65	807.5	937	429.5	53	108.5	379	57	3979	640	77.5	78.5
1828	DSG1	90	44.5	24	46.5	100	20.05.09	9	6	6	132	92	41	101	181	32	668	58	33	72
1829	DSG2	593.5	117	668	464	326	379	123	624	173	1661	523	145	187	1626	1974	919	759	291	777
1830	DSG3	218	68	19	52.5	47	33.5	10	7	21	121	614	50	68	411	61	16393	587	52	76
1839	HBEGF	589.5	558	573	367.5	212.5	1341	547	165	170	597	390	538	348	352	622	774	715	921	1860
1848		1424	1445.5	1255	2138.5	1796.5	7638	1015	856	965	3177	6549	623	617	1242	1882	3665	3802	1895	1715
1854	DUT	1710	1771.5	1462	1167.5	1513	1959.5	2381	1481	618	2685	2809	1072	1268	1186	5968	3106	1543	2388	2959
1871		590	841	327	466.5	355.5	271.5	617	148	55	502	612	598	579	284	1137	781	271	459	440
1874	E2F4	859.5	454.5	463	522	671.5	736	947	541	424	1141	742	574	637	395	1023	1061	647	828	1196
1875	E2F5	323	278	174	447	165	211	424	231	14	381	427	67	623	236	952	820	265	394	452
1890	TYMP	696	595.5	386	431	433	582	766	391	186	1423	772	357	607	502	698	799	805	684	997
780	DDR1	454.166666666667	764.166666666667	265.333333333333	801	154.666666666667	709.833333333333	380.666666666667	770	787.666666666667	814.666666666667	763.666666666667	366.666666666667	406.666666666667	537.666666666667	1118.33333333333	825.333333333333	1431.66666666667	595.666666666667	601
1906		482.5	451	293	269.5	225.5	3176	526	177	247	936	337	323	317	306	242	237	515	642	770
1907	EDN2	122.5	123.5	37	88.5	77	101	57	53	28	172	213	60	94	130	77	105	121	83	115
1909	EDNRA	1710	329.5	886	904	406	2185.5	478	106	518	831	476	394	819	437	736	934	638	4604	4545
1917	EEF1A2	2350.5	6871.5	8022	940	655.5	731	1034	1053	1170	1024	1086	21756	953	1496	1402	4059	820	922	1585
1933	EEF1B2	3069.25	2321	2562.5	2755.5	4156.25	3687.25	5018	6833	2430	2256	3790	5917.5	2625	3258.5	4834.5	8755.5	5010	4596	4897.5
1938	EEF2	32095	15055.5	22025	18490	12650.5	19998.5	30171	39917	16268	14612	18570	36209	12996	29646	41412	39843	22388	31620	36604
1946	EFNA5	449	744	947	759	86.5	298.5	199	59	14	452	289	135	291	641	726	928	763	244	626
1950	EGF	129.5	57	152	283.5	59	37	19	1350	14	100	78	659	64	476	116	206	203	70	79
1962	EHHADH	447.5	270.5	637	635	4572.5	264.5	323	338	153	411	310	167	416	475	617	474	326	369	736
1977	EIF4E	5364.5	6690.5	4368	2974.5	4171	4519.5	4544	2408	921	6339	5391	5205	5204	3892	10563	8719	5991	4948	6310
1983	EIF5	2206.5	2693.5	1258	1110	1946.5	1956.5	1367	1401	170	3556	1774	2682	2513	1393	3231	2915	1358	1728	2476
1984	EIF5A	14311.5	8235	9640	5679	12370	13372	12023	11413	8064	14778	9940	9428	12019	5649	14851	23821	8432	13283	18526
1990	ELA1	323.5	140	78	81	139	86.5	111	1298	22	282	223	140	176	178	180	202	150	130	209
1991	ELA2	144.5	111.5	53	189.5	544	110.5	113	350	3	168	212	117	158	104	105	90	123	112	182
2005	ELK4	553.5	469	513	534	309.5	872.5	1436	506	5347	882	637	471	646	1255	544	1163	787	832	613
2015	EMR1	147	69	16	81.5	170	220	149	21	15	207	197	44	115	105	55	239	108	80	109
2026	ENO2	638.5	3605	303	339	247	483	784	198	129	398	687	528	316	295	788	713	529	696	964
2027	ENO3	317.25	291	5840.5	435.25	1988.25	334.5	396	275	336.5	386.5	1510.5	49912.5	585	388	998	6147.5	374.5	372	421
2028	ENPEP	467	111.5	430	2590.5	781	660.5	220	106	13	1552	362	342	118	143	629	183	223	1916	1140
2039	EPB49	509.5	1419	386	372	691	374	201	388	203	312	380	321	193	545	570	380	386	257	624
2053	EPHX2	1265	348.5	470	670	1621.5	352.5	595	910	670	487	1496	243	459	542	1254	785	472	635	1017
2060	EPS15	3278	3707.5	1813	830	1289	2068.5	2810	795	438	2639	1925	2708	3906	1552	2737	4125	1359	3226	2929
2065	ERBB3	413.5	594	135	466	441	396	138	583	350	917	233	121	237	683	325	660	533	239	781
2067	ERCC1	1320.5	1011.5	1705	730	585	1102	1045	795	758	1036	819	1038	772	1180	1973	1698	1931	1452	2332
2109	ETFB	4830.5	3021	10343	3106.5	9609.5	1917	2113	2405	1212	2599	2636	5454	1890	3198	4074	4001	1814	2381	5227
2120	ETV6	1425.5	513	603	486.5	512.5	907	1960	537	335	1150	1795	549	549	1598	1298	1895	2174	1287	1533
2125	EVPL	526	297	130	469	216	377	251	360	205	502	408	243	378	380	447	1189	422	252	487
2128	EVX1	1570	1166.5	726	1481	847.5	2325.5	1112	915	553	2636	1375	588	1327	989	1022	3513	37259	1431	7775
2140	EYA3	1071.5	1014.5	687	1526.5	632	1420.5	1148	850	678	1324	1116	411	1143	1140	1956	1733	1108	1312	1576
2145	EZH1	2412.5	2609	1682	1097.5	880	1714	2865	858	608	1629	2438	1618	945	919	3061	2388	1204	3935	3890
2152	F3	1488	2577.5	1737	968.5	297.5	3086.5	623	663	417	4760	388	366	1491	879	3419	2592	8988	1037	1681
2165	F13B	55	27	8	30.05.09	2658	8	6	6	2	52	26	16	102	31	19	18	22	42	43
2192	FBLN1	21671.25	1438.25	5014	2860.5	1053375	15282.5	2543	1918	7668.75	53914.5	1700	1634.75	1751.5	1947.5	4393	3836.25	10724	19656	17736
2197	FAU	11175.5	4521.5	10455	4454.5	9388	7998	11838	6551	3645	5961	8479	7864	4729	5552	18623	12535	10571	11316	11473
2199	FBLN2	1177.5	357.5	828	461	273.5	623.5	574	389	224	1473	673	630	1024	728	1067	919	1013	718	1326
2201	FBN2	336	75	200	458.5	106	65	78	12	18	7273	91	53	376	87	118	132	92	190	177
2204	FCAR	216.5	140.5	40	68	205	221.5	137	82	124	564	151	59	56	522	174	147	244	198	259
2205	FCER1A	271.5	127	79	127	192	318	176	95	48	268	348	128	138	241	297	599	404	468	602
2208	FCER2	262.5	173.5	83	118	144.5	156.5	2068	72	40	259	455	119	192	382	407	1503	231	158	403
2219	FCN1	235	206	232	325.5	273.5	548.5	522	298	216	528	379	162	209	217	243	343	229	292	495
2224	FDPS	1937.5	1099	681	769.5	3174.5	1170	1086	1065	365	1238	1028	492	650	699	1606	1734	1103	1128	2190
2242	FES	331.5	195	123	225	232.5	302	195	205	131	285	160	144	159	369	232	201	259	259	363
2247	FGF2	665.5	622	425	243.5	166	405.5	251	83	70	390	216	254	515	287	286	274	315	994	794
2249	FGF4	17	10	21	56.5	18.05.09	14.05.09	8	2	29	29	17	8	41	7	13	5	9	28	17
2252	FGF7	6325.5	292.5	5786	1406	258	4775	2986	717	77	3847	1428	2131	637	1737	5380	5231	7482	14680	11274
2254	FGF9	1162.5	1199.5	865	1138.5	265	272.5	368	209	132	542	345	320	555	355	320	316	359	584	793
2264	FGFR4	293.5	209.25	171.5	740.25	700.75	984.25	130	858	154.5	257.5	217.5	143.5	297	283	126.5	212.5	371	278	294
2272	FHIT	1436.5	787.5	908	909	581.5	577.5	803	596	270	432	967	404	618	627	1441	744	655	638	1204
2287	FKBP3	2020	3798	4305	1155.5	2053.5	1213.5	2240	1693	167	2349	2336	7355	1442	1344	4551	3537	1471	1948	2882
2288		2294	3071.5	1317	2364.5	1918	1556.5	1233	1579	1381	3189	1509	2717	3320	1724	6677	2737	1470	2388	4371
2308	FOXO1	1724.5	808	596	1109	725.5	1693	1683	686	680	821	826	4344	1226	917	2325	1878	1068	3298	2371
2313	FLI1	661.5	382.5	458	479	485	1591	1947	201	143	1735	1320	390	266	518	743	1791	673	1242	1368
2314	FLII	1572.5	730.5	895	696	612.5	1079	1153	791	424	1183	1061	2362	1138	784	1273	1713	1135	1132	1963
2321	FLT1	951	773	992	1818.5	822	1949.5	547	535	415	10476	226	666	317	286	1748	814	348	1771	1233
2324	FLT4	516	276.5	254	671	263	707.5	490	231	229	1052	271	156	314	201	514	324	308	296	566
2326	FMO1	175	30.05.09	46	3824	189	85	63	59	22	68	161	12	59	105	94	544	109	165	143
2329	FMO4	263	116	230	1013.5	422	246.5	206	112	129	170	122	40	169	43	345	278	239	239	377
2332	FMR1	854.5	1435	692	1743.5	464	1227.5	963	509	555	1590	1172	340	990	556	1394	1292	599	1179	1098
2334	AFF2	172.5	348.5	58	87.5	104	289.5	111	15	64	553	298	24	344	61	85	238	80	75	90
2342	FNTB	534.5	671	317	576	240	403.5	303	162	358	480	258	339	465	264	308	384	339	311	436
2444	FRK	342	143	353	777	389	376	138	254	332	87	147	275	894	482	170	502	422	233	437
2495		29594.5	28998.5	20847	23397	27537	44796	31990	19962	11646	13462	15077	27449	7817	15111	40537	24511	26468	25520	38437
2531	KDSR	1739	1490.5	796	1467.5	806.5	1939.5	1019	911	1034	1735	923	874	855	873	1837	1687	1012	1934	1514
2534	FYN	2018	4080	1065	1898	633	3413	3421	279	472	1175	1991	371	993	498	2257	2364	724	2672	2720
2537		1140.66666666667	1004.66666666667	413.666666666667	379.666666666667	470.333333333333	1585.5	1049	520.333333333333	932.666666666667	4512.33333333333	774	295.666666666667	448.666666666667	693	3191.33333333333	1167	1785.66666666667	1456	987.666666666667
2549		2404.5	3985.5	1947	2018	1535	3503	1151	818	885	3491	876	1195	2165	837	1397	2226	1138	4152	3322
2551	GABPA	833.5	526.5	382	832	423	950.5	790	302	412	1245	694	540	970	349	786	838	418	744	685
2553		491.75	362.75	355	534.25	556.25	992.5	719.5	394	438	931	474	411	1171.5	1054.5	560.5	1092	600	686.5	548
2569	GABRR1	277.5	111	66	198.5	97	70.5	120	34	99	254	112	47	266	92	95	183	139	137	172
2570	GABRR2	439	154.5	87	311	118.5	192	204	168	141	296	276	85	234	155	178	302	199	165	266
2585	GALK2	493.5	296	243	589.5	318.5	458.5	364	353	314	329	349	209	296	273	498	443	390	336	522
2596	GAP43	167	15912	191	23.05.09	74	12	105	8	67	72	5	4	19	77	14	71	94	7	83
2597		27979.5	32201.5	35874	19174.5	16197	24575	13703	6872	13364	15653	32040	51477	9468	23041	29420	36723	19261	22183	27953
2617	GARS	2901	4678	1704	2410.5	2142	3173	2064	3365	1471	1902	2284	3024	4079	2290	2954	5965	2505	2607	3064
2623	GATA1	142	67.5	50	85	273	52	43	94	41	49	43	48	42	79	39	40	60	35	58
2625	GATA3	958.5	222	138	1651.5	151	283	409	20	500	2809	1045	97	141	518	354	378	245	134	229
2626	GATA4	1072.5	565	1788	796.5	848.5	821.5	1235	2145	590	1294	1097	364	2632	625	630	1438	773	756	2298
2633	GBP1	2613	483.5	656	1524.5	892	6111	4310	392	1170	1979	1748	461	446	707	2797	2883	2261	2927	3431
2641	GCG	1674.5	73.5	104	146.5	107.5	61.5	67	40673	126	163	204	34	52	30	76	196	104	136	166
2670	GFAP	571.5	34087	367	105.5	109	193.5	355	84	113	192	160	88	162	102	129	197	896	120	127
2689	GH2	78.5	134625	106.5	108875	57.25	150	120.25	151.75	53.25	60769.75	92.5	42	103.25	264.25	30.75	63.5	130.5	64.75	273
2730	GCLM	471.5	312.5	134	327	972	470.5	182	77	156	458	175	519	264	87	775	352	574	170	196
2740	GLP1R	87.5	97	106	120.5	85.5	71	68	259	64	79	64	34	113	70	67	79	87	55	112
2742	GLRA2	194.5	357.5	69	80	69.5	59	76	14	70	96	59	29	66	41	72	133	95	89	106
2745	GLRX	1453.5	1253	1488	2237.5	1592	1357.5	940	415	726	4685	1243	2052	843	747	720	1112	1015	427	862
2765	GML	96.5	32.5	17	22.05.09	35	13	27	4	23	38	25	14	94	19	39	95	38	42	61
2767		2201	1924.5	1280	1842	494.5	1987.5	658	1060	1449	1474	517	2066	2956	1136	2555	1055	1181	1522	2188
2770	GNAI1	3249	5073.5	644	3681.5	816	2797.5	630	546	814	3177	391	580	1689	312	2466	1454	1106	2122	2924
2774	GNAL	2261	4619.5	271	384	79.5	519.5	697	116	750	298	430	444	1229	501	1503	1246	1036	1321	970
2776	GNAQ	2845	4290	564	2089.5	711.5	3332	1286	1050	1185	1606	1159	950	1466	1024	1492	1699	1186	2741	2653
2782	GNB1	7720.5	14681	3339	7761.5	3245.5	10983	6571	3372	6113	5647	6412	2277	6532	5793	8973	8766	5234	8291	9048
2784	GNB3	1307.5	970	577	849	313.5	1087.5	762	638	713	741	1001	318	795	827	908	874	888	1178	1444
2799	GNS	6583	1859	1802	5804.5	1636	5746.5	3061	1116	1904	4757	1257	1387	2512	1738	5344	2675	1755	4848	3635
2800	GOLGA1	1207.5	731	477	685	483	751	945	582	660	674	518	670	1680	626	980	850	752	828	1214
2803	GOLGA4	3056.5	2235	4177	3686.5	2489.5	2825	2435	3965	3671	6366	1715	7065	5095	3337	4234	3958	2629	2587	4392
2805	GOT1	1335.5	4487	10213	3166	3123.5	836.5	449	765	595	682	590	7313	2004	1339	1341	2245	1046	551	1786
2806	GOT2	4026.5	4986.5	12549	4367	4078.5	2253.5	1310	1400	2722	1334	1942	16794	2371	2395	4599	5088	2111	2231	3670
2817	GPC1	943	764.5	588	572.5	324	563	252	250	705	677	499	1001	635	350	397	631	699	602	869
2870	GRK6	877	639.5	357	646.5	478	886	1661	260	603	568	1484	494	910	698	717	2426	797	777	1149
2878	GPX3	7109.5	1082.5	10178	44672.5	3491	14781	3435	1244	1446	5105	838	5672	961	1571	58239	2654	4539	2066	2729
2879	GPX4	8333	6469	5916	8683	6813	6049	4855	2862	4154	4300	3694	7783	13787	4594	10772	6017	5794	4405	5904
2885	GRB2	2122.5	2613	880	1838	980	2465.5	2433	957	1222	1880	2052	1303	927	1054	2546	3263	1053	1775	1987
2896	GRN	2200	906.5	739	1963	990	3375.5	2270	1244	1389	4472	1728	641	1406	1968	2511	2850	2393	1882	2706
2920	CXCL2	418.5	149.5	303	160.5	632	2345.5	417	80	154	196	195	315	165	147	180	266	1624	139	310
2921	CXCL3	408	245.5	200	247.5	288.5	766.5	241	172	197	243	242	261	251	183	199	296	656	228	360
2922	GRP	165	347.5	21	273.5	42	2709	58	299	160	28	36	26	642	26	1481	78	1887	113	953
2926	GRSF1	2502.5	2187	2249	2307	1024	2207	1734	1317	1486	1646	2519	5074	1573	2885	2483	2373	1393	2069	2753
2932	GSK3B	2418	3616	1641	2092	1226.5	2874	1550	1063	1348	3249	1905	2441	5516	1690	2119	2699	1306	2041	1870
2935	GSPT1	4212	2919	2897	3782.5	3432	4899	2900	2435	2765	3078	3217	6019	5132	2814	4385	5231	2408	2898	3547
2961	GTF2E2	1630.5	815	644	1173.5	919	1592.5	1486	1690	849	1055	1339	642	2317	699	2121	1838	1109	1621	1877
2962	GTF2F1	2287.5	2514	1007	2541.5	1063.5	1990.5	2066	2143	1946	1199	1562	978	2623	1245	3226	2204	1555	2233	3064
2971	GTF3A	4428	3949	7737	3222.5	4231.5	4668	5587	7402	2689	2363	8054	10720	1943	5569	6411	8554	3528	3398	5972
2994	GYPB	301	151	42	143	3385	960	93	101	95	151	124	114	147	99	103	166	122	130	146
2995	GYPC	800.25	461.75	812.5	558.5	965	1239	1090	521.5	654	739.5	497.5	1117.5	458.5	740.5	562.5	982	934.5	1011.5	868.5
2996	GYPE	139	43	13	52	1502	570.5	44	14	19	48	40	20	48	21	24	83	39	16	20
2997	GYS1	1842.5	996.5	3183	1726.5	577.5	1254.5	1301	570	1462	676	1338	11021	674	1064	1315	2538	1411	1264	2063
3003	GZMK	461.5	98.5	185	150.5	402	532.5	4153	83	269	148	2354	80	122	645	1087	2796	971	485	708
3015	H2AFZ	4519.5	4179	1905	4170.5	3170.5	5896.5	4045	1780	2560	3602	11756	2651	5140	2144	4963	8372	3206	5319	5989
3020		14767.5	6476.5	8289	19134.5	12390.5	23695	12508	12013	11967	11324	30742	10074	9378	10269	23959	21832	14465	12757	21501
3034	HAL	315.5	108.5	65	117	5489	525	141	57	90	154	156	60	257	123	146	289	150	147	180
3035	HARS	1586	2330.5	653	1421.5	730	1485.5	1428	935	1045	966	1305	874	1159	907	1685	1470	1125	1321	2012
3055	HCK	434	281	168	191	385	1141.5	826	82	238	592	393	132	169	181	239	853	338	204	279
3064	HTT	707	959.5	257	696.5	298.5	724	774	608	451	582	530	493	732	375	653	905	352	479	595
3067	HDC	311	126.5	95	131.5	95.5	250	340	87	173	154	257	80	311	113	128	243	188	296	794
3078	CFHR1	594.5	140	175	224	32008	780.5	234	126	125	202	172	153	753	135	356	418	359	207	404
3096	HIVEP1	1103	884	394	881.5	442	1374.5	1172	442	798	651	889	566	1131	615	682	1511	581	877	713
3101	HK3	643.5	437	244	523.5	304.5	717.5	630	435	467	497	632	221	602	403	418	492	534	438	725
3109	HLA-DMB	2124	864.5	766	1414.5	705	4036	7129	648	897	1227	2723	871	552	1246	3794	9890	3824	1679	2370
3111	HLA-DOA	935.5	402.5	244	631	379.5	1325	1890	206	653	545	1196	274	457	871	624	3049	1036	763	1113
3112	HLA-DOB	493	356.5	175	340	261	453.5	2504	261	295	311	1168	202	381	417	471	2395	528	345	630
3115	HLA-DPB1	9387.5	2660.5	2897	5160.5	3105	18278.5	24282	4202	4751	2826	12619	2097	2666	6151	9744	22265	9898	8815	15844
3131	HLF	1655.5	2157	736	725.5	974.5	621.5	436	368	530	260	423	409	493	780	1566	1096	872	926	803
3135	HLA-G	3497	666.5	1000	1759	866	5000.5	6060	1098	1913	2718	3586	552	781	2064	3870	4409	3955	3545	4270
3146		8370	6234.5	4214	8843	6267.5	9034.5	8172	5748	5706	4047	18339	6184	3890	4175	11859	13445	5513	10618	12048
3148	HMGB2	4225	1881	2764	5027.5	12327	6730.5	5164	1715	2115	3587	34601	2586	8761	1612	7082	14788	3072	4391	5130
3157	HMGCS1	4487	5786.5	836	2677.5	11885	4054.5	1003	819	1968	1395	876	877	2130	818	1509	3354	1185	1277	2125
3159		394.5	507.5	323	678.5	634.5	894	537	438	494	733	882	534	737	381	500	1011	629	383	501
3162	HMOX1	431.5	246	106	1441.5	2477	2128	1153	130	164	1285	393	298	349	216	288	805	573	278	302
3163	HMOX2	1243	2455.5	1576	1513	953	1324.5	1135	1081	885	932	831	750	2352	722	1610	1747	918	1158	2813
3164	NR4A1	1332.5	216.5	949	590.5	325.5	2057	843	297	916	146	314	750	193	565	1004	387	2927	414	3302
3178	HNRNPA1	10916.75	7266.75	7721.5	14557.75	8351	14116.5	15033	9194.5	10653.5	9320	11354.5	9155.5	6010.5	19321	12812.5	21542.5	10613	16060.5	16824.5
3181	HNRNPA2B1	5622.75	5460.25	6807	7532	6526.25	7651.25	7120.5	4841.5	5323	6801.5	4369.5	8172.5	7048.5	9125.5	6557.5	10737	5889	7309.5	9102.5
3184	HNRNPD	6725	6210.33333333333	6364	7023.33333333333	6531.66666666667	10165.8333333333	6949.33333333333	6248	6713	8329.33333333333	5859.66666666667	5518	5847.66666666667	12631.6666666667	8022	15505.6666666667	6200	11128.6666666667	11823.3333333333
27316	RBMX	1938.5	1578	666	2066	1746	1861	2948	90	865	386	595	1924	1039	236	3886	3522	1844	3566	2995
3190	HNRNPK	7183	6746.5	5559	8450.16666666667	7542.5	11555.3333333333	6586	4917.66666666667	6132.66666666667	7863.33333333333	6649.66666666667	7273.33333333333	6665.66666666667	11057.3333333333	11561.3333333333	14996	7602	10760.3333333333	8577.66666666667
3201	HOXA4	536	431.5	201	508.5	172	485	383	245	361	227	302	494	429	208	398	233	468	403	681
3208	HPCA	1075.5	22317	590	1169.5	456	1968.5	809	1250	534	973	928	493	1616	566	1196	800	696	2193	1979
3213	HOXB3	736	510.5	338	867.5	340.5	551	443	389	457	527	557	333	563	377	374	418	464	416	689
3242	HPD	517	192.5	174	10198	13242	518	136	262	155	139	150	156	777	133	127	171	172	241	343
3249	HPN	470.5	181.5	89	665	837	326	183	492	271	288	315	158	357	193	359	300	234	368	530
3270	HRC	383	308.5	7854	443	165	286	272	162	403	239	315	2133	365	245	287	541	320	345	501
3294	HSD17B2	1139.5	569.5	202	1277.5	3236.5	928.5	593	950	554	8157	634	216	520	738	354	683	1063	522	1000
3329		8203	2056	1675	6552.5	4052.5	3459.5	1768	2393	1518	2137	2011	2144	1246	1470	2821	2778	2008	2142	2833
3336	HSPE1	10665	3204.5	2900	7417	5576.5	3686	2634	4318	2969	2635	2506	2582	1150	1697	4058	3682	2914	2343	3411
3344	FOXN2	185	127.5	67	100	100	109.5	120	18	77	115	38	35	76	82	66	195	70	104	101
3346	HTN1	191.5	60.5	41	51	54	228	8962	19	70803	54	942	118	67	71212	183	351	31347	86	883
3371	TNC	1990	583	220	3071.5	288	3789.5	1576	183	865	375	692	404	524	405	526	1634	1484	3468	3389
3376	IARS	1372.25	1556.75	1202	1369	999.5	1560	1177.5	1661.5	1223.5	894.5	1523	2832.5	1544.5	1366.5	1750.5	2655	1414	2132.5	1549
3385	ICAM3	213.5	89	93	196	521	362.5	1794	97	135	90	1173	58	123	315	296	1212	341	179	414
3394	IRF8	668	335.5	141	427	553	1098.5	4045	391	419	496	842	107	285	429	813	5180	347	298	838
3620	INDO	291.5	24	174	154	89.5	2316	986	79	158	6727	856	418	54	203	746	849	953	544	265
3398	ID2	4476	2713.5	1635	3925	4547	4589.5	2495	1746	1915	1156	1572	493	645	1594	7165	1754	4951	2379	3683
3399	ID3	1783	985.5	939	1865.5	590.5	1973	1201	570	1598	2149	1516	556	721	582	2738	894	1503	1445	2295
3418	IDH2	1213.5	1242.5	5802	2767	1711	976.5	932	1744	1416	1489	2063	9299	369	2109	868	2542	1292	808	3971
3489	IGFBP6	433	24	47	23.05.09	35.5	31.05.09	37	20	49	23	24	22	30	21	141	50	321	111	447
3508	IGHMBP2	385	241.5	125	269	201.5	266	258	203	240	254	311	172	673	214	252	317	205	344	408
3556	IL1RAP	142	134	31	140	426.5	299.5	95	40	96	867	121	45	97	93	114	240	157	118	154
3572	IL6ST	6641.5	4130.5	1920	4867	4633	9826.5	4870	1745	2991	7159	2508	3646	2675	6238	4423	5925	2156	5858	3384
3581	IL9R	584.5	461.5	245	507.5	345	484.5	424	395	519	410	568	216	485	561	357	474	628	424	608
3593	IL12B	178.5	78	98	73.5	71	60	60	69	69	87	170	79	110	113	52	62	64	66	116
3596	IL13	214	53	25	101	64	25.05.09	67	57	68	35	134	57	431	58	112	64	42	33	196
3601	IL15RA	742	219	302	359.5	379.5	717	496	398	531	457	521	290	344	1066	347	610	750	520	833
3628	INPP1	1084.5	1396	509	650.5	763.5	1152	579	1089	500	537	704	626	1907	343	1089	1004	628	945	998
48	ACO1	1392.5	657.5	1177	2347.5	2065.5	1092	610	977	771	737	738	946	1146	635	1157	869	622	1119	1081
3660	IRF2	4992	2225.5	1863	2597	2741	5346	5273	1199	2734	2756	4566	2089	1096	2616	4365	6138	4062	4431	5384
3663	IRF5	209.75	219.75	217	393	205	341.75	646	285.5	209	305.5	298	56.5	130	307	180.5	538	498	243	242.5
3670	ISL1	313.5	36	21	32	86	34	26	251	511	686	336	18	257	40	42	53	387	80	1165
3673	ITGA2	496	228.5	62	662.5	79.5	863	132	90	369	202	190	49	111	282	150	800	624	266	169
3675	ITGA3	554.25	292	323	820.75	157.5	1388.5	291	448.5	431	911.5	345	197	233	291	1092.5	452.5	550.5	638	423.5
3678	ITGA5	3622	311	454	638.5	668.5	2301.5	752	486	684	3183	521	368	287	289	615	612	605	1227	1393
3679		553	309.5	653	284	138	285	334	122	325	228	284	947	324	297	270	371	382	535	781
3680	ITGA9	949	259.5	481	645.5	398.5	674.5	476	111	336	345	229	172	447	246	1207	375	289	652	792
3682	ITGAE	237	118	91	192.5	106	229	209	126	127	187	284	93	206	153	122	232	226	144	321
3683	ITGAL	467	182.5	127	173.5	578	646	2435	173	216	263	2084	104	218	452	422	1716	389	273	567
3685	ITGAV	1211.5	1133	1127	1408	333	1297.5	579	753	660	1594	405	586	654	931	1491	1175	453	1443	999
3692	EIF6	963	683	325	1353.5	839	952	676	604	834	779	724	319	765	589	1313	1349	833	914	1225
3693	ITGB5	1390.5	481.5	884	1400.5	776.5	1302.5	398	451	1011	1748	360	671	472	604	1038	1195	1058	2108	1854
3696	ITGB8	1333	3873	277	4035.5	229	911.5	323	787	1813	1610	364	113	2266	1979	1066	2548	1258	1480	1140
3697	ITIH1	276.5	143.5	70	108	8413.5	514	124	83	128	157	210	53	411	111	165	240	78	137	235
3698	ITIH2	271	415.5	77	134.5	31769	1198	67	130	77	98	125	72	562	94	127	213	104	132	178
3699	ITIH3	140	139	97	111.5	5397.5	489.5	160	73	138	159	98	78	200	92	130	198	93	239	280
3700	ITIH4	377.5	268	191	320	9423.5	808	441	490	267	147	398	1037	409	167	324	338	226	323	481
3706	ITPKA	498.5	720.5	199	418.5	238	427	468	279	357	387	624	176	432	306	360	342	324	353	662
3707		1180.5	1464.5	262	733.5	191.5	806.5	937	317	549	426	985	266	220	748	396	774	320	1343	1445
3708	ITPR1	1604.5	2035.5	382	928	254	831.5	976	274	726	373	624	163	504	871	2223	1086	529	1858	1317
3709	ITPR2	828.5	562	284	896	1025	552.5	714	518	604	699	1082	201	362	1890	395	984	370	449	498
3710	ITPR3	484	203.5	214	368	166	872	743	340	388	233	519	148	452	299	1109	764	533	322	580
3712		1320	706	738	1313	893	729.5	776	500	875	454	750	592	842	403	2598	873	615	862	1189
3714	JAG2	575.5	467.5	281	472.5	307	611.5	471	407	445	499	631	344	491	419	484	734	517	528	789
3716	JAK1	3344.5	2762.5	1736	3119	1705.5	5266.5	4898	1504	1608	1798	3556	3313	3366	1728	3002	4830	1640	3758	3621
3732	CD82	674	706	392	665	470	1618	1182	731	892	742	1106	311	485	932	947	1517	1476	479	1113
3738	KCNA3	174.5	210	32	66.5	52.5	413	576	19	73	56	1428	37	91	206	141	806	302	121	153
3756	KCNH1	211	886.5	44	85	109	42.5	70	63	71	66	106	75	160	58	85	84	78	70	139
3763	KCNJ6	348	375	130	328	203.5	277	197	675	247	231	211	102	197	122	268	268	186	300	464
3772	KCNJ15	380	177.5	52	9051.5	216.5	1130	272	2083	288	428	324	90	426	470	4921	356	383	213	1332
3775	KCNK1	149	920	238	267	178.5	206.5	105	195	242	186	157	39	155	154	306	408	451	234	376
3778	KCNMA1	2544	1166.5	137	148.5	195	273	323	267	723	180	134	968	484	922	187	480	474	5408	3831
3780	KCNN1	235.5	457	69	144.5	142.5	139.5	174	82	161	124	232	82	167	145	125	314	226	191	413
3783	KCNN4	280.5	111.5	60	130	166	209	536	26	341	574	305	74	155	622	161	553	757	159	370
3787	KCNS1	226.5	152.5	36	104	150.5	85	70	180	196	116	149	101	245	273	184	190	228	99	266
3791	KDR	1116	220.5	493	1388.5	1135.5	2562	649	626	417	2023	181	332	233	287	1686	478	450	1834	1262
3797	KIF3C	534	7762.5	217	434.5	181.5	366	295	201	285	213	252	127	296	118	365	266	225	514	509
3805		86	37	21	28.05.09	25	44.5	46	10	33	55	52	9	37	34	49	65	40	66	80
3814	KISS1	343.5	263.5	153	241.5	249.5	220.5	340	222	334	10439	274	113	270	588	144	325	310	299	358
3816	KLK1	686	66.5	43	1130.5	76	140	250	48215	1323	67	264	59	116	30611	289	316	220	296	360
3820	KLRB1	206	54	90	182	342.5	442	1109	58	84	43	245	33	38	169	215	968	384	179	331
3821	KLRC1	41	49	55.5	37.75	82.5	152.25	105	39.5	40	31	45	17.05.09	88.5	50.5	29	101	185.5	77.5	134.5
3823	KLRC3	102.75	703.25	98	95.25	324.75	597.75	832	89	106.5	87.5	165	28	170	351.5	242	432.5	634	263.5	387
3824	KLRD1	212	98.25	247	151.25	349.75	628.5	816.5	145	180.5	424.5	167	79	163	235	207	330	544.5	281	221
3836	KPNA1	1957.5	1853	1076	1414	1095	1783.5	1321	883	916	1872	1359	3552	2387	865	1585	2102	1022	1424	1507
3837		2428	2023.5	1468	2245	1447.5	2581.5	2440	1079	1501	2042	3212	2159	4726	1579	2563	3032	1601	2210	2583
3839	KPNA3	2619	2685	2159	1293	1331.5	2299	1369	768	879	1263	1360	9226	5481	1046	2011	2849	1404	2447	1832
3841	KPNA5	676	1179	250	683	229	896	751	224	421	354	761	1302	5565	371	1118	983	414	930	748
3842	TNPO1	1131	825	571	1115	491.5	1062.5	768	749	706	1392	855	999	1792	787	1720	1494	607	996	799
3860	KRT13	1989	186.5	182	339.5	180	661	239	205	2386	207	686	73	383	3418	350	69422	5927	1148	448
3866	KRT15	503	45.5	34	107	74.5	403	115	132	2282	75	1389	13	161	1361	142	34389	5141	250	133
3881	KRT31	717.5	742.5	284	571.5	295.5	877	629	553	551	518	708	363	658	448	491	1254	1051	529	1157
3882	KRT32	173.5	96	60	140.5	110.5	122.5	103	113	96	110	151	100	86	142	118	216	147	65	178
3884	KRT33B	228	221.5	111	185.5	224.5	197.5	157	302	156	171	245	101	116	165	182	477	355	109	502
3886	KRT35	140.5	154.5	116	150.5	196.5	110	107	44	118	162	197	218	262	136	214	266	218	207	348
3887	KRT81	562	432.5	195	488.5	298.5	661.5	391	230	550	1416	685	474	521	605	1410	2125	798	595	790
3889		194	213	74	236.5	98	203	199	141	139	773	404	113	255	303	676	892	241	207	434
3891	KRT85	670.5	300.5	315	271.5	161	367.5	335	235	445	600	350	401	365	376	581	1206	404	577	780
3892	KRT86	683.5	423.5	207	414	206.5	604.5	438	380	487	1430	723	282	463	568	1189	1741	540	524	662
3899	AFF3	2039.5	3356	787	950.5	497.5	2319	1712	214	2598	1326	1303	267	1919	334	366	2567	534	2460	1556
3902	LAG3	500.5	222	147	286	198.5	374.5	727	232	253	247	471	114	365	301	298	965	497	462	759
3903	LAIR1	475.5	616.666666666667	751.666666666667	496.333333333333	359	1167	1107.66666666667	440	681.333333333333	1035.66666666667	741.666666666667	265.666666666667	475.666666666667	2382	346	947.666666666667	732	527.666666666667	618.666666666667
3904	LAIR2	540.25	706	730.5	766.25	344	758.5	785	855	761	985	720.5	349.5	814	1039	359	457.5	825	757	598.5
3906	LALBA	63.5	34	22	20	20	32	24	21	22	49	124	21	126	13	39	54	36	44	44
3910	LAMA4	3710.5	490	1577	1083.5	268.5	4807.5	1480	281	924	2310	452	498	766	1701	1027	1181	1009	5009	4936
3912	LAMB1	2388.5	507	1332	5500.5	1280	5433.5	1064	801	613	3757	828	519	768	518	2488	1008	871	3190	3078
3915	LAMC1	2869	510	1706	2467.5	736	3572	1373	821	1201	4066	723	1505	1200	678	2313	1661	939	2829	3039
3920	LAMP2	4940	10515.5	3266.5	7524	7527.25	7748.5	3845	5406.5	8616.5	10052.5	15984	6367.5	3729.5	4348	10557.5	8960.5	9267	6438	6306
3930	LBR	1194	394.5	176	912.5	1284.5	1209	1022	376	404	613	2844	414	831	335	647	2015	388	1818	1627
3933	LCN1	146	165	90	181	135.5	143.5	133	150	173	163	99	73	160	260	177	66290	322	125	417
3936	LCP1	930.5	377.5	222	399.5	1503.5	4534	9380	206	2780	1832	9130	276	1136	1680	1692	9879	923	556	1049
3938	LCT	138.5	45	24	104	32.5	47	79	34	65	60	82	9	52	53	50	96	72	89	88
3945	LDHB	5189.5	7027.5	15311	15108	957	4036.5	4116	2852	2080	2809	5743	3026	1515	2134	6192	4501	2861	3933	7759
3948	LDHC	43	37.5	19.05.09	69.75	23.75	41.75	33	124	62.5	27	33.5	67	3513.5	32	19.05.09	22	57.5	36.5	23.05.09
3950	LECT2	114.5	38.5	17	28	7193.5	34	39	31	27	47	30	6	512	11	50	62	36	30	70
3956	LGALS1	26816.5	4827.5	20241	4564	3032.5	15526.5	7404	1586	8226	8060	5516	18108	5299	5458	7071	11120	12891	53198	54102
3963	LGALS7	93.5	25.05.09	26	69	68.5	45.5	22	6	44	69	41	33	59	10	42	177	122	68	100
3965	LGALS9	794.5	777.75	1009	643.75	737.5	1958.75	2404	663	658.5	907.5	976.5	405	791	1790.5	631.5	2354.5	2676.5	1399	1746.5
3976	LIF	735.5	468	278	598	395.5	928	502	577	457	410	451	248	272	367	397	507	782	408	759
3977	LIFR	1566.5	1496	838	1618.5	805.5	3390	1525	737	1605	3231	659	1617	1420	1959	2028	1183	498	2816	1392
3980	LIG3	725.25	733.5	490.5	785.5	451.25	786.75	642	815.5	891.5	881	616	594.5	1911	749	873.5	863.5	919	1064	884.5
3983		2384.5	1699.75	3032.5	1709	410.5	1768.75	1314.5	906.5	745.5	644.5	2464	1348.5	2271.5	1085.5	1790	3937.5	1319	1440.5	1127
3984	LIMK1	395.75	1649.75	431.5	484.5	215.75	586	600.5	418.5	467	557	618	513.5	706.5	401	511.5	776.5	570	461.5	475.5
4004	LMO1	273.5	303	115	182	107.5	122	168	143	142	224	291	820	208	219	169	249	147	106	318
4010	LMX1B	65	89.5	67	249	56	38.5	17	32	78	71	45	105	295	382	94	86	52	72	98
4015	LOX	137	26.05.09	42	128	61	323	58	29	26	23	26	25	43	15	108	87	170	145	150
4017	LOXL2	396	108.5	107	328	214	523	224	159	133	614	128	143	186	95	157	321	158	426	574
4034		785.5	519	397	867	459.5	498.5	757	582	575	944	1588	462	1331	749	827	1185	716	894	1111
4035	LRP1	829	663.5	383	419	386	708	251	119	215	703	125	216	192	157	503	572	240	699	714
4037		518	445.5	157	303	139	126.5	257	260	294	319	310	180	285	376	441	373	305	361	502
4041	LRP5	1737	362.5	693	1271	714	665.5	223	1191	867	1252	1101	495	591	1649	1528	1434	748	1364	1630
4040		689	737.5	369	1394.5	749	928.5	282	695	511	939	189	731	758	552	824	667	527	1271	908
4043	LRPAP1	3536.5	3609	3883	5599.5	2229	3750.5	2719	5386	2862	6789	2136	2171	5149	4050	5028	3761	2935	3662	5322
4045	LSAMP	572	2810.5	231	231	108.5	799.5	245	139	1110	99	91	21	323	44	106	427	163	336	490
4046	LSP1	3382.5	400	562	578	550.5	1521.5	3877	503	384	868	2374	533	675	997	1138	3601	1200	932	2456
4047	LSS	722.5	687.5	243	435.5	526.5	511.5	387	315	491	500	451	326	460	262	397	464	362	426	641
4050	LTB	365.75	521.5	527.5	355.25	261.25	460	799	436	711	755.5	1392.5	262	2413	601	299.5	560	679	454.5	429.5
4057	LTF	436.5	425.5	144	1336	870.5	2269.5	996	715	8310	469	1768	217	498	16977	1278	12113	69072	544	3854
4058	LTK	267	122.5	61	146.5	117.5	205.5	124	88	44	203	154	61	183	116	107	234	141	125	215
4060	LUM	7714.5	82.5	4100	1521.5	593	14257.5	4020	1389	1671	9422	1068	962	771	611	3042	3981	5714	11140	9434
4061	LY6E	7565	3027.5	1556	3259.5	3209.5	8392.5	4486	1059	2430	5862	4453	773	1560	3281	3518	4019	7668	6050	5190
4062	LY6H	3424	2216	1622	2800	1047	2878.5	1843	2065	1569	1967	3169	1339	2552	1789	2388	2577	1660	1993	3775
4065	LY75	277.5	110.5	41	147	70.5	401	914	68	98	85	1486	25	58	326	980	1023	331	168	227
4067	LYN	683.5	362.5	191	491	428.5	1423.5	1380	310	334	1955	334	99	212	396	938	1917	944	424	617
4068	SH2D1A	89	71	44	63	157	63.5	471	3	61	8	3259	25	54	114	106	578	126	59	98
4074	M6PR	1454	1097.5	807	1645	870.5	1791.5	1757	943	741	1317	1554	825	1710	1106	2565	2155	932	1126	1785
4084	MXD1	1355.5	874	611	1229.5	296	1517	79	678	304	2889	2342	476	1277	639	716	3322	185	992	619
4085	MAD2L1	341	239.5	121	299	392	316	329	116	414	595	1073	97	870	214	257	635	366	294	304
4097	MAFG	262	141.5	110	145.5	101.5	79.5	85	143	102	147	174	184	108	97	156	223	106	128	210
4099	MAG	315	3163	96	210	179	107.5	84	124	47	172	248	149	215	166	217	267	150	167	225
4112	MAGEB1	53.5	83	12	68	34	31.05.09	43	31	45	105	56	51	334	41	95	134	100	188	125
4116	MAGOH	2828.5	1599.5	1469	3344	2215	2759.5	2550	2326	1683	3090	3845	1702	2154	1551	4890	3525	1943	2927	4392
4118	MAL	757	4382.5	1054	8504.5	323	1021.5	1230	357	847	1539	1548	291	556	7962	1674	31113	1275	927	902
4124	MAN2A1	1808.5	1708	321	1979	1447	1789.5	1558	1450	714	2392	2137	1201	1810	1002	1699	2419	706	1593	1577
4130	MAP1A	141	543.5	40	96.5	66	43	61	49	61	123	157	66	139	61	119	133	128	132	151
4133	MAP2	238.25	7324.5	291.5	308125	152625	568.5	210.25	350.75	359.75	119.25	221	146	542.75	205.25	325.5	299.5	252.75	252	212.25
4134	MAP4	6091.5	5565.66666666667	8295	3850.83333333333	1400.5	5834.16666666667	2459	2308.66666666667	3259.33333333333	2669.66666666667	2637	11999	5289.66666666667	2282.33333333333	2951	5639	2563	6876.66666666667	4560.66666666667
4140	MARK3	2267.5	1705	2104	2833.5	607.5	1490.5	1168	1446	1333	2254	2606	2743	2935	1572	3827	3175	1227	2532	3034
4145	MATK	499	331	123	242.5	136.5	198	203	190	27	142	442	277	466	362	230	445	217	280	243
4146		302	158	68	129	94	101.5	120	192	18	75	298	60	177	203	150	216	440	171	201
4147	MATN2	4230.5	712.25	1689.5	2385.25	829	1271.25	1639	810.5	2814	2510	2118.5	360	1722	452	15757	1603.5	1976	9221.5	5070
4148	MATN3	123	75	30	60	25.05.09	211	32	24	16	81	50	10	39	44	51	97	184	161	120
4149	MAX	2531	2474.5	1919	2095	1278.5	2626	2426	1259	1165	1822	2686	2268	3523	1517	3526	4104	2008	2641	4147
4152	MBD1	395.4	423.9	321.6	446	267.7	510.2	509.2	415.6	382.8	510.2	372.8	387.6	1351.8	479	415	606.6	436.8	590	527.4
4155	MBP	1013.5	36940.5	1076	144.5	227.5	134	351	32	100	143	184	812	93	195	235	685	711	187	331
4163	MCC	543.5	408	337	282	336.5	681	738	124	630	475	17	205	393	10	353	581	196	881	898
4172	MCM3	473.5	280.5	205	497	516.5	517.5	696	33	296	383	360	165	435	52	550	1092	343	677	725
4179	CD46	6633	2374.5	1860	6964	5065.5	8853.5	3736	561	6046	5397	852	2404	2659	1446	9386	8348	4519	5556	7652
4185	ADAM11	303.5	504	161	351.5	197	347.5	241	345	336	395	319	202	491	346	121	222	436	373	256
4192	MDK	3652	971	537	3265	1536	5403.5	2197	1020	4286	1532	1079	373	995	355	3282	4137	4019	11723	12409
4194	MDM4	1534	1147.5	522	1389.5	1451.5	1771	3446	267	1267	884	4980	740	1592	450	1687	3047	1144	2166	2051
6520	SLC3A2	1570.5	1672.5	469	4014	1222.5	2429.5	1474	970	1640	2484	1472	1009	1648	1192	2364	2611	2138	2290	2407
4199	ME1	2026	1258	1000	219	1005.5	854.5	523	17	370	109	241	2143	1321	109	827	1341	666	478	530
4200	ME2	2597.5	2732.5	3733	1506	2150.5	2306.5	2615	249	1476	749	1600	3190	4062	507	2581	3271	1543	2767	3877
4208	MEF2C	3035.5	7910	1781	1660	1450.5	3323	4065	198	1042	1369	621	23069	1488	596	2868	8663	1296	4594	4367
4211	MEIS1	7800	1728.5	1208	3041.5	1194.5	7034.5	1290	2494	2464	1274	863	505	823	2864	850	3332	3239	17758	17183
4215	MAP3K3	1241	838.5	608	1097	417	1149	1082	314	626	843	895	863	1329	656	1036	1205	743	1277	1297
4237	MFAP2	272.25	74.75	214.5	548.75	134	970.25	203.5	288.5	344	904	130.5	35	371	117.5	256	270	429	1327.5	668.5
4242	MFNG	381.5	276.5	208	246.5	303.5	567.5	635	31	299	235	417	310	343	261	295	676	785	398	804
4246	SCGB2A1	66	45.5	20	56	55	88	67	12	151	23	55	4	65	227	217	729	1048	586	405
4249	MGAT5	654	1551.5	749	1009	223	926	1078	81	302	644	457	117	680	588	1220	1721	358	513	627
4250	SCGB2A2	66.5	76	23	39	93	40.5	139	7	149	15	74	5	12	169	45	995	93	56	51
4255	MGMT	538.5	329	293	644.5	1077.5	405.5	456	327	388	107	623	284	345	640	662	632	642	474	754
4258	MGST2	3193.5	678	2858	3643	10344.5	3203.5	1770	1164	2489	1227	1340	3016	2248	2038	4449	4719	3473	2700	5065
4282	MIF	5824.5	4423	710	3719.5	5130	4273.5	3279	1825	3786	3304	4449	725	2195	2212	11080	9146	6066	4917	7021
4283	CXCL9	578.5	188	337	423.5	354	1455	6760	52	489	377	4455	117	318	1178	4185	4159	1646	399	557
4288	MKI67	223.5	108	45	372.5	2055	453.5	460	13	123	300	2448	14	468	222	177	1684	189	190	172
4295	MLN	371	308	151	228	181.5	350	394	47	378	148	455	156	381	214	293	437	406	504	379
4296	MAP3K11	607.5	287.5	204	367	306.5	370.5	482	425	207	341	398	92	154	211	352	541	337	364	566
4308	TRPM1	62	65.5	22	65	63.5	34	47	3	41	19	53	15	58	51	22	88	68	41	47
4314	MMP3	257.5	40.5	20	36.5	61	83	69	8	92	60	51	498	49	68	28	271	459	1207	85
4316	MMP7	224.5	130	60	3731	292	2648	311	727	1668	151	330	65	189	1175	150	1395	1538	4966	864
4317	MMP8	83.5	80	24	84	858	191.5	130	10	71	49	254	58	43	45	52	121	131	37	43
4319	MMP10	59	37.5	9	42.5	118.5	144.5	72	5	69	66	40	9	54	44	14	150	1349	2066	67
4321	MMP12	477	32	14	155.5	46.5	319	856	3	65	197	444	8	57	125	77	1676	151	41	56
4322	MMP13	30.05.09	26	11	16.05.09	39.5	39	45	2	36	16	30	7	37	23	12	34	368	17	29
4324	MMP15	591.5	469.5	787	582.5	732	791	527	344	470	811	574	382	1000	440	2646	611	880	539	1046
4327	MMP19	400.5	145	231	259.5	256.5	1405	336	202	284	725	230	166	215	394	209	601	365	1109	741
4331	MNAT1	737	921.5	647	1040.5	875.5	1074.5	629	112	777	477	888	2562	617	812	1350	1282	1322	1054	1214
4332	MNDA	985	734	386	455.5	3473.5	5348	2346	25	379	1202	1287	313	833	478	878	2271	757	698	700
4340	MOG	152.5	7070.5	253	74	116.5	115.5	108	4	70	34	128	35	35	136	41	239	321	63	48
4350	MPG	473.5	393	313	400	447	377	416	135	309	262	337	350	383	309	550	601	503	471	672
4354	MPP1	1760.5	3021	1275	2379.5	5348.5	2758	1890	930	1120	2307	4481	1028	818	1447	1948	2018	1126	1725	2075
4358	MPV17	5272.5	4094	3160	4895.5	2365	4429.5	3226	1280	2423	1356	3063	1076	2164	1958	6345	5383	2536	5055	6773
4360	MRC1	982	295	368	552.5	2215.5	5461.5	1587	22	235	977	469	465	766	241	530	602	520	664	592
4437	MSH3	647	737	429	1155.5	912	922	794	79	618	351	854	535	659	558	1366	1251	705	828	625
4438	MSH4	62	59	22	44.5	59.5	45	63	2	46	61	70	26	458	39	34	115	67	44	58
4440	MSI1	358.5	357	152	431.5	288	277.5	183	222	355	121	226	59	468	153	115	299	210	359	597
4477	MSMB	82	28.05.09	8	25	23	1952	1393	1	63346	8	105	22	152	829	180	2507	67212	29	522
4478	MSN	4065	1749.5	1891	5645	1908.5	12996.5	7291	648	1891	1988	3452	1633	1694	2020	7153	6699	3351	5726	6410
4481	MSR1	257.5	133	81	154.5	432.5	3335	431	36	125	322	206	72	99	154	217	228	286	192	165
4294	MAP3K10	356	327.5	145	164.5	128	137	137	163	117	166	302	152	225	195	199	286	129	191	352
4486	MST1R	279.5	138.5	69	159.5	137	178	215	78	152	120	274	116	216	151	138	303	272	159	415
4488	MSX2	602	734.5	235	588	352	453	740	2	449	210	564	376	277	379	435	1335	744	629	653
4507	MTAP	599	356	309	523	545	551.5	619	63	445	431	587	258	287	392	496	912	469	569	559
4528	MTIF2	859	925	1245	1177	963	924	1058	471	700	406	946	1565	896	855	1341	1383	950	771	1220
4552	MTRR	1120	1250.25	787.5	1268.75	953.5	1710	961	791	857.5	852	912.5	2631	1373.5	939	1173	1510	935	1505	1118
4580	MTX1	457	387.5	115	664.5	521.5	515.5	337	90	407	336	438	154	999	279	693	619	635	474	704
4582	MUC1	327.5	116.5	37	1553.5	108	2641	153	1063	208	163	164	33	387	358	199	799	2715	440	2342
3662	IRF4	408	101	55	240.5	209	336.5	2505	149	169	120	704	79	317	407	347	2103	679	182	1245
4597	MVD	474	441.5	148	395	665.5	381	314	133	308	163	304	128	376	157	414	632	287	311	500
4599	MX1	812	897.5	439	617	568.5	1412.5	2308	68	685	383	2363	246	346	803	2102	2436	1593	1512	1035
4600	MX2	488.5	232	357	266	284	629.5	1851	43	341	311	1621	202	333	422	572	1563	641	620	600
4604	MYBPC1	143	194.5	26	65.5	63	45	153	10	1585	48	194	63521	514	2043	1044	9502	246	25	84
4605	MYBL2	625	273.5	184	580.5	1760	565	1076	522	350	404	2147	81	1125	422	502	2522	455	462	630
4609	MYC	3886.5	1883.5	589	2739	2740	3787	3398	1409	1033	1830	5966	3250	2164	3215	3864	4255	11902	3614	5814
4615	MYD88	559	169	56	372.5	932	750.5	906	69	227	437	871	76	309	309	504	1601	551	516	737
4618	MYF6	371	248.5	114	364	255	214	234	566	281	285	449	6850	284	285	315	977	228	265	259
4621	MYH3	595	139.5	229	217.5	162.5	177	299	51	454	93	330	708	245	261	205	559	216	214	294
4626	MYH8	146	80.5	131	95.5	88	68	128	8	150	46	238	3217	143	284	106	642	188	85	92
4627	MYH9	6748.5	1613	2130	5262	2867	11122	6917	1913	3817	3298	4089	1975	1600	4580	4396	9107	4393	12356	12477
4629	MYH11	35777.75	756.25	2709.5	1406.75	605.75	5729.75	3014	1223	27236.5	2124.5	4609	1994.5	4779	545	1283	4604.5	8970	39078	42189.5
4635	MYL4	275.5	294.5	5176	250	2398.5	609	171	5	233	90	397	686	396	525	582	919	406	152	487
4654	MYOD1	941.5	840.5	461	820	961.5	838.5	757	759	959	360	1137	359	930	605	693	1013	830	774	1289
4659	PPP1R12A	8348.5	3555.5	2014	3227.5	2974	5469	3914	258	3445	1934	3492	2189	4469	2098	3462	4899	2552	9175	8472
4660	PPP1R12B	1268.25	1521875	10482.5	482.75	318.75	731125	554.5	425.25	1037.5	586.25	734	6228.5	955.25	459.75	460.5	1279.25	456	1314.75	806.75
4680	CEACAM6	1144.5	257	215	448.5	766	4895.5	441	471	325	10530	668	247	318	2254	388	12643	9332	405	726
4682	NUBP1	1830	885.5	2012	1901	1443.5	1992	1780	581	1285	1139	1364	1877	1439	982	2268	2544	1339	1865	2763
4683	NBN	1554.5	1409	556	1569	1460	2234.5	1814	196	939	486	1538	1202	2133	1660	2733	2919	1219	2980	2009
4686	NCBP1	1498.5	1795	983	1516.5	1792	2238	1913	341	1042	1046	2959	1760	3782	1057	2160	3151	1211	2111	1859
4695	NDUFA2	1734	1699	2310	2931.5	2628	1893	1633	1260	1450	1069	1662	2944	1482	1163	3467	2316	1944	1460	3152
4697	NDUFA4	6173	19766	50474	13707	7273	10069	6022	2166	7057	2095	8557	54147	3108	11397	13961	11168	17242	7702	10164
4700	NDUFA6	3879.5	3567	12770	6295	6921	4196.5	2676	1614	2394	2794	3326	12276	2966	2370	7453	6433	3159	3351	7117
4709	NDUFB3	2443.5	3006.5	12717	5633.5	3283	2105.5	1754	2280	1574	1283	2574	12973	2122	1837	5568	4774	1880	1608	5004
4712	NDUFB6	2280.5	3894.5	11265	4151.5	2980.5	4326	2151	514	2206	1353	3410	9235	5287	2638	4283	3008	3884	1877	2317
4717	NDUFC1	2372	1707.5	3026	3728	2376.5	1838	1282	191	1286	687	1563	3883	3103	1433	4507	2809	3285	2071	2778
4724	NDUFS4	1643.5	1937	4299	2767	2529.5	1841	1120	443	1149	651	1150	6272	1066	1163	3155	2896	1988	2010	2845
4728	NDUFS8	794.5	500	839	565.5	402	438	358	729	408	274	427	1201	628	297	765	687	646	409	963
4751	NEK2	184	84	23	119.5	429.5	161.5	141	41	510	105	663	54	3660	66	50	399	176	71	56
4756	NEO1	1084.5	2091.5	370	1421	512.5	1456.5	458	193	1148	116	426	1173	1170	719	1184	1093	794	1320	1295
4784	NFIX	5395.5	10051	3458	1601	1473.5	5581	1452	622	6806	605	1815	14562	1978	6642	5075	5525	5506	10141	7996
4791	NFKB2	857.5	277	304	735	514	1872	2486	357	552	580	985	445	389	565	816	1838	849	1032	1244
4793	NFKBIB	791.5	741.5	526	704	728.5	951	930	638	608	550	883	432	1777	420	830	1145	971	932	1264
4800	NFYA	1026.5	1229.75	762.5	1218	1005	1642.25	1355	917	1087.5	1158	794.5	837	3502	1726	1369.5	1717	793.5	1440	1132
4803	NGF	283	206.5	350	306.5	302.5	250	282	128	199	123	320	88	155	210	234	327	291	769	810
4804		529	264	176	269	551	319.5	565	145	429	320	351	111	401	317	335	1474	834	365	494
4811	NID1	2496	446.5	988	3739.5	3527	4837	1165	114	818	2219	632	667	714	419	663	1064	865	3409	4355
10457	GPNMB	4259	1259.5	8033	2109	696.5	4032.5	6967	802	1012	9349	3856	929	1261	1148	2484	5658	3129	8662	7674
4829	NMBR	497	388	172	499.5	365.5	282.5	165	97	402	285	356	213	502	352	319	479	492	387	802
4831		6159.5	3552.5	3363	4643	4410.5	6288	3995	2472	2892	1418	3905	4684	2259	4273	8413	11396	7259	7294	11505
4856	NOV	14740	951	620	865.5	460	938.5	1048	317	1002	261	538	358	641	453	1531	772	608	1286	1563
4857	NOVA1	1161	6093.83333333333	433	963.166666666667	209.833333333333	460.666666666667	501.333333333333	264	633.666666666667	56	356.666666666667	606.666666666667	2023	294.666666666667	469.333333333333	593.666666666667	476	1440.66666666667	902
4858	NOVA2	511.5	2400.5	377	635	419	1541.5	515	254	347	604	435	407	736	238	414	395	395	803	740
4861	NPAS1	143	153	58	92.5	90	86.5	119	76	112	75	115	30	70	80	60	113	117	94	127
4862		2527.5	2250.5	1219	1295	657	1275.5	555	1180	1121	1097	381	1194	1421	1451	701	2704	1462	1416	1647
4863	NPAT	764	842	333	643.5	994.5	1082	1707	41	498	655	1506	480	1362	804	1128	2880	620	980	587
4879	NPPB	1280.5	1300	819	1269	868	1012	1418	391	1062	597	1498	589	926	1194	1060	1753	1623	1223	1496
4893	NRAS	2761	3544.5	1254	5001	4590.5	6630.5	4268	350	2021	2409	5692	1437	3707	2322	3291	8469	2540	3356	3044
4898	NRD1	2485.5	3353	3069	2583.5	3759	3642	3045	599	2240	1843	3707	14120	7460	1734	3219	4308	2253	3132	3807
4907	NT5E	1378	677	462	616	1189.5	869.5	911	17	608	2062	467	353	999	341	1499	1580	1002	4317	2532
4913	NTHL1	227	228.5	158	273	313.5	222.5	260	20	196	77	301	83	213	187	300	419	282	321	340
4914	NTRK1	266	295	263	364.5	364.5	182	294	81	208	154	249	117	164	158	147	328	243	198	305
4916	NTRK3	334.5	875	271	364	209.5	338.5	269	17	244	89	245	86	469	195	125	399	312	594	537
4923	NTSR1	161	175	127	145.5	217	126.5	226	72	149	85	205	60	144	113	95	254	216	156	177
4927	NUP88	1098	860.5	872	1335	1802.5	1404.5	2087	356	990	601	2059	2060	6495	1004	2137	2381	1286	1168	1426
4931	NVL	577	497	242	644.5	555.5	714	955	106	620	628	984	254	494	463	944	1007	624	850	961
4938	OAS1	770.25	480.5	537	714.75	881.25	1349	1405.5	508.5	836.5	976.5	1133.5	236	483.5	1510	761	1628.5	1424	1051.5	701.5
4939	OAS2	457.5	256	258.5	309.25	345.75	1464.75	1379	243.5	419.5	771	613.5	201	246	1027.5	520	1628.5	718.5	776.5	474.5
4947	OAZ2	1179.5	1522.5	865	1609	1034.5	1782.5	1428	268	1097	1217	987	836	1030	701	1370	1153	1218	1497	2183
4950	OCLN	418.5	490.5	134	1646	909.5	2263.5	451	806	535	504	450	59	409	471	3217	1271	829	445	1058
4953	ODC1	1525.5	1142	1389	5234	2207	2657.5	1826	553	2385	245	2193	4758	5837	912	4117	4865	1226	2939	2911
4957	ODF2	654.5	565	301	673	517.5	882	892	286	630	352	1096	211	10816	308	653	1050	758	882	1071
4967	OGDH	2593.5	2212.5	5097	4464.5	1706	2342	1964	536	1503	1494	1851	6982	1858	1638	4244	4617	1653	2413	3621
4968	OGG1	707.8125	869.9375	490	1692.5625	560.0625	956.6875	1030.5	709125	764.5	483	645.25	325.75	649.25	1092.75	967625	1265125	932	1363.25	1233375
4973	OLR1	97	554.5	64	329	149	2871	125	6	102	1652	130	30	341	124	119	142	274	56	110
4978	OPCML	160.5	2666.5	108	231.5	88.5	65	111	12	85	78	34	56	273	38	44	86	149	191	148
4983	OPHN1	383	764	175	466	143.5	662.5	229	52	830	897	118	206	180	281	349	444	318	624	465
5000	ORC4L	1862	4530	2348	3801	2521	3594	1974	126	1789	961	3720	3742	3797	2215	3669	2993	2440	2375	1919
5001	ORC5L	2179	2660.5	1011	1755	2354	2199	1838	295	2116	909	2355	1564	5915	1246	3256	3453	1450	3139	2763
5002	SLC22A18	403	291.5	224	464	374	303.5	314	184	386	354	266	229	392	161	318	470	456	368	511
5007	OSBP	1925	1373.5	885	2215	1620.5	1432	1331	823	1357	1399	1193	1755	1571	1530	2109	2108	1316	1651	2111
5016	OVGP1	176.5	198.5	51	184.5	205	175.5	264	16	142	106	183	51	316	81	91	266	224	404	729
5023	P2RX1	2063	333	201	271.5	346	484.5	512	1499	411	158	569	151	272	400	228	762	515	599	705
5024	P2RX3	76	64	91	59.5	93.5	57	68	15	92	55	78	30	189	72	39	101	133	72	130
5025	P2RX4	645	439	223	1005	897	1073.5	1035	748	685	1346	629	98	435	852	1128	1109	690	731	1324
5026	P2RX5	115	255	73	77	110	122.5	980	15	112	94	393	153	112	123	98	634	150	51	121
5027	P2RX7	378.5	1803	169	207	387	544	856	59	239	248	337	86	231	214	199	553	267	558	525
5029	P2RY2	1954.5	1329	559	1695.5	1205.5	1457.5	1577	424	1023	1182	1774	922	975	1124	1269	2791	1539	1493	2057
5037	PEBP1	5341	3578.5	1589	4103.5	4815.5	1815	1352	1235	1259	773	1368	1794	1396	1546	8367	2255	2022	1918	2331
26986	PABPC1	13912.5	4027	3095	9179	12590	17307.5	19381	1811	11929	4720	17754	3429	26588	30776	14941	32804	21887	16983	17165
5045	FURIN	1032	796.5	699	1447	2686.5	2056	1017	1131	1598	4372	891	1003	564	5932	2664	1810	1343	1157	1281
5046		358.5	1451	640	334.5	3788	732	570	66	263	697	998	400	953	173	195	476	423	233	662
5047	PAEP	40.5	24	10	21.05.09	52.5	28.05.09	53	58	294	261	47	11	21	29	16	44	60	2149	689
5049	PAFAH1B2	90.5	88.5	32	65	62	73.5	93	11	85	46	84	41	57	59	59	116	246	90	112
5050	PAFAH1B3	968	1256	384	1513.5	959	1197	1108	636	923	330	1655	454	1099	606	1069	1842	1270	1180	1508
5052	PRDX1	5224	7215.5	4305	11496	11666	11653.5	7666	962	4849	5057	4802	9151	2934	3288	32520	16563	12759	7272	9318
5055	SERPINB2	91.5	103.5	64	102.5	146.5	125.5	146	28	97	3661	169	93	93	163	81	1514	420	93	128
5058	PAK1	1251	5992	306	1921.5	1003	1154.5	919	273	874	1252	1164	1376	1637	721	3312	2060	1275	1331	1915
5063		135.5	1242.5	53	96	114	77	168	276	177	209	91	30	384	141	394	164	163	132	142
5064	PALM	309	545.5	151	378	127.5	278	282	75	261	241	194	77	152	123	165	234	240	342	375
5068	REG3A	51.5	63	57	93.5	87	40.5	89	740	69	68	106	12	23	56	19	111	65	50	477
5069		222	124	90	450.5	294	409	197	9	149	27684	155	53	271	63	121	326	193	330	253
5074	PAWR	890	225	268	1059	608	940	672	250	888	651	424	82	1130	373	824	896	823	1514	954
5081	PAX7	310.5	428	357.5	397.5	277	438.5	331	448	462.5	518	319.5	295.5	426.5	522	268.5	419	470	508.5	346.5
5087	PBX1	3872	2488.5	1369	2751	928.5	1987.5	861	1404	1768	780	825	3043	906	1915	3617	2438	1349	8981	6255
5089	PBX2	1888	1285.5	817	2306	1429	2780	2682	719	1269	1913	2529	959	1235	878	3064	2764	1621	2564	3551
5097	PCDH1	483	1240.75	639	864	402.5	1158.5	509.5	575	849.5	1610.5	939.5	370.5	451.5	479.5	526	944.5	868	691.5	620.5
5098	PCDHGC3	1028.21052631579	2368.60526315790	864.894736842105	760.631578947368	442.763157894737	1629.52631578947	607.78947368421	446.052631578947	816.736842105263	871.736842105263	848.684210526316	504.789473684211	880.684210526316	588.473684210526	905	874.526315789474	1294.73684210526	1598.78947368421	1126.26315789474
5100	PCDH8	191.25	542.5	265	221.75	148.75	277.25	330.5	226.5	295	223	170.5	146	346	280.5	192	367.5	271.5	298	249
5105	PCK1	399.5	50	71	7501	3743	367	151	10	74	47	99	42	170	60	59	102	223	41	45
5111	PCNA	764	487	371	799.5	1271.5	742	668	178	475	712	2586	337	1056	470	1205	1655	730	784	825
5118	PCOLCE	1041	275	535	895	879.5	1272.5	1033	373	615	427	600	306	558	648	538	1259	1432	2069	2396
5134	PDCD2	905.5	703.5	543	1054.5	957.5	1203.5	1004	692	739	589	1298	1144	742	846	1939	1583	874	1073	1400
5138	PDE2A	793	1440.5	251	467.5	472.5	354	436	53	209	148	223	169	193	111	375	473	330	674	592
5142	PDE4B	623.5	2535	659	472	528	2424	1936	14	1135	377	479	3378	565	989	1431	1744	1085	458	594
5147	PDE6D	5084.5	7888.5	3436	3589.5	2477.5	4999.5	2918	1050	1919	2495	5483	2218	9343	1773	7025	6073	2372	5354	6441
5152	PDE9A	853	539	204	1118	387.5	505	474	87	1541	336	488	72	163	338	464	638	554	584	646
5155	PDGFB	557.75	692	718.5	756.25	434.75	1499	679	705	749	1832.5	577	560	894	685.5	706.5	683.5	783.5	931	750.5
5159	PDGFRB	1082	512	610	1441	544.5	2851.5	1319	106	584	984	443	654	670	341	905	1096	831	2606	2060
5163	PDK1	708.5	396	815	502	629.5	527	1412	42	318	182	624	450	1200	517	470	1523	805	388	683
5164	PDK2	2338	2513.5	3096	3146	1284.5	1515	972	1031	1126	558	900	6998	951	1293	2528	2805	2175	1926	3751
5166	PDK4	14516.5	3256.5	5521	6168	7477	11719.5	3131	1577	4450	3153	1132	81782	1363	1836	7930	8572	5986	5292	4955
5170	PDPK1	1780.5	3378.5	944	2168.5	1048.5	1881	1473	894	1160	1226	1352	1992	3148	1434	3017	2534	943	1494	1731
5176	SERPINF1	2341	1184.5	1896	1160.5	11143.5	2957	1952	920	1597	2836	1631	7079	7725	725	2074	3400	4578	9534	10263
5187	PER1	1115.5	693	517	1089	874.5	1478	848	452	685	405	712	959	798	634	1286	1067	1625	978	1064
5192	PEX10	1316.5	883	793	1264	827.5	967	1101	367	1333	425	1084	724	1167	611	883	1425	1032	1202	3755
5194	PEX13	1807	1457.5	1420	2496.5	2471	2397.5	1675	1103	1928	1136	1542	1978	2891	1121	3095	2874	1800	2141	2756
5196	PF4	152.5	256.5	134	300	1743	662.5	427	13	201	188	283	40	78	237	44	315	373	152	171
5197	PF4V1	601	657	342	657	1956.5	977.5	934	34	564	353	903	200	523	1107	426	1018	948	591	685
5199	CFP	1148	1103.5	414	1130.5	1200	1070	1504	106	857	460	1751	397	1211	857	685	2033	2170	1025	1444
5204	PFDN5	1894	1378	1296	1900.5	1628	2582.5	3146	1413	1524	927	1965	1836	1562	1570	6236	3083	3521	2903	3677
5207	PFKFB1	108	80.5	59	126.5	1401.5	102	140	26	60	61	115	1963	130	71	139	229	127	45	65
5211	PFKL	702	935.5	311	1442.5	794	899.5	771	425	588	649	664	298	717	480	957	1197	587	790	1193
5214	PFKP	2533.5	3613.5	2531	1716.5	314	1493.5	1867	593	1204	466	1834	604	5248	848	2700	2524	2018	2525	2460
5217	PFN2	1044.25	4479	1131	3101	382.75	1340.25	587.5	1045	1661	1011	1265	3533.5	1554	1001.5	3728.5	1311	1808	2329.5	1729.5
5225	PGC	493.5	361	234	410	853.5	6351	614	786	2882	249	417	106	325	427	1186	1026	597	1597	71714
5226	PGD	831.5	1324	563	1813	1992.5	2096	1375	190	856	620	1445	363	2175	774	3128	4753	2349	903	1175
5228	PGF	93	86	77	159.5	101.5	162.5	250	10	143	1238	171	13	46	64	852	249	164	150	231
5236	PGM1	1912	1286.5	4101	1617	4368.5	1716.5	767	619	987	1153	702	23622	665	1058	2091	3145	1125	1249	1676
5245	PHB	4723.5	3963	5108	9341.5	4363.5	5760.5	4553	1452	4324	2085	4366	5939	3267	6019	8235	4890	5941	5346	6739
5250	SLC25A3	12545.25	8053.5	36284.5	10771.25	10152.5	12614.75	6708.5	9080	7404.5	7359	11299	33870	4402	7100.5	13032	17005	10457.5	13259	12334
5252	PHF1	748.75	886.75	617.5	781.25	435.75	1040	1058	781	1078.5	647	1116.5	671	1938	744.5	1164.5	1377.5	1391	1428.5	1186
5255	PHKA1	377	213.5	332	201	154.5	156	167	81	276	102	195	2910	178	234	378	479	248	203	286
5266	PI3	744	515.5	111	256	200	1194	353	77	1527	135	3421	44	214	921	166	42758	7700	223	263
5268	SERPINB5	214	99	23	56.5	77.5	42	37	9	331	54	372	38	159	307	52	3635	1819	53	71
5271	SERPINB8	435.5	264.5	109	227	462.5	738.5	614	33	176	322	358	116	220	156	406	1246	465	234	252
5281	PIGF	699	766	329	940	760.5	979.5	627	138	637	400	652	708	1424	564	1657	868	1006	607	809
5284	PIGR	5678	300	104	2164.5	621	3101	440	511	3256	265	1017	115	155	43323	331	13640	38255	879	9603
5286	PIK3C2A	1135	1449	574	1907.5	867.5	2207.5	955	126	991	588	746	509	2332	718	1811	1516	748	1816	1102
5287	PIK3C2B	399.5	513	237	365	233.5	487	699	106	269	435	775	215	157	221	348	932	319	453	525
5289	PIK3C3	496	664	269	667	578.5	620	650	72	374	345	744	349	714	467	739	844	498	666	561
5292	PIM1	417.5	313.5	185	633	811	853	896	180	289	472	413	414	396	165	319	983	496	486	694
5294	PIK3CG	181.5	147	76	127.5	237.5	498	1238	11	77	146	1219	62	667	492	278	1903	515	175	270
5297	PI4KA	1882.5	4915	763	2138	1516	2314	2392	666	1337	1795	3281	1006	2761	876	2281	2833	1661	2736	3372
5298	PI4KB	702	729.5	336	802	509	825.5	855	320	669	372	730	588	884	496	1711	954	731	1107	1328
5304	PIP	443.5	286.5	257	328	266	2735	2063	9	43931	244	1848	119	241	70269	289	18240	70293	225	310
5307	PITX1	352	01.05.09	2	02.05.09	04.05.09	03.05.09	6	3	129	6	1	298	16	410	1	1705	285	1	254
5315	PKM2	5010.5	6305	4278	6011.5	940	3962	3337	1116	3354	1621	2295	9670	3009	2555	5492	7498	4332	2925	4787
5325	PLAGL1	571	106	197	462	103	783	285	259	211	1690	160	112	138	144	155	480	337	748	471
5326	PLAGL2	239.5	196	123	310.5	255	276	252	218	217	173	253	157	631	170	217	390	193	231	249
5329	PLAUR	2004	1186.5	826	1915	1483	7239.5	2276	707	1441	1601	1552	500	987	902	1502	2524	3715	2404	2880
5335	PLCG1	1045.5	1140.5	498	1373	635	1722	1793	344	663	476	2304	477	1359	502	1549	1552	793	1689	1615
5336	PLCG2	873.5	370	301	2395	933.5	1389	3801	301	365	679	1147	231	381	670	1236	4044	947	1636	2061
5337	PLD1	829.5	671.5	778	498	658	400.5	507	115	273	233	277	88	456	513	268	1068	522	559	474
5338	PLD2	487.5	445	199	622.5	326.5	698	617	224	503	311	503	123	229	357	487	1003	585	744	793
5341	PLEK	293	253.5	135	220.5	1904.5	1893.5	3804	18	118	499	926	98	118	491	733	3645	389	245	458
5342	PLGLB2	119	174	51	1439.5	13155	280.5	191	6	80	43	315	73	230	87	103	182	86	132	139
5346	PLIN	421.5	327.5	408	481	565	241.5	618	182	259	158	735	346	451	472	389	455	785	214	386
5355	PLP2	18076	744.5	3389	2690	3641	8133	5358	1457	3569	1219	5551	3912	2384	2691	3823	22778	13891	14697	18009
5357	PLS1	419.5	195	61	745	557	537.5	121	46	236	91	279	60	430	379	406	536	741	144	412
5364	PLXNB1	675	1070	353	1792	993.5	954.5	564	571	764	433	809	142	458	435	1177	839	1261	950	1179
5367	PMCH	49.5	85	10	35.5	109	32.5	107	14	46	44	100	12	39	37	18	92	41	112	24
5371	PML	547.818181818182	362.681818181818	315.727272727273	481.818181818182	291.090909090909	909.863636363636	771.181818181818	392.909090909091	521.909090909091	528.272727272727	588.909090909091	304.090909090909	326.545454545455	528.636363636364	534	813.09090909091	906	1021.36363636364	733.363636363636
5375	PMP2	304.5	8957.5	164	148.5	139	168	323	174	336	146	305	141	89	221	91	365	404	139	234
5409	PNMT	15	22.05.09	3	14.05.09	98.5	12.05.09	6	2	4	19	12	158	4	3	1	6	4	3	1
5411	PNN	6171.5	4776.5	2969	8824.5	7176	6568	11869	2433	4592	3074	10768	2732	5647	3179	7023	10821	4586	9644	13056
23649	POLA2	640.5	538.5	316	684.5	768.5	724	950	134	436	402	1481	312	1283	357	810	1640	670	939	1056
5423	POLB	458	1010	599	673.5	689	858.5	681	175	786	293	824	1718	2668	988	1274	999	786	754	800
5424	POLD1	201	172.5	97	233.5	216	234	327	74	205	140	362	78	223	180	219	420	275	228	258
5427	POLE2	66	52.5	22	106.5	345.5	114	127	1	87	64	361	27	222	31	95	308	96	121	79
5428	POLG	301	273	186	335	294.5	389	566	142	227	280	628	274	231	215	263	563	384	326	411
5432	POLR2C	813	799	672.5	998	672	1033.5	591	897	697	585	759.5	1582	911	695	1372	1196	1050	1125.5	969
5434	POLR2E	4175	4099.5	2922	5442	4166.5	4877	4013	1500	3363	2171	4299	4151	4588	2637	4730	4806	3754	4869	5909
5436	POLR2G	366.5	448	233	529.5	404.5	553	593	166	399	229	788	202	288	255	850	718	471	583	681
5451	POU2F1	1165	1388	500	1178.5	1048.5	1023	1185	257	887	837	938	489	1704	653	1159	1603	695	1272	1178
5452	POU2F2	196.5	173	87	134.5	221.5	186.5	648	75	176	172	280	90	291	224	175	750	249	139	300
5460	POU5F1	231	316	131	710	272	327.5	337	216	290	161	279	85	191	181	202	414	385	450	443
5473	PPBP	16.05.09	16.05.09	25	141.5	4539	1195.5	22	1	33	276	15	9	7	8	29	30	56	29	13
5493	PPL	478.5	375	170	550.5	273	741.5	261	263	671	298	256	179	230	567	763	3931	812	262	338
5495	PPM1B	590.5	1242	667	1025.5	706.5	893.5	872	356	689	485	985	3405	1204	795	666	901	623	779	1010
5496	PPM1G	1163.5	973.5	645	1352	1373.5	1378	1395	329	947	726	1758	1496	7168	809	1567	2081	1381	1482	1728
5499	PPP1CA	3902.5	3301	2764	6000	4568.5	5673	5745	1827	3939	3050	7597	3932	2186	4000	8957	11334	4676	3775	6378
5501	PPP1CC	3803.5	3149.5	4434	2513	2502.5	3611.5	3456	138	1833	972	4058	7426	8810	3311	4542	7246	2617	4444	4543
5506	PPP1R3A	28.05.09	24.05.09	1213	9	33	15.05.09	34	5	48	30	14	3922	59	82	38	316	36	18	35
5510	PPP1R7	6880.5	11579	6312	6900	5803.5	8003	5812	2405	8658	3065	6560	7452	31286	5041	10795	10927	6711	7839	9748
5511	PPP1R8	389.25	608.5	467	518.5	278.5	594.25	482.5	322	464.5	490.5	430	379.5	652	539	611	663	511	713	583
5514	PPP1R10	1399.5	1092	467	1254	1250.5	1349	1388	704	781	723	1253	600	1456	919	1699	1641	935	1394	1975
5515	PPP2CA	4559	10327.5	4622	5905	4222.5	8243	4279	1562	3145	4742	6152	7415	4864	2670	9387	7445	3676	6788	6447
5519	PPP2R1B	598	718.5	282	924.5	2861.5	1081.5	757	267	532	247	939	362	3253	621	770	1033	696	615	1197
5520	PPP2R2A	1347.5	1981.5	1522	1742	994.5	2580.5	1592	132	1407	924	1913	2948	2275	1521	1927	2609	2413	1778	1405
5523	PPP2R3A	558	447.5	1251	1043	242.5	295.5	150	37	253	370	83	4839	707	555	236	763	313	785	847
5531	PPP4C	1140.5	559	482	1315	1415.5	1568	1093	939	693	1183	1337	701	1368	790	1819	2374	1083	1278	1699
[truncated: 7,395 more rows]
