# Supplementary material for: Comparison and consolidation of microarray data sets of human tissue expression
Source: BMC Genomics. 2010 May 14;11:305. doi: 10.1186/1471-2164-11-305 (PMC2885367; doi:10.1186/1471-2164-11-305)
Supplement: Additional file 3 — Expression values of Rosetta2 data set after merging to the 19 main tissue classes (tab-delimited table). [file 1471-2164-11-305-S3.TAB]

EntrezGeneID	Symbol	adrenalgland	brain	kidney	liver	lung	lymphnode	pancreas	placenta	prostate	salivarygland	muscle	testis	thymus	thyroid	tonsil	trachea	uterus	uterusCorpus	heart
2	A2M	6990	3333	8419.5	25661.5	29754.5	9749	4418	7295	8154	5663	7684	2619	2682	3724	4992	12257	20954	11763	10521
10	NAT2	31	28	282	6562	29	19	27	527	68	16	18	251	30	51	26	38	328	174	105
34	ACADM	7323	3477	15385	12288.5	3202.5	3074	5111	1544	3259	5545	20895	4407	3974	4920	4560	2449	3045	5021	27772
35	ACADS	542	311	422	637.5	368.5	328	468	355	768	490	801	417	314	333	317	313	411	379	655
38	ACAT1	5171	1680	9914	10750.5	1539	985	4475	657	1363	4618	16231	3363	735	2725	2267	1714	1941	4311	16419
94	ACVRL1	624	556	500	407	906	545	431	1088	448	443	285	1135	450	486	624	425	599	582	438
5663	PSEN1	1238.33333333333	2139.66666666667	1770.5	1303.33333333333	1831	1617.33333333333	1294.33333333333	2543	1815.66666666667	1643.66666666667	1024.66666666667	1964.33333333333	1460.66666666667	2192.66666666667	1522	1653.66666666667	1433.33333333333	1072.33333333333	836
100	ADA	580	473	455.5	812.5	756.5	1187	687	417	334	438	753	338	15228	560	1239	471	644	2954	813
6442	SGCA	315	230	221	239.5	296.5	336	315	297	479	340	4549	241	305	172	416	386	760	793	1058
154	ADRB2	147	217	52.5	360	1492.5	499	183	697	934	410	1794	68	386	232	849	1103	720	639	904
155	ADRB3	45	30	46	23.05.09	13.05.09	9	6	135	31	13	32	8	1	10	13	11	48	115	30
158	ADSL	1885	1266	2006	1986.5	2442	2029	3185	1722	1544	2609	19869	2357	3837	2726	2907	1165	2549	1903	2745
175	AGA	1027	840	900.5	1078.5	826.5	1029	1962	633	950	1654	743	1236	1032	2543	1675	1142	954	757	862
178	AGL	588	853	1127.5	1431.5	527	580	618	1226	1000	1332	19577	623	881	981	2023	522	947	724	2475
210	ALAD	1077	519	654	1021	369.5	411	786	548	558	1228	214	332	383	483	517	309	468	461	544
212	ALAS2	38	38	680	18602.5	3827	89	198	858	38	148	70	53	157	102	36	77	104	74	32
215	ABCD1	561	267	241	324.5	251.5	335	478	504	354	210	571	496	339	283	267	379	320	361	446
226	ALDOA	5187	11149.6666666667	12727	13320.3333333333	4731.16666666667	3426.66666666667	3323.66666666667	2912.66666666667	6586.33333333333	7548.33333333333	34987.3333333333	3562.33333333333	3725	5887.66666666667	7539.33333333333	7002.66666666667	5380.66666666667	5106	17276.6666666667
229	ALDOB	226	88	33592.5	52571	3267	64	914	1	28	36	115	6287	60	73	71	82	93	581	159
270	AMPD1	27	13	18	32.5	54.5	485	14	18	103	493	34306	16	128	134	1149	407	29	198	22
286	ANK1	22	81	27	552.5	113.5	84	14	33	41	33	186	9	19	25	127	48	14	33	31
324	APC	690	3759	599	720.5	626.5	608	496	391	633	882	981	664	707	441	873	300	595	366	597
345	APOC3	165	72	181	30793.5	822.5	136	101	100	85	75	43	336	85	137	72	110	78	63	67
348	APOE	39	30	23.05.09	42.5	30	34	29	49	31	19	28	23	30	37	51	45	37	38	34
350	APOH	330	145	1008.5	62426.5	9664.5	107	1491	20	104	42	131	3011	72	199	97	107	84	589	360
355	FAS	1785.5	411875	588875	767875	2011.75	1824625	382.25	799875	791375	540.5	405375	677875	1580	799125	1788.5	1174375	1473375	1151	599375
367	AR	150	68	137.5	356.5	144.5	75	111	53	763	92	658	270	160	197	157	149	735	307	294
411	ARSB	232.5	238	656	302.5	335.25	254.5	254	375	202	213.5	380.5	163	169	241.5	292	294	427	268	372.5
415	ARSE	173	249	902.5	1554	204	204	2261	389	263	166	123	179	192	108	192	228	338	277	197
435	ASL	1279	1126	4707	10632.5	1864.5	1641	2667	1020	1680	1958	717	752	1119	2847	1409	2386	1394	2815	1424
443	ASPA	567	2927	2409.5	517	1044.5	270	251	295	398	191	2254	1230	181	270	373	315	920	632	402
445	ASS1	3333.5	808	19371.25	22974.25	2668.25	825	1561.5	918.5	1762	2677.5	1777.5	1355	700	3511	1288	4027.5	2040	1594.5	1154.5
472	ATM	2298	2226	2019.75	2026.5	2172	8824	3734	1633.5	2021.5	4977	1141	1517	4984	2252	5704	2080.5	2702	2444	1605
538	ATP7A	322	181	440	362	444.5	341	302	256	430	637	246	177	563	268	534	221	451	269	254
540	ATP7B	120	375	554	1101	333.5	79	395	653	341	433	133	1042	141	198	149	871	298	290	230
554	AVPR2	657	526	540.5	356.5	511	613	515	692	563	361	392	676	560	172	653	489	606	942	553
590	BCHE	602	1027	361.5	13558	2294	165	219	16	726	192	282	468	321	280	111	824	6390	2914	1382
594	BCKDHB	2224	2854	3405.5	6170	1577.5	1581	3050	1344	2779	5336	1105	2592	2009	3462	2249	3916	2089	3359	4137
641	BLM	28	74	63	222.5	86.5	238	29	98	34	115	44	171	829	33	361	53	39	45	36
675	BRCA2	18	4	53	178.5	85	70	15	169	37	46	1	520	287	24	372	23	30	23	3
695	BTK	216	201	157.5	463	716.5	2341	288	226	177	369	118	115	443	294	1666	346	212	384	185
710	SERPING1	12417	2765	10288	46212.5	26018.5	14212	16199	6592	11348	7539	10569	4711	5233	6654	8004	27504	25219	22456	17500
717	C2	401	137	163	8885	1264	1204	78	934	417	245	141	171	406	183	483	1173	272	383	223
718	C3	22204	4991	1625	54960	26202.5	10833	4606	1153	3435	6599	3351	3301	5166	2728	13769	18720	5867	8104	13166
729	C6	836	81	801	53946.5	3677	928	18890	276	209	409	336	2863	1034	561	740	1754	426	964	16114
732	C8B	59	81	52.5	8361.5	333	106	83	80	82	75	19	208	147	94	46	71	95	150	90
760	CA2	407	1656	2835	1753	873	392	1585	314	377	1791	1277	1222	256	532	307	3424	220	2241	753
773	CACNA1A	87	1505	23	61	15.05.09	58	293	34	38	89	34	140	38	45	18	64	66	83	80
779	CACNA1S	342	129	142	236.5	80	85	93	106	168	374	22329	80	68	190	1225	131	92	173	355
825	CAPN3	1621	13611	7445.5	3281	3822.5	3954	2100	940	2095	2548	47538	4335	2334	2441	7205	3525	4802	5414	2758
875	CBS	269	936	322	6973.5	518.5	89	6728	450	744	372	19	319	82	787	780	1452	169	708	331
948	CD36	6556	499	2395	21000	25314.5	8185	8027	27285	1090	4820	35482	900	5190	7793	3475	4462	1441	4044	45044
917	CD3G	224	69	105.5	592	566.5	5093	225	90	320	1896	85	82	24677	823	3633	778	210	648	148
959	CD40LG	40	22	39.5	150.5	133.5	1376	44	32	144	307	85	23	805	157	978	201	65	123	87
1019	CDK4	1270	583	1230	1088.5	1224.5	1203	1683	771	1181	1070	970	675	1291	1885	1028	987	2053	1409	904
1028	CDKN1C	582	302	346	309	358	224	308	1067	332	152	246	299	244	258	371	341	577	449	434
1071	CETP	225	67	177.5	748	272.5	1589	158	611	102	273	210	82	185	257	166	195	117	89	99
1134	CHRNA1	69	53	54.5	50.5	28.05.09	98	35	44	50	54	887	60	76	28	136	22	36	43	65
1145	CHRNE	1889	1011	797	1180	857	673	484	1612	706	650	1572	658	428	678	887	689	769	1511	1623
1130	LYST	545	721	408.5	765.5	1012	1261	500	675	617	781	426	1495	3383	570	1169	614	1092	629	395
1180	CLCN1	115	103	79.5	105.5	69.5	94	57	102	73	85	871	92	65	103	137	80	116	137	157
1184	CLCN5	105	98	1341	437	138	79	104	147	75	108	190	208	70	115	232	76	230	183	62
1188	CLCNKB	303	310	3455	165.5	196	179	403	250	244	854	167	230	180	1034	136	197	234	324	154
1201	CLN3	8102	6973	11267.5	11493	11760.5	12397	10317	18275	7684	10617	6210	7072	11713	11911	10153	8848	14343	8929	6445
1259	CNGA1	29	26	132.5	648	63.5	44	105	256	117	186	129	57	54	61	81	57	62	110	57
1277		12311	982	13874	12239.5	15855.5	12309	5738	26264	12282	8822	4406	707	9138	1462	3431	12132	23447	19247	15792
1278	COL1A2	7130	716	16692	10187.5	28135.5	8664	3349	22692	12573	4558	3286	9755	4741	5634	6802	15652	32061	36863	12873
1281	COL3A1	1949	104	13017	14499.5	16007	2996	1167	27036	3467	1661	2523	1208	1875	2523	2475	7338	33131	18844	4083
1285	COL4A3	1961	1043	765.5	1401	540	555	885	1055	693	662	1052	716	457	639	1122	792	689	2096	2567
1286	COL4A4	290	61	349.5	70.5	122	229	144	56	104	56	120	114	83	234	171	51	156	119	186
1294	COL7A1	75	60	58	55.5	38	35	71	41	113	29	49	90	63	45	68	144	154	88	96
1311	COMP	304	249	192	255	344.5	333	228	801	560	246	1697	1136	226	347	569	1585	472	411	634
1356	CP	264	668	139	27314.5	1939	2182	80	224	717	549	263	652	143	481	3147	4548	486	335	374
1371	CPOX	706	1479	529	4717.5	1688	1191	739	1038	622	567	511	365	1156	621	789	660	947	1225	591
1376	CPT2	1516	478	1436	2080.5	767	683	1274	1467	1080	1289	2024	1113	863	1165	1089	1264	648	980	1792
1471	CST3	5230	5976	2464.5	3163.5	3359	4842	10759	2683	12129	46144	3285	5457	3775	5403	4986	14160	5741	7555	5734
1476	CSTB	13314	6567	10861	12444.5	17161.5	15815	7290	5446	12955	14773	5979	5987	13744	12133	37453	23153	8616	11977	12943
1535	CYBA	3496	2463	3977.5	5030	3462.5	6281	3819	2563	2197	2518	1295	2525	3564	4316	5444	3850	3728	5411	1491
1586	CYP17A1	50089	508	10729.5	867	966.5	4334	482	934	660	522	418	8813	1505	1290	972	733	533	846	1029
1545	CYP1B1	931	252	2201	214.5	1364	2117	222	308	3828	453	919	456	1665	1016	1139	3435	3657	1382	821
1565	CYP2D6	719	623	453.5	3677	466	489	454	673	551	358	182	550	449	583	599	491	448	708	232
1643	DDB2	695	255	375.5	442.5	392.5	870	503	339	567	429	344	298	863	291	625	695	602	623	437
1738	DLD	4157	3035	4462.5	3981	2162.5	2483	2602	1915	2746	3089	8098	1917	2263	2764	3195	2460	1967	3732	12887
1756	DMD	117.692307692308	250.923076923077	51.1538461538462	93.0384615384615	128.115384615385	38	57.1538461538462	32.1538461538462	316.692307692308	430.307692307692	4216.15384615385	165.615384615385	21.9230769230769	51.0769230769231	251.384615384615	254.692307692308	713.846153846154	435.076923076923	2136
1806	DPYD	799	554	533.5	2480.5	2022.5	1384	669	320	693	1084	628	452	1581	756	1263	995	1447	944	618
1811	SLC26A3	8	9	26	88	11.05.09	33	32	13	917	10	6	137	18	88	16	18	39	147	7
1836	SLC26A2	2806	240	225	93.5	660	258	282	1032	702	776	312	395	235	184	2308	864	330	169	130
1861	TOR1A	951	913	664.5	748	1040.5	714	1130	1180	763	911	882	517	1442	1487	1037	1154	1190	894	503
1908	EDN3	144	210	193	206	819.5	176	562	250	307	2798	190	184	185	2743	204	1328	287	297	248
1910	EDNRB	5963	4839	3508.75	4822.5	13935.5	2761.5	1169	8019	2539	6328	1646	614	1042.5	3362	1563.5	1151	3836	1884	2583.5
6901	TAZ	448	360.4	368.1	388.1	478.9	712.4	619.8	478.6	311.6	317.4	548	205.4	779.8	413.8	618.6	392.2	525.4	553.6	448.6
2010	EMD	998	771	1138	692.5	1098	1210	1212	888	1147	1080	2277	768	962	2197	1440	1497	1830	1678	1274
2022	ENG	2023	485	1712.5	1308	4742	2092	1083	4767	1210	866	1427	2163	890	1435	957	1845	3040	2058	3796
2038	EPB42	27	36	120.5	3726	908.5	72	29	54	44	28	72	83	35	31	35	49	45	44	55
2052	EPHX1	38289	4305	4322	39434.5	5112.5	4845	14601	1307	6508	8410	3267	4685	2029	4577	4485	12430	7544	6494	4353
2057	EPOR	1035	345	879	1046	579	429	1009	466	498	253	248	251	384	1252	316	399	496	704	379
2071	ERCC3	1603	1890	1786	1207.5	1839	1919	1895	1382	1447	1309	1618	2646	2640	1865	1923	1795	2313	2131	1104
2073	ERCC5	1349	997	1198	1326	1061	2262	1307	845	1351	1561	1133	992	1794	1338	2239	1295	1128	1352	937
2074		433	626	579.5	397	517.5	515	864	517	541	959	732	802	532	863	778	359	543	526	740
2099	ESR1	144	12	130.5	694	89	173	63	8	376	63	360	234	99	407	165	350	9575	4321	110
2108	ETFA	1882	778	2326	3064	1297.5	1364	1679	2054	1397	1684	5480	947	1240	1331	1674	1291	1258	1651	5072
2131	EXT1	3277	1361	2436	3765.5	4456	2487	3995	2847	2662	1733	454	1499	1790	3084	1877	2760	2623	2687	2055
2160		53.5	73.5	1240.5	8080.5	343.75	43	5643.5	35.5	85	56.5	58	139.5	84.5	44.5	72.5	71.5	79.5	99	126.5
2162	F13A1	1505	428	1055.5	544.5	1756.5	1297	318	9001	478	505	1315	853	977	531	1477	948	1123	791	1235
2153	F5	11	185	376	10769.5	383.5	412	133	10239	425	254	60	231	171	89	1517	1713	68	54	835
2155	F7	112	177	135	1882.5	132	286	146	97	118	120	194	205	117	76	117	89	137	153	193
2157	F8	2750.5	889.5	996.25	2115.75	1497.75	1701	1401.5	303.5	839	522	2548	1264.5	389.5	1220.5	795	747	1725.5	848.5	3439.5
2158	F9	25	32	37	18651.5	320	23	136	36	62	43	10	291	112	46	38	63	26	33	30
2169	FABP2	6	3	44.5	29.05.09	3	10	1	3	3	2	3	10	2	9	19	2	21	32	124
2175	FANCA	76	220	259.5	381.5	199.5	325	170	633	131	118	26	981	963	145	659	141	134	191	70
2176	FANCC	178	214	888.5	684	818	377	500	317	426	474	433	2075	553	585	483	372	517	319	279
2184	FAH	1771	333	1255	4869	636.5	393	556	277	670	698	912	1035	447	923	447	556	624	577	788
2200	FBN1	739	372	1146	695	2690	1075	350	9222	613	555	1146	1180	544	2790	1544	1509	3363	1705	2463
2206	MS4A2	107	28	35	157.5	554.5	429	59	44	281	66	147	139	81	61	337	388	944	1091	81
2235	FECH	972	1040	2723	7342	1717.5	672	859	934	1335	752	3013	548	1924	1387	860	742	1068	832	1391
2263	FGFR2	1076.84615384615	2171.46153846154	1640.46153846154	1384.73076923077	1268.15384615385	184.461538461538	2127.76923076923	468.923076923077	1427.38461538462	2811.07692307692	21.6153846153846	402.769230769231	366.769230769231	2793.07692307692	618.384615384615	2629.92307692308	2457.07692307692	1215.38461538462	106.769230769231
2261	FGFR3	227	2849	3339	1846	1388.5	190	12286	576	882	267	131	1214	552	149	1518	2897	323	529	392
2271	FH	2911	2182	2866	5497.5	1633	1073	2230	1965	1448	2636	8866	3218	1712	2407	2716	1898	1829	3216	8845
2395	FXN	4	5	5	6	02.05.09	5	16	3	15	13	96	1	17	12	115	14	1	1	1
2492	FSHR	38.5	20	18.75	48	15.75	26	09.05.09	18.05.09	15	18	59.5	517.5	23.05.09	31.05.09	14.05.09	15	24	22	134
2512		9847	5891	19799.5	38157.5	25380	14718	12605	6307	4572	5316	6500	2035	7005	7362	6334	20567	7127	6238	5040
2523	FUT1	221	176	271	238	522.5	187	1653	233	192	339	223	193	193	196	227	160	176	886	336
2525	FUT3	248	278	719	264	343.5	410	420	295	286	456	167	270	371	210	1761	1593	256	372	275
2528		192	167	752.5	239.5	129.5	140	327	158	223	186	213	175	140	57	415	442	171	215	385
2538	G6PC	67	21	10266.5	26489.5	1148.5	43	126	13	22	22	24	2571	32	897	61	32	162	46	25
2548	GAA	1259	998	1038.5	1230.5	1124.5	1050	1790	3413	1239	1119	978	4367	1585	1481	868	961	1374	1420	931
2581	GALC	1523	1276	684	674.5	1376.5	747	686	818	873	613	441	1396	745	1728	525	771	728	964	830
2592	GALT	947	484	872.5	1811	655.5	1270	1011	911	671	569	530	296	1169	808	628	790	784	899	698
2629	GBA	1470	1598	1395	1083	1210.5	1154	1371	4009	1139	1303	509	890	845	3179	1500	1710	1458	1718	779
2632	GBE1	1588	530	832.5	1510.5	693	514	675	1205	798	788	3791	669	798	603	844	732	856	772	1715
2639	GCDH	654	657	803	1188.5	529.5	674	799	797	669	826	584	656	963	549	534	474	935	824	691
2643	GCH1	474	245	552	2388	896	824	378	413	333	319	143	412	712	298	859	650	314	834	358
2645	GCK	134	135	83.1666666666667	267.166666666667	111.333333333333	112	155	125	163.666666666667	88	87.3333333333333	91	131.666666666667	105	151	148.666666666667	135	166	133
2690		867	593	1199	5745.5	1258.5	854	471	915	1300	683	4971	656	738	770	813	779	949	782	1254
2696	GIPR	295	296	300	200	386.5	458	655	210	413	331	185	238	326	218	450	696	315	565	451
2697	GJA1	18747	6802	1469	501	5874	2116	785	7298	3443	1566	1023	2750	1183	13040	2223	1902	6663	3200	11582
2705	GJB1	453	3479	6730.5	26279	817	452	14137	299	2334	7579	174	1771	324	325	1056	2986	500	1347	330
2710	GK	638	468	2900	1783	2360.5	505	292	296	423	588	269	1611	341	289	935	1010	337	202	546
2737	GLI3	559	555	516	200.5	772.5	349	144	1532	718	387	299	446	325	816	697	504	1946	1190	381
2717	GLA	5434	1470	3025	3264.5	4953.5	3207	2485	4768	2190	3586	1899	1377	5454	3765	2956	3483	5594	3652	2099
2731	GLDC	18	444	2437	4392.5	125	92	28	3222	67	113	190	276	59	948	185	76	28	113	16
2741	GLRA1	58	61	30.05.09	49	14	81	82	57	47	6	1	34	37	17	14	45	33	49	86
2779	GNAT1	220	168	92	191.5	137	243	109	209	184	90	75	164	165	121	160	160	79	255	168
2811	GP1BA	137	105	168	384.5	203	1298	221	64	151	351	185	79	208	107	511	164	78	184	175
2815	GP9	673	678	734	660.5	703	744	893	909	644	510	530	911	713	538	849	558	898	770	771
2821	GPI	5965	6841	5852	4404	2766	2947	3008	1882	3773	4831	10411	2569	2746	4100	3584	3828	3018	3092	8820
2908	NR3C1	486	929	647.5	1216.5	1771	1443	689	1470	905	1260	4029	685	1373	1208	1244	818	1356	856	889
2934	GSN	3145	1909	1771	2008	2760	3052	1977	1990	3013	3451	4475	1323	2394	6689	4003	10241	12344	8406	10136
2937	GSS	923	662	963	714.5	732.5	942	505	748	1305	630	419	749	1100	720	851	1055	877	896	541
2956	MSH6	2263	1066	1520	1680.5	1385.5	1123	1561	1514	1288	1099	740	2481	2334	1657	1569	1274	2600	1642	916
3000	GUCY2D	278	208	185	274	132.5	246	78	264	163	220	230	153	51	170	215	184	132	278	175
2990	GUSB	1081	873	1369.5	2109	1311.5	1738	1783	1787	1413	1453	479	2165	1752	1834	1116	1545	1535	1891	752
3030	HADHA	5060	3603	8188	7103	4919.5	4320	4402	3853	4521	6904	26411	4934	3512	5403	6509	3434	4048	3785	14500
3032	HADHB	7312	3408	7342	8724.5	3266	2330	3666	2879	3590	3593	26151	2227	2502	5228	4457	3884	3376	3679	27723
3053	SERPIND1	104	226	191	50077	696	120	184	141	118	54	71	479	97	210	72	133	484	316	204
3075	CFH	1182	320	612.5	20020.5	2862.5	2120	310	519	981	1158	1112	489	450	2007	2782	5489	611	1673	1516
3081	HGD	94	60	4182	15302	392	166	1770	47	2975	119	128	322	65	1941	136	466	202	545	151
3098	HK1	943.6	2981.8	1555.9	1785.8	1758.1	1839.4	991.6	2013	2583.2	1634	3055.6	4742	2404	2614.8	2595.4	2434.8	1901.8	2106.8	3082.6
3099		185	164	217	141.5	381	215	136	328	210	246	881	846	212	281	492	402	152	425	257
3145	HMBS	473	367	377.5	2599.5	788.5	399	633	335	402	365	805	235	358	364	438	548	383	414	470
3155	HMGCL	796	291	1614.5	3028	511.5	569	662	388	827	725	1039	248	550	1095	530	925	380	819	473
6910	TBX5	92	74	72.25	71.75	3476.75	286	63.5	2392.5	257.5	46	98	81.5	79.5	193.5	57.5	485	77.5	91	5304.5
6469	SHH	853	296	236.5	396.5	286.5	241	196	51	328	164	206	164	125	167	141	175	200	253	326
3251	HPRT1	2741	5729	3678.5	3150	2551	2150	3278	1245	2065	1921	2767	8920	3740	4135	2655	1748	1648	2134	2474
3257	HPS1	201	158	123	178.5	151.5	232	244	132	174	155	111	106	214	171	181	315	209	225	133
3293	HSD17B3	24	99	68	216.5	57.5	23	177	35	99	60	41	933	35	279	12	139	80	47	179
3284	HSD3B2	50777	72	401.5	155	70.5	1297	45	688	122	62	410	427	230	171	86	223	305	95	184
6448	SGSH	905	328	476	434	538	588	546	472	599	453	231	504	335	631	381	657	817	1050	394
3383	ICAM1	328	108	400	694	9031	1349	207	386	255	224	499	122	492	565	850	1326	414	506	329
3423	IDS	1000	7826.5	895.75	531.25	1638.25	1254.5	867	1263.5	997.5	892	1259.5	523.5	719	1575	1647.5	1594.5	1425.5	1117.5	1693.5
3425	IDUA	925	662	414	492.5	575.5	861	1261	417	832	1002	211	316	749	742	663	1086	970	1009	327
3426	CFI	3641	252	10399.5	31115	4538	2060	3316	1533	1070	654	518	697	419	1466	1070	1552	4255	2390	1765
3643	INSR	1583	594	1160	1190.5	569	393	2298	1950	1276	855	1550	390	281	664	438	1325	1309	663	977
3655	ITGA6	2006	3823	12538	2802	12454	5400	15061	18856	8164	22073	4577	7548	8249	4034	10317	8436	19319	11437	10666
3689	ITGB2	485	465	167.5	578	1018	2420	285	537	262	558	243	121	2137	410	1703	804	322	384	289
3690	ITGB3	107	72	486.5	534	432	248	79	947	265	252	220	255	80	2014	157	297	661	729	268
3691	ITGB4	318	574	328.5	209.5	556.5	539	770	3130	1119	2167	271	255	494	401	1319	1757	1159	943	357
182	JAG1	524	628	3236.5	664.5	2185	1095	1981	3201	1829	524	765	513	721	1290	2558	1379	3942	2449	1615
3718	JAK3	2632	2085	1229	1198	1647.5	2209	674	1815	1588	823	740	1201	1253	716	2587	1747	1925	2916	1153
3730	KAL1	223	1310	321.5	204.5	4563.5	149	160	169	476	488	1886	1818	555	1390	615	1100	240	161	906
3736	KCNA1	181	1323	44	15.05.09	70	83	10	36	18	71	95	50	172	130	117	71	54	69	100
3784	KCNQ1	24002.3333333333	739.333333333333	2732.5	537.833333333333	2126.66666666667	1448	5619.33333333333	1015.66666666667	2353.33333333333	4863.66666666667	310.666666666667	635	696.666666666667	19577	1186	3507	1008.33333333333	15413.3333333333	4350
3753		658	490	563.5	647	1001	456	497	991	476	417	327	765	696	443	264	978	844	533	814
3758	KCNJ1	140	145	6337	124	120	272	72	108	129	42	65	67	163	323	262	205	219	554	98
3795	KHK	437.5	433.5	2355.5	2845.5	387	491.5	516.5	455.5	470	269.5	318.5	373	326.5	312	520	418.5	465	510.5	375
3815	KIT	136	2312	704.5	392	3254.5	716	138	477	595	1887	222	617	185	6445	1116	901	1194	1653	207
3859	KRT12	83	66	61.5	59	73.5	118	71	85	83	68	116	93	96	31	81	62	64	114	47
3875	KRT18	1268	673	4722	11379	7607.5	1473	10914	21389	11619	12889	343	1363	1168	10177	4807	10875	1467	3661	827
3857	KRT9	142	166	78.5	127.5	100	186	129	188	331	127	77	146	338	123	175	144	183	158	154
3909	LAMA3	205	252	303	152.5	4941.5	1252	485	4034	1867	2435	333	637	1227	223	2423	2063	3524	2279	405
3914	LAMB3	124	98	98.5	85	365.5	120	131	161	427	198	25	57	103	75	395	518	105	143	138
3931	LCAT	399	290	394.5	1068.5	597.5	413	539	793	424	214	225	398	574	391	334	405	1005	621	510
3952	LEP	131	80	97	245	239.5	168	133	8879	113	117	195	127	169	168	77	133	126	122	476
6445	SGCG	107	85	170.5	31	467.5	78	58	97	171	254	9999	247	92	105	935	101	141	161	6733
6443	SGCB	3085	6068	4744	1070	3758	1429	1991	2609	2611	2769	16306	3894	982	2702	2310	1889	6075	4825	6898
3973	LHCGR	125	23	57.5	31.05.09	29.05.09	30	10	25	70	46	119	272	24	90	42	219	52	48	66
3988	LIPA	5265	7937	4001.5	13213	8362.5	16520	3377	5713	3065	3540	1844	1215	5193	5814	5598	5975	4428	2808	2096
3990	LIPC	104	283	1519.5	26506	456	210	451	83	156	85	78	210	455	249	201	135	132	293	172
4023	LPL	701	387	834.5	109	2916.5	903	285	1640	366	994	8452	88	908	650	606	836	193	202	14857
3757	KCNH2	426	542.333333333333	397.5	554.166666666667	518.333333333333	654.333333333333	500.333333333333	573.333333333333	541	270.666666666667	334.666666666667	576.666666666667	409.333333333333	250	497.333333333333	394	508.333333333333	619	737
4069	LYZ	1084	275	841	4677	13053	20671	1874	1400	2412	43515	671	263	6502	3291	28190	41187	1521	8442	681
4128	MAOA	933	642	1281.5	3076.5	2723.5	448	1418	4979	2544	3896	2055	404	351	3644	952	1397	983	991	1863
4153	MBL2	56	49	33.5	14076.5	254.5	42	33	12	25	14	22	125	39	27	75	43	15	67	79
4210	MEFV	290	103	139	292.5	449	332	110	176	116	104	103	246	170	155	194	158	119	135	293
4221	MEN1	918	882	729.5	1079	717.5	1002	938	830	746	623	647	768	1411	900	973	851	723	1137	887
4233	MET	123	554	1714	1294	1263	402	420	1874	521	572	1119	123	244	1045	498	971	604	501	412
4286	MITF	185	186	865.5	139.5	321	228	193	89	300	240	3560	152	107	456	306	461	3089	1199	1133
4292	MLH1	1672	1556	1598.5	2079	1734.5	1976	1617	1411	1861	1285	4045	3683	2576	2680	2169	1679	1804	1818	2665
4353	MPO	309	307	418.5	2881.5	1165	612	244	455	388	1778	149	193	545	371	240	741	253	256	251
4436	MSH2	1201	2460	2045.5	1751	1620.5	1961	1260	1089	1364	1110	974	2662	3242	2617	2170	841	1581	1589	1578
4534	MTM1	1867	1257	1413	2125	1832	2042	843	2923	1043	1211	2768	2884	1612	1960	1852	961	1251	1067	1074
4547	MTTP	119	169	653.5	3779.5	208.5	62	53	111	59	54	75	670	29	28	111	62	59	180	229
4548	MTR	937	760	1940.5	889.5	1090	1209	1203	1280	1032	990	1683	1367	797	1328	1042	794	1375	1300	1559
4607	MYBPC3	106	66	41.5	81	51.5	51	109	62	64	55	17	82	88	78	70	82	75	126	27237
4625	MYH7	116	58	79	70	48	163	131	80	1576	4443	40379	133	43	754	18460	217	94	174	52236
4634	MYL3	406	295	796.5	531	423.5	312	528	234	514	1156	42620	212	193	735	2740	424	487	716	49480
4644	MYO5A	2130	13665	1080.5	688.5	1437	4010	1096	1149	1926	2039	1198	1738	2601	1738	2948	1525	1824	1433	1067
4647	MYO7A	924	137	334.5	302	88	276	180	338	155	85	78	388	128	80	135	161	150	164	163
4653	MYOC	302	76	106.5	104.5	599.5	752	496	103	601	1365	2552	350	1102	2339	4032	10362	845	4430	2169
4668	NAGA	687	662	769	1129	788	597	760	1133	599	685	862	561	550	629	809	941	679	1171	717
4669	NAGLU	301	179	228.5	447	158.5	220	319	242	157	311	180	143	154	233	182	226	217	221	222
5727	PTCH1	709	1250	1052.5	386.5	1521	690	931	416	1395	931	369	3601	276	1234	750	809	1745	2199	675
4687		1119	865	615	1498	2110.5	7906	619	1424	736	1701	465	444	1737	1402	6019	1772	958	1594	1048
4693	NDP	20	665	29.05.09	28.05.09	33.5	19	3	88	128	31	15	65	14	37	22	44	715	277	35
4763	NF1	1705	3606	1539.5	925	1583	1002	1369	1841	1585	2079	1472	4169	1474	2077	1441	1483	1803	1090	1478
4771	NF2	2476.61538461538	2854.84615384615	2623.34615384615	1225.30769230769	1422.80769230769	1326.61538461538	2038.84615384615	1150.07692307692	1907.61538461538	2110.76923076923	2016.61538461538	1353.69230769231	1763.61538461538	2207.15384615385	1368.92307692308	1446.38461538462	2168.69230769231	1921	2203.23076923077
4830	NME1	14496	10805	6518	11559.5	6619.5	5095	13228	3183	6722	8208	2400	3163	6453	9665	8717	5253	6213	10465	3702
4860	NP	752	467	4864	4312	2288	1895	784	3671	520	413	344	401	1419	859	1846	1189	714	1267	444
4864	NPC1	3698	1846	1005.5	787	1551	1296	617	1531	892	2479	709	1263	969	536	1283	847	1047	730	544
4867	NPHP1	93	112	188.5	39.5	271	128	156	41	216	74	884	1012	41	387	125	547	269	239	171
4935	GPR143	251	561	999.5	308.5	385.5	173	426	1020	406	381	139	428	357	477	572	412	864	384	232
4942	OAT	6815	6665	3756	6369.5	3168.5	1969	1650	1794	4044	10873	3036	3345	1388	5175	4723	10843	4805	4695	2033
4948	OCA2	22	244	211	72	198.5	404	37	125	69	149	39	370	80	1530	229	453	52	28	76
4952	OCRL	2622	2614	1200.5	1071.5	1367	754	1135	1430	1991	1076	1182	4093	660	2672	1005	1487	2375	1570	811
5053	PAH	3908	367	24618	60748.5	2509	34	2137	1	396	15	24	1583	78	118	36	84	12	22	48
5076	PAX2	213.6	233.2	7401.2	429.5	294.5	130.4	368.8	82.4	254.6	424.2	477.4	434.2	243.6	134.4	343	152	478.8	488.6	399.8
5080	PAX6	179	3595	171	186	113.5	168	2069	122	156	121	67	896	168	100	329	115	135	350	257
5092	PCBD1	5558	1626	6733	15424	3223	1716	5836	1412	3802	2165	6671	1967	1202	5507	2905	3031	4250	5020	12072
5095	PCCA	3265	1827	5524.5	4115	1468	1354	2324	780	4189	2607	1198	1128	824	2320	1498	1414	1599	2555	2806
5160	PDHA1	1995	3656	4513.5	2400	1659.5	2033	3715	1701	1903	5147	2680	644	1668	3312	2071	1492	2024	3769	9244
5193	PEX12	315	309	258	279	170	158	253	253	258	265	554	306	164	489	283	255	264	358	319
5190	PEX6	646	793	810	594	596	981	1003	620	841	635	725	651	1006	1122	695	813	943	830	786
5191	PEX7	845	408	709	434	400.5	446	1522	356	701	847	525	903	430	932	597	498	514	1129	951
5213	PFKM	1652	2581	1786.5	789.5	1019.5	867	856	832	1222	1167	19660	2479	955	1579	2020	891	1956	1570	8658
5224	PGAM2	9642	7499	5629	5340.5	5310.5	7182	16369	4424	6936	7264	25723	8128	5139	5359	7470	8233	7468	11707	16207
5230	PGK1	4642	5221	6404.5	3773	5193	3516	2811	4399	2822	3555	7954	1270	4548	5193	4633	2811	3227	3200	10095
5256		703	440	740	1670	692	1220	1353	823	746	542	635	1200	1499	1027	875	448	863	695	877
5257	PHKB	2774	1889	1984.5	1623.5	2468	1734	859	2283	2454	5190	10703	2894	638	3121	2724	1987	2067	1875	2711
5261	PHKG2	702	777	796.5	1125	834	950	1008	927	831	631	552	4232	1153	1166	863	830	659	737	673
5265	SERPINA1	847	685	18784.5	57464.5	38087.5	2138	11209	1454	1494	919	343	7761	1922	886	4356	7427	2313	3075	710
5310	PKD1	1509	2350	1462	957.5	1520	1474	2349	1317	1392	959	1783	2283	1103	979	1256	1803	2454	2252	1238
5311	PKD2	1707	1248	2699	868	2194.5	1227	1736	1423	1312	716	639	1028	1191	1630	1079	1292	8633	4320	1305
5313	PKLR	420	366	1342	4366.5	285	249	97	241	209	193	364	349	56	186	243	194	232	432	306
5317	PKP1	478	346	307	465.5	702.5	430	346	624	3454	1192	365	402	1483	301	6383	1997	277	435	363
5320	PLA2G2A	1858	138	757	25679.5	5371	3889	1494	31257	53621	3059	14266	1164	1021	4638	33625	14778	677	1690	20272
5340	PLG	79	72	17007.5	64883.5	4671	81	205	42	47	81	43	3125	48	178	112	69	94	140	136
5351	PLOD1	1163	980	2494	2070.5	2598	873	1589	2469	1797	2913	1464	913	495	2092	1074	1071	4488	2221	2045
5373	PMM2	2384	806	2040	2288.5	2503	2791	6585	3673	3327	4594	1353	1585	1739	2152	4685	2872	1754	2323	1151
5376	PMP22	1290.33333333333	2338	892	591.833333333333	5210	1472	680.666666666667	2559	1420	1141.66666666667	5623.66666666667	844.333333333333	732.666666666667	2029.33333333333	1537.66666666667	2599	4590.33333333333	3533.66666666667	4672
5445	PON2	15153	10730	5148	14477	15045	1420	4308	6798	3381	2495	1697	3064	2128	4756	2803	3864	5070	4177	4228
5449	POU1F1	23	16	6	21	3	20	2	7	13	6	1	32	21	12	9	11	30	20	19
5476	CTSA	22129	3457	11992	7212.5	6003	4798	5073	7909	2823	3467	3879	3081	3286	3768	4945	5648	5418	5385	7379
5538	PPT1	2622	4999	3279.5	1873.5	4044	3111	2624	2741	3605	3632	1477	2217	2651	4667	2911	2772	3950	3128	1923
5621	PRNP	9394	33256	14270.5	8840.5	15184.5	8319	7114	6812	16219	5075	10172	11512	7086	17236	8428	14276	20649	21506	31373
5624	PROC	582	460	536.5	6263	353	330	310	282	366	196	291	307	293	208	265	354	239	1153	440
5728	PTEN	2465	2615	2378.5	3216	4174.5	2942	2582	5198	3118	2998	1799	3970	4902	2942	3430	2873	3867	2404	2550
5741	PTH	12	20	29	129.5	18	163	114	24	28	5795	29	29	284	37351	11	38	21	79	63
5745	PTHR1	1386	513	4171.5	947	857	522	482	955	430	326	266	477	362	304	558	461	796	783	688
5805	PTS	3975	2041	2004	2814.5	1426	1289	1974	2657	1861	1138	2507	1188	1372	2528	1565	2102	1735	2110	1936
5860	QDPR	391	1785	450	1393.5	177.5	169	308	87	269	316	471	109	135	327	209	229	218	212	457
5925	RB1	2445	2157	2217	2463.5	4095	2196	791	2269	1883	2849	4177	2362	1980	2650	4704	1931	2592	1541	2449
5961	PRPH2	69	75	92	55	104.5	97	97	72	77	35	159	202	55	69	72	76	136	91	60
6005	RHAG	38	41	73.5	2424.5	595.5	57	12	36	47	58	77	25	13	9	23	38	46	32	99
5308	PITX2	82.6666666666667	109	134	68	59.5	105.333333333333	78.6666666666667	2452.66666666667	240	211.333333333333	5519	241.666666666667	87	148	553.666666666667	99.3333333333333	98	137.666666666667	209.666666666667
6017	RLBP1	119	286	79.5	134.5	84.5	149	130	86	139	57	56	191	137	133	148	94	103	182	131
6094	ROM1	227	314	223.5	165	220.5	216	228	274	248	263	168	264	214	168	177	208	298	282	231
6121	RPE65	1	82	1	6	7	18	5	1	106	4	2	31	10	1	18	19	25	31	10
6310	ATXN1	373	1060	467	375	613.5	577	552	278	614	479	1580	371	334	717	556	404	954	517	638
6314	ATXN7	95	77	117.5	140	90	175	99	379	137	65	33	100	132	116	140	97	92	76	72
6338	SCNN1B	250	136	1318	239	1110	343	220	1661	534	1179	175	123	265	791	668	1341	310	442	248
6444	SGCD	194	133	89	96	284.5	82	38	50	200	104	1476	134	28	823	212	177	586	346	1178
6557	SLC12A1	187	219	40755.5	264.5	69	148	93	109	190	60	192	354	80	172	96	75	214	122	527
6559	SLC12A3	68	54	1546.5	106.5	36	101	38	71	94	71	104	62	32	64	85	79	79	65	121
6514	SLC2A2	91	60	2852.5	32526	118.5	117	435	103	39	38	26	395	34	27	42	39	64	80	80
6519	SLC3A1	39	76	18689.5	1128.5	36	45	30572	43	34	22	45	345	86	26	46	26	119	105	29
6521	SLC4A1	341	284	1174	17618	4246.5	295	247	443	424	388	133	247	270	362	706	332	343	671	394
6523	SLC5A1	16	26	385	204	158	43	254	14	439	362	25	297	67	45	1060	2792	50	91	6511
6622	SNCA	155	5440.5	404.75	3337.25	1068.75	177.5	157	399	471	554.5	188.5	111.5	207.5	389	699	649.5	1513.5	859.5	339
6662	SOX9	1976	14007	3265	1273.5	3261.5	812	19035	352	12546	23295	2026	21607	782	16191	9301	19030	850	5662	6641
6710	SPTB	133	425	247.5	1007	302.5	86	186	300	127	199	5773	144	80	98	447	103	106	135	868
6716	SRD5A2	37	42	26	2548.5	104.5	62	11	1	912	48	36	143	24	10	28	524	53	46	51
24	ABCA4	18	45	311.5	29	14	29	14	54	32	60	16	33	15	13	21	34	25	28	49
412		246	390	175	179	274	136	147	11815	271	147	331	161	169	233	251	306	274	307	262
6833	ABCC8	182	368	58.5	109.5	94	105	958	29	111	91	135	131	87	186	68	90	120	147	217
6898	TAT	31	14	37.5	19400.5	168.5	1	45	14	4	13	33	607	29	67	19	14	17	10	51
6906	SERPINA7	40	28	18.05.09	3523.5	72	69	23	38	47	20	36	47	11	59	55	52	58	71	76
6948	TCN2	1005	467	2524	570.5	877.5	898	474	509	509	435	334	728	471	1022	600	1136	1118	930	717
6949	TCOF1	842	890	935	717.5	808.5	1407	1147	742	919	951	844	932	1645	719	1339	822	1159	1281	594
7045	TGFBI	1154	298	1369.5	3197	3220	2318	569	3325	1067	621	1040	294	1826	886	1175	2233	3029	1859	1470
7051	TGM1	185	264	248.5	339.5	234	431	321	206	519	364	132	156	216	261	5953	448	263	228	374
7056	THBD	813	152	615	320.5	8004.5	2140	920	2888	413	697	2941	626	539	1703	1039	1241	1192	1153	1659
7078	TIMP3	6699	1291	3358	1523	8726	4272	1576	11705	4227	2413	1638	1566	1164	7754	2202	7117	10583	7440	5049
7137	TNNI3	269	389	202.5	195	162	142	229	303	725	371	1097	412	198	217	599	302	145	587	72373
7139	TNNT2	1054	490	1481.5	431	788	521	325	601	464	290	607	471	447	421	447	340	600	1061	42185
7167	TPI1	8710	9855	11308	7594	8267	3800	6461	7712	4652	7576	25344	4982	4830	10170	9807	5387	7152	5546	20410
7168	TPM1	7436	9375	25493.5	11109	27146.5	13675	43474	28168	38870	20148	42125	4646	3282	20101	12897	11483	38292	34802	59402
7172	TPMT	1499	1846	3232	2348.5	1028.5	766	379	313	1000	1342	1524	1078	312	11641	1118	1369	1391	973	866
7248	TSC1	1867	2437	2015.5	1307	2017.5	1331	2065	1894	1399	1466	2133	3524	2005	1857	1680	807	1805	1699	1649
7253	TSHR	65	28	19	90.5	13	336	25	41	38	510	120	19	1633	19083	77	140	58	38	127
7274	TTPA	29	172	79	5920	95	39	147	218	16	14	20	73	9	30	6	67	28	24	30
7276	TTR	472	7930	356.5	58910.5	2295	493	48222	211	262	346	219	3340	470	420	225	323	296	1010	612
7299	TYR	3	8	08.05.09	13.05.09	16.05.09	3	9	12	14	2	8	70	8	13	46	12	13	12	8
7372	UMPS	1297	751	1306	2158.5	1098.5	1133	1477	1955	1177	1168	472	1048	1350	1890	1170	1035	1323	1322	460
7389	UROD	1474	849	958	2188	795	739	945	644	789	1053	1081	722	695	1487	639	925	1127	1046	972
7421	VDR	678	225	364	176.5	233.5	206	126	251	203	209	168	153	121	245	285	281	124	172	105
7454	WAS	2611	2234	1222.5	1939.5	1765	4643	1284	1621	1869	3719	560	1097	3844	936	4775	5575	1510	2912	1539
7490	WT1	17	24	3513	58.5	48	34	70	130	95	26	11	2784	41	18	40	89	7060	3633	416
7498	XDH	154	100	133.5	1750	95	151	162	363	289	229	94	118	128	155	419	394	126	155	165
7507	XPA	1836	1934	2176	1921	1504.5	2992	2344	1496	2657	2343	1490	687	1885	4774	2620	2071	2212	3679	1237
4281	MID1	458	576	983	482.5	1175.5	434	504	805	876	489	151	745	289	687	1128	904	1758	933	536
224	ALDH3A2	7029	879	2901.5	3210.5	1488.5	848	2018	331	2792	1688	2106	1013	787	2800	2289	2146	1492	1224	1406
326	AIRE	236.666666666667	167.333333333333	138.666666666667	185.5	141.333333333333	195.333333333333	198.333333333333	170.333333333333	181	152.666666666667	77.3333333333333	191.666666666667	207.333333333333	171.666666666667	266	200	191.333333333333	309.333333333333	122.666666666667
338	APOB	21	34	579.5	57487	5921	14	95	32	25	28	171	1234	9	136	49	58	27	41	785
642	BLMH	898	1061	2171	1058.5	1632.5	1422	1611	1484	1255	1219	1598	1248	2485	1594	1424	1170	1892	1234	883
846	CASR	1442	1403	3019	788	1123.5	1262	2189	990	893	718	753	1165	1399	1479	1033	809	1253	1343	913
1026	CDKN1A	3327	1373	3152	1958.5	8424	3259	2760	3950	3045	1236	4224	2064	2760	2165	3239	7876	2312	4172	2060
1121	CHM	2148	3360	2123.5	1302.5	1975	1180	1203	1376	1389	1532	2830	1150	1365	1771	2244	818	2186	1259	1578
1200	TPP1	1803	1185	1317	1119.5	1120	1410	907	1365	905	948	687	507	1068	803	1144	1055	1909	1400	1116
1244	ABCC2	90	74	842	3358	185.5	139	144	142	80	51	91	164	236	71	88	76	79	86	55
1409	CRYAA	277	795	1306	683	249	257	203	517	287	366	615	212	177	531	888	272	411	576	1358
1439	CSF2RB	342	302	240.5	320	561	1689	280	1834	420	448	281	340	442	288	1134	494	374	468	338
1513	CTSK	825	410	739.5	519	1170.5	2343	672	870	1093	764	702	749	839	1272	1661	2607	4879	2270	798
1727	CYB5R3	7818	3491	4212.5	4434.5	5719.5	2550	3093	3181	4986	3440	4880	5703	2086	4364	3679	7325	7032	6841	8967
1959	EGR2	2550	4001	2930.5	1360	4189.5	2953	341	17081	2459	1129	481	3264	1375	6130	2714	2097	1529	2116	2227
2068	ERCC2	354	387	280	322.5	254.5	340	396	319	319	214	240	387	382	372	348	311	386	339	212
2132	EXT2	572	466	742.5	603	930.5	454	656	1409	867	794	471	652	430	1096	462	734	1182	900	565
2539		975	1654	712	664	740.5	1270	571	621	1611	636	265	1243	729	1155	1193	1150	1185	2036	708
2582	GALE	203	165	297.5	421.5	210	163	247	416	234	458	102	142	175	113	543	713	170	381	176
2760	GM2A	2074	1671	869.5	997	1349.5	3990	940	7581	1705	1168	562	1218	1316	1300	2594	1890	1594	1232	2121
2798	GNRHR	80	22	46	12.05.09	19.05.09	34	31	6	30	39	11	29	43	26	46	19	30	29	76
2812		737	644	589.5	839.5	697	935	2594	1478	675	652	953	1849	773	536	680	703	874	2729	713
2820	GPD2	265	557	304.5	261	495	423	398	386	629	777	1147	587	388	486	737	725	423	425	412
2978	GUCA1A	309	394	290.5	348	311	427	237	379	365	263	241	1554	294	211	1215	329	398	403	425
3077	HFE	616.090909090909	150.909090909091	380.545454545455	541.454545454545	397.681818181818	504.636363636364	627.454545454545	406.272727272727	709.272727272727	532	221.909090909091	139.454545454545	286	856.272727272727	495.909090909091	582.818181818182	539.363636363636	602.181818181818	396.090909090909
3141	HLCS	749	967	798.5	634	543.5	477	1328	605	1389	1349	1137	802	556	1368	680	876	481	775	426
3273	HRG	354	143	2428.5	31563.5	144	156	143	133	209	109	463	1853	42	94	184	173	88	189	349
3292		572	451	368.5	402	606	507	720	3395	398	494	292	523	1033	362	383	372	462	571	353
3295	HSD17B4	6343	3314	3487.5	10226.5	4619.5	2138	5232	3358	4705	2997	2717	1868	2960	7999	3186	2759	3118	3343	5997
3375	IAPP	22	15	12.05.09	110.5	19	29	6739	23	41	18	40	37	72	30	30	32	45	36	24
3459	IFNGR1	5527	5027	3811.5	4662.5	17235.5	6053	699	13039	4389	5240	6845	3425	830	7414	9462	3574	5856	4448	9749
3559	IL2RA	214	24	75.5	85.5	250.5	1116	44	246	74	235	34	27	328	201	946	183	108	116	100
3566	IL4R	369	328	739	530.5	615.5	868	507	516	379	307	421	320	579	298	412	350	431	481	286
3674	ITGA2B	343	292	394	460	367	312	494	309	364	330	425	275	313	314	430	372	365	502	484
3792	KEL	556	497	476.5	1367	597.5	673	190	761	421	1743	817	1426	193	454	933	240	543	713	824
3872	KRT17	32082	32828	28309.5	24470.5	31197.5	23361	59540	36730	28207	19526	22556	30562	29783	19638	26160	27911	28859	35231	20664
3849	KRT2	95	74	52	67	60	88	100	46	108	55	49	62	171	58	132	91	80	100	72
3852	KRT5	220	153	163.5	236.5	266.5	158	245	295	4743	2920	164	144	10697	169	29369	25731	201	198	223
3897	L1CAM	1282	2087	1574.5	1175	1122.5	1094	1334	1730	1152	885	598	1181	1313	1130	811	1028	1094	1373	1048
3908	LAMA2	1533	613	1227	744	3779.5	584	329	5187	836	707	1824	1322	471	583	868	933	1609	2122	6521
4014	LOR	16	22	22	21	13	37	28	24	21	21	46	12	118	19	73	21	17	18	18
4053	LTBP2	253	74	240	161.5	2569.5	969	339	963	850	514	776	323	222	2715	515	2085	1547	2374	842
4143	MAT1A	215	180	152.5	38200.5	672.5	87	5623	209	155	107	122	904	104	78	167	291	240	126	305
4598	MVK	1189	651	658	989	532.5	786	710	488	768	491	386	1289	738	631	673	576	513	576	489
4633	MYL2	655	454	264	364	188.5	424	402	218	6455	12552	44125	199	185	4277	33860	650	193	562	44559
4688	NCF2	194	123	132	300	1160	720	141	508	144	179	194	95	294	148	355	335	196	197	203
4758	NEU1	761	513	905	712.5	602	637	892	740	879	989	446	409	563	915	725	873	601	786	580
4854	NOTCH3	1493	1277	4510	895.5	6911	4418	1948	7246	4273	1618	4218	849	10876	2590	3198	7782	10923	7071	6090
5019	OXCT1	372	2236	1065	146	297.5	698	219	114	758	786	572	344	1754	1175	854	679	805	1736	5106
5051	PAFAH2	1190	546	1942.5	1493.5	989	1108	2050	3276	1492	1780	1975	1245	7336	2765	1390	1324	889	1678	1159
5077	PAX3	130	108.428571428571	166.642857142857	158.285714285714	141.642857142857	105.571428571429	121.142857142857	710	132.428571428571	120	375.428571428571	188.142857142857	106.285714285714	147	109.142857142857	98.5714285714286	182.428571428571	129.285714285714	125.857142857143
5122	PCSK1	665	1980	112	61	114	161	3004	99	183	203	351	104	100	231	136	154	108	242	203
5145	PDE6A	117	60	78.5	134	120	56	31	151	65	69	116	344	38	82	80	59	106	121	88
5172	SLC26A4	22	112	224	73	75	219	50	69	368	427	36	90	45	15657	40	197	40	38	123
5244	ABCB4	857	25	55.5	2803	39	394	29	5	27	132	665	92	59	90	446	33	63	67	530
5251	PHEX	33	60	40	64	516	84	63	43	54	60	45	32	58	214	165	189	170	179	125
5444	PON1	2205	103	68.5	31518	225.5	35	113	61	153	91	52	419	983	50	131	61	79	57	71
5664	PSEN2	356	242	206.5	276	278	399	835	224	307	301	426	302	117	284	257	241	328	284	259
5896		175	75	174.5	244	155	115	138	103	96	131	54	113	21989	425	102	113	128	133	120
5993	RFX5	1291	1315	1510	628	1295.5	4226	868	490	1251	1244	1341	1355	3255	1876	3032	1003	1829	1680	740
6401		69	10	43.5	66	775	217	29	1	313	70	64	17	171	434	240	1015	203	418	79
6473	SHOX	16	18.05.09	16.25	01.05.09	01.03.25	16	07.05.09	8	6	15.05.09	59.5	13.05.09	10.05.09	16	13.05.09	05.05.09	10	12.05.09	17.05.09
6555	SLC10A2	140	66	304.5	99	137	202	79	121	96	67	202	94	118	81	79	108	144	65	135
6528	SLC5A5	2189	1675	1247	1851.5	2019	1894	2100	3720	1465	2316	689	3243	1846	2761	3151	1257	2643	3012	2148
6647	SOD1	9713	6243	6438.5	16761.5	2860	2521	3015	4237	3744	2354	5455	2064	2886	5818	3174	4062	3208	3143	8219
6794	STK11	917	667	883.5	1198.5	835.5	1163	1223	590	808	845	2520	2611	882	1156	1252	764	1034	1073	888
6821	SUOX	2237	1254	2504.5	2221	1157.5	1064	1460	936	1864	1141	1628	947	1062	1733	1589	1627	1566	1547	1581
3172	HNF4A	714	484	1464	2013.5	487.5	472	513	950	488	288	333	469	81	420	552	358	568	1005	374
6928	HNF1B	19.05.09	23.05.09	7093	833.5	773	22	4869	23.05.09	537.5	29.05.09	26	625	40.5	7	25	251.5	215.5	705	43.5
7010	TEK	1170	397	1382	663	3463	803	481	2226	409	239	566	106	232	859	301	467	1442	1147	1079
7066	THPO	62	57	65	499	42.5	4	11	19	32	22	96	91	10	7	12	43	100	41	27
7068		969	1621	1135.5	1356.5	744	397	453	618	1501	868	3029	209	200	537	563	772	1634	1381	1041
7337	UBE3A	888	1666	1334.5	1050.5	1063.5	1534	942	1022	1161	1378	5664	1668	1064	1581	1334	800	1096	983	1885
54578		69	108	327.5	10339.5	84.5	347	117	69	166	83	51	171	110	57	181	269	99	143	220
580	BARD1	134	208	339.5	363	426.5	384	186	211	308	245	408	841	614	283	705	298	461	293	235
5189	PEX1	1576	2076	2770	1546	1735	2154	2756	1257	2033	1946	2513	2573	2348	2886	1934	2083	2240	2264	2180
7291		1250	657	818.5	680.5	914.5	780	485	1107	772	632	785	865	240	751	1012	971	857	1295	567
190	NR0B1	369	46	35.5	53.5	32.5	44	64	283	54	62	14	299	82	44	83	74	70	76	78
203	AK1	396	688	368	395	960.5	724	418	224	289	550	6489	393	420	738	606	808	488	475	3138
213	ALB	187	134	3856.5	50600	17999.5	119	30361	82	63	140	122	15478	110	418	133	132	97	83	685
249	ALPL	5737	677	2691.5	1516	1989	914	453	291	521	328	193	499	308	375	685	2271	676	592	801
268	AMH	6380	4258	4631	5015.5	5748	4017	3998	5706	5535	3181	2330	5875	3042	3637	4079	5860	4359	7022	4094
272	AMPD3	370	191	99	103	181.5	247	63	107	105	165	1308	53	320	152	329	289	83	92	42
275	AMT	498	343	906	1043	482.5	765	1170	352	677	504	319	358	630	677	446	632	905	915	789
344	APOC2	803	803	602.5	50349	3433.5	988	700	1036	424	336	383	1559	730	481	659	739	290	387	472
359	AQP2	555	531	4044	324	571.5	504	543	556	565	278	260	439	673	329	593	460	841	637	602
410	ARSA	449	397	337.5	432.5	392	513	617	534	414	545	224	610	437	388	537	511	519	562	475
462	SERPINC1	170	132	249	55462.5	2426.5	213	164	79	182	136	154	683	149	114	146	155	99	85	188
546	ATRX	3076	5722	3403	2111	3284.5	2804	2208	2171	3230	5071	4368	1430	3490	2243	4074	1671	3663	3266	5104
551	AVP	277	201	187	325	222.5	216	112	260	213	168	251	195	104	216	210	260	227	318	246
1080		20	65	96	365	1590	25	40340	58	677	9308	13	250	56	18	183	628	179	167	62
1300	COL10A1	31	139	43.5	75.5	105.5	52	187	11	119	131	46	51	60	237	117	2763	82	52	53
1308	COL17A1	290	141	144	204	215	211	147	4951	2204	2086	232	162	2518	770	4201	2235	193	308	269
1287	COL4A5	174	279	466	128	385	102	137	188	712	194	147	202	145	221	117	306	1040	646	166
1415	CRYBB2	503	611	624	496.5	491	616	652	475	746	460	316	602	677	613	550	543	702	544	449
1584	CYP11B1	47231	599	721	706.5	487.5	1120	591	565	487	618	446	533	518	413	498	582	616	710	764
1543	CYP1A1	151	119	121	385.5	442	202	151	118	156	154	637	70	156	194	300	1212	163	107	393
1589	CYP21A2	44603	334	364.5	769.5	307	356	115	490	237	288	817	236	202	280	207	269	372	358	500
2006	ELN	1464	1470	1942.5	1658	3691	1722	2066	2345	1865	1442	869	2228	1414	1219	1735	1879	2613	2168	1306
8288	EPX	361	423	323.5	594	452.5	440	586	458	351	279	315	360	536	287	295	424	286	296	768
2138	EYA1	188	234	335.5	142.5	127.5	151	134	54	512	135	423	159	665	170	129	621	87	95	580
2159	F10	603	166	352	5288.5	806	471	451	261	545	224	360	470	235	336	359	697	831	1801	384
2161	F12	429	420	398.5	5486.5	713	193	296	316	323	320	201	638	574	381	282	322	262	351	324
2203	FBP1	917	91	6128.5	10323	3490.5	830	1498	189	1423	1578	144	358	154	1218	244	1440	161	1209	114
2488	FSHB	135	71	147	51.5	42	41	106	92	101	123	95	34	53	34	107	82	33	105	68
2524		501	472	441.5	453	450	540	1287	605	616	1878	253	461	691	352	1365	1934	481	857	475
2588	GALNS	2220	1089	1336	1159	2270.5	1713	1352	1534	1406	972	741	1737	2018	1409	1810	5994	1820	2919	1077
2668	GDNF	104.5	53.5	76.5	61.75	57.75	27.05.09	17	108.5	44	40.5	337	133	13.05.09	21.05.09	146.5	41	129	99	212.5
2778	GNAS	44258.75	41340.25	34742375	42223	33930625	38880.25	42772.5	30845	31882	44278.75	34423.5	21663	27667.25	34663	25561.25	35786.25	34820	33481	58157.25
3073		2751	1842	4793.5	1998	3740	3074	2763	5992	2629	2766	1082	2769	2887	5963	2928	2748	4810	3727	2355
3074	HEXB	4116	1852	4974.5	4387.5	6190	4822	8746	26465	7776	6349	2756	1791	2562	8064	5150	7295	7692	5873	6594
3209	HOXA13	86	67	66.5	116.5	70.5	49	62	767	1622	25	272	78	38	69	150	83	379	573	47
3239	HOXD13	18	24	37.5	46.5	20.05.09	39	42	25	2016	33	27	147	27	34	70	34	129	165	31
3350	HTR1A	33	98	50	59.5	30.05.09	21	52	86	52	26	38	26	56	59	40	50	64	38	77
3767	KCNJ11	485	625	331.5	348	323.5	295	1091	428	421	309	4302	244	333	388	423	295	337	521	693
3949		2445	116	160	433	549.5	119	89	188	289	108	77	65	86	65	147	656	176	181	131
4125	MAN2B1	1032	652	872.5	1023.5	1345.5	2811	1274	1321	1265	2056	583	611	1003	1150	2341	1743	1033	1405	767
4158	MC2R	9633	49	97.5	31.05.09	30.05.09	47	58	31	31	20	38	30	88	52	39	24	25	102	23
5009	OTC	44	56	51	8353.5	169.5	93	330	123	45	32	73	143	19	77	54	40	138	114	73
5096	PCCB	1850	901	1379.5	1728	531.5	308	1065	672	734	717	1243	1768	583	624	910	545	677	792	2528
5354	PLP1	1261.5	45882.5	761.5	1524	1533.5	831.5	1506.5	1233.5	2784.5	1336.5	847	6959.5	1327.5	1274.5	1393	1932.5	2489	2968.5	4519
5378	PMS1	762	884	720	944	767	1084	900	582	778	897	876	1143	908	874	998	762	899	756	641
5395	PMS2	1086	1819	1816.5	991	1089.5	1904	1118	1972	1610	1245	835	1440	1798	2044	1569	1328	1587	1045	739
5897	RAG2	92	84	117	206.5	81.5	100	160	45	139	111	98	470	20436	1598	111	97	157	97	135
5972	REN	120	63	6119.5	79.5	51.5	51	21	160	65	48	188	72	35	49	88	66	278	145	143
5994	RFXAP	3026	6429	3870.5	4199.5	4299	7028	5083	2945	5434	3803	3610	6605	9068	5424	5501	4480	6670	4838	4681
6010	RHO	269	205	198	377.5	161.5	145	123	175	186	166	202	155	131	121	194	134	164	198	242
6261	RYR1	36	99	14.05.09	08.05.09	05.05.09	23	7	6	55	152	12633	93	13	38	432	43	36	32	38
6295	SAG	190	214	156.5	275	162	159	263	216	152	165	185	552	251	195	177	159	160	280	206
6439	SFTPB	195	180	117.5	256	38454.5	356	283	202	146	107	101	65	84	364	106	116	98	163	196
6609	SMPD1	315	374	440.5	396.5	279	426	743	361	474	475	519	202	601	692	313	514	387	391	458
6891	TAP2	673	688	633.75	478.5	1576.25	2877	647	407	588.5	691.5	556	305.5	1922.5	806.5	2158.5	846	1065	853	660
6927	HNF1A	588	468	1642.5	945.5	472.5	720	1007	1097	712	670	245	608	649	357	519	543	635	608	688
7157	TP53	660	385	775	704	776	1172	716	806	773	557	467	546	1611	743	1243	866	1051	740	527
7173	TPO	134.6	110.4	122.9	720	131	3461.8	103.8	646.8	146	10990.4	559.6	137.4	43.8	40030	373.6	1528.2	101.4	124	622.4
7249	TSC2	726	1142	1123	726	1004	857	1320	562	913	1190	1527	1409	848	1520	916	500	1264	929	751
7252	TSHB	1379	1675	746	763.5	1079	1050	628	1768	1009	485	360	2152	988	338	747	447	1209	1117	607
7306	TYRP1	85	564	1182.5	35	1002.5	26	79	17	82	60	1184	388	23	34	362	43	60	228	9576
7428	VHL	1352	1149	1351	1338	1823.5	2230	1574	1331	1209	1586	779	809	2841	1887	1758	1704	1342	1326	739
7450	VWF	468	520	293	256	3192.5	1605	662	1358	780	547	1368	447	574	862	971	984	1718	1234	2287
7486	WRN	597	365	589	741	691.5	450	389	441	537	731	364	920	317	402	671	370	915	595	328
1406		494	469	391	424.5	309.5	384	452	381	437	447	565	661	270	377	477	416	465	432	590
1641	DCX	1	504	73	01.05.09	10.05.09	9	26	71	4	93	4	51	10	4	41	44	111	29	6
8200	GDF5	289	126	158.5	105.5	140	146	84	142	236	631	165	145	128	111	144	273	151	184	177
3039	HBA1	13888	10047	6254.5	10667.5	7848	7155	6007	8289	16532	51370	9400	7095	7585	4299	18744	8425	8028	16238	7414
963	CD53	2024	1716	903	3184	7722	26117	868	3227	987	4295	637	324	15902	4376	18768	4077	1758	2775	925
2944	GSTM1	20359	8133	8919.5	13504	5747	5584	10186	1862	11076	7226	11613	12112	4632	12475	6216	8255	14117	11679	10188
731	C8A	41	57	27	11323	96.5	47	69	24	42	50	31	153	55	46	104	47	54	81	82
3568	IL5RA	256.666666666667	213	179	236.5	441.5	239	176	211.666666666667	312.333333333333	133.333333333333	131	256	176	191	210	629.333333333333	214.666666666667	276	208
1401		100	106	92	3024	179.5	132	167	95	100	86	104	104	136	101	133	115	96	161	131
2214	FCGR3A	4855	2062	893	8021	16169	2168	779	7757	729	1651	542	487	1780	1297	1666	2523	1132	782	1310
3586	IL10	251	52	58	166.5	222.5	393	43	183	27	92	32	129	209	110	229	188	78	94	110
1378	CR1	72	50	538	287.5	277.5	1953	98	454	72	166	85	60	183	103	1143	149	89	115	91
1604	CD55	26185	3365	4188	5543.5	27415	2817	2411	30929	3437	34157	19192	6651	2210	5591	7729	16322	9003	5626	10444
3552	IL1A	16	99	21.05.09	13	254	49	44	130	14	64	16	1410	54	42	1977	77	46	27	12
3553	IL1B	598	744	364	977	7073.5	1361	389	999	346	525	125	186	616	531	2687	1195	383	476	166
3557	IL1RN	140.5	128	90625	1357625	740	105.75	95.5	196.25	173	403.5	218.75	526.25	178.5	148	13852.5	840.75	125.75	145.75	222.75
6556	SLC11A1	385	306	193	433.5	2156.5	302	253	365	201	140	160	122	204	272	205	314	185	269	323
1234	CCR5	28	16	30	156	143.5	573	32	61	57	96	1	20	272	64	339	154	94	190	37
2876	GPX1	4935	2003	2552.5	5462	4060.5	3545	2146	2583	2743	2303	2653	1179	2314	4192	3910	5337	3800	2432	2327
6696	SPP1	334	7922	14260	1261	3498	839	6986	18685	182	203	26	119	190	412	386	948	509	175	343
2638	GC	127	77	552	51843.5	8993.5	35	8786	96	60	65	226	1462	19	191	40	57	46	1205	109
3576		298	170	551	732.5	15021.5	411	229	277	295	360	403	49	1056	419	956	10780	260	241	349
3600	IL15	168.333333333333	77.3333333333333	172.5	137.333333333333	263.333333333333	549.333333333333	132	146.333333333333	85	160.333333333333	423.666666666667	115.333333333333	328.666666666667	1018.33333333333	300	130	221.666666666667	256.333333333333	192
3558	IL2	77	86	112.5	41	140	219	93	878	455	79	42	64	57	179	187	144	394	429	311
730	C7	27551	156	17245	9038.5	14917	21527	5313	10568	3916	1962	389	3218	2952	2830	1929	2860	15831	6283	10936
3562	IL3	55	41	43	69.5	29	38	15	43	34	21	102	42	17	22	37	33	44	62	115
3565	IL4	162	158	167	169	150.5	154	219	230	144	137	205	192	144	197	156	139	221	302	173
3578	IL9	19	27	29	20	50.5	38	61	73	49	22	45	47	26	17	15	45	38	26	40
929	CD14	4279	803	802.5	6707	4205.5	2480	700	6428	798	3587	624	888	1546	873	2010	2606	1533	1057	1071
6890	TAP1	693	243	351.5	350	1310.5	2165	401	312	514	510	308	307	1426	509	1369	1110	737	876	497
7124	TNF	99	73	89	100.5	84	120	100	111	89	49	83	61	92	95	88	106	88	87	89
4049	LTA	544	416	435.5	585.5	694	747	446	771	561	507	172	646	529	487	769	490	796	723	496
3484	IGFBP1	104	138	168	23999	1062	78	168	9114	179	99	63	479	121	140	218	189	261	197	88
3485	IGFBP2	630	358	715	2330.5	647.5	417	6243	616	1143	351	293	1256	274	363	530	1223	990	2064	464
3486		1051	733	3209.5	19498	3269	7523	751	25893	2756	1247	2350	842	1055	1194	2460	5758	19830	6670	2788
3488	IGFBP5	16586	2127	12805.5	1775.5	5268.5	5620	1836	9920	5966	3888	15576	2053	5417	16244	6845	8111	30716	20003	8796
3569	IL6	226	193	116.5	75.5	8192.5	452	197	532	151	145	693	78	550	338	383	1008	156	344	527
5054	SERPINE1	689	367	715.5	2093	5219	593	261	8842	393	154	410	480	214	531	416	465	456	541	566
4846	NOS3	512	472	525.5	493	568.5	523	543	1503	413	322	378	444	351	454	528	470	702	605	796
3440	IFNA2	97	110	110.5	105	75	76	184	65	136	155	108	105	141	86	103	117	138	114	144
733	C8G	405	297	282	906	269	269	116	394	272	252	254	207	109	300	259	237	306	617	237
5005		530	415	248.5	61056.5	1300	348	497	281	1912	340	338	1763	308	271	374	320	333	751	330
6387	CXCL12	3357	513	3948.5	6646	2845.5	11443	8578	347.5	1837	3785.5	4866	768	4861.5	4360.5	6304	5956	15926	11260.5	6007
966	CD59	3248	3896	6197.5	3240.5	6963	3776	6500	12711	5171	7587	6215	2253	2108	6267	5151	10026	6069	6504	8250
3263	HPX	106	129	103.5	28021.5	497.5	222	118	76	164	90	106	290	89	68	71	125	156	173	188
4684	NCAM1	5442	24362	1743	487	781	657	419	90	1581	654	1092	1015	177	5379	989	443	9872	4889	16067
920	CD4	260	189	132	838.5	1230	2406	131	459	168	539	161	127	5618	413	1292	466	258	264	156
4891	SLC11A2	870	1057	997.5	1012.5	1281	975	1031	1219	1194	1557	1116	608	1396	1606	971	1339	888	882	549
3479	IGF1	189	112	166.5	457.5	321.5	313	62	433	880	184	685	518	162	260	219	353	2779	901	322
3458	IFNG	34	22	20	33.5	98.5	83	12	39	21	14	3	29	35	26	77	171	61	35	29
4842	NOS1	147	1385	444	105	320	154	704	83	634	1008	4835	262	89	236	539	150	144	175	119
3356	HTR2A	69	364	77.5	116	131	119	63	72	118	46	196	121	113	50	74	123	187	129	110
624		47	37	131	32.5	96.5	36	213	75	82	52	18	6	42	266	95	196	140	149	32
5104	SERPINA5	10042	80	2182	12280	202.5	173	6089	43	549	327	491	14642	56	152	209	241	666	693	221
4843	NOS2A	181	141	170	143	157.5	249	101	151	137	138	186	99	111	104	112	598	143	130	104
4052	LTBP1	394	357	1151	1155	1808.5	581	265	2897	1541	729	627	1088	226	284	1004	1353	4803	2668	3287
3588	IL10RB	816	695	982.5	1340	1804	1997	1139	3009	1278	1570	655	353	2716	1137	1778	1720	1345	1390	641
3454	IFNAR1	2612	2871	2806.5	4531.5	4348.5	3614	2986	3810	3604	5044	2554	1779	4056	4255	3230	3959	2374	1971	2011
4689	NCF4	700	163	185	533.5	937	3516	181	911	202	317	263	172	1131	311	2118	896	416	524	311
596	BCL2	89	291	404	105.5	211.5	775	110	1073	426	332	887	98	502	2045	540	254	842	410	232
3577	IL8RA	63	27	29	131	114	51	11	139	51	76	193	38	13	62	68	111	93	75	189
5990	RFX2	308	330	411.5	286	1007.75	358.5	425	197	600	229.5	220	2607	639.5	429.5	389	1292	1210	964	533.5
6648	SOD2	6122	6243	8265.5	12214.5	28116.5	14014	5263	3560	8833	9456	43444	3314	3107	5190	9990	6338	6033	4165	24070
2936	GSR	1237	1333	2513.5	1981	1316	1518	2044	1008	2981	1545	1127	1094	2282	1204	1878	2737	1456	1843	1420
7448	VTN	6462	979	1101.5	54084	5798	944	2270	2016	641	557	406	2013	589	436	812	645	756	1403	2798
356	FASLG	36	19	17.05.09	100.5	77.5	189	14	35	45	54	35	31	53	57	97	67	52	75	27
3598	IL13RA2	336	330	271	365.5	243.5	51	210	353	220	50	1	6045	269	139	60	157	83	34	25
1231	CCR2	89.5	52	44.75	147.75	238	515	36.5	236.5	132	151.5	57.5	44.5	216	138.5	162	154.5	124.5	128	68.5
6402	SELL	118	182	163	515	972.5	9978	140	314	189	2663	117	140	3812	801	5952	612	171	296	210
7040	TGFB1	3498	1544	2761	3118	5715.5	6084	1240	11864	2271	1669	743	1058	4735	1532	6592	3320	7434	4186	2299
6133		13974	6743	11897	16449	19421	26610	37196	7779	13084	21617	14941	4693	17115	23484	21298	21063	21871	23737	14083
9	NAT1	241	138	421	1147.5	334.5	310	287	413	608	230	198	293	476	221	469	1058	352	389	351
43	ACHE	444.5	1613	522.5	892.75	575.5	1045	212	268.5	792.5	500	2926.5	341.5	444.5	382	1998	608	497	564	518.5
95	ACY1	890	459	3893	1927.5	351.5	415	445	452	771	813	655	400	339	586	407	813	409	541	576
125	ADH1B	17832	187	3168.5	36231.5	31187.5	9670	5151	277	1700	5827	7184	3214	5202	5304	3179	12411	13040	9562	12172
126	ADH1C	766	1165	2089.5	30029.5	2089.5	1338	1808	570	973	1026	1648	1333	2162	602	931	5871	1528	3481	1616
127	ADH4	28	19	15	25289	14.05.09	19	67	3	24	48	22	328	37	18	126	78	36	12	26
128	ADH5	4301	3827	7839	9675	5217.5	3081	2707	2126	7229	2485	3599	4375	4472	8091	3484	3809	10602	7303	9810
130	ADH6	66	46	1423	10154.5	148.5	87	141	88	81	71	57	149	62	49	48	279	83	70	82
131	ADH7	22	13	3	28.05.09	111	14	1	2	14	67	6	10	6	10	1921	4214	17	71	10
134	ADORA1	1625	5225	1215.5	1320	583.5	538	2699	1509	945	1228	819	2650	504	776	1003	973	757	661	3052
135	ADORA2A	491	352	608	179	836.5	476	262	732	433	370	404	304	1084	104	725	314	748	973	611
136	ADORA2B	94	146	91	115.5	148.5	84	120	127	72	81	116	73	86	77	201	342	89	162	153
140	ADORA3	717	566.5	165.5	404	654.5	670	432	650.5	749	1389.5	757.5	1672.5	299	465.5	1938.5	1589.5	328.5	631.5	438
146	ADRA1D	271	358	223	253.5	239	342	450	278	410	292	185	423	302	297	533	376	377	485	235
147	ADRA1B	536	385	444.5	851.5	279.5	323	243	454	289	338	540	222	223	334	231	258	252	437	1013
148	ADRA1A	74	239.666666666667	75.1666666666667	1074	172.5	148.666666666667	59.3333333333333	48	221.666666666667	444	114.666666666667	31.3333333333333	58.3333333333333	33.3333333333333	82.6666666666667	98.6666666666667	139.666666666667	141.666666666667	613
150	ADRA2A	1032	913	695	673.5	778	975	1259	793	874	614	641	942	940	736	949	836	1163	1390	581
151	ADRA2B	170	135	128.5	127.5	84.5	154	144	86	146	116	88	100	115	115	179	158	196	179	104
153	ADRB1	195	180	185.5	227.5	165	176	338	340	263	234	129	150	118	193	220	255	195	220	273
185		5652.4	64.4	1046.9	7176.9	1684.3	337.4	312.6	10082.8	816.2	321.4	1112.6	297	431.4	724.2	178.6	425.4	563.4	682.8	551.2
186	AGTR2	64	37	2144.5	44.5	506.5	33	112	21	1	12	46	22	30	7	23	8	1650	1288	158
191	AHCY	453	350	1391.5	1428.5	434	377	1049	644	937	570	609	620	437	907	541	493	547	523	409
211	ALAS1	49005	3434	4203	13468	4513	2483	1639	4669	3432	4700	7382	2473	1984	3601	2941	3252	2059	6449	11036
216	ALDH1A1	4544	1548	5737	11264.5	4233	1833	7118	954	2059	3195	2800	4058	1347	6237	4689	28891	4063	8183	1296
217	ALDH2	36767	19721	15539.5	41861.5	21112	9437	10335	1124	17702	9122	12965	6891	8512	11641	10654	17182	11294	16795	34116
218	ALDH3A1	202	210	186	204.5	985.5	189	319	238	255	337	211	147	252	162	6845	24779	155	739	285
219	ALDH1B1	220	144	490	774.5	169	139	199	123	285	299	707	235	74	378	142	446	799	518	255
220	ALDH1A3	122	135	54.5	29	132.5	78	152	193	1656	477	184	214	57	15	626	759	186	181	102
221	ALDH3B1	1084	478	671.5	615	1589	482	534	859	413	437	302	507	389	318	678	2104	599	705	513
222	ALDH3B2	424	271	311.5	372	322.5	206	273	1035	409	1112	208	765	342	215	1798	1079	342	834	443
223	ALDH9A1	1322	671	1090.5	1218.5	671	873	679	352	1240	1858	1605	1269	757	2482	1204	1041	775	694	840
239	ALOX12	113	267	324.5	231.5	272	636	364	345	163	184	83	177	790	182	482	132	289	154	105
240	ALOX5	692	588	588.5	959.5	4609	4382	1469	1891	1114	987	239	462	1048	624	3509	1140	891	889	792
279	AMY2A	857	898	1283.5	800.5	1674.5	2735	59285	266	54548	57631	1581	689	1060	2272	1215	2571	1051	911	943
301	ANXA1	4838	1084	1954	3134	18605.5	9034	2041	43391	11113	13706	6375	1220	5594	16129	39454	28823	11891	11683	7525
476	ATP1A1	4406	13070	33144	3549	12869	3889	31871	7733	9604	26739	3831	9341	2657	20292	9553	6361	4826	2969	7780
477	ATP1A2	322	5988	358	233.5	498.5	396	232	196	711	502	20900	432	196	397	1054	472	547	630	1881
495	ATP4A	4243	401	344.5	478	345.5	550	2150	477	436	302	302	261	340	350	405	410	348	51962	268
496	ATP4B	121	197	285	99	252.5	152	7	177	156	62	180	180	127	181	130	129	179	45368	134
552	AVPR1A	366	96	280	219	151.5	188	159	73	218	267	160	156	149	541	268	295	377	323	381
593	BCKDHA	2397	1170	2339.5	1830.5	1053.5	1113	1757	741	1549	1869	3138	2045	1369	2530	1785	1558	1289	2075	4017
623	BDKRB1	465	443	329	502	357.5	398	494	421	464	400	279	383	579	263	309	457	421	628	460
644	BLVRA	1459	1454	1495.5	1194	2634	1550	833	927	1529	1151	2634	716	981	2068	2271	1862	2272	2061	2560
645	BLVRB	1526	936	1694.5	7578	3063.5	1294	2003	2332	1640	1514	3230	1024	1238	1298	3380	1779	2008	2155	3191
706	TSPO	312	326	298	266	358	336	443	306	369	537	233	426	433	253	225	427	391	334	197
722	C4BPA	129	56	89.5	31732	2357	197	1085	75	49	75	40	481	163	70	130	107	305	241	65
725	C4BPB	53	43	58	4027.5	130	99	132	223	41	43	37	106	145	60	60	72	53	298	48
762	CA4	252	313	439.5	199	1017	299	825	335	287	264	215	227	263	1028	255	276	364	414	493
774	CACNA1B	200	336	120.5	222.5	156	85	166	223	168	122	110	297	193	116	98	130	224	190	188
775	CACNA1C	548	1574	810	227.5	1505.5	549	393	1233	1694	450	261	1208	282	228	224	608	7487	4169	6409
776	CACNA1D	711	445	401.5	234.5	779	50	130	108	342	194	115	341	21	481	108	164	253	174	166
777	CACNA1E	41	1336	35.5	33	37.5	18	25	1	19	1	8	72	22	30	53	72	11	36	3
781	CACNA2D1	586	1535	422.5	82	291.5	124	102	146	753	303	5450	320	128	613	593	134	625	289	1152
782	CACNB1	1135	4211	848	452.5	1091.5	1145	1258	446	1354	793	18893	1130	1405	1061	2193	1705	1607	1733	1046
783	CACNB2	711	990	215	257	278	113	522	44	509	673	109	129	176	149	124	172	855	673	1323
784	CACNB3	635	2410	980.5	670	1142.5	599	2061	1627	982	696	283	853	1080	1330	1299	1173	2781	1735	637
785	CACNB4	111	2178	355.5	21.05.09	141	36	91	62	370	250	21	660	187	89	453	277	105	98	39
786	CACNG1	145	144	111	161	134	143	30	186	129	100	2723	141	35	103	215	119	131	161	284
797	CALCB	253	168	211	241.5	272.5	219	189	204	225	177	146	157	244	409	299	283	365	315	192
885	CCK	853	1608	791.5	577.5	776.5	769	1029	1497	1098	442	599	2975	586	510	1781	638	1610	1222	1253
886	CCKAR	107	180	50.5	100.5	69.5	76	96	77	132	130	89	176	100	79	610	371	174	3573	128
915	CD3D	252	161	136.5	539.5	478	8640	252	155	295	1226	122	138	19820	679	2684	794	235	767	132
916	CD3E	426	147	195	880.5	1025.5	12588	404	174	497	2138	175	155	29281	1149	6099	1648	566	1649	428
919	CD247	80	79	82	324	327	2479	153	61	128	311	87	63	7346	303	1095	430	179	300	98
1081	CGA	150	123	96	665.5	182	65	77	37084	109	57	116	94	114	40	74	106	71	246	49
1128	CHRM1	565	653	529.5	678	239.5	274	500	296	415	796	823	303	326	212	491	466	314	602	823
1129	CHRM2	68	324	71.5	56	88.5	11	64	63	88	25	59	175	14	70	32	42	39	206	1544
1131	CHRM3	284	1245	367.5	193.5	313	160	965	197	538	2799	130	608	138	309	546	645	610	804	212
1132	CHRM4	607	548	326.5	568	315	306	680	348	491	237	282	817	384	310	311	434	444	642	487
1135	CHRNA2	146	388	97	160.5	103.5	165	174	117	1465	131	116	95	179	96	128	139	119	156	171
1136	CHRNA3	488	238	136.5	180.5	89	271	204	117	155	116	168	258	4003	98	98	92	162	357	212
1137	CHRNA4	196	286	219.5	341	101.5	123	152	104	112	113	134	118	104	166	129	123	117	228	129
1138		109	185	282	74	134.5	144	367	175	606	131	495	696	469	85	309	174	251	214	525
1139	CHRNA7	120	75	86	54	58.5	66	382	79	209	67	50	153	108	129	99	173	94	184	85
1140	CHRNB1	1213	215	333	497.5	163	252	1380	506	177	321	5008	179	228	598	658	245	143	164	522
1142	CHRNB3	19	69	19.05.09	18.05.09	15	14	180	10	33	21	23	48	20	31	7	21	11	19	14
1143	CHRNB4	217	202	132	145.5	101	233	154	102	274	113	140	2035	225	116	125	157	143	207	120
1144	CHRND	355	263	253	331	246.5	218	248	329	307	260	750	241	234	213	341	397	413	359	427
1312		9401	3950	4656	11482.5	5520	2531	4103	7947	6052	6461	3561	4018	2495	3456	4944	6422	5977	5333	3571
1384	CRAT	1011.66666666667	709.333333333333	1023.83333333333	1279.66666666667	463	375.333333333333	2991.66666666667	619.333333333333	1217	1103.66666666667	4942	4890.66666666667	323.666666666667	743.333333333333	759.333333333333	882	888.666666666667	822.666666666667	1302
1392	CRH	164	572	164.5	145.5	303	350	285	38661	80	143	40	98	593	97	328	55	144	255	94
1435	CSF1	3649	1136.5	1213.25	1391.5	5213.25	5119	1251.5	2381	1496.5	1603.5	2309.5	566.5	1832	1639.5	2491	2843	2547	2679.5	1789
1437	CSF2	977	1405	712	710	1245.5	542	400	1715	1082	486	416	1228	358	569	692	530	3580	3046	2038
1440	CSF3	6	2	2	1	1382	14	13	1	8	1	130	1	21	15	1	431	1	7	13
1544	CYP1A2	129	99	69.5	3346.5	92	88	133	93	81	71	108	99	108	90	115	75	136	161	161
1548	CYP2A6	968	520	683.5	13622	676	707	592	1767	564	503	503	1059	759	477	886	649	598	818	682
1549	CYP2A7	708	618	915.5	36139.5	903	974	980	729	627	538	1572	1537	3392	689	749	833	916	818	1761
1551	CYP3A7	1038	51	655.5	43330.5	1460.5	99	455	25	722	57	59	731	241	103	389	284	179	674	100
1555	CYP2B6	264	242	593.5	6920	2063	192	135	354	337	219	146	340	118	120	231	1807	342	281	199
1557	CYP2C19	16	31	147.5	17363.5	102	2	76	20	15	15	59	184	17	25	343	490	14	607	64
1558	CYP2C8	814	459	335	40808	401.5	205	681	95	185	115	125	3020	431	419	208	318	160	446	139
1559	CYP2C9	1	2	15.05.09	3565	01.05.09	1	9	4	1	2	4	17	11	7	1	44	3	28	8
1562	CYP2C18	93	111	134.5	5827	136	76	121	66	60	217	112	113	75	77	1835	945	50	465	127
1571	CYP2E1	1001	1159	889.5	41172	647	654	1726	573	666	369	205	5688	325	523	2459	914	994	1224	526
1572	CYP2F1	874	629	624.5	620	779	789	916	2384	686	616	616	728	674	505	2542	2002	886	996	752
1573	CYP2J2	496	927	443	2873	611	411	390	1517	509	568	1300	666	202	324	747	1121	242	641	3800
1577	CYP3A5	2717	275	1091.5	25772	2011.5	441	1782	246	2577	255	106	636	612	192	1437	836	511	2606	172
1579		19	24	19	16	15.05.09	14	26	8	23	18	18	26	24	19	9	37	27	8	14
1580	CYP4B1	416	106	104.5	37	4357	228	87	99	1117	367	1072	67	190	658	401	6455	189	235	701
1581	CYP7A1	18	21	13	2598.5	10	39	25	12	20	11	11	84	38	28	14	12	46	19	26
1583	CYP11A1	39377	839	1019.5	646	725.5	1592	780	14330	1745	730	539	1732	1076	518	987	970	1186	1673	753
1591	CYP24A1	2	57	1285.5	13	209	40	2	227	187	20	3	12	30	604	1606	1253	697	51	12
1592	CYP26A1	43	45	13	315.5	37.5	44	3	80	30	2	19	25	37	16	30	286	46	49	39
1593	CYP27A1	658	366	750.5	5738.5	734.5	1056	235	73	961	729	963	270	351	304	424	602	491	480	268
1594	CYP27B1	159	37	463	51.5	76	103	403	41	63	64	49	60	97	444	143	112	45	92	21
1595	CYP51A1	5261	2881	2058	7490.5	2554	717	1360	778	2524	1165	541	5965	388	1744	1633	1626	905	1008	989
1621	DBH	3123	821	891.5	1254.5	934.5	751	432	1345	1141	570	482	714	208	711	500	908	1079	1143	791
1633	DCK	933	2061	903	2709	2197	2367	1018	905	679	1192	1069	765	11166	1521	4185	707	983	878	599
1636	ACE	248.666666666667	182.666666666667	530.166666666667	162.166666666667	2056	461	696.666666666667	483.333333333333	629	707	434.666666666667	1697.66666666667	170.666666666667	709	330.666666666667	530.666666666667	690.333333333333	490.333333333333	500.666666666667
1644	DDC	451	48	6384.5	1218.5	79	1	990	58	124	43	133	91	135	42	38	109	29	72	47
1719		1457	1663	2582.5	4294.5	1243	2296	1108	1123	1845	1202	1053	2349	4060	1914	1718	1265	1888	1739	1182
1733	DIO1	26	12	1945	3002	56.5	128	2	25	24	399	12	70	2	6933	7	184	51	15	12
1734	DIO2	133	351.5	75.75	38.25	47.25	134	39	282.5	475.5	458.5	281.5	258.5	70	9907	1305.5	419.5	497.5	290.5	259
1812	DRD1	98	218	52	138.5	85	57	18	113	71	118	129	44	24	59	72	51	86	109	125
1813	DRD2	433	369	251.5	143.5	170	285	232	250	244	168	123	228	201	141	426	465	291	359	172
1814	DRD3	965	1232	698.7	754	1359.4	1843	848.4	1350.4	814	442	401	1519.8	725.4	678	1047	926	845	1016.4	586
1816	DRD5	193	235	175.5	157.5	148	167	232	156	244	118	120	262	216	112	191	216	156	980	150
2056	EPO	217	199	217.5	368.5	216.5	231	257	155	241	157	108	165	130	139	212	215	311	351	193
2246	FGF1	258	4011	1682	250.5	236	326	202	174	320	413	307	217	323	270	313	352	376	334	1418
2280	FKBP1A	17834	9860	11488.5	8584.5	21278	11944	9592	13047	9950	10742	8792	3298	12629	23364	10193	11816	15607	11952	11657
2348	FOLR1	102.833333333333	179.833333333333	2775.41666666667	143.583333333333	2952	93.3333333333333	405.333333333333	1355.33333333333	242.166666666667	5194.83333333333	18	100	39.3333333333333	3132.16666666667	815.833333333333	7042.16666666667	116	746	69
2350	FOLR2	3859	1549	1666.5	3036.5	4029	4371	874	8712	1031	1430	1789	1885	4639	1830	3100	3669	2643	2114	2668
2352	FOLR3	448	449	1469	392.5	3737.5	396	762	2303	379	1606	563	338	417	1819	766	3106	366	1053	275
2554	GABRA1	250	34266	186.5	363	167.5	239	235	193	244	214	117	1304	286	201	609	159	130	239	515
2555	GABRA2	18	2696	340.5	03.05.09	30.05.09	6	31	32	26	69	14	57	56	2	46	39	42	62	84
2556	GABRA3	42	2540	34	50.5	45.5	63	60	329	96	48	60	139	45	40	110	141	104	71	80
2557	GABRA4	23	1428	21	32.5	29	25	28	284	19	34	33	64	44	21	75	27	57	32	703
2560	GABRB1	154	2157	117	316	88.5	174	100	315	97	112	233	165	70	187	76	77	143	189	380
2561	GABRB2	293.5	9258.5	142.5	48.75	147.75	30	24.05.09	9	40.5	72.5	48	189.5	30	35	40.5	48	45.5	111	111
2562	GABRB3	224	3885	515	130	157.5	144	784	152	473	150	55	1052	153	877	198	254	289	469	347
2563	GABRD	1513	1700	1346	776	1338.5	1553	1126	1661	1794	512	169	1805	1644	836	1482	832	1848	1688	1010
2566	GABRG2	141.333333333333	6204.66666666667	36.6666666666667	40.1666666666667	33.8333333333333	46	95.3333333333333	88	51	60.3333333333333	16.6666666666667	87.6666666666667	38	36.3333333333333	56	43.6666666666667	34.3333333333333	99.6666666666667	137
2571	GAD1	228	4436	348.5	75.5	34.5	92	50	32	64	32	1	259	133	94	72	185	138	145	97
2572	GAD2	36	1691	29.05.09	25.05.09	51.5	55	354	67	19	90	55	124	47	28	52	27	99	42	86
2618	GART	832.5	636.5	792.75	984	961.25	886	909.5	932	665	871.5	795.5	1035.5	1001	974	1071.5	827	884.5	802	711
2677	GGCX	350	302	515.5	1595.5	498	422	647	677	501	519	441	199	277	634	340	430	460	447	469
2692	GHRHR	104	86	119	166	49	105	177	71	100	57	100	284	132	242	69	74	112	96	347
2743	GLRB	369	3613	333	116.5	249	74	851	118	324	1898	339	133	102	180	208	504	355	340	654
2796	GNRH1	60	41	92	64.5	79.5	162	105	1	99	73	49	81	229	64	93	116	156	180	98
2891	GRIA2	142	8410	38.5	51.5	47	45	173	2	99	262	10	222	38	36	317	139	937	359	149
2890	GRIA1	155	1420	61	79	385	66	11	172	49	30	26	196	9	96	81	73	92	123	102
2892	GRIA3	343.333333333333	969.666666666667	113.833333333333	88.5	23.05.09	52.6666666666667	96	14	78.3333333333333	53.3333333333333	27.6666666666667	50.6666666666667	35.3333333333333	48.3333333333333	58	50.3333333333333	147.666666666667	110.666666666667	129.666666666667
2893	GRIA4	85	1245	42	52.5	40.5	119	80	76	32	93	32	59	48	44	83	55	82	120	85
2897	GRIK1	343	1298	60.5	58.5	48.5	1	6	48	101	51	290	167	6	25	23	30	107	162	185
2899	GRIK3	73	481	62.5	116	35	159	62	1	73	84	73	76	37	76	132	39	50	155	144
2903		64	842	88.5	79	46.5	70	46	70	87	82	53	245	38	82	78	67	85	104	163
2904	GRIN2B	6	565	16.05.09	7	1	65	1	1	11	12	9	16	1	1	12	20	3	10	11
2905	GRIN2C	513	890	286.5	336	258	296	570	953	369	664	241	549	431	1065	379	888	302	715	681
2906	GRIN2D	691	705	587.5	486	621.5	306	740	807	598	482	404	697	708	368	555	584	862	611	590
2911	GRM1	39	443	77.5	25	25.05.09	17	37	25	18	20	42	75	37	34	25	18	40	15	192
2912	GRM2	440	636	365.5	409.5	405.5	422	459	400	452	274	193	769	423	289	395	341	444	507	447
2913	GRM3	176	6139	42	68.5	40	52	24	58	70	36	34	44	26	38	27	43	67	39	90
2914	GRM4	268	336	173.5	206.5	222.5	189	389	283	258	173	173	317	321	183	250	210	312	282	257
2915	GRM5	85	1423	71.5	82	76.5	69	49	66	73	63	48	225	77	85	97	104	77	87	94
2916	GRM6	268	230	179	216	220	203	195	242	218	137	109	221	300	205	170	212	203	271	153
2917	GRM7	86	717.333333333333	67.6666666666667	141.666666666667	81.3333333333333	135.666666666667	52.3333333333333	49.6666666666667	118.666666666667	127	45	267.333333333333	63	68.6666666666667	101	239.333333333333	274.333333333333	140	209.333333333333
2918	GRM8	90	299	197.5	152.5	83	86	77	20	45	71	114	358	48	94	139	48	101	162	96
2939	GSTA2	4927	24	4491	9519.5	267.5	13	4615	1	283	32	145	1240	8	27	117	3238	28	588	20
2940	GSTA3	54296	1114	25152	51314.5	4892	588	27539	5954	3042	806	697	18733	216	595	2109	29726	562	5979	365
2947	GSTM3	1186	1444	3243	657	841.5	473	2772	373	1213	641	1586	10814	421	3353	755	689	1466	1584	2587
2948	GSTM4	2038	1730	1928.5	1596.5	1452	1530	1849	886	1691	1699	2178	1476	1283	1601	1512	11323	1699	3291	3039
2950	GSTP1	5703	3208	7785	2983.5	11002	4697	11534	9491	5028	5506	9370	1384	6238	20086	14273	23095	9604	7495	7897
2952		7442	2250	3423	4574	2762	1933	7009	1489	6890	1327	8637	1361	1104	7625	2234	4297	3714	3721	6219
2977	GUCY1A2	107	278	73.5	141	388.5	96	193	429	80	34	180	107	19	83	68	28	652	308	173
2982	GUCY1A3	319	728	530	318	813.5	366	507	398	1013	261	253	194	364	304	547	282	873	706	957
2983	GUCY1B3	453	8912	2498.5	1171.5	3511	2313	1942	3263	1204	578	985	323	966	835	1063	838	3234	3330	2735
2987	GUK1	859	1334	861.5	1331	1103.5	892	1749	670	813	1044	766	773	1268	1858	1048	1327	1317	1165	1009
3156	HMGCR	2260	971	546	1474	697	282	341	407	606	246	109	445	424	759	638	550	416	474	165
3248	HPGD	1617	295	4338	8717.5	16371.5	1164	350	36139	1667	1198	631	529	1677	503	3836	857	6565	6112	266
3269	HRH1	94	123	89.5	62.5	333	131	50	222	137	49	129	83	96	155	205	274	390	232	122
3283	HSD3B1	39783	58	71	74	60	203	22	21375	78	43	72	86	37	41	44	87	66	67	84
3351	HTR1B	948	708	566	715.5	586	717	930	827	699	984	749	746	440	475	599	10444	671	3247	703
3352	HTR1D	1658	1624	1292.5	1566	1411	1246	1251	2167	1578	1083	811	1342	1238	1036	1113	1101	1475	3095	1627
3354	HTR1E	57	253	57.5	84.5	40.5	69	98	42	51	87	74	59	74	78	102	70	306	276	134
3355	HTR1F	66	80	74	50	58.5	64	89	148	81	40	64	37	102	56	46	87	119	67	42
3357	HTR2B	1020	59	765.5	134.5	118.5	156	58	252	33	89	34	88	122	270	82	113	2841	1115	191
3358	HTR2C	16	638	29.05.09	34.5	24.05.09	41	10	79	32	22	34	30	15	25	28	28	48	39	42
3360	HTR4	89	196	62.5	113	63	54	65	96	37	84	83	55	74	71	50	34	62	74	162
3362	HTR6	1064	1058	1006.5	888.5	985	1057	1123	814	1138	712	740	1592	1205	899	1127	1019	1227	1530	1204
3363	HTR7	305	297	181.5	238.5	167.5	285	190	184	292	144	89	719	201	221	211	195	227	313	200
3455	IFNAR2	602	787	680.5	1460	1625.5	3086	705	1098	808	1096	641	458	2882	977	2042	1492	1004	807	914
3480	IGF1R	3365	2126	5148	827	3568.5	1216	3675	4323	6360	2333	851	3250	2143	2623	1603	2256	4330	3100	2468
3482	IGF2R	1254	596	1782	1468.5	1865.5	1244	1427	1532	1281	1359	4143	1251	1964	1188	1267	892	1803	1435	2121
3554	IL1R1	2302	116	691	1193.5	4148	828	1175	3144	2312	787	693	568	784	1398	755	1062	1007	916	574
3560	IL2RB	103	29	84	842	482	3420	135	1504	215	469	91	75	1627	366	1361	765	420	550	115
3567	IL5	23	20	28.05.09	18.05.09	10	14	9	3	11	24	45	205	10	17	21	16	39	11	26
3574	IL7	147	67	152	371.5	435.5	1308	154	65	252	237	68	1740	176	370	623	366	152	237	105
3592	IL12A	28	75	47	26.05.09	233	115	72	18	21	26	28	39	39	48	129	105	68	59	49
3614	IMPDH1	329.5	265	259.5	212.25	352	408	449.5	335	402.5	412.5	198.5	1558.5	358	234	345.5	440.5	368.5	396	227
3676		116	85	315.5	1396.5	1425.5	2538	135	559	177	583	56	87	5521	354	1735	406	402	444	121
3687	ITGAX	248	430	291	526.5	1429.5	2248	283	331	564	389	165	172	533	382	677	574	458	326	416
3694	ITGB6	22	25	830	40	1581.5	26	172	432	399	240	4367	22	29	435	598	353	108	98	236
3762	KCNJ5	2929	89	196	144	114	187	1952	246	195	144	245	81	259	97	67	131	55	90	371
3759	KCNJ2	262	394	213	269.5	295.5	338	222	603	261	147	430	356	272	218	324	324	397	429	588
3818	KLKB1	181	157	583.5	8657	252.5	209	921	21	122	65	9	243	118	147	108	184	150	153	281
3827	KNG1	124	158	41736.5	54721.5	3245	124	232	184	110	197	126	3240	16	116	29	81	86	119	197
3972	LHB	1374	1543	1337	1110.5	1215	1170	2081	12163	1663	986	846	1755	1208	865	1182	1176	1525	1825	1151
4048	LTA4H	4236	1710	3485	2369.5	11241	4575	2984	1417	2873	2694	3179	1900	4188	5341	5887	2414	4453	4432	2691
4051	CYP4F3	103	224	1812	10402.5	354.5	68	45	165	137	159	81	180	84	160	549	459	68	115	125
4056	LTC4S	5115	4876	2063	2360.5	3594.5	5368	2824	2587	4552	1777	598	3193	2667	1754	4132	7400	3274	5485	2020
4129	MAOB	1318	1418	1703.5	3417.5	902	425	373	113	1060	2669	3978	295	166	241	488	427	3131	2239	2447
4254	KITLG	338	1165	996	315	3235.5	367	337	414	720	799	611	514	308	497	1261	476	1486	1338	547
4256	MGP	6033	688	1493	759	3591	1740	1086	1632	3681	4639	886	1759	990	3057	1589	3191	7534	4198	3791
4306	NR3C2	234	438	460.5	206	500.5	290	368	252	252	678	585	349	141	862	252	383	586	434	754
4311	MME	72	58	13311.5	1028	1590.5	265	32	3100	5446	507	2192	146	1246	195	475	508	635	297	524
4835	NQO2	4680	2545	7158.5	3856.5	1619	1850	1858	1123	1892	2456	2673	986	1331	1624	1708	2024	1638	1522	2764
4852	NPY	1943	3113	414	864.5	307.5	795	674	326	30618	485	587	1116	305	539	487	384	580	665	1593
4882	NPR2	689	623	531	703	766	717	521	387	697	283	688	458	681	547	431	613	2600	1625	762
4883	NPR3	238	71	1841.5	857	972	130	72	168	351	151	188	108	139	378	153	79	305	163	973
4887	NPY2R	13	116	9	05.05.09	61	22	37	2	20	7	1	35	63	7	15	27	8	20	27
4986	OPRK1	201	371	197.5	150	245	195	208	532	430	112	120	642	224	153	263	305	278	216	228
4987	OPRL1	260	278	171	277.5	263	260	326	306	209	240	135	231	229	298	256	203	250	407	324
4988	OPRM1	55	80	14	36	17.05.09	30	34	7	41	11	14	588	21	22	10	29	49	33	38
5020	OXT	2928	2673	1760.5	1481	1826	1359	3358	1988	2064	1328	1242	1935	1661	1356	2547	1666	3338	3925	1841
5021	OXTR	221	295	235.5	237.5	214.5	341	262	341	337	191	122	262	289	181	229	390	288	324	218
5033	P4HA1	1097	696	1951.5	1955	1745	1047	682	1362	1004	523	2863	987	651	675	1022	1108	1231	1104	1586
5034	P4HB	21817	4638	12257	32023.5	13871	11121	54605	26111	24808	50210	12437	5287	4421	17400	21289	24618	10564	21623	10999
5066	PAM	4626	2643.25	2433625	632125	2788.25	1240.75	2250.5	5134.75	2065	13018.75	4874.25	699	428.75	4363.5	2711.5	4714.75	4611	3340.25	21246
5091	PC	424	275.5	352.5	1047.75	143.75	165.5	285.5	116	203	359	132	432	150	114	132	281.5	119.5	214.5	194.5
5139	PDE3A	382	705	1679	861.5	940.5	850	2951	1198	1032	1751	983	430	302	341	583	542	1434	1118	13980
5140	PDE3B	121	245	227.5	1394	1164.5	1406	585	378	718	2301	125	1350	675	121	940	425	84	170	456
5143	PDE4C	439	278	327.5	259.5	266	379	155	489	257	168	222	420	165	196	337	214	399	613	346
5153	PDE1B	668	5972	697.5	385.5	660.5	978	365	711	407	348	310	618	899	737	898	706	1103	968	595
5241	PGR	147	46	65.5	48	121	68	58	65	123	163	66	268	32	57	72	87	3114	889	207
5243	ABCB1	12579	726	2330.5	1178.5	284.5	645	259	1319	421	240	63	123	265	362	407	272	1672	635	273
5319	PLA2G1B	2735	296	391.5	1943	2780	1726	66511	259	693	644	428	671	719	175	3091	1162	162	1268	420
5322	PLA2G5	561	462	324	537	444	456	465	1584	885	355	303	1109	414	317	388	636	317	630	2898
5327	PLAT	6306	667	5311.5	706	4768.5	1454	1136	951	2654	555	744	1821	629	2685	866	2997	6433	5837	1246
5331	PLCB3	1626	726	977	871.5	1715.5	1003	1048	1802	1323	940	834	1002	845	1265	1486	1179	2097	1612	890
5332	PLCB4	292	487	395	75	926	166	238	489	851	3943	516	335	565	707	911	974	1152	886	1313
5345	SERPINF2	347	261	4487.5	14149	870.5	470	384	350	569	226	326	599	352	229	352	431	378	476	416
5352	PLOD2	3282	1831	5052	5662.5	3414	984	2557	4598	1867	2055	630	1649	1396	9988	1767	2200	4298	5456	1819
5406	PNLIP	425	363	294	212.5	181.5	409	57749	282	910	200	167	225	662	157	206	525	177	358	308
5430	POLR2A	1576	1464	1830.5	920	1532	1567	1305	1060	1530	1135	991	2918	2138	1664	1861	1528	1542	1653	858
5431	POLR2B	1120	1356	1148.5	1104	1293.5	1952	1433	1215	1433	1723	2592	1570	1989	1344	1460	1353	1428	1426	1346
5443	POMC	801	592	802	687.5	779.5	796	933	1016	847	625	400	838	789	763	788	749	913	919	634
5446	PON3	301	169	166	15542	1028	53	1066	81	279	5089	52	1382	226	1115	237	476	207	421	121
5447	POR	8411	855	2226.5	7187.5	2213	968	2039	4227	1532	1191	1361	1020	2871	6374	1627	2833	1008	760	776
5479	PPIB	25823	10427	30122.5	33891	24176.5	19078	40586	37237	29128	37003	5467	9663	16657	27522	22971	21159	26903	24916	11756
5480	PPIC	995	239	927.5	1257.5	1230	568	2001	1459	1032	1394	1287	459	319	2592	974	1768	1940	1858	1865
5530	PPP3CA	3561	20071	1905	1492	3543.5	3034	1570	1846	12468	3429	4509	1632	1849	1762	3125	3342	2530	3005	1590
5534	PPP3R1	1928	9097	1619	2083	2476.5	2496	1236	1799	1700	1886	3885	2255	2244	1837	2699	1569	2047	2161	1572
5557	PRIM1	229	409	347	999	452	705	480	298	412	491	567	1332	1316	520	910	307	449	341	324
5558	PRIM2	114	72	171	228	239.5	270	122	252	564	223	132	201	571	287	327	185	282	228	138
5617	PRL	21	20	20.05.09	29.05.09	18.05.09	59	137	1172	21	9	31	218	288	5	24	29	183	60	10
5618	PRLR	378	56	413.5	273	44	22	258	1114	64	61	19	68	13	35	16	31	716	269	28
5638	PRRG1	973	3850	1854	699.5	1707	698	442	2644	776	936	4095	544	331	1212	872	762	1263	1113	1380
5639	PRRG2	957	954	1136	1465.5	687.5	1506	1357	1326	986	794	865	1147	1588	903	1175	853	1063	1337	1159
5729	PTGDR	281	110	119.5	489.5	558.5	1899	209	99	264	368	269	130	743	380	799	301	1053	875	682
5730	PTGDS	2465	18343	2552.5	975	5151.5	7863	3357	3395	8777	2597	1553	30362	4164	1733	8360	2881	10255	10357	49259
5731	PTGER1	1519	1338	1258.5	1250	1319	1363	4312	1741	1393	1143	848	1428	1278	1316	1825	1605	1948	2317	1261
5732	PTGER2	90	16	205.5	233.5	516.5	515	68	406	306	63	44	208	213	127	140	500	714	772	61
5733	PTGER3	211	22.02.09	2994.15	75.85	65.55	128.1	365.8	06.06.09	181.5	1000.4	122.8	123.2	146.7	68.6	240	490.5	15970.5	5578.7	202.5
5737	PTGFR	297	53	134.5	77	159.5	253	133	287	227	77	161	170	29	95	565	433	1750	413	161
5739	PTGIR	717	749	628.5	531.5	1158.5	1019	562	675	809	553	565	704	704	740	730	695	703	648	665
5740	PTGIS	1176	345	1500	1092	2805.5	910	556	408	2381	777	1082	1327	396	933	789	2592	13760	4104	2926
5742	PTGS1	195	254	353.5	289	345	424	111	190	711	235	127	200	178	277	477	379	361	667	259
5743	PTGS2	1363	551	1179.5	653.5	11210	4656	389	831	9817	486	315	139	542	1235	691	2608	763	1471	1162
5914	RARA	2869	2206	1450.5	1776.5	2231	1645	1703	2316	1792	1044	1330	6877	1839	1247	5106	5413	1953	7121	2184
5915	RARB	157	92	337	76.5	314	100	41	199	195	372	66	14	27	286	176	440	257	170	279
6122	RPL3	37856	20628	40371.5	47007.5	38488.5	36046	64666	29719	47344	47598	13526	28568	30293	26219	32608	30198	33930	34585	16498
6125		35930	17116	35585.5	32723.5	29630.5	35203	42159	21935	40537	38832	24689	21584	21476	34876	22938	26524	34239	27805	39745
6128		35381	14853	33991.5	34310	29039	30137	40354	20594	33116	40662	33491	9173	25257	28200	29063	27275	27351	25859	27858
6129	RPL7	25566	11165	27963	28358.5	27755.5	32181	42080	20343	33918	41274	27907	11234	21654	23456	21386	26586	25575	25427	32714
6130	RPL7A	6966	3032	6033.5	5894.5	5762.5	9016	17991	2980	7474	12762	8072	4019	7717	9040	8464	10930	8230	7943	3953
6132	RPL8	12379	4451	11678	12893.5	11544	18428	34043	6280	14697	22379	20232	5400	11721	17670	16512	20515	21380	19209	12803
6135	RPL11	25392	8565	19614	31294.5	24588.5	30134	42232	16345	27277	42777	17842	6973	25635	21689	21423	23770	21235	28297	20673
6137	RPL13	7323	3639	7093.5	8223.5	8094	16354	19660	3675	10789	15254	9269	3166	10030	8942	12111	16346	10265	10967	4600
9349	RPL23	36226	13587	35170.5	34206.5	39385.5	33441	70593	33291	36619	42555	33857	11926	35801	32349	30824	29136	34842	38031	42366
6142	RPL18A	6899	3240	7315	6293.5	8403.5	15450	19745	4653	8695	16368	12411	2938	13961	10076	15783	18194	13128	11481	6247
6143	RPL19	29307	14976	27099.5	39589	27805.5	26772	47650	27875	27974	47832	25595	16051	29595	18968	25202	23783	25082	30169	37507
6144		27075	18029	31787.5	30513	29874	38698	48862	20439	33124	44649	39869	10398	27844	30390	30656	25429	28867	25993	33911
6146		8392	4604	10353	9253.5	8028	13169	11895	4336	8652	9403	10882	2666	7603	11326	11445	10072	10633	10674	7993
6139		12913	4654	9145.5	11101.5	13466	16350	25063	7248	12086	16253	11547	5035	12579	23361	16688	31547	13107	14479	8547
6152		34482	20078	37953.5	37778	31398	36032	44845	19750	37469	49952	37808	14739	26979	31441	33727	35405	33788	31505	40747
6155	RPL27	29846	12440	21593.5	27765.5	24502	33116	32547	15508	27094	36275	29882	7558	23410	26232	21773	27312	26326	25499	28452
6156	RPL30	26613	11385	22138	38156	27541	35670	35873	21477	30871	36761	26679	12844	24373	29459	22625	27706	28699	24934	33233
6157	RPL27A	11566	4017	8266.5	12760	12502.5	18355	21593	7907	11216	19073	13011	3093	13854	21728	22510	12617	16566	12916	9351
6159	RPL29	16721	7540	13982.5	15521	17296	19390	38931	9166	13475	25584	23483	7781	19858	17194	21561	21816	22342	18814	14330
6160	RPL31	11346	7252	14047.5	12687.5	13695	24210	28223	8415	16530	20830	17581	5443	16991	22073	19266	16262	18800	19140	14081
6161	RPL32	6768	4122	7011.5	6784	8678.5	11774	16995	5892	6444	9492	8619	6626	9885	8799	10287	14130	11361	9173	6882
6164	RPL34	35583	15160	32498	32464	29202	35771	52202	20223	35664	44539	29485	11068	25835	34371	27457	32257	31943	29843	30424
6167		3465	2396	3092	3308.5	3300	5262	3674	2026	4143	3028	2520	1277	4532	3805	4634	4380	4152	3151	2214
6168	RPL37A	6942	4678	6591.5	6363	7571.5	8592	15812	3927	8936	8072	13365	5298	9457	8860	9345	15815	8567	8779	7246
6169	RPL38	33584	24263	29608.5	31576	30826.5	38884	43563	17230	38852	46450	30704	19513	27000	23160	25759	25191	25578	29286	32718
6170		5702	2219	4525	5363	6322.5	13015	9886	3568	7311	7791	5731	2350	10229	10820	8905	11922	6167	5273	4697
6166	RPL36AL	8948	4471	7189	12430	6432.5	8941	14345	5856	7781	13078	12251	3722	6100	7286	10562	7689	6763	8670	9693
6175	RPLP0	42032	9112	37792	50068	35651.5	40239	60636	32939	37794	52656	41085	18893	29456	32927	28286	36993	33739	32167	26137
6176	RPLP1	3541	1646	2989.5	3167.5	2827	7653	5446	1343	3594	4316	9523	1435	4884	4689	5053	7000	4418	5352	3848
6188	RPS3	17537	5238	13905	20268	19884	31255	32410	11768	24953	18860	17968	7688	26592	25392	24294	15876	23957	26219	12137
6189	RPS3A	13696	6106	13341	13627.5	17750.5	19358	30846	9281	14917	30199	22209	5784	19137	21884	18147	18399	17308	18052	12142
6191	RPS4X	36299	11203	33161	30952.5	28337	32444	46549	29403	28027	43564	28983	7670	26426	25606	25267	26381	28558	26905	24209
6192	RPS4Y1	8822	3106	8895.5	7777	6421	11935	12831	2199	11269	6171	7391	3713	9029	10244	9281	6710	547	1887	9971
6193	RPS5	28845	7371	21670	25745	25462.5	31270	51286	14628	27174	42663	30124	9981	21733	25510	22671	28759	27100	26495	17130
6194	RPS6	25621	12447	24479	31087	28620	25309	44939	27539	34085	44755	23918	15094	27737	17997	23698	22129	23627	28227	35716
6201		35073	24601	38260.5	43302.5	36023.5	35243	55172	41073	34326	51595	30817	25982	35480	25769	33828	32288	32518	36049	44871
6202	RPS8	40881	11680	27640.5	33439.5	27504.5	36352	34941	17264	30050	38960	24700	9397	24952	31530	30720	34543	34720	31862	20910
6204		13423	5816	9562	12920.5	11921	24407	28761	8446	14067	20342	15743	6915	15775	23325	14853	26309	16438	15240	10590
6205	RPS11	14871	7458	16887	14779	18202.5	25127	40394	11361	16254	23246	16002	8241	20016	17980	22393	22839	24923	21421	15894
6206	RPS12	4121	2472	4241	4161.5	4976	6792	9016	4078	4233	5240	4259	3101	7573	5118	7780	6225	5482	4757	3169
6207	RPS13	24522	10008	20163.5	21677	27389.5	25418	46194	22426	16117	37772	31005	9371	25307	23256	22052	30539	25383	27470	27913
6209	RPS15	35683	18296	24401	32284.5	24840.5	33130	41725	17950	30982	44737	30011	16264	27099	24997	25539	32061	26875	25907	26549
6210	RPS15A	3238	1103	3174	4669.5	3915.5	8863	9466	2344	4273	5960	4266	1633	6110	5185	5536	9834	3679	4453	2135
6217	RPS16	3009	1256	3211	2992.5	2992	4953	6338	2104	2847	5167	4844	903	4638	3670	4177	6655	4178	4902	3330
6218	RPS17	12068	3270	6782.5	10351.5	7567	11745	18647	3669	9030	9106	7546	3622	7449	10953	11498	23774	11204	9711	11218
6223	RPS19	2300	897	1757	3261	2718.5	4270	4985	1192	2583	3876	2398	953	3414	3535	4543	5383	3799	2439	1562
6224	RPS20	27800	12740	22215.5	36663	28672.5	33722	32830	18055	33700	33244	24875	15401	24997	26734	22362	25218	26017	22707	32393
6227	RPS21	4178	5641	5365	5304	5216	11970	10688	3118	5537	6121	4535	2529	8784	7877	8302	5892	5953	5653	3420
6228	RPS23	18928	13590	24177	29015.5	25495	32890	45003	18164	21907	33609	32532	8317	28392	30407	24229	25542	27362	25611	25882
6229	RPS24	34699	20590	24623.5	40212.5	29760	31974	45421	23905	38596	45722	19684	10793	26915	22283	22173	31567	21591	30317	30740
6230	RPS25	26751	12981	25530.5	24896.5	23422.5	36859	36660	18191	33850	38959	33885	12167	24599	28466	28003	33134	26411	25453	29780
6232		21118	7829	18993.5	20899	23671.5	33034	29564	14565	18934	31650	19917	9306	23497	31460	23846	36239	24974	23097	17292
6234		38548	16092	29931	42672	29413.5	40409	41158	15069	37242	41454	32680	10179	25263	31241	27269	34951	32747	29929	41129
6235	RPS29	6000	3659	7603.5	10231.5	7855.5	19528	14276	6448	7262	8899	9626	3509	13480	10841	11447	14876	7713	7547	6536
6240	RRM1	664	623	653.5	834.5	603.5	660	580	830	685	669	1298	806	2179	548	1230	844	652	551	568
6262	RYR2	49	2593	70.5	97.5	551	102	750	229	317	173	51	272	50	904	99	125	329	488	53082
6263	RYR3	398	1343	270.5	88	161	145	90	61	357	272	2863	254	520	136	410	470	1580	1134	109
6324	SCN1B	777.5	3876.5	414	637.75	435	537	541	480	567.5	855.5	15510	380	365	622	1099.5	703.5	717.5	729.5	1783.5
6337	SCNN1A	676	201	4759	255	2169	200	2202	108	2761	3649	180	270	325	3454	2777	9190	471	1364	230
6462	SHBG	1039	716	899.5	906.5	932.5	893	928	1055	873	676	971	3511	1171	1033	1348	844	1262	1246	917
6476	SI	12	4	118.5	25.05.09	06.05.09	13	27	1	60	1	13	266	5	1	7	5	7	18	28
6517	SLC2A4	831	454	331	691	397	459	311	375	800	649	7798	406	439	388	507	601	988	1327	3042
6530	SLC6A2	480	229	298	376	280.5	275	316	1896	397	299	284	899	381	214	280	349	495	323	372
6531	SLC6A3	60	38	40	69.5	41.5	41	40	22	63	83	116	42	189	85	57	55	49	42	83
6532	SLC6A4	169	148	207.5	100.5	6272.5	183	416	2372	132	169	140	151	176	119	367	155	154	116	150
6558	SLC12A2	2584	3825	1182.5	722	2043	726	994	468	4350	11145	1248	2159	719	662	8811	10431	1466	4144	995
6715	SRD5A1	243	1149	603.5	1757.5	353	301	369	88	274	470	154	226	406	362	1058	597	405	442	209
6750	SST	2720	12210	1669.5	478.5	370.5	601	49537	258	744	289	227	325	400	385	259	831	352	12832	775
6751	SSTR1	346	566	355	381	621.5	380	530	672	390	340	258	487	362	258	353	361	525	598	346
6752	SSTR2	682	2626	739.5	430	361	291	594	367	375	285	318	360	264	298	445	361	987	710	931
6753	SSTR3	1450	1625	761.5	1425.5	963	1210	837	1064	1323	454	324	1328	830	1127	1855	1872	1380	1677	694
6754	SSTR4	1741	1921	2193.5	2121	2293.5	2384	1592	2154	2673	1839	1774	2008	1790	1603	1896	1932	2842	2153	1548
6817	SULT1A1	1486	778	947.5	3201.5	1265.5	1979	1664	831	860	594	369	1088	1206	1814	964	1533	1217	1104	532
6819	SULT1C2	6	37	9156	2061.5	547	673	957	23	53	486	28	51	111	6918	104	81	200	4264	203
6865	TACR2	208	120	100	261.5	414.5	355	82	336	181	173	176	128	132	142	367	283	555	636	162
6869	TACR1	181.5	424	252.25	160.5	174.75	504.5	173	234.5	270.5	153.5	146.5	176.5	285.5	102.5	323	321.5	625.5	376	306
6870	TACR3	8	46	43.5	22.05.09	12	1	13	21	25	28	38	23	10	16	8	12	18	20	16
6915	TBXA2R	1661	1727	1211	1185.5	1098	1087	3271	1664	1102	734	713	1307	1196	923	1580	992	1576	2046	1072
6916	TBXAS1	1445	726	972.5	1518.5	2537	2046	264	1200	1515	718	346	296	2023	359	1377	717	531	602	327
6947	TCN1	209	144	97	829	1310	360	1795	74	4261	54484	73	235	518	88	36797	41952	399	17850	119
7018	TF	308	24272	489	63344.5	12313	315	1191	134	1217	2471	355	5524	618	162	6765	4702	269	438	1799
7086	TKT	4740	3544	3125.5	4281.5	5561	2523	5031	3861	2851	2579	1227	1803	4463	6739	3525	5618	2748	2475	1533
7132	TNFRSF1A	9982	1837	4730	5788	12009	5764	3339	6434	5043	4179	5263	2297	4813	4649	4276	8177	9667	9321	3037
7133	TNFRSF1B	329	201	246	404	768	1352	283	668	298	353	325	148	593	248	597	418	412	355	486
7153	TOP2A	25	3	346.5	728.5	296.5	171	64	372	25	97	18	2507	3226	55	1015	71	94	43	17
7155	TOP2B	3069	7239	5347	3417.5	6093	4187	3282	5612	4838	6994	7567	3670	8303	4683	7366	2967	5868	4301	6362
7283	TUBG1	657	458	448	745	353.5	301	684	445	579	294	767	2228	492	326	376	669	289	441	413
7298	TYMS	119	352	649.5	1191	498	416	361	744	225	384	33	2031	4281	315	1034	313	343	222	110
7365	UGT2B10	100	106	12024.5	23599.5	133.5	265	544	138	111	719	32	290	115	101	199	137	127	410	129
7366	UGT2B15	5	4	160	8634	49.5	44	1525	1	29	16	1	95	19	5	67	53	8	655	7
7412	VCAM1	2358	194	1915	3278.5	1786	4574	511	825	340	574	319	246	1147	582	2310	972	549	574	358
7535	ZAP70	492	235	228.5	817.5	360	2123	459	228	328	592	230	293	4552	431	1441	434	278	516	606
7915	ALDH5A1	336	1147	810	1229	263	576	492	174	454	211	1865	306	1594	648	673	252	385	438	662
8029	CUBN	234	139	13060	82.5	215	484	220	326	239	175	64	879	1001	825	333	311	388	282	113
8529	CYP4F2	407	587	2051	8686.5	577.5	555	1073	448	1872	407	248	3392	585	423	745	1144	433	685	435
8654		390	193	509	181	1921.5	428	1356	599	1359	676	566	754	239	807	479	670	1196	1128	562
8985	PLOD3	1821	1346	2280.5	2257	2759.5	2009	2575	4314	1788	965	983	1065	1101	2448	1232	1717	3646	3056	1842
12		870	1807	426	57850.5	10788.5	970	22234	383	8692	3211	8772	1596	177	394	1894	40476	475	1233	1031
13	AADAC	19330	25	165	33463	1292	78	1148	158	48	51	42	240	56	93	937	336	52	376	111
14	AAMP	892	833	1105	830	831	849	1149	1213	968	822	860	840	880	1094	997	1137	1112	1240	998
15	AANAT	224	261	126	168.5	166.5	142	165	198	188	85	87	175	174	211	215	177	208	295	149
21	ABCA3	603	1692	406.5	196	3726.5	561	819	388	775	788	384	696	856	1442	557	549	469	441	421
23	ABCF1	603	503	737.5	843.5	783.5	752	759	889	890	699	1520	814	759	722	556	885	679	714	813
26	ABP1	681	2429	9491	722	354	814	3336	39856	4523	1040	651	1124	443	361	837	771	378	1777	518
29	ABR	2053	8034	1290	489.5	2113.5	2039	1085	789	2406	1693	885	684	1366	719	2331	2722	2191	2276	3762
32	ACACB	515	157	311	560	181.5	215	568	100	245	358	1647	307	238	320	163	211	377	372	800
40	ACCN1	157.5	333	170	205.75	118.75	164.5	167.5	94	125.5	145	117	152	164	126	108.5	143	288	297.5	185.5
47	ACLY	9134	6492	8456	6691.5	7306	6225	9410	6912	11760	4042	1476	4610	8211	5131	5702	8345	5920	7184	4772
49	ACR	276	319	303.5	479	564.5	554	1002	429	405	465	167	8311	689	413	392	310	543	467	266
50	ACO2	1126	1948	2262.5	803	883.5	1474	784	857	2347	1357	6845	1016	885	1083	1292	2446	1183	1003	5673
55	ACPP	149	81	860	84	221	1672	119	340	48065	1567	37	81	72	280	552	316	59	152	33
58	ACTA1	16031	18685	35981.5	22439	33104.5	35324	19487	30533	47736	58053	47678	16283	28164	30823	32317	30626	33677	35763	53407
60	ACTB	28619	31834	43088	35449	39381.5	34351	39385	35468	42876	45549	42953	21951	58759	30977	36381	35601	37987	42261	61833
87	ACTN1	2119	3040	2060.5	3184	6942	4242	2749	4792	7452	6417	1691	2013	2285	1398	4185	5086	20368	11584	3797
89	ACTN3	1597	1054	964	883.5	1417	1098	753	1474	1488	1128	15591	643	512	795	2053	1001	2412	1854	908
90	ACVR1	1355	1583	2553	2357.5	2244.5	1573	1500	2803	1813	1803	1616	807	1044	5219	1871	4699	4716	3159	2013
93	ACVR2B	93	124	132	96	88.5	93	127	193	126	104	170	135	165	91	74	94	142	132	129
101	ADAM8	200	225	195.5	229.5	234.5	373	304	334	237	172	171	630	215	191	464	247	466	473	221
102	ADAM10	1394	2134	3103.5	2054	2913.5	2678	1569	4655	3448	1448	1319	1445	4923	3383	2378	1485	2087	1672	1360
103	ADAR	3305.33333333333	6286.33333333333	5371.66666666667	3256.5	5485.83333333333	6276	3632	4106	4994	4446	1995.33333333333	4302.33333333333	5321.66666666667	6215.66666666667	5712.66666666667	2994.66666666667	5336.33333333333	3577	3086.33333333333
104	ADARB1	413	1072.33333333333	441.833333333333	315.5	1483.5	1131	425.666666666667	481.666666666667	970.666666666667	304.333333333333	406	192	591.666666666667	247.333333333333	454.333333333333	766.666666666667	1305	1353	454.666666666667
113	ADCY7	358	344	337.5	630.5	1029	1998	310	1372	295	533	275	269	1512	351	1015	520	477	471	414
114	ADCY8	58	465	61	70	113	59	75	75	85	390	52	197	84	51	66	154	77	134	65
115	ADCY9	785	940	1314.5	781	1460.5	539	1794	716	627	2007	6991	643	356	2595	685	1083	1143	914	1929
117	ADCYAP1R1	184	1239	207.5	173.5	214	408	228	182	221	210	142	416	316	214	254	175	374	224	336
118	ADD1	3639	7783	5794.5	3877.5	6452	6324	3702	4228	5928	4312	8461	4484	4669	5448	4707	3719	6491	5729	5127
123	ADFP	3228	508	5358	15696	5579	2164	901	27593	923	2978	18470	1650	2011	1077	1159	1535	2405	1902	2966
132	ADK	1547	1859	2092	7583.5	3200.5	1969	2580	4283	1898	1875	2572	2404	2870	3083	3897	1783	1330	1257	3739
141	ADPRH	164	79	100	71	298	351	190	525	210	119	455	104	166	398	285	142	258	205	235
159	ADSS	2603	3863	3166	2404	3789.5	3431	2967	2938	2829	2466	1260	9671	4027	3963	3713	3721	2977	4127	1047
162	AP1B1	1288	1855	1494.5	1207.5	1393.5	1654	1587	2043	2212	2187	1090	1827	1622	1482	2665	1372	1040	1108	810
164	AP1G1	1061	1103	1446	1407	1319	992	1870	861	1376	1761	1668	1051	1024	1687	1543	1595	1072	1940	792
165	AEBP1	2581	1901	4272.5	3122.5	4358.5	3493	2602	3203	4164	1665	1818	2986	6154	2115	2822	3930	9803	6338	2897
166	AES	29298	28527	17483	13020	20817	21153	27494	26293	27238	40019	38063	9397	21898	29448	15198	26154	23885	23513	44332
167	CRISP1	35	66	18	63	33	62	93	7	351	39	41	1162	30	20	27	237	46	413	56
173	AFM	8	4	3095	23006.5	136	14	80	1	11	6	23	126	8	12	1	14	1	18	12
174	AFP	18	8	315.5	22261.5	4161.5	5	1	2	3	32	3	7	4	66	2	9	13	19	29
176		45	60	133.5	69.5	142.5	64	22	48	87	22	58	78	21	44	60	4630	74	71	52
177	AGER	418	301	611.5	426.5	21646	1368	525	541	569	354	164	437	1670	1826	2622	521	892	784	326
181	AGRP	1023	513	179	248	239	276	277	269	316	166	188	316	244	230	317	285	179	333	227
242	ALOX12B	114	62	105	88.5	167	106	94	116	203	103	91	108	275	65	581	151	434	266	224
246	ALOX15	234	237	231.5	266.5	657	331	126	451	275	211	138	222	154	224	247	4892	212	349	412
265	AMELX	55	44	66.5	91	55.5	33	22	69	84	48	187	46	19	73	48	46	65	39	73
267	AMFR	6000	4589	5381.5	3394.5	4034.5	2808	4814	5900	3715	4256	11758	11205	4446	3369	4900	3524	5720	4052	3759
283	ANG	868	775	1007.5	21207	1509.5	707	2311	931	2493	1488	656	1473	638	710	1762	3046	2136	2279	1212
284	ANGPT1	633	326	1059	264	3827	320	315	579	1233	991	2561	218	219	591	409	680	572	816	474
285	ANGPT2	176	424	1188	781.5	2073	1244	242	6607	558	342	688	299	1330	1355	1057	387	1631	1104	641
287	ANK2	566.5	9714	3407	54.75	361.25	458	123.5	44	222.5	405.5	1920	751.5	157.5	764	513	313	1022	602.5	3427.5
290	ANPEP	586	411	14222.5	10651	1609.5	770	34845	937	10536	648	240	420	669	432	1052	1750	585	464	731
291	SLC25A4	1404	4355	3292	1804	1133	897	1492	877	2686	3676	38954	1520	779	3255	4064	2280	1146	4283	35932
292	SLC25A5	3235	3263	8534.5	4758	4578	2658	9987	3900	2229	7896	892	2181	6680	4457	5373	4684	3924	7854	4164
307	ANXA4	2946	1671	11497.5	10863	9555.5	3468	56504	28035	5676	3938	2177	2161	2176	10755	4667	5303	10050	11081	2566
308	ANXA5	34231	11022	24191.5	20596	32212.5	21357	23920	30833	33114	40637	10127	12442	8902	26098	20610	24392	27810	25383	24862
309	ANXA6	3336	3991	2922.5	5324.5	5184.5	5189	2279	7669	2514	3179	7648	2146	4674	3306	5171	2032	7416	5441	7501
310		4758	4126	4293	5584.5	4024.5	4621	2875	3439	4725	4778	9795	1812	2651	6710	5004	5002	4020	4242	6859
311	ANXA11	1694	2386	4845	2218.5	4063.5	4295	4736	4154	5737	3150	7641	1412	4604	3985	5445	7245	4486	4302	9686
314	AOC2	90	97	78	112.5	118.5	130	472	72	119	60	51	166	85	113	108	150	170	170	73
316	AOX1	15504	89	2401	8497.5	524.5	465	2461	375	1463	281	412	989	201	411	324	512	445	490	209
317	APAF1	366.6	575	619.9	644.5	1114	1199.4	618	565.4	641.4	505.4	352.4	409	1105.4	764.6	881.8	592.6	662	566.2	386
318	NUDT2	1686	1332	1287	1380.5	957.5	1182	2424	992	1356	1148	2236	1071	1357	656	1219	977	1532	1867	1857
320	APBA1	440	4394	666	1240	414.5	364	512	697	526	1481	374	1077	328	321	435	734	1138	850	486
322	APBB1	757	4889	740	309.5	888.5	980	693	302	751	569	1059	541	1913	779	521	713	1736	1270	1023
330	BIRC3	423.5	212.5	746.25	586.5	4005.5	11013.5	801	328.5	747.5	1913	497	610	4024	917	5371	2277.5	668	2108.5	672
329	BIRC2	5448	4373	6115	7270	7305	6481	9126	4814	4820	5233	7366	5629	10899	5092	5578	5208	6592	6123	4877
331	XIAP	514	571	624.5	565	641.5	799	599	699	642	688	743	643	568	683	747	497	612	424	455
332	BIRC5	29	26	85	542.5	191	117	81	93	32	19	9	822	1112	102	429	77	62	37	24
343	AQP8	614	552	388.5	551.5	346	554	34849	494	453	348	353	482	398	360	461	387	623	733	506
364	AQP7	1188	645	1086	1030.5	530.5	1035	543	747	647	809	2171	2342	723	801	1364	1029	999	1257	6341
368	ABCC6	127	82	573.5	1931	226.5	55	537	86	122	204	204	70	52	144	87	198	80	191	52
384	ARG2	364	729	2858	676	421.5	207	438	415	7416	802	694	263	315	2350	458	1294	335	258	281
394	ARHGAP5	1278	2767	1808	904.5	1664	799	835	1540	1436	3364	1650	3079	527	1969	2101	1246	1657	914	1971
395	ARHGAP6	287	431	1641	450	3107	580	330	1147	5938	554	2087	680	275	5049	607	355	4437	1951	833
397	ARHGDIB	14271	5420	9600	19682	24792.5	34799	4377	15484	6728	31215	6670	4065	41206	14458	37755	13971	17896	17169	14474
398	ARHGDIG	97	1215	105	124	209	101	2058	104	233	302	92	253	175	100	221	206	119	458	290
400	ARL1	4824	3160	3725	3361.5	2993	2288	5034	3679	5041	5447	3904	2713	2173	6582	4630	3827	3918	4418	4045
406	ARNTL	6709	6263	1996.5	3706.5	3604.5	3882	877	2240	2081	1891	5461	3801	6714	4217	3571	2191	2912	3473	2018
419	ART3	52	521	41	36.5	45.5	74	1535	39	130	285	18874	10929	71	133	661	480	125	147	6739
433	ASGR2	274	618	292	10156.5	743.5	187	78	575	478	134	106	267	87	82	174	186	2406	1136	1965
501	ALDH7A1	1566	1326	3869	3756	896	690	1346	1587	2809	1540	556	812	583	2486	1418	1370	1719	1894	1358
537	ATP6AP1	1267	2130	1478	650.5	1568.5	1346	1614	2203	2019	1482	597	821	1034	1804	1237	2314	1806	1600	1489
563	AZGP1	367	535	11324	46836	2850.5	945	28839	52	44854	60694	182	3111	544	246	28975	34983	133	16168	6201
571	BACH1	272	241	592	619	1028	544	424	958	571	1087	912	1043	455	372	771	424	484	267	289
578	BAK1	3016	1875	1621	1644	1372.5	1594	1561	2311	1236	1225	1380	2352	1540	967	2901	1555	1939	2649	4398
579	NKX3-2	58	41	49.5	109.5	48	92	63	73	66	45	37	77	72	92	63	91	122	126	70
587	BCAT2	1223	453	620.5	394	564	439	1003	840	608	620	636	476	335	724	613	621	670	1186	940
598	BCL2L1	3296	4278	6995.5	6341	5826.5	2461	4097	4733	3747	3048	2395	4712	10584	2930	4558	3213	3234	4175	3309
608	TNFRSF17	18	11	21	26	39.5	736	23	14	29	338	3	148	540	159	783	778	23	368	4
631	BFSP1	60	121	61	35.5	96.5	86	151	81	84	67	46	139	86	279	76	121	148	156	77
637	BID	432	1563	582	2756.5	1426	1413	608	416	715	585	351	227	1787	690	1515	1343	674	565	1116
638	BIK	127	81	115	151.5	130	159	177	98	278	136	74	100	164	162	365	511	93	225	86
639	PRDM1	341.5	247	354.5	361	851.25	1421.5	312.5	211.5	300.5	374.5	270	180	377	753	2526	1034	933	681.5	585
650	BMP2	241	220	593	489	1848	495	637	697	212	164	294	106	139	1299	392	597	462	801	328
651	BMP3	62	52	85	41	231.5	24	22	35	57	69	91	48	16	38	135	339	49	99	32
652	BMP4	655	236	543.5	294.5	943	381	195	747	655	339	445	194	224	356	577	506	630	1218	523
658	BMPR1B	141	453	469.5	79.5	109	43	158	36	2557	69	230	290	567	46	104	400	260	458	96
659	BMPR2	4794	7441	4329.5	2302	11118.5	2071	1574	5415	3682	3342	5015	1629	1499	4199	2646	2528	5568	2414	4100
662	BNIP1	397	376.5	337.25	526.75	314.75	388.5	497.5	295.5	408	363.5	368.5	722	325.5	604	370.5	472	292	346.5	348
687	KLF9	992	732	636.5	698	659.5	465	545	778	525	439	860	705	353	847	434	418	618	613	451
689	BTF3	20220	9943	21007.5	21472.5	21729	21535	22757	16459	18012	27990	29445	9194	23465	23364	20879	25688	21803	20387	20171
701	BUB1B	26	43	192.5	547.5	179.5	163	88	245	28	33	11	1994	2268	109	779	90	96	67	23
708	C1QBP	7011	5295	5702	8171	4685	3767	4336	3462	4070	5193	10449	4010	3396	8280	7608	4208	4120	4195	9356
750	C16orf3	175	236	157	220	172	181	301	307	187	250	120	247	255	177	264	392	224	322	201
765	CA6	74	43	21.05.09	60	70.5	181	47	3	12362	62961	78	34	105	55	3732	1203	14	70	154
768	CA9	84	87	56.5	220	99	86	215	10	107	102	86	83	67	44	158	84	60	5730	465
770	CA11	1424	1868	752.5	808.5	831	876	336	1119	711	539	656	941	399	698	1060	744	1051	1367	922
771	CA12	119	866	13430.5	353.5	495	167	1567	227	1008	1335	187	321	92	727	8613	1944	2905	2289	142
813	CALU	8288	5174	9059.5	9305	14170.5	6270	9686	24284	10815	10993	11190	4544	4223	10210	7344	9798	16574	12946	26573
816	CAMK2B	1750	35455875	1036.9375	1556.75	1030875	1811	1701.5	1109875	2416875	1121875	9725.75	2839.25	938875	4842375	2411875	1206125	1642.25	2124625	6825.5
818	CAMK2G	349	1189	495.5	459	423.5	548	369	1148	593	469	1919	241	427	484	477	689	747	748	518
834	CASP1	708	333	445.5	759	2632.5	2694	450	1645	600	759	310	256	1512	533	2051	786	935	1023	758
835	CASP2	513.333333333333	455	727.166666666667	548.5	838.333333333333	1257.66666666667	567.333333333333	850.333333333333	543	640	214.333333333333	809.666666666667	1461.33333333333	643.666666666667	1312	575.666666666667	837.666666666667	628.666666666667	441
837	CASP4	3335	559	2328.5	3787	9284	9869	4559	13495	3923	7855	1624	769	5783	3005	8969	6219	4102	5471	2696
839	CASP6	319.5	110	887.25	870.25	576.75	626	1031.5	253	642.5	510.5	247	130.5	912	978.5	535	587	643.5	693	308.5
841	CASP8	462	195	381	476	715.5	2963	450	340	414	623	227	198	2306	416	2479	1206	418	351	389
842	CASP9	1543.5	540	780.5	657.75	615	618.5	831	681.5	664.5	535.5	550	760.5	617	883	744	795.5	709	725	587
843	CASP10	455	291	838	978	1842	2207	937	1115	594	494	358	221	1759	884	1140	1619	1108	1580	1046
844	CASQ1	273	450	112	174.5	188.5	629	264	994	763	1839	51627	425	224	1111	5943	186	261	336	1986
845	CASQ2	44	42	36.5	17.05.09	83	46	24	1	236	192	6638	59	37	148	589	404	648	638	22580
858	CAV2	998	598	1015.75	1461	12169.5	1131	2841.5	4052	1646	1144	1313.5	1285	771	8315.5	1210.5	3423	3601.5	2920	5930.5
859	CAV3	38	6	5	1	08.05.09	6	10	1	6	10	688	3	23	6	54	3	4	46	208
871	SERPINH1	2811	1269	3914.5	1694.5	5552	1653	1320	4715	1685	827	950	1143	1243	2317	1060	2747	5125	3820	1898
874	CBR3	44	100	56	54.5	76	100	52	136	202	267	67	64	49	126	426	348	192	152	119
890	CCNA2	610	887	1137	3506	1884	941	611	1166	914	957	283	1891	4500	857	2111	639	1585	1052	548
898	CCNE1	343	218	101	452.5	123	156	115	1695	58	98	127	887	277	178	383	74	123	83	176
902	CCNH	4803	5383	5077	4529	4353.5	4854	4648	1653	4767	4303	4481	14751	5957	5671	4933	4557	3098	4905	4442
904	CCNT1	3646	2505	2841	2187	3017.5	3074	2830	4008	2158	1888	2504	8323	4012	2472	4371	1394	2884	2314	1960
905	CCNT2	806	865	864.5	1094.5	1147.5	1464	1338	918	1007	1089	787	710	1721	1224	1034	1177	1046	1329	543
939	CD27	322	256	317.5	341	427	3399	317	368	559	815	222	252	1820	804	2779	1773	371	861	341
943	TNFRSF8	162.5	155.5	174.75	207.25	212.25	210	280.5	204	185.5	161.5	177.5	244.5	265	194	311.5	199	213	324.5	169.5
944	TNFSF8	282	195	149.5	247.5	261.5	692	179	296	253	231	136	181	893	169	669	213	195	370	214
946	SIGLEC6	4058	4265	2238	4217.5	3034.83333333333	3959.33333333333	2842	11618.6666666667	2726	1574.66666666667	1487.33333333333	3074.33333333333	4249.66666666667	1809	4150.66666666667	2548	3741.66666666667	5589.33333333333	2648.33333333333
954	ENTPD2	338	365	305.5	223	248	305	295	339	384	203	175	422	230	211	438	275	513	540	324
955	ENTPD6	897	1144	780.5	780.5	564.5	594	1592	573	1481	1377	868	833	1462	861	629	1142	588	655	1396
956	ENTPD3	143	1742	392.5	49.5	405	202	3584	120	1089	3440	303	156	230	1038	1842	3093	871	638	274
957	ENTPD5	438	260	1167.5	1548	309	297	362	203	1090	271	390	416	265	248	336	353	304	325	302
958	CD40	919	398	439.5	495	1103.5	1639	717	746	774	785	522	381	667	781	1567	1339	917	858	1231
968	CD68	2383	973	1721	4323	5839	4518	569	2707	804	1183	906	374	1577	1061	2659	2652	1135	1233	1221
970	CD70	703	713	585	529.5	629.5	798	679	790	732	472	262	682	803	524	628	809	643	939	532
988	CDC5L	6776	7400	6648.5	7398	6459	6240	5781	7932	7009	6327	11619	7519	7378	6672	7389	5747	7318	6443	7327
990	CDC6	176	160	113	390	139.5	114	156	843	80	115	169	442	383	111	338	91	138	258	116
991	CDC20	529	541	671	1509.5	786.5	749	881	964	623	467	296	2886	3089	434	1256	799	595	629	456
996	CDC27	1060	1587	1128	2839	2294	1139	1014	1678	965	1558	2259	2329	1786	3176	2136	1408	1786	1084	1542
1012	CDH13	149	2004	343.5	81	878	173	62	169	293	145	1958	293	92	333	421	591	4405	2280	6986
1018	CDK3	157	143	203.5	288.5	230.5	257	261	287	199	136	55	204	186	200	197	248	290	278	122
1021	CDK6	2209	1224	2146	1749.5	2295	929	2036	3379	1011	817	335	5225	4741	751	1669	916	899	926	2039
1024	CDK8	1209	1402	1351	1501.5	1052.5	913	1596	1285	1179	1478	1622	3147	1403	1147	1133	878	1876	2034	1190
1025	CDK9	2016	1872	1633	1715.5	2296.5	2482	2943	1914	1860	1408	990	1936	3745	1415	1639	1937	3151	2306	1654
1031		394.5	144	195.25	247.75	222.5	274.5	297.5	108.5	250	194	593	141	1097.5	253.5	307.5	509	417	325.5	476
1040	CDS1	374	992	711	152	685.5	118	476	1098	610	964	85	782	327	1531	1000	1402	176	275	190
1041	CDSN	340	195	176	213.5	191.5	198	253	487	214	168	101	218	224	199	294	189	257	290	245
1066	CES1	512	145	180.5	23972	3846	480	576	321	835	418	228	1017	217	395	700	3465	1894	1092	1405
1101	CHAD	1144	501	324	1061	226	195	4306	183	268	630	440	217	207	173	1977	24793	162	579	453
1102	RCBTB2	738	643	1234	615	940	1204	652	857	1144	1737	474	619	1050	2578	1440	1235	1475	1109	769
1104	RCC1	416	179	470	714.5	678	512	441	528	337	540	501	697	1201	514	711	641	608	435	311
1105	CHD1	1173	704	1252.5	1458	1451	1453	940	1308	1152	1144	1057	1627	4795	645	1434	832	979	882	780
1108	CHD4	1659	1493	2282	1040	1540	2081	1758	1234	1291	1210	1099	1216	2967	1963	1831	1515	1478	1742	1411
1111	CHEK1	220	241	769	1011	523	507	319	794	498	433	132	1980	1930	336	1638	227	402	362	170
1113	CHGA	7007	1330	270.5	210	263	189	3415	257	528	224	201	1984	198	5798	289	283	413	2821	120
1116	CHI3L1	230	2633	2320.5	3878	4921.5	2467	769	625	627	1403	2765	382	1218	593	3016	9008	549	654	814
1119	CHKA	28812	22807	14218	14911	17770.5	6766	31405	6687	18102	27844	5690	23185	6921	20755	7634	18024	3871	13053	7378
1147	CHUK	816	758	1163.5	877	939	885	713	900	767	860	1231	828	1104	988	1090	723	760	684	678
1153	CIRBP	5426	4068	7311	2684	4444	5699	10803	3440	6154	6853	4312	2721	5447	10420	5648	7040	7242	6249	3739
1155	TBCB	4575	9536	2630.5	2804.5	3203	4457	3578	2043	3628	1521	2779	3457	4100	5051	3448	3632	5238	7031	4408
163	AP2B1	2631	8055	3799	2551.5	5335.5	2406	1092	2818	2950	2478	3700	4725	1497	6084	3418	3070	3900	2749	2295
1174	AP1S1	206	402	299	204.5	218	259	368	276	373	187	76	398	226	222	302	296	287	259	217
1176	AP3S1	17037	20604	11626.5	20202	23187	14587	14989	15484	10444	19751	11695	21678	12264	21188	16883	8920	25362	18944	25299
1179	CLCA1	19	12	29.05.09	18.05.09	5	25	20	2	1	13	47	21	6	1	3	1	1	38	53
1185	CLCN6	1160	2166.5	1130375	688625	1192125	1255	1431.75	932.75	979.5	577.25	788.5	1662	987.25	897.5	904.5	456	1186.75	823.25	792.5
1186	CLCN7	927	754	871	723	616	1106	681	555	667	660	729	715	662	941	663	640	688	813	805
1192	CLIC1	2178	900	3441.5	2626.5	4860.5	3031	2614	4420	3096	2078	987	1368	3215	4104	4605	6066	3766	3440	1905
1193	CLIC2	557	236	358.5	928.5	2697	1816	523	434	371	514	633	196	894	2908	1394	1165	2159	1323	831
9079	LDB2	3543	5339	4540	2643	11846.5	2493	2254	4899	1340	1102	1686	789	1240	3265	1452	2346	13329	7674	6031
1196	CLK2	4047	2295	3488.5	2915.5	3151	5342	5197	3128	3458	2266	1643	7613	5592	4358	3548	3299	5058	6071	2237
1198	CLK3	1011	990	1029	1010.25	1239.75	1264	1192	1350.5	1348.5	1096.5	1019.5	1903.5	1184	1251	1339.5	1227	1578.5	1344	1309
1207	CLNS1A	707	439	521.5	453.5	349.5	719	546	247	503	428	391	460	810	677	652	429	686	524	345
1209	CLPTM1	6724	6635	5303	4194.5	2929	2493	3637	3705	4682	4859	4092	5074	2346	4465	3158	4525	3370	4068	4298
1230	CCR1	196	181	228	399	764	600	65	824	124	107	119	184	241	121	422	252	179	160	128
1238	CCBP2	205	113	221.5	585.5	219.5	218	131	9377	159	204	102	196	144	245	218	259	199	193	114
1258	CNGB1	93	264	43.5	80.5	108.5	85	44	138	56	145	106	97	70	66	2794	252	106	80	739
1261	CNGA3	60	174	25	43	49	1	134	46	45	55	40	105	71	55	61	129	74	194	28
1264	CNN1	1793	456	1054	1487	2859.5	2224	3069	2404	24064	3081	1442	2657	492	1495	1848	10852	37020	30490	6240
1316	KLF6	1163	1511	1646	1624.5	2442	1921	1083	1555	978	911	2354	1922	961	1314	1804	1791	1963	2017	1014
1352	COX10	840	749	1113.5	905	621	841	808	744	636	937	5595	3740	665	1014	1130	646	742	1283	2774
1362	CPD	512	892	1103	1320.5	1644	685	893	2082	1444	3992	771	2427	487	895	1930	2689	1019	731	498
1369	CPN1	304	414	254	3056.5	278	260	209	320	284	278	295	484	310	160	1317	306	231	376	347
1389	CREBL2	12955	3381	2847	2039.5	2534.5	3965	2802	2155	2758	3916	1147	2439	2422	4793	2693	2259	2308	2408	1509
1400	CRMP1	169	2420	406	118	578	196	293	178	135	203	128	248	148	168	190	141	1266	743	159
1432	MAPK14	465.75	583	610625	935875	930.5	721.75	609.25	889.5	432.5	707.25	627	359	1189.5	983.5	926.75	545.75	1127	655	508
1434	CSE1L	1753	2567	2175.5	2155.5	1995.75	2152.5	1761.5	3305	1987	1885	3357.5	6566.5	2928	1927	2369.5	2206	2312	2257.5	1608.5
1460	CSNK2B	13773	8202	12480.5	11915.5	9685.5	6829	9523	9506	8160	8728	12738	20592	14002	11701	10914	14056	10337	7734	12300
1474	CST6	340	263	217.5	279.5	534	294	347	553	284	219	146	266	294	701	323	322	289	402	393
1477	CSTF1	2656	2529	2820	2758	2633	2285	3108	3300	2781	3576	2424	5726	2901	3044	2958	2425	3031	2727	2661
1478	CSTF2	699	1131	923.5	727.5	975.5	1160	800	679	1029	992	794	1426	1116	1106	2283	1009	980	868	694
1479	CSTF3	1757	2419	2217.5	1918.5	1715	1978	1773	2168	1958	1651	1960	6511	3030	2488	2266	1279	2338	1889	2018
1487	CTBP1	3132	4245	3020	2751	3302	4119	6560	2656	3155	3247	4502	1787	5249	3693	2981	3426	4262	3465	2910
1488	CTBP2	770.5	529.5	1397.5	699	889.5	1111.5	1225	888.5	1603	818	584	1598	848.5	1145.5	1026.5	805	840.5	757	548
1489	CTF1	574	250	430.5	273	627.5	227	380	278	822	325	775	500	379	866	314	735	1771	1199	1423
1500	CTNND1	5489	4168	11493	6403	12381	4681	9209	10714	10540	7400	3040	6659	2680	11624	9653	7126	9397	8226	5532
1501	CTNND2	54	4581	18.05.09	118.5	39	66	1129	1	216	102	26	205	33	38	48	71	35	85	323
1515	CTSL2	341	408	3106.5	788	721	410	559	3119	497	505	383	9471	35245	673	1196	732	647	548	440
1519	CTSO	2431	1096	1983.5	2395.5	3815.5	2683	1408	2292	2462	1344	652	1005	1144	3204	2062	1795	3936	2920	1915
1522	CTSZ	1862	1026	1863.5	3028	3423	4069	2562	2611	1839	2614	1144	697	1665	2259	2699	2847	2283	2385	2862
1525	CXADR	423	2023	1449.5	2988.5	1349	257	2030	75	2918	2227	20	6139	298	3082	1349	1112	736	1077	1179
1539	CYLC2	14	6	6	08.05.09	2	8	227	2	71	15	1	8487	26	6	21	27	68	11	1
1601	DAB2	17792	1061	15946.5	3529.5	5937	7786	4482	43861	1739	4376	2122	1433	2892	2483	3324	2541	6785	4633	3564
1603	DAD1	42505	28313	44086.5	44183	31506	30952	48275	28421	39430	43136	25988	31305	26912	34320	26279	32372	30339	34845	41239
1606	DGKA	565	905	295.5	368	720.5	5103	859	966	1044	1710	161	646	5802	577	3412	1819	718	675	327
1608	DGKG	688	1629	373.5	396	932	538	300	1098	338	320	667	291	200	230	371	280	457	556	1592
1609	DGKQ	87	63	16	60	21	79	98	27	65	64	92	31	88	24	62	54	38	48	70
1613	DAPK3	1466	1726	2072	1489	2547	1348	2883	2725	2455	1537	1362	2230	1617	1256	2193	1577	3074	2572	2762
1615	DARS	4536	3704	5508	4152.5	4544.5	4602	3455	3733	4765	4784	6018	2139	5021	5842	4796	3829	4571	4633	4401
1616	DAXX	1909	1037	1661	977	1442.5	2338	1244	1472	1258	1201	1797	2508	2186	1317	2196	903	2026	1997	1163
1618	DAZL	258	216	194.5	271	200	295	301	292	280	127	103	5630	228	210	412	176	230	401	261
1646	AKR1C2	426	334	746	8856	1657	318	209	167	283	424	2518	456	234	421	643	9852	459	494	737
1652	DDT	1842	1225	1969.5	5886.5	1106	1294	2449	1170	1818	1637	2116	1064	1336	1801	1441	1487	1225	1836	1906
1654	DDX3X	3993	3878.5	4047.75	3817.5	5256.75	4799.5	2517.5	5082	3505.5	3876.5	5355	3478	3511.5	2784.5	5432	3098.5	5333.5	4731.5	4268.5
1660	DHX9	1002	1226	1532.5	1323	1600	1939	1403	1385	1517	1247	1082	1850	2455	2720	1637	1740	2110	1353	869
1665	DHX15	9352	8148	11362	8361.5	12387	11022	10226	11992	9747	7451	5840	10014	15358	10525	11911	10485	10760	9916	6893
1666	DECR1	16805	4232	14726.5	30090.5	7805	5120	7525	2417	5758	8528	15778	7882	7528	7595	8974	6396	4290	6518	41769
1717	DHCR7	6601	1269	828	6798.5	1194.5	337	444	273	1252	624	458	1263	309	696	894	941	443	449	785
1735	DIO3	184	121	148.5	246	149	129	187	204	154	99	92	124	171	121	116	126	132	145	155
1736	DKC1	1001	874	939.5	1284	981.5	1519	1486	1137	1158	1052	1327	1087	1365	1690	1329	984	1075	1640	886
1740	DLG2	668	2789	409.5	286	263.5	241	308	210	450	453	195	566	333	1414	369	271	440	437	392
1742	DLG4	1592	13622	1300.5	850	2526	1246	928	732	1735	715	432	2516	1890	957	670	2330	3004	3307	1200
1767	DNAH5	90	84	103.5	60	358.5	23	107	88	202	54	78	130	70	38	109	553	114	96	89
1769	DNAH8	68	98	174.5	98	82	128	108	520	296	145	101	1665	89	96	433	110	50	182	131
1770	DNAH9	184	223.5	173	235	593	239.5	205	178.5	221	109.5	218	399	224.5	128.5	152	931.5	144	133	443
1775	DNASE1L2	2249	1939	1575	1170.5	1534.5	1931	2832	1832	1876	910	678	1833	1783	1044	2040	1475	1787	2497	1118
1777	DNASE2	911	447	579	661.5	924.5	824	1438	730	1099	1033	686	296	926	2320	1054	1900	1300	983	690
1778	DYNC1H1	1124	2955	1407.5	882.5	1447.5	1144	1103	1434	1262	1434	2166	1425	1281	1018	1400	927	1684	1152	1811
1781	DYNC1I2	3270	4853	4040.5	2421.5	3980	2656	2823	3178	3509	2379	3028	4248	2977	3088	3032	2459	3657	3871	2974
1786	DNMT1	925	1473	974.5	1446	1442.5	2858	882	2608	938	813	553	2502	3388	1171	2331	902	1144	1337	713
1793		1221	2156	3654	1008.5	2754.5	1090	2552	2905	2699	3490	810	1211	696	3633	1352	1281	2801	2014	1647
1796	DOK1	349	250	275.5	363.5	261	284	235	216	211	192	296	271	199	205	311	196	304	311	299
1798	DPAGT1	2040	1009	1368.5	1785	1595	1591	3402	1297	1839	3643	810	732	1285	1951	1400	3287	1928	2321	1282
1801	DPH1	1525	1485	1632	1126	1061	1316	2027	1256	1410	1117	1897	1097	953	1581	1311	1712	2088	2063	1053
1802	DPH2	356	277	302.5	319.5	268.5	363	423	242	270	251	524	492	327	250	347	422	437	351	352
1808	DPYSL2	7838	28098	4427	1675	18465.5	3219	2033	8023	4271	1943	1690	1791	3271	1754	4924	4406	5105	6679	9571
1809	DPYSL3	235	1037	401.5	115	2482	969	248	379	2192	755	4129	877	226	903	1409	1417	5487	2902	849
1819	DRG2	1163	911	977.5	853	1004.5	1296	1110	1050	2458	11746	1558	1426	1349	1453	2274	3271	1563	1303	1186
1826	DSCAM	117	1055	30	112.5	73.5	41	36	109	13	64	35	147	18	65	58	39	50	72	90
1837	DTNA	255.4	7971.8	184.5	183.6	292	106.6	684.4	49.8	325.4	514.6	9013.8	374.4	24.06.09	479	764.8	190.2	283.2	251.6	6648.2
1842	ECM2	1017	496	1244	2098	2015	872	456	195	775	561	912	1017	646	1308	897	2387	3640	1924	1632
1846	DUSP4	734	393	313.5	317.5	1120	413	1374	2745	1195	861	324	304	436	409	676	1555	326	1991	306
1852	DUSP9	539	579	1443	1498.5	540	568	471	2021	652	523	258	510	394	361	624	695	515	778	723
1859	DYRK1A	2972.4	4389.8	3194.4	2835.7	3040	3235.2	2376.4	2052.4	2822.4	3923.8	10233.4	4323	4935.2	3819.8	4155	2933.4	3963.8	2713.4	4115.8
1889	ECE1	11190	1514	2872	2810.5	8206.5	2763	6823	3469	4705	2146	1568	2856	1953	4722	3772	5172	3802	3775	3214
1891	ECH1	28808	8711	25655.5	32910	13552.5	9008	14827	19342	18082	13665	31223	12417	11519	8415	13965	10181	12442	16981	43944
1896	EDA	44	12	38.5	31.05.09	35	5	48	16	64	44	40	35	43	120	6	40	34	19	70
1901	S1PR1	2943	3479	1626.5	2320.5	12325	5467	1298	3287	895	1299	3701	288	1401	3383	2522	2047	3302	2667	5374
1902	LPAR1	1044	4785	696	268	2261.5	1379	759	1469	1109	755	695	1137	492	1260	2030	1601	2379	2317	1176
1943	EFNA2	213	234	224.5	196	219	243	217	200	181	138	155	554	256	132	169	147	213	250	267
1949	EFNB3	293	6196	1635	407.5	1310.5	202	551	286	843	310	198	551	235	246	415	1113	2749	1953	305
1951	CELSR3	131	850	73.5	55	77	203	188	71	92	46	30	451	137	111	155	90	222	163	138
1952	CELSR2	173	1349	459	138	141.5	239	248	159	327	356	551	427	130	618	318	404	194	186	347
1964	EIF1AX	8238	10320	10943	13915.5	13808	7093	10859	10220	8793	11361	21140	5122	8427	15313	11904	8006	15060	12284	10201
1967	EIF2B1	3633	2799	3144.5	2842	3156	3766	3487	3376	3565	2894	3762	3534	3935	3383	3927	2599	4119	3285	2712
1968	EIF2S3	6457	4132	8927.5	6726.5	8327	11127	9651	5670	7440	8455	6556	2448	9238	8461	11564	6892	11051	10140	4932
1973	EIF4A1	9276	5044	9182	8387.5	12735	8789	8468	10000	7733	6924	5738	6721	10583	8198	10992	8804	9765	8331	4825
1975	EIF4B	7026	3909	8806	5570.5	6222.5	8897	9728	4484	8229	15617	16429	3982	6785	10704	11668	6491	9480	8499	6607
1982	EIF4G2	17257	17123	20575	14042.5	20190	14430	16709	23916	17134	19736	25139	17777	22329	19384	16738	16949	18768	15789	29726
1994	ELAVL1	1401	2126	1664	1353.5	1489.5	1287	1270	1191	1571	2771	1663	2379	1705	1319	1815	1489	1499	1386	1293
1995	ELAVL3	394	5686	297	283.5	191	411	358	117	372	196	230	696	320	240	332	545	319	377	464
2000	ELF4	411	91	653	387.5	1620	1779	167	2575	554	460	228	306	1943	295	1347	602	1469	1038	301
2001	ELF5	130.5	102	404	634.5	158.75	146	154	125	302.5	1957.5	117	124.5	165.5	70.5	212	1175	130.5	128	99.5
2012	EMP1	2000	834	2094.5	870	13093	3034	1411	2792	1773	1779	1944	925	1819	6709	23975	5483	4493	3642	3462
2013		1730	1105	1594	3441	14075.5	1470	1538	5943	3946	2849	2264	1084	1150	1746	3471	5281	3805	2086	3123
2019	EN1	153	59	23	37	13.05.09	379	34	7	35	129	3461	152	146	83	43	69	72	40	32
2020	EN2	436	350	412	465.5	480	1061	559	466	619	368	283	612	1729	450	357	455	617	678	468
2023	ENO1	2726	6851	11666.5	6648	7109	5313	3134	3712	4133	7921	5494	3835	6264	4416	8557	4076	3956	3368	2630
2034	EPAS1	4093	2181	3915	4079.5	22218.5	3313	2994	20864	2793	2152	3589	1328	1371	4671	2570	5054	5668	4052	6740
2037	EPB41L2	2875	6649	2768	2099	5831.5	3300	1735	2386	1814	2644	2236	8756	2243	3054	2382	2098	4915	4361	5658
2069	EREG	47	37	40	80.5	119	53	98	47	33	21	21	29	72	37	314	97	38	36	105
2081	ERN1	453	35	62	131.5	132	190	222	94	112	201	94	41	57	86	155	165	124	153	40
2091	FBL	4903	2641	5661.5	4798	6407	8369	8537	3670	6384	5930	5077	6522	8628	8220	10622	5944	8223	10293	3255
2100	ESR2	514	173	92	82.5	85.5	388	108	48	260	156	33	522	669	112	307	292	194	264	199
2104	ESRRG	380	624	2024	71.5	111.5	50	791	3005	349	2005	2563	196	48	497	297	384	29	2295	1054
2135	EXTL2	1302	1122	840	524.5	961	281	516	1292	650	452	491	780	630	865	387	455	1173	784	530
2166		371	679	612.5	573	370	344	1007	476	1340	740	404	1387	428	1197	443	408	296	425	261
2167	FABP4	558	50	168	55.5	504	629	229	647	87	345	991	32	549	636	143	1919	78	197	1377
2168	FABP1	243	136	13514.5	52439	2800	220	441	120	83	62	775	1122	69	266	228	117	171	773	372
2171	FABP5	654	2396	1154.5	719.5	3060.5	4095	3010	4198	1321	1482	2193	1301	3108	1981	8953	3304	1271	2315	6154
2172	FABP6	1129	805	714.5	486.5	843	605	392	726	418	845	372	707	521	435	769	608	650	756	654
2173	FABP7	130	3673	89	109.5	372.5	160	59	165	152	412	1060	135	86	110	772	190	133	115	401
2196	FAT2	84	54	201	94	34.5	24	59	104	555	905	104	543	181	66	1363	462	16	27	155
2239	GPC4	337	189	561.5	83.5	884.5	196	439	630	225	769	511	342	304	352	255	711	689	686	236
2273	FHL1	3958	14717	5274	3606	29027	8061	4044	19114	22651	20844	46856	5052	4523	33695	29327	23467	34974	30844	56067
2274	FHL2	1369	150	477.5	333	331	472	215	1712	1514	699	2537	1334	491	930	820	2216	3088	2390	32197
2294	FOXF1	185	349	341	671.5	7128	1142	448	2691	2632	301	230	230	137	981	707	2469	983	3846	294
2295	FOXF2	109	160	80	78	505	142	84	228	193	55	34	104	69	96	140	572	100	467	47
2296	FOXC1	1287	1036	691.5	643	615	959	348	410	693	1175	677	611	473	326	646	1290	634	1153	1335
2302	FOXJ1	245	211	258.5	225	269.5	222	242	223	251	110	137	218	226	178	311	971	239	254	264
2309	FOXO3	1086	2255	2088	1946.5	3484.5	1576	2827	1805	2036	2632	5721	1916	1538	1653	2164	1726	3089	2033	1704
2316	FLNA	1551	848	3029	1166.5	6751.5	4499	2090	2389	9407	4738	1754	1629	2835	1866	4708	8428	28656	19128	2461
2317	FLNB	2365	1074	3883	1482	2135	1800	3281	2927	5788	3045	723	1592	3094	5029	2048	1848	3638	2242	978
2318	FLNC	543	561	562.5	396.5	826	622	443	621	1995	1000	39709	656	436	546	1804	1013	3040	2140	5757
2323	FLT3LG	452	322	380	437	657	1709	393	513	523	597	363	445	1777	462	1152	863	1404	1038	561
2327	FMO2	3344	174	530	257	11374.5	2521	1091	24	588	2142	2862	208	1109	886	2123	2297	954	888	3703
2330	FMO5	479	272	691.5	4210	473	254	781	213	492	628	328	418	181	152	221	1512	285	524	205
2358	FPR2	259	220	165	382.5	242	234	156	233	205	121	111	179	138	83	113	134	182	90	131
2487	FRZB	735	1518	2062	482	1453	3109	797	16198	1393	2422	1644	2870	1206	2602	3206	20227	7486	9818	2167
2515	ADAM2	7	31	11.05.09	34	24.05.09	36	65	54	57	7	10	2590	17	29	38	49	42	33	35
2533	FYB	506	389	273.5	1209.5	1135	7901	333	906	481	1962	196	431	8683	535	5087	705	347	612	312
2542	SLC37A4	651	531	1339.5	1670	580	615	1358	848	786	559	1006	704	684	512	480	595	608	458	436
2547	XRCC6	13638	10841	14574	11709	13304.5	12674	10740	15077	13615	12377	21942	29025	17549	15329	14387	9641	13728	11046	15589
2550	GABBR1	1824	17817	2084	606	2854.5	2588	1807	830	2392	892	632	943	1187	1273	1490	1724	6845	4124	2221
2583	B4GALNT1	693	1218	647.5	653.5	616	463	626	638	582	508	883	551	434	524	509	495	711	728	889
2587	GALR1	184	161	138	175.5	115	105	186	122	126	86	140	108	137	103	141	101	133	185	276
2622	GAS8	1885	2187	3084	982	1627	1338	2615	690	2342	1498	2120	2962	815	3424	1343	2254	1543	1868	3059
2628	GATM	3236	15873	32605.5	48557	2636	2420	57909	8888	2406	6527	12664	19553	648	5815	8979	9489	2187	11651	7395
2631	GBAS	4047	2463	2130	738.5	2373.5	1045	2830	1269	1898	4720	25918	1032	1911	6883	3043	3605	2349	2649	14076
2637	GBX2	145	166	91.5	110.5	112	123	96	235	117	114	190	147	108	94	272	135	97	157	65
2646	GCKR	1515	834	841.5	5167.5	1977	2853	737	930	1232	1204	222	1181	4751	706	2471	490	1475	1460	387
2647	BLOC1S1	1450	1341	1555.5	1143	1306.5	1162	1843	1580	2511	898	1771	3904	4311	1217	1273	1704	1285	1448	1563
6871	TADA2L	951	1340	1057.75	1115	1221.5	1291.5	1408	1442.5	1020.5	908	1271	2223.5	1685	1783.5	1307	1006	1294.5	1330	788
2649	NR6A1	253	318	298	415.5	274.5	242	848	419	388	286	213	3886	227	880	291	323	242	160	305
2650	GCNT1	158	192	176	226.5	393	545	318	258	582	645	136	298	411	1133	772	625	534	1085	202
2651	GCNT2	101.333333333333	205	630.5	287.666666666667	483.166666666667	349.333333333333	173	295	2109.33333333333	295.333333333333	234	288.666666666667	128	188	406	427.333333333333	245	638.333333333333	1147.66666666667
2664	GDI1	8789	27965	5775	3833.5	7737	5222	5027	6845	6216	2853	4034	4531	7178	5866	4512	6585	9787	8807	6016
2665	GDI2	8423	7919	10466.5	10459.5	8691.5	8603	7806	7982	6085	9171	10675	7642	8602	9472	12115	4266	8935	8907	7567
2675	GFRA2	7574	6279	4665.5	5381	5678	5394	14908	6020	7852	3079	3028	6012	4156	4212	10715	5636	9153	10275	4791
2683	B4GALT1	2467	351	2963	2604	3926	3057	1544	6323	3131	3705	1581	2756	1517	5644	3321	5347	1807	2001	1740
2729	GCLC	1097	1398	1252	4950.5	1509.5	1086	1299	791	1950	937	1064	750	662	1243	1353	3735	1141	1161	889
2733	GLE1	514	307	374	349.5	350.5	652	414	354	447	325	469	1204	689	458	640	466	474	465	326
2762		326	365	669	491	435	826	1138	360	927	3124	238	508	812	469	1547	1669	453	788	339
2797	GNRH2	2764	2212	2544.5	2487.5	2521.5	3416	4199	14374	2975	3164	2377	2765	3569	2773	3182	3107	3629	3101	2135
2822	GPLD1	254	1355	394.5	6770	314.5	373	453	136	630	295	294	826	2688	820	399	251	784	319	303
2833	CXCR3	181	123	132	184	185	1023	217	730	190	313	176	207	816	281	713	394	197	242	134
2854	GPR32	151	120	110.5	135.5	70	153	118	136	129	159	104	94	102	124	116	142	124	163	184
2862	MLNR	44	45	86.5	36.5	77.5	54	20	180	73	34	38	177	46	148	24	94	54	97	45
2863	GPR39	314	252	284	364.5	440	251	528	270	269	127	95	158	223	364	261	282	254	517	195
2880	GPX5	210	79	43	80.5	81.5	114	157	90	99	82	98	1004	161	87	90	107	88	190	69
2895	GRID2	139	331	89	42	50	88	36	74	62	34	62	571	35	27	59	51	76	83	81
2919	CXCL1	198	220	300.5	303	2965.5	525	446	672	386	269	205	243	433	197	426	4963	258	343	484
2941	GSTA4	44389	7226	4624.5	3060.5	4781	1438	6860	7822	4996	3908	3012	4706	1208	4750	3568	5089	3838	11004	2621
2954	GSTZ1	676	641	489	1613.5	359	587	542	543	945	575	582	742	442	589	589	677	784	850	493
2959	GTF2B	1819	1645	1672.5	2700.5	2346	1881	1916	2491	1467	2149	1629	1644	2551	2414	2430	1761	1986	1637	1203
2966	GTF2H2	2222	2547	5218.5	4371.5	3855.5	3677	3506	2248	3505	2100	2092	5019	4573	3881	2921	1745	2747	2383	1988
2967	GTF2H3	1315	1696	1459.5	1432	1642.5	1361	1070	1280	1403	1413	1928	2212	1728	2060	2296	1337	1802	1044	1019
2968	GTF2H4	342	398	408.5	408.5	286	344	343	266	329	264	246	239	412	381	308	366	348	468	214
2969	GTF2I	5320	4549	5496	4096	4721.5	3568	3232	3324	5063	5739	6442	2041	3492	8283	4922	2604	4108	3596	3664
2972	BRF1	150	243	192	106	168	190	324	219	188	185	218	181	168	159	167	156	277	213	157
2975	GTF3C1	1374	1694	1733	847.5	1534	1114	2012	943	3279	1071	2299	1555	1315	3871	2024	920	1422	1083	1042
2976	GTF3C2	1904	1280	1922.5	1385	1479.5	2755	2211	1743	1569	1610	1204	1656	2240	2804	2252	1965	2024	2113	1270
2986	GUCY2F	8	1	1	15.05.09	15.05.09	7	18	30	6	1	1	10	14	9	8	22	9	12	14
3036	HAS1	262	219	162.5	189	250.5	198	206	270	240	152	131	200	198	216	243	201	224	304	185
3061	HCRTR1	188	86	155.5	285.5	80.5	50	76	106	69	162	194	152	59	48	89	73	89	100	216
3062		54	171	18.05.09	72.5	108	228	43	60	66	41	2	60	305	78	245	76	67	126	24
3066	HDAC2	1707	1661	2344.5	1654.5	2436	1419	1616	2525	1834	1448	2248	3810	2975	2265	1958	1677	2494	2244	1592
3083	HGFAC	840	746	705.5	2537.5	693	789	933	1066	666	480	444	740	829	586	707	607	674	1177	1003
3091		19773	6380.5	9377.75	5539.5	19390.25	10328	4466	4702.5	6802	6927.5	1843.5	5861.5	7069	7811.5	10519.5	8917.5	6744.5	6284.5	5049
3140	MR1	869	322	630.5	770.5	925.5	1218	558	585	855	591	340	422	1627	2042	1170	985	1009	949	341
3177	SLC29A2	180	232	306.5	246.5	188.5	290	421	165	265	230	1112	206	293	211	226	304	187	243	299
3191	HNRNPL	7402	6714	9842	6863	9778	7723	10134	8244	8652	9981	7643	10552	14150	13353	9639	10403	9995	9629	5727
3275	PRMT2	887	1793	1573.5	725	1851	1776	1179	1734	1440	1567	725	581	1501	1961	1967	1215	2073	1730	1127
3276	PRMT1	2235	1919	2547	1304.5	2259	2090	2042	1712	2000	1473	4726	1809	1898	3198	2514	1702	3144	2273	2678
3281	HSBP1	7287	7918	7708	4339.5	7687.5	4388	6322	5878	5990	5426	4967	9092	4527	14215	7381	7253	6767	5857	9654
3299	HSF4	2325	1546	1481.5	1602	1291	1613	4223	1572	3134	1663	2396	1473	1674	2269	1690	3043	2295	3001	1753
3301	DNAJA1	6077	7764	5897.5	6742	6684.5	4778	4392	6357	6064	4004	2363	8758	5479	4510	3773	8158	3610	4597	3131
3315	HSPB1	6680	3846	11368	6658.5	10476	7729	8721	28714	9720	6422	18216	2389	6322	7547	16090	15448	17346	17527	23385
3316	HSPB2	686	1085	822	711.5	741.5	1220	835	856	1356	517	1745	1005	849	466	784	723	1017	1398	2139
3321	IGSF3	757	725	843	756	709.5	643	530	1852	641	632	481	750	672	579	796	677	564	1167	1320
3340	NDST1	2386	3228	2118	2397.5	3065.5	1716	2605	2140	3330	5810	1902	2042	1344	2770	1889	2769	2258	2382	2509
3386	ICAM4	390.5	316	374.5	436.75	502.5	354.5	392.5	286	690.5	288	253.5	851	406.5	335.5	404.5	607.5	390.5	518.5	295
3396	ICT1	2749	1629	2186	3472.5	1642	1799	2144	1849	2033	1704	4275	986	1706	2387	2131	2074	1735	2119	3940
3400	ID4	806	6329	7504	1166	6121.5	2842	5133	3085	5843	4396	814	5537	685	39193	2701	4752	8673	8292	3139
3433	IFIT2	409	508	436.5	465	716.5	494	205	634	369	192	123	98	327	307	633	345	428	385	388
3434	IFIT1	4515	2469	2552.5	2238.5	1430	1392	1097	994	1015	1205	1577	596	1765	3460	1235	1314	2364	1639	3918
3437	IFIT3	1168	640	689	635	1290.5	877	290	793	542	276	331	175	775	705	531	1019	915	561	820
3475	IFRD1	1474	1012	1430.5	1403	2247.5	1218	4155	1838	1561	1166	3547	1590	1148	1181	923	1382	1043	1340	951
3476	IGBP1	2799	2102	4089.5	1723.5	3304	3299	4319	2068	3614	5495	7630	2469	4136	5752	3730	4113	4548	4541	3195
3487	IGFBP4	6845	1323	13550	23183	13860.5	7459	5397	6013	8753	3546	4480	2812	3825	16223	5914	8357	29557	21943	7890
3490	IGFBP7	42085	14631	39762	27998	41951	35838	56486	12433	35029	24663	28498	27918	17046	35159	18815	34405	38873	44113	62112
3491	CYR61	2053	342	2036	2794	4585.5	5150	1238	3546	1319	927	1485	428	739	4908	911	4486	4125	7349	3164
3579	IL8RB	968	653	612.5	758	691	953	482	697	619	450	372	753	602	596	834	761	773	1985	596
3587	IL10RA	938	388	571	874	1109.5	5542	526	679	363	874	409	188	1716	672	2823	980	565	876	816
3595	IL12RB2	106	291	119.5	158	146	443	350	457	108	509	703	216	200	85	274	132	101	109	148
3597	IL13RA1	4619	2206	4033	6265.5	7366.5	3064	2649	3830	2449	2906	4754	2800	1792	4591	7243	3428	6392	3491	2565
3604	TNFRSF9	238	215	216.5	244.5	320	1341	159	359	269	626	137	204	723	280	761	247	212	370	275
3606	IL18	492	348	727.5	663	1520	2270	721	414	468	578	956	251	631	701	3912	2099	295	814	220
3617	IMPG1	26	12	07.05.09	15	07.05.09	1	6	6	7	22	112	21	4	10	30	18	17	17	9
3631	INPP4A	457	1746	516.5	395.5	622.5	1396	520	386	490	597	757	483	1214	599	854	504	562	543	558
3636	INPPL1	2244	1252	3154.5	1093.5	2935	2226	2926	4104	2459	2587	4146	1201	1917	2899	2011	2606	3454	2872	3157
3646	EIF3E	24388	9191	23554	26475.5	26468	31210	29915	15537	28112	37392	28298	12089	23353	23858	20467	24509	26238	23805	23516
3654	IRAK1	863	531	563.5	473.5	717	874	1200	625	692	833	1181	407	690	639	1094	717	676	885	830
3656	IRAK2	651	627	352	990.5	1252	777	456	453	484	470	797	317	746	460	1119	899	486	555	419
3661	IRF3	1520	1169	1180.5	1842	1387	2438	1295	2293	1472	1171	746	1513	1868	1463	2237	2012	1875	1753	1246
744	MPPED2	435	640	1000	121	145	216	455	123	3023	1054	443	275	488	4014	235	451	888	499	519
758	MPPED1	334	1127	287	408	444.5	263	420	507	536	238	220	465	265	172	567	564	677	552	485
1527	TEX28	166	131	159.5	250.5	116.5	121	137	560	170	113	219	1126	91	143	141	138	131	192	267
16	AARS	2198	4747	2175	2257	1866.5	1741	4902	1595	2560	2303	2461	1305	1472	3369	1919	1806	2201	2361	2215
20	ABCA2	477	2159	747.5	905.5	625.5	960	638	536	763	482	640	550	435	1017	569	691	540	828	968
30	ACAA1	1433	1138	4209	8404	1363.5	1590	2968	1350	1868	1455	1091	910	1384	1475	6843	1153	1185	1751	2129
33	ACADL	206	237	1696.5	1982.5	1193.5	233	3717	417	2872	1214	1386	385	690	2826	341	819	237	631	293
53	ACP2	1733	1220	1294.5	2393	1307.5	1360	1828	2180	1477	2103	753	1177	1126	1266	1416	2125	1233	1295	1056
54	ACP5	368	199	1453.5	1234	2601.5	4330	312	409	1116	587	145	236	873	566	1342	1277	1055	1323	216
56	ACRV1	127	480	72.5	75	95.5	42	737	125	273	50	77	26038	118	89	101	170	165	109	178
59	ACTA2	13300	2106	10108	7829	24654.5	18581	6341	21525	44992	28319	12078	4608	3253	9111	4929	32470	35764	37656	21414
72	ACTG2	3797	5047	5081	2558	12795	8308	2198	8297	38846	25346	42287	2590	3297	6772	17988	16883	38451	36189	42421
92	ACVR2A	1467	2052	1957	1975	2642.5	1771	2045	1734	3550	2358	1064	2175	1346	1913	1837	2127	2859	2548	1162
119	ADD2	146	10722	219.5	5699.5	798	773	488	66	186	210	163	556	202	341	762	182	464	367	380
142	PARP1	555	1192	757	1063.5	655.5	1308	1359	819	922	715	1414	657	1081	1076	1465	808	792	816	1918
156	ADRBK1	365	637	422	448.5	498.5	1252	385	482	796	523	526	242	1180	363	1111	664	384	371	514
196	AHR	5552	1813	2996	6092.5	14811.5	5232	2613	22829	4296	3962	1787	1856	3661	6349	8389	13054	8520	5584	4912
197	AHSG	27	59	39.5	61265	9143	26	109	7	30	30	27	761	36	170	33	40	25	30	72
199	AIF1	8391.66666666667	4977.33333333333	7034.66666666667	12268.5	13273.5	17056	1825.66666666667	10709.3333333333	3308.33333333333	4374	1668.33333333333	809	23813.6666666667	4060.33333333333	8428.66666666667	5910.66666666667	3627	5108.33333333333	2932
204	AK2	6723.5	3425	13757.25	9927.75	6208.5	6321	9156	4372.5	7475.5	4516.5	6692	5078	6298.5	11868	6893.5	5053	6639	7723.5	6611
208	AKT2	1455	905	1640.5	1419.5	898.5	1424	1847	779	1471	911	3328	1048	1630	3765	1196	1284	1477	1705	1273
214	ALCAM	786	3808	1675	1996.5	5040.5	776	1357	414	2677	2225	111	642	541	4416	2561	5258	993	1454	332
241	ALOX5AP	3177	2022	1121	2712.5	15733.5	4771	1396	2867	1015	1916	1057	669	11709	1506	7134	2419	1960	1763	1365
244	ANXA8L2	401	385	299.5	371	1451	436	366	4760	1187	620	172	414	692	353	9284	3884	494	517	683
248	ALPI	1909	2299	994	1561.5	1372	1672	1071	1406	2723	1123	562	1001	6005	685	1374	2001	1506	2125	1358
250	ALPP	204	202	154	171	153	124	158	15201	190	101	190	156	121	118	114	251	139	189	166
259	AMBP	160	146	235	45004.5	5141	132	8323	169	155	125	125	1210	88	179	143	144	174	231	127
262	AMD1	9279	20025	11265.5	10237.5	10842.5	8101	14708	22619	42515	13656	7326	10106	11404	12161	11217	7662	9356	10153	12536
273	AMPH	157	5977	366	136	266	135	266	35	239	181	328	349	162	119	195	215	888	721	426
313	AOAH	693	455	276	1237.5	1889	3100	254	858	353	825	227	144	2208	660	1893	751	582	740	464
319	APOF	46	105	57.5	2021.5	170.5	26	13	66	65	38	27	148	10	59	95	49	68	126	20
325	APCS	42	31	27	13540	627	47	77	1	58	15	45	231	48	55	71	51	50	137	83
328	APEX1	4379	3114	4506.5	3997	4111	4187	3143	1423	3049	2349	3570	1374	3955	5147	3698	2229	5507	4651	3669
334	APLP2	5060	9431	13432	5831.5	15379	5195	6176	15254	14430	5622	2259	2427	2746	23874	7115	8356	8416	9815	7848
339	APOBEC1	235	153	189	109	122	232	173	51	213	37	57	182	167	32	197	150	163	161	123
346	APOC4	902	834	915	4161.5	581.5	845	800	1128	818	472	415	1355	704	543	818	643	825	778	950
347	APOD	24184	43406	3324.5	1694.5	11368.5	12400	21634	22674	22493	49798	44618	9853	21908	38788	27536	39588	38664	35864	59579
354	KLK3	1506	1394	1323.5	1297	1268.5	1144	22612	1820	46079	7162	686	925	928	1167	1846	2380	1340	1605	1103
357	SHROOM2	718	1374	2320	1377	2379	83	1179	2350	2613	1305	35	1145	1014	696	955	1287	902	690	190
361	AQP4	61.5	5992.5	86	69.5	2536.25	106	39.5	44.5	94	142.5	1137	113	27.05.09	639	161	170.5	33	822.5	356
362	AQP5	764	716	588.5	593	636	719	671	893	686	2768	492	1389	739	465	973	1907	646	689	610
363	AQP6	944	930	1123.5	1250.5	921	839	655	1058	743	691	999	2081	745	935	988	709	766	1053	1081
369	ARAF	4418	2013	5678.5	4694	4896.5	4172	5908	4178	4784	6277	18120	2139	4946	6333	5162	4840	5293	5264	5075
372	ARCN1	2399	2578	2510	2102	2757	2604	4198	2919	3653	4316	1365	2605	2142	2954	3266	2965	2679	2706	1748
373	TRIM23	640.666666666667	1629	663.833333333333	841.833333333333	654.833333333333	649.666666666667	535	580	900.333333333333	607	1244.33333333333	766	850.333333333333	724	632	396.333333333333	913.666666666667	467.333333333333	805.333333333333
374	AREG	275	138	156	256	1471.5	327	117	4817	168	165	421	541	162	132	749	780	133	210	247
375	ARF1	7681	7250	8550	9455	10491	5668	10739	12056	10383	12058	11276	7817	6439	11996	7249	13937	8217	7066	8184
378	ARF4	36473	17265	28081.5	32607	29946	20407	35618	38699	30109	45979	16195	25376	12115	30161	24669	32725	27203	23827	28425
379	ARL4D	527	879	1667	2688.5	934.5	354	373	626	953	1504	320	1806	318	7791	1054	2079	2325	2207	804
381	ARF5	1685	2212	1687	1887.5	1707.5	1803	3730	2653	2334	1464	1481	1949	1953	2413	1555	2464	3190	2680	1786
382	ARF6	2737	1490	3198	4254	3491	5123	1962	3438	5168	5562	1566	1250	4368	2676	4522	4882	2227	2787	1457
387	RHOA	15837	10865	16462	10797.5	19109.5	15806	12006	14918	11423	13008	15955	10472	17411	20444	14580	9099	19511	16715	12553
391	RHOG	998	1150	714	1283	1896.5	1788	858	1653	906	1216	1300	470	2109	1100	2269	1682	1633	1158	1070
393	ARHGAP4	437	288	490	474	869.5	4448	418	811	326	524	163	354	3366	426	1675	427	501	608	328
402	ARL2	1512	2015	2235.5	817	1443.5	1084	1479	1078	1207	1214	3461	2355	955	2398	1091	1457	2371	1888	2567
405	ARNT	4062.66666666667	2522	3808.16666666667	3784.33333333333	5753.16666666667	3651.66666666667	3572.33333333333	4919.33333333333	3044.66666666667	2374.66666666667	3406	4851.33333333333	3017	3302	3188.66666666667	2461.66666666667	6260	4252.33333333333	3255.33333333333
414	ARSD	289.5	237	1166.75	599	604	312	1155	560.5	416	674	127.5	226	228	1551.5	524	301	588.5	1084	403
421	ARVCF	608	682	629	771.5	592	671	704	725	807	508	558	647	414	1005	519	540	674	734	781
434	ASIP	1318	1414	887.5	752	1174	835	2327	1844	1040	516	516	1401	1061	708	1421	1836	1294	1501	972
440	ASNS	673	3255	915.5	859.5	1916.5	2000	7987	520	1002	1997	479	2151	1325	1139	1923	1788	1125	1834	1016
467	ATF3	1476	621	2718.5	1724.5	6673.5	2772	1709	5975	2281	839	1907	309	1117	3432	1101	7873	2775	6278	3997
468	ATF4	6900.5	3907	6073	6733	9683	7313	17901.5	7565.5	7858	13997.5	24324.5	3763	6224.5	8066.5	8096	13604	9320.5	9892	5685
479	ATP12A	154	172	827	204	229.5	193	177	197	247	116	105	184	276	148	1077	7630	194	338	209
481	ATP1B1	3181	12331	21040.5	6133.5	2912.5	1730	7374	767	2684	10956	10998	1437	1270	11929	3628	3769	3156	9380	4915
482	ATP1B2	685	8193	695.5	822.5	607	267	238	172	350	222	219	406	141	397	164	328	866	514	801
483	ATP1B3	4857	1253	1816.5	992	2882	815	452	1878	1276	804	572	1410	1794	1386	1644	2243	1391	931	1177
486	FXYD2	815	840	9117.5	1876	740.5	688	8198	903	640	2285	474	1038	955	370	662	690	683	917	1053
488	ATP2A2	1982.5	6834.5	1940.25	1900.5	2106.75	1713	1590	1691	2753	4651	35691	4224.5	1290	2884	8284	3174.5	1874.5	1586.5	39258
490	ATP2B1	409	4726	1076	1512.5	1251	1335	708	767	603	933	1674	1071	896	627	1674	706	861	678	540
491	ATP2B2	483	3375	227	926	283.5	145	132	196	611	1678	2667	319	222	109	326	190	936	744	532
493	ATP2B4	988	860	595.5	504	1449	768	424	1034	1566	807	721	1060	546	803	1216	1072	4363	2024	1039
522	ATP5J	13322	7839	12345	17505	6067	4558	11336	5872	6810	8382	19549	6926	6626	9309	7648	6689	6404	10103	25223
506	ATP5B	26907	21328	33422.5	25121.5	25038	15276	23569	22061	16953	23539	39467	25817	25746	20539	19464	16840	18361	24507	57304
513	ATP5D	2133	1461	2077.5	2684.5	1021.5	1206	2925	1121	1361	2216	8903	760	1322	2019	1448	1776	1656	1729	4091
515	ATP5F1	11948	10088	15210	12909.5	8804	6724	10360	9829	8515	12917	27780	13941	12261	14820	13349	15191	8251	11307	37649
518	ATP5G3	1633	2279	3389.5	3536.5	1349.5	1463	1625	1015	1651	2156	5100	734	2162	2858	1969	1834	1678	2848	9466
523	ATP6V1A	2236	6001	5003.5	1749	1870.5	1833	1807	1786	2258	3010	625	1732	1718	2317	2081	1630	1245	1337	592
525	ATP6V1B1	247	215	7149	244.5	407	209	743	2973	878	7565	281	172	163	183	533	676	655	428	449
526	ATP6V1B2	1770	10368	3490	1601	2887.5	2289	1432	2446	1392	1733	2625	4171	1868	1788	2019	1252	1403	1402	1294
528	ATP6V1C1	3327	7872	4350.5	2442	3050.5	2349	2409	4181	2483	2584	3210	3844	2339	4286	2689	1489	2281	2126	3384
529	ATP6V1E1	6323	11302	6465	3806.5	4309.5	3422	3417	4976	4554	2210	7066	3437	3369	5948	4945	3587	5058	6374	10858
539	ATP5O	6330	7701	10808	8345	6127	4195	9262	4713	4825	9305	28802	5699	9115	9246	9933	7575	5952	7864	42214
549	AUH	2804	1561	3076.5	1747	1213	933	1789	1028	3402	1731	1220	507	960	2849	860	1216	1306	2247	2982
558	AXL	7767	3133	3230.5	3601.5	9165.5	2445	927	4848	3718	2696	2651	6459	2650	4002	2435	5277	13885	6905	4392
566	AZU1	906	753	626.5	1158	763.5	921	754	785	612	507	481	623	746	473	653	616	864	973	557
570	BAAT	55	143	62	16618	727.5	81	188	106	109	101	106	269	87	37	87	51	85	90	129
576	BAI2	389	1099	362.5	311	357	411	430	423	424	311	302	345	594	366	384	353	443	475	429
577	BAI3	661	8075	336.5	351.5	1078	82	63	45	346	518	236	661	7	212	322	536	1478	998	756
604	BCL6	2355	2357.5	1503.75	2005.5	5215.25	1682.5	931	1639	1654.5	3055	22943	1373.5	3113.5	2172	3009	4174	2781.5	2035.5	2057.5
9275	BCL7B	6498	7219	5387.5	4343.75	4973	4966.5	5304.5	4620.5	5434.5	4013.5	13511	6569.5	4891.5	8090.5	4770	4186.5	5559	7359.5	10892
611	OPN1SW	159	68	105	129.5	175.5	355	227	297	241	107	79	134	237	110	121	211	206	140	107
627	BDNF	179.5	390	98	120.083333333333	193.083333333333	175.666666666667	127.833333333333	181.333333333333	175.5	121.666666666667	149.166666666667	171.333333333333	129.333333333333	191.333333333333	110.666666666667	150.333333333333	169.333333333333	192.5	236.833333333333
629	CFB	117	84	212	11133.5	1409	404	313	788	1111	258	157	139	285	221	571	1678	229	2028	205
633	BGN	21403	2703	12063	24022	27941.5	5731	3026	34907	6433	4945	2392	5115	1648	7566	5313	22302	25986	14737	14816
634	CEACAM1	647	87	976.5	1499.5	2172	459	201	860	1023	2963	176	134	178	220	8507	18311	462	468	335
635	BHMT	461	441	24602	40795.5	1642.5	328	522	528	411	264	295	1545	320	294	319	389	528	560	292
636	BICD1	433	1155	724.5	396	541	782	207	725	747	314	488	314	571	697	680	268	747	552	494
640	BLK	71	81	75	96	82.5	1452	72	68	81	189	47	50	189	152	1147	118	49	143	90
643	CXCR5	214	95	153.5	357	114.5	1853	155	108	151	636	434	482	381	475	1052	240	370	273	527
646	BNC1	365	259	246	317.5	357.5	646	471	431	308	540	359	271	537	394	882	456	435	494	251
654	BMP6	295	279	499.5	433.5	1365	527	213	1364	240	295	402	296	237	210	425	1212	538	405	381
655	BMP7	1182	1137	1235	1133.5	569.5	433	630	1471	875	668	1051	482	568	2670	947	1069	767	933	1819
656	BMP8B	77	85	80.5	81	66	111	173	88	92	183	99	103	118	1635	71	97	200	125	101
660	BMX	72	26	28.05.09	135	243	363	141	286	124	74	150	98	88	213	269	242	350	299	232
667		1318.75	4001.5	1079.75	1447.5	1868875	457.5	624.25	875.5	1578	3526.75	4112	801.5	723	346.5	2347.25	1863.5	2204.25	1273.75	3805.75
669	BPGM	1278	1291	2064.5	7092.5	2250	921	1201	21897	1260	1123	1948	1265	1499	1050	1804	1308	948	1256	1655
671	BPI	101	78	162	1064.5	237	109	84	59	82	57	214	1717	487	76	70	126	173	144	82
676	BRDT	11	8	6	20.05.09	19	25	663	128	137	15	15	38790	35	24	24	44	53	15	14
680	BRS3	42	40	28.05.09	79	43.5	58	80	57	44	84	64	85	47	31	50	36	61	61	170
685	BTC	260	211	204	235	182.5	198	274	253	261	252	179	206	274	169	175	246	269	214	230
688	KLF5	452	288	1231.5	208	3671.5	245	1075	4061	3567	4042	1090	4664	1108	2558	9928	18094	681	1169	311
694		7224	1897	7469	10723	12543.5	19393	10054	5815	6459	5925	3506	3416	11988	4652	11688	8956	10798	13049	5470
696	BTN1A1	187	159	103.5	93.5	239.5	257	103	295	128	159	88	398	197	181	231	112	323	159	82
716	C1S	4168	439	1401.5	26550	6758.5	7642	1554	882	3669	1848	2556	2609	3352	3845	6395	5997	9423	8177	3832
727	C5	243	286	351	14154.5	760	307	1233	120	290	184	80	358	145	217	283	198	379	616	138
735	C9	153	140	144	7507	301	12	172	219	176	132	127	779	127	9	201	138	157	236	168
759	CA1	354	149	369.5	2344.5	1161.5	225	66	1098	214	150	458	223	135	157	172	400	258	459	471
763	CA5A	10	25	12	1056	41	43	21	1	32	8	11	135	27	35	8	35	13	1	13
794	CALB2	1944	1963	1583.5	1355.5	1500.5	1261	2023	2212	1339	1001	1070	2137	1717	1321	1498	1193	2214	1133	1367
796	CALCA	575	772	667.5	725.5	590	650	518	708	601	524	284	572	549	2822	537	538	627	742	609
799	CALCR	5	13	123.5	1	7	1	1	88	1	6	34	67	1	1	7	2	7	6	10
805	CALM2	18753	34065	15954	12840.5	20795	14559	9501	12552	14993	18863	10593	26614	16276	22807	16470	15083	19072	23879	20908
814	CAMK4	88	1614	134	196	247.5	1065	140	52	165	256	8	1895	4939	115	760	137	122	178	58
819	CAMLG	1158	2020	905	881	1119.5	1199	1127	676	1151	933	1951	2165	1372	1639	1145	1320	2270	1307	862
821	CANX	3937	4031	6252	5090	4368.5	3463	6847	6776	5528	10852	2649	4146	2788	7511	3850	5488	5085	4612	5134
824	CAPN2	3803	1372	2820	716.5	4082	1814	1927	1340	2313	2891	2310	1173	1095	2627	2735	5519	3094	6034	2562
826	CAPNS1	13975	12260	12108	7698	12758.5	8420	8931	4659	15301	8401	12207	12663	8160	15575	16403	20376	14470	15111	24164
831	CAST	6716	3463	6975	7286	8706	7528	4457	12389	11085	8012	26724	11098	3636	6980	13835	8549	8325	6806	22640
833	CARS	348	662	378.5	551	431.5	635	872	258	480	466	759	450	447	651	733	681	475	569	338
847	CAT	18426	3827	19360.5	38186.5	14300	5647	9368	4340	7955	9078	11248	2476	8219	11421	5587	8077	8916	8038	10935
857	CAV1	1925	878	1327.5	1762	26918.5	4906	2689	16283	5545	3615	7435	2065	2184	15114	3368	6965	19418	14772	14841
861	RUNX1	157	78	84.5	195	863	481	143	346	363	392	398	163	958	103	630	1641	232	266	136
865	CBFB	828	727	986	996	1439	2190	939	922	1031	1279	1875	612	2199	1676	2198	1321	1320	829	999
866	SERPINA6	58	79	737.5	10674.5	380	166	1162	43	212	61	31	133	50	59	75	377	70	73	88
873	CBR1	3037	4488	4327.5	7316.5	1748	1589	1980	4535	2966	2859	1843	1152	1566	3420	3467	5950	2283	2444	1371
894	CCND2	36187	13915	5981	3703.5	12419.5	15483	17504	11246	13381	4756	1287	11982	5291	15337	8750	6324	21055	16942	39347
896	CCND3	841	248	166.5	294	541	676	230	352	289	320	162	84	1403	512	389	643	249	266	326
908	CCT6A	3085	2529	2739	2503.5	3320	2142	2857	2895	2036	2005	4960	3570	3474	2707	4237	2140	3405	2606	2576
909	CD1A	10	14	02.05.09	23.05.09	94	161	76	8	30	41	27	27	21174	63	246	36	34	26	18
910	CD1B	119	155	149	245	203.5	482	182	230	171	195	116	162	26391	306	332	184	158	428	184
911	CD1C	109	76	123	152	264	1213	97	46	117	131	61	61	9848	193	745	190	175	251	92
912	CD1D	53	54	72.5	211.5	92	237	74	73	72	41	55	73	655	121	156	88	102	70	65
914	CD2	190	38	73	516	1020	4682	178	128	326	1445	96	83	15145	668	5289	1153	310	708	151
928	CD9	6322	2610	4833	1601	8898.5	2083	1872	2082	12479	12960	1828	1065	1675	15735	9504	16824	7192	5938	2322
933	CD22	139	479	235	201.5	167.5	3727	74	33	71	511	38	77	231	466	2992	136	123	241	198
945	CD33	544	279	244.5	511	588	959	206	473	270	326	186	185	453	206	373	403	418	459	322
947	CD34	3396	745	4598.5	582.5	6739	3045	2407	9668	2043	1622	3724	1719	1683	5134	2801	5349	9858	6414	8423
951	CD37	329	330	266	685	1072	10487	388	338	426	1358	170	298	3399	852	4689	1376	524	904	387
952	CD38	653	696	340	859	857	2410	232	394	3401	673	3356	269	16250	723	2107	1019	385	684	646
953	ENTPD1	691	444	527.5	368.5	1643.5	1580	288	3312	780	546	448	525	493	870	2057	954	4113	2468	439
961	CD47	1807	3348	1179	1953	4195.5	3129	1294	2605	4022	3143	1142	1497	3585	3621	3950	1775	1541	1707	1698
962	CD48	188	89	199.5	521	687	5752	231	208	243	1268	146	76	2470	609	3578	950	211	702	430
965	CD58	5436	1653	6642	6192.5	8849.5	5544	3514	3208	3523	4097	4146	3781	3455	5801	7340	7683	5268	4644	17255
967	CD63	2833	942	2429	2162	3067	1937	5028	3458	2207	3732	3594	1255	996	5546	2567	3834	4284	4168	2795
969	CD69	173	80	127	314.5	587.5	1760	149	104	189	315	99	131	959	394	879	538	254	307	276
971	CD72	180	138	188	308.5	363.5	2247	249	217	163	296	68	92	562	523	1371	327	185	272	146
973	CD79A	626	507	709.5	944.5	779.5	17320	929	464	749	3020	630	450	4276	2415	15911	4578	515	3045	1283
976	CD97	1721	573	1434.5	1577	5937	4835	1765	3908	1326	2235	2181	577	4140	1728	3141	2877	10061	6781	1667
978	CDA	317	307	354	702.5	295	331	257	600	256	222	219	332	277	229	570	343	424	356	405
983	CDC2	314	54	377	1171.5	441.5	172	284	630	93	100	20	1465	2679	137	1110	233	199	241	60
989	SEPT7	6795	25361	7008.5	7167.5	11632	8530	4545	9220	5905	4876	9790	6389	11671	9572	9652	9148	13291	10443	12863
993	CDC25A	228	212	229.5	424	278	345	272	297	293	230	191	1016	754	401	336	252	281	108	209
995	CDC25C	122	112	104.5	238	162.5	114	168	115	124	118	171	1265	733	84	209	156	130	162	103
998	CDC42	27211	22780.5	29369.75	21836.25	28723.25	27972	19655.5	24807	26501	25230.5	18127	15086.5	25912.5	20665.5	20741	21590.5	21234.5	23125	22067.5
1000	CDH2	5425	2748	1500.5	2402.5	229	131	236	42	178	66	45	5291	350	369	139	205	677	801	19681
1001	CDH3	64	114	398	71	340	169	92	265	649	276	76	123	1434	105	590	1048	570	218	84
1002		208	956	514	228	385.5	136	314	1067	759	357	245	297	208	321	393	435	215	344	247
1003	CDH5	920	454	1350	900	6774	1400	859	7293	681	650	1100	451	374	1469	840	948	1747	1291	2151
1006	CDH8	35	1685	72	52	83.5	36	1	60	78	79	84	85	9	18	65	48	85	58	49
1009	CDH11	354	504	940.5	157.5	1627.5	385	119	973	367	588	163	313	157	237	406	409	1795	930	309
1017	CDK2	613	307	1024.5	1061.5	1606.5	970	928	3151	892	653	743	731	2668	881	1601	921	1210	871	509
1022	CDK7	1215	1021	1145	1275	1166.5	1015	1000	2092	1202	821	1186	2528	1375	1611	1896	1266	1168	1132	1001
1032	CDKN2D	134	249	223.5	323	102.5	280	149	131	216	75	179	192	279	100	139	188	178	93	254
1036	CDO1	1181	2287	601	11447.5	1621.5	566	1500	11063	881	534	716	1303	353	876	920	1647	968	667	1207
1043	CD52	1931	1176	991.5	1221	1413.5	2112	1023	1069	1163	1216	645	1315	3985	839	2403	1284	852	1395	1342
1044	CDX1	498	259	472.5	320.5	282	591	196	425	485	200	418	709	125	278	602	245	590	708	281
1053	CEBPE	2838	1237	1323	1440	2000	1234	1147	6614	1464	958	700	1616	701	1615	1260	1469	1020	1976	1531
1054	CEBPG	1186	1768	1640	3662	2508.5	2172	3266	2902	1705	1714	7204	3547	1532	1984	3046	1809	1829	1929	1973
1056	CEL	292	283	946	237.5	256	257	55690	293	877	476	226	192	800	229	457	590	371	412	534
1058	CENPA	93	71	125	275.5	151	100	100	168	98	89	32	109	973	60	243	109	62	96	62
1059	CENPB	1166	1084	866.5	877	891.5	1147	1433	748	1303	1203	1988	367	855	1216	708	1341	1382	1468	1080
1060	CENPC1	1243	1271	1121	1426	1593.5	1984	1872	1055	1453	2435	643	2484	2154	2093	2329	1661	1729	1226	917
1062	CENPE	45	51	89	685	152.5	303	58	130	54	116	15	400	641	41	389	43	54	70	190
1075	CTSC	1109	213.5	3240.75	1088.25	3925	3506.5	1249.5	3268.5	345.5	1790	696.5	438.5	1737	1613.5	2438	4102	1087	1383.5	362.5
1084	CEACAM3	1798	753	2612	2817	5067.5	1187	1294	1891	2505	6074	600	844	1280	792	22879	30342	1476	1632	1101
1088	CEACAM8	143	108	154	966	677.5	99	123	202	172	349	214	114	328	74	3616	5306	74	181	259
1089	CEACAM4	337	333	463	704.5	345.5	238	378	770	185	499	279	179	186	154	355	172	282	397	1015
1109	AKR1C4	527	445	564.5	8333	484	438	489	477	422	391	328	440	434	442	1465	1101	363	714	445
1114	CHGB	24479	6498	488.5	131	42	190	6125	64	532	160	120	813	204	282	205	103	158	392	585
1122	CHML	68	224	212	195	241	114	114	395	63	125	215	434	345	138	186	52	162	92	99
1123	CHN1	1013	13718	669.5	215.5	2887	1513	557	1682	800	450	315	2665	274	725	937	692	1317	1153	2153
1152	CKB	284	1579	487	225	524	220	228	185	1230	289	207	526	132	715	296	512	1084	2336	1135
1158	CKM	902	1622	847	720	936	1051	1179	932	3237	9120	50721	1242	831	4822	17830	2340	1257	2911	50575
1160	CKMT2	2710	626	1110.5	367.5	239.5	628	860	107	993	2463	26099	611	414	1040	3725	474	827	2059	38144
1163	CKS1B	715	416	743.5	1053.5	754.5	659	773	1101	712	546	224	872	1827	814	911	838	898	1169	433
1164	CKS2	835	344	464.5	1585.5	762.5	506	194	541	227	112	185	4074	2480	377	1197	413	376	270	275
1178	CLC	123	88	109	1199.5	352.5	298	34	194	94	81	119	76	468	122	126	177	170	129	78
1182	CLCN3	2428	4235	2310	1821.25	1995	931	3028	2351	2629.5	7117.5	2524	2673	1113	1992.5	3055.5	1658.5	1235	2301.5	3145.5
1183	CLCN4	235	2764	361	466	356	278	251	247	199	417	2420	296	264	548	492	340	189	202	1008
1191	CLU	21666	22684	8464	29810.5	14450.5	7456	25597	2530	13119	5090	2169	22649	4846	17911	16520	25063	11373	16989	16786
1208	CLPS	248	170	169	154	137.5	140	48720	162	1095	187	291	116	983	235	159	321	157	426	260
1211	CLTA	3588	4065	3845.5	3042	4126	2955	2368	4638	3839	3704	2711	2825	2318	6528	4706	4074	4385	4495	2922
1212	CLTB	9838	9451	4714	4912.5	4614.5	6342	6828	16046	8029	4954	9705	3077	5579	6206	7707	6659	6620	9327	12425
8218	CLTCL1	702	197	226.5	190	212.5	119	220	203	279	190	3239	1314	186	418	206	174	217	106	287
1215	CMA1	185	103	144	215.5	117.5	477	196	97	165	150	111	58	291	163	233	230	161	400	249
1232	CCR3	25	16	12	20	21.05.09	40	1	43	2	11	10	21	7	13	32	10	37	29	21
1236	CCR7	96	54	67.5	80	165.5	2866	42	41	67	848	311	62	1575	177	1829	143	49	107	133
1266	CNN3	20978	9037	13717	11984.5	19450.5	7313	8680	17296	10560	5246	3215	4976	3572	13812	10844	11279	29338	18006	8511
1271	CNTFR	469	1202	468.5	574	379.5	520	433.5	423.5	455	366.5	1014.5	329	559	466.5	357	773	356	642	620
1272	CNTN1	981	16079	2199.5	448.5	1087	753	1016	685	1772	829	263	1654	252	433	1038	728	2377	1601	443
1280	COL2A1	877.5	721	828.25	1161.75	820.25	740.5	541.5	815.5	776.5	552	532	622	343.5	676.5	1223.5	3264	745	1631	779.5
1282	COL4A1	1384	222	5929.5	1849	12098.5	1435	977	18988	1402	640	1442	565	626	1080	930	983	6798	3685	2807
1291	COL6A1	2165	946	3024	2218	5466	2416	2150	5986	4315	2286	2113	968	3203	2363	2164	4695	14221	11676	3232
1292	COL6A2	3408	482	3845.16666666667	3187.16666666667	12274.6666666667	4986	1952.66666666667	10299.6666666667	9433.66666666667	4029.33333333333	3871.66666666667	2085.66666666667	3718.66666666667	3740	4836.33333333333	6810	25451.3333333333	22705.3333333333	7486
1295	COL8A1	1113.5	354.5	569	384.5	1342.75	247.5	233.5	494.5	615	342.5	863	432	201	1274	477.5	980.5	691	649	1385.5
1297	COL9A1	39	28	25	55	61	41	58	17	900	36	95	162	33	51	57	620	27	63	30
1298	COL9A2	616	448	485.5	366.5	580	424	403	975	475	306	261	353	457	580	556	490	1108	1173	440
1299	COL9A3	211	613	528.5	462	274	341	578	201	425	601	98	435	199	3026	319	1390	242	340	396
1301	COL11A1	140	849	153.5	60	463	21	83	1084	89	264	31	203	19	42	98	930	114	54	33
1306	COL15A1	10908	457	3650.5	406	2223	5719	6883	23197	4467	5444	5201	6677	3839	3774	3940	5875	17310	14201	16596
1307	COL16A1	775	1106	887	461.5	1140	641	640	809	1303	717	556	1656	673	1218	749	1274	3815	2379	775
1310	COL19A1	25	121	165.5	12.05.09	33	334	33	27	58	120	61	73	117	58	325	23	31	102	158
1317	SLC31A1	1485	824	1738	2779.5	1233	638	1140	880	2489	7745	506	879	485	904	1546	2620	835	1119	1098
1318	SLC31A2	549	1728	291	410.5	739	474	445	1533	1100	20102	502	646	351	419	619	1361	165	293	346
1329	COX5B	4233	5303	6235.5	6594.5	2848	3034	4891	1951	3969	5234	19147	1809	2937	6888	3791	3961	2997	4754	18991
1340	COX6B1	6878	8965	11853.5	13059.5	7290	8711	12406	5499	9182	12418	19988	2830	8544	14307	9155	9963	7696	10207	29589
1346	COX7A1	1110	1177	825	244.5	598.5	411	1172	605	697	967	30392	348	715	1479	1819	942	934	741	20976
1347	COX7A2	4325	5974	5498	6514	4999	3870	7938	3970	4876	5505	4418	12575	5364	6483	5696	4518	4522	6483	17397
1349	COX7B	1976	3204	4535	3919	2040.5	1468	2453	1851	1942	2755	8942	774	2347	3524	3089	4238	2337	2504	16975
1350	COX7C	19254	16863	29442	26255.5	12001.5	11468	23986	9649	12773	20241	30232	10144	12260	24725	15125	21416	13026	19422	42823
1357	CPA1	1226	948	745.5	874	715	997	59867	806	1306	549	531	1045	907	792	1163	893	1058	2055	1439
1358	CPA2	22	57	37.5	33	41	28	64384	30	82	28	11	101	189	38	72	46	18	5270	40
1359	CPA3	367	34	192	2029	11556	9134	9410	300	4939	993	1057	1346	6154	574	4977	6213	17094	14112	2043
1360	CPB1	4709	57	59	99.5	50.5	54	63894	77	461	70	57	82	530	85	5	240	27	473	33
1361	CPB2	19	14	20	48992.5	2299	15	93	20	21	1	1	639	7	26	13	21	20	12	13
1363	CPE	2939	16109	1468.5	623	1666	2407	5845	208	11198	2235	1397	5452	1855	16574	4508	3040	4813	3929	2970
1368	CPM	1345	1006	2655.5	1853.5	5449	1376	641	4708	2570	336	481	537	532	450	1156	395	1880	1999	412
1373	CPS1	18	65	55.5	20858	352.5	60	62	101	46	42	35	683	37	72	39	38	93	52	75
1374	CPT1A	1315	462	1285.5	1496.5	970.5	743	1122	522	1182	1577	512	627	834	778	781	1064	1381	1294	772
1380	CR2	69	77	122.5	78.5	68	2198	83	66	62	443	74	77	287	466	2550	103	72	180	96
5648	MASP1	363.5	439.5	341.75	3446.25	555.5	348	266	326	631	268.5	1373	218.5	300.5	209	639.5	479	2523.5	1439	2920.5
1386	ATF2	3177	5630	3334.5	2981	3860	2747	3520	2328	2398	3439	2564	6612	3815	4905	3294	2027	4813	3087	2303
1390		1341.66666666667	450	711	621.833333333333	513	493	703.333333333333	931.333333333333	507	511.666666666667	558	4247.33333333333	684.666666666667	987.666666666667	573.333333333333	663.333333333333	537.333333333333	470	799.333333333333
1393	CRHBP	2918	1113	2365	6260.5	656	504	119	876	217	152	124	229	180	364	225	220	580	404	495
1395	CRHR2	8017	4232	2658	3273.5	8459.5	7156	2113	6309	4181	1325	887	5486	4129	2246	3397	2954	5738	5518	6138
1404	HAPLN1	201	300	230	217.5	264	278	124	1508	357	108	102	225	148	132	170	1708	210	342	386
1410	CRYAB	2116	22560	14572	1097	4479	1662	2580	10404	8460	13663	39747	1396	1854	14264	15325	7131	9570	12098	45531
1413	CRYBA4	69	57	75	76	123.5	73	158	60	119	95	41	71	102	81	103	103	135	179	76
1414	CRYBB1	335	297	256	260.5	261.5	467	236	535	250	170	252	356	419	198	471	255	374	438	398
1428	CRYM	112	1296	740.5	543	243	199	196	140	1565	506	88	317	229	99	904	772	222	205	2455
1429	CRYZ	3594	1594	17784.5	14480	2664.5	2143	8065	1084	3088	2253	1945	1219	1854	5520	2557	1893	5063	6596	3868
1447	CSN2	71	54	57	84	67	62	58	44	150	1676	64	78	715	47	87	176	39	91	141
1452		15374	13760	12401.5	13761.5	19649	11517	8389	14531	16179	14059	18751	12713	16059	14135	15326	10140	19142	11191	21855
1453	CSNK1D	2404	2224	3043	2231	3169.5	3487	3011	2795	3564	2627	3320	2748	2244	4386	3389	3539	2777	2287	1503
1454	CSNK1E	7888	9419	8474	3692	11755	4891	8151	8947	7366	5355	6161	4368	5293	6762	7060	7526	11703	8106	8189
1457	CSNK2A1	5123	7597.33333333333	7081.83333333333	4905.83333333333	6186	5158.33333333333	5409.66666666667	6489.66666666667	6425.33333333333	7092	11493.6666666667	8640	6449.33333333333	6037.66666666667	6716	4647.33333333333	3003.33333333333	6292	7491.33333333333
1459	CSNK2A2	1826	2426	2731	2161.5	2637	2000	2398	4644	2971	2857	3844	16693	2945	2945	2436	1778	2931	3134	3055
1472	CST4	586	132	114	224.5	155	1803	208	199	41515	50524	250	204	317	209	416	4104	544	244	232
1490	CTGF	8879	1512	12119.5	6377	15388	5500	2187	16615	4567	4895	3610	2557	904	19041	5627	32319	26366	19249	5907
1491	CTH	1729	464.5	1013.5	7074.5	526.5	258	1365	72	520	328	308.5	887	148	764	360	835	347.5	452.5	234.5
1495	CTNNA1	3985	2803	4897	2599	6343.5	2342	2452	4534	4018	4415	2455	1494	1184	4357	4100	4905	4288	3408	4326
1499	CTNNB1	6709	5993	6739.5	4249.5	7627.5	3769	5317	7116	5797	5469	4035	3649	4870	7555	6348	6680	8766	6133	4705
1503	CTPS	546	400	361.5	814	432	401	565	562	505	3298	351	682	899	258	587	400	1652	1041	160
1504	CTRB1	1881	1469	1348	1156.5	1313.5	1606	56306	1555	1477	1311	1151	1429	1463	1139	2072	1584	2036	2129	1342
1506	CTRL	705	444	384.5	423.5	408.5	578	63660	543	343	250	337	418	612	323	571	384	511	582	459
1508	CTSB	6204	5080	10214	13886.5	9318.5	10682	3048	6200	7458	7313	5110	1247	3059	29099	5837	8327	9149	6844	9464
1509		10019	3042	5716	7188.5	6946.5	5037	4398	3812	2967	9944	8239	2207	2359	4592	3829	8445	3500	3813	5431
1511	CTSG	834	885	600	2656.5	746.5	1952	844	629	825	487	449	963	1078	471	641	1300	1358	1865	1022
1514	CTSL1	1176	833	2338.5	4781.5	1994.5	1497	2100	6426	1329	1532	1192	2298	828	2884	871	1446	2156	1683	3015
1528	CYB5A	4174	1473	15363	27567.5	7580.5	1774	12262	2236	3385	1326	1211	1679	1982	1924	1793	4731	1880	3979	3222
1534	CYB561	980	567	610.5	550.5	688	600	2360	1067	1288	1021	378	504	293	1030	1584	1350	642	797	685
1610	DAO	78	143	3492.5	6265	52	48	49	129	45	25	80	149	36	41	64	46	78	67	80
1629	DBT	1585	1021	2062	2290.5	1057.5	1156	1123	791	2026	1807	1742	593	1307	1533	1317	943	975	1195	1795
1632	DCI	2874	2574	1686.5	1773	1696.5	2066	2857	2593	1822	1325	1246	2072	1798	1346	17774	1738	1955	3683	1672
1634	DCN	40659	4653.5	16985.5833333333	24241.4166666667	38044.75	37804.5	19021	33015.1666666667	19863.5	28036.1666666667	22387.8333333333	15253.8333333333	21167.6666666667	30431.8333333333	20400.5	36710.3333333333	32812.6666666667	43389.6666666667	44218.6666666667
1635	DCTD	1972	864	1552	1534.5	1291.5	1354	1372	582	1293	1436	1149	546	1082	5241	1492	1248	1435	1366	820
1638	DCT	173	243	69.5	24.05.09	53	64	172	21	108	48	112	269	145	94	109	71	134	113	71
1642	DDB1	14310	5325	6222	4958.5	4473	3496	3895	14901	5364	4883	8579	6903	4301	6831	4699	3958	5034	4195	5731
1647	GADD45A	587	717	4000	4052	2305	708	588	608	619	249	3394	379	1414	1848	1491	2005	1822	1762	2242
1669	DEFA4	154	129	148	660	298	131	78	229	127	113	87	328	252	95	229	147	217	182	178
1671	DEFA6	59	45	101	63.5	53.5	90	805	51	74	54	30	73	150	73	58	62	70	83	22
1674	DES	1781	508	1403	1061	7556.5	5922	4183	4681	43493	18115	44047	3085	509	7651	21412	12290	35467	38561	49349
1675	CFD	735	624	442	1146	510.5	641	855	628	864	466	307	315	465	557	397	1008	429	932	518
1725	DHPS	1358.33333333333	1408.33333333333	1223.66666666667	981.5	1312.5	1568	1596.66666666667	1194.66666666667	1325.66666666667	1138.66666666667	2615	919.333333333333	2014	1229	1301.66666666667	1366	1388	1472	1054
1737	DLAT	3289	3560	4120.5	1961	3007	1894	1925	2190	2087	3096	14541	2155	2551	3769	3749	2057	2497	2865	14540
4356	MPP3	308	309	225	271	372.5	270	306	335	307	206	139	280	66	207	226	239	364	338	596
1743	DLST	4711	2394	5825.5	3857	3869.5	3311	3670	3653	2957	3078	7905	2714	4099	5163	3907	2248	4089	3772	7594
1748	DLX4	249.5	212	132	278.75	166.25	210	114	1287	173.5	183	89.5	192	106	149	201.5	292	194	232	371
1803	DPP4	359	71	6302.5	2447.5	1524.5	1154	568	10654	15738	15420	282	232	1745	356	655	805	765	760	495
1804		520	6332.5	1308	467.25	560.25	505.5	872	625.5	488	482.5	283	3061	585.5	3707.5	256.5	353	4563.5	2293.5	544
1805	DPT	355	61	120	372.5	474.5	1078	911	361	578	646	649	287	711	1349	1259	991	1944	2728	1503
1810	DR1	2073	1957	2059.5	2612	2638.5	2526	1659	2453	1945	1782	2593	7939	3537	2799	4350	2050	2354	2737	2262
1821	DRP2	60	529	128.5	110.5	63	76	63	60	147	118	359	110	214	127	111	102	143	83	118
1822	ATN1	10754	10674	7016.5	2306	7815.5	6465	7269	5695	10288	5557	3357	1833	2561	6851	3240	6131	8237	8777	5740
1825	DSC3	27	11	06.05.09	10	28	37	41	1265	1456	535	3	24	580	20	5458	968	43	26	57
1829	DSG2	117	45	2225.5	635	886.5	218	2277	2830	2963	5118	162	303	1104	3446	1575	1763	353	964	1610
1830	DSG3	45	86	33	67.5	57	77	90	56	114	485	12	31	1145	100	24507	903	34	25	44
1839	HBEGF	274	316	414.5	92.5	1661.5	488	236	231	294	189	877	203	256	412	454	987	1201	1371	1166
1848		893	841	1438	1346.5	4115.5	1129	857	2224	741	7339	762	318	1131	974	1748	2857	866	561	994
1854	DUT	3575	3847	3898	4658	4281.5	5182	3944	4197	3664	4325	3997	3723	7768	9742	5635	3496	4875	4360	4653
1871		771	1046	888.5	737.5	875.5	915	256	619	390	456	919	722	1223	1162	1192	461	609	506	552
1875	E2F5	866	514	1576.5	749	1054.5	2367	986	598	766	906	137	1410	2249	1943	2376	1183	900	832	535
1876	E2F6	285	232	269.5	327.5	331.5	253	332	413	248	262	1282	340	264	527	255	304	455	379	303
1890	TYMP	176	166	198	237.5	353	402	323	234	207	163	112	154	337	222	309	402	214	239	192
780	DDR1	404	822	841.5	167.166666666667	515.333333333333	261.333333333333	1078	982	1154.33333333333	1159.66666666667	421.666666666667	187.666666666667	738.333333333333	1247.66666666667	712	1735.66666666667	402	431	231
1906		122	197	217.5	171.5	2379	227	229	562	203	299	315	145	135	109	181	353	328	261	167
1907	EDN2	178	150	170	138	210	193	225	69	200	173	75	414	180	167	303	772	205	252	190
1909	EDNRA	81	46	278	112	824	36	49	127	309	100	160	156	118	166	179	219	1169	661	303
1917	EEF1A2	1863	8057	456	466.5	471	588	837	508	1046	1742	45554	476	578	924	2645	560	406	787	17535
1933	EEF1B2	2358	1553	2315	2905.75	1912.25	3352.5	6125.5	1667	1897	3143	4922	1033	2166	3224	3628.5	3200	2089.5	3159.5	1769
1936	EEF1D	1586	1009	1300.5	1216	1447	2624	3259	1348	1453	2897	2708	822	2516	2204	1889	2332	1601	1467	1417
1938	EEF2	9600	7386	13110.5	9096.5	11208.5	13844	26742	8052	16259	25360	20274	7904	11095	15428	15107	10576	14916	12848	15083
1946	EFNA5	353	1047	1557	292.5	1003	548	268	446	1520	1340	228	447	445	691	1365	1653	445	746	2303
1950	EGF	26	35	1851.5	58.5	42	30	2801	17	135	791	1299	29	36	97	184	266	60	33	251
1958	EGR1	1285	343	944	770	1656	1536	1024	317	861	476	1189	111	864	2386	405	3544	917	1977	1689
1961	EGR4	511	525	390	438.5	397.5	365	387	579	325	312	334	577	645	309	414	306	534	633	478
1962	EHHADH	384	387	6306.5	13421	646.5	474	1071	340	900	662	208	591	370	942	587	657	510	938	1079
1974		11670	20946	12750	8781	13403	15419	15257	8529	11429	10532	28406	7593	12328	17609	12668	7760	17923	22536	14193
1977	EIF4E	5583	8130	6921.5	7574.5	6918.5	6038	4790	5416	6348	6399	7732	6805	7534	7839	8669	10508	4688	4847	6420
1983	EIF5	5078	8795	5498.5	7227.5	7298	5184	5672	6621	5362	4617	11132	8372	4310	7629	8501	5402	4081	3852	3815
1984	EIF5A	8598	4587	6176.5	7968.5	6551	9060	8783	7142	7550	6666	8511	7632	7609	5783	9983	4886	5824	5896	5076
1990	ELA1	254	181	237.5	248	169	175	234	181	243	206	92	169	221	214	219	124	199	120	176
1991	ELA2	496	300	311.5	939	421.5	314	445	380	347	261	340	193	439	187	234	373	249	622	393
2005	ELK4	3031.5	2550.5	3685	3090.75	3604	7322.5	3495.5	2780	28983	3183	2209	3334.5	6347.5	2283.5	5168.5	1828	3367	3407.5	2849
2015	EMR1	31	20	24.05.09	227	375	137	36	97	30	57	26	88	305	28	188	64	38	37	32
2026	ENO2	593	3861	542	395	607	901	338	444	496	496	373	434	754	647	713	458	929	828	595
2027	ENO3	1132	892	2153	3832	1694.5	2051	1152	1582	1539	3473	47157	1322	1682	2313	5335	1518	1617	1543	5151
2028	ENPEP	284	60	5804.5	1397	802	172	169	1282	126	119	411	98	403	332	138	212	2182	768	619
2039	EPB49	1022	3956	1899	3497.5	1510.5	387	1477	850	1212	1292	1756	985	632	1968	620	1142	687	804	2445
2053	EPHX2	1089	223	1617	2274	298	553	1490	191	1443	706	208	293	1679	836	425	459	509	524	454
2060	EPS15	4372	5583	2581.5	2006.5	3713	3512	1815	3300	2888	2227	4538	7687	3476	2334	5652	1980	4302	2982	4194
2065	ERBB3	239	1526	2515	2128.5	1490.5	269	3903	1635	3221	3569	119	261	162	659	1071	1317	353	1302	339
2067	ERCC1	3029	3166	2968.5	1815.5	3269	2548	3564	2800	2906	3908	3139	3895	2531	2603	4403	5202	5634	7719	8329
2118	ETV4	189	361	298	275.5	195.5	303	347	395	266	179	146	205	137	218	273	311	223	273	308
2120	ETV6	1714	802	1486	1023	3174.5	3021	1361	1943	2235	5623	1133	1188	4547	1719	3331	5090	2841	1740	1601
2125	EVPL	724	441	625	631.5	687	466	740	754	767	1385	307	542	515	599	1683	857	572	571	601
2128	EVX1	723	208	172.5	168.5	229.5	222	152	238	223	117	125	251	228	231	207	271	272	262	164
2140	EYA3	999.5	1399	2639.25	1227	1523.25	1656.5	1530	1276	1822.5	1763.5	1748	2999.5	1724	1782.5	1637	1201	1542	1010	1735
2145	EZH1	2361	3648	3241	1902.5	3129.5	4620	2585	1932	2428	2513	5293	1937	4404	3489	3178	1837	5182	4151	3637
2149	F2R	2909	221	2118.5	1987.5	4092	1527	497	882	633	521	358	1958	665	1276	3526	1809	2796	1250	1411
2152	F3	1377	2964	1396	402.5	6924.5	975	804	5102	3639	1575	641	2068	490	3846	3138	14300	1185	1431	2951
2165	F13B	6	9	6	8015	43.5	23	6	1	2	1	1	124	5	15	6	5	4	5	19
2180	ACSL1	1577	1426	5026.5	14086.5	2932	1278	810	666	4556	4051	20066	1508	990	1987	2118	1904	1365	1193	6359
2192	FBLN1	12488.25	2619	5407125	2684.75	17354.25	7560.75	4311.75	28737.25	18216.5	3159	3313.5	2555.5	4481	9203.75	4426.25	18773	27018.5	23532.75	15317.5
2197	FAU	2600	1483	2020	3484.5	2068.5	4718	3565	1434	2951	1815	2287	1581	2817	3444	2168	3765	3027	2094	2750
2199	FBLN2	661	535	659	721	701.5	547	725	1272	846	693	975	1173	836	862	751	1193	963	957	1173
2201	FBN2	1087	136	718.5	158.5	362	225	163	10128	192	62	33	997	196	120	262	124	350	327	592
2204	FCAR	76.5	58.3	114.55	417.4	954.3	180.2	58.5	200.4	58.7	53.6	96.3	38.1	156.2	95.4	73.5	148.6	75	63.2	115.9
2205	FCER1A	109	44	94	220	948.5	167	150	34	307	223	262	218	241	321	1355	471	739	613	281
2208	FCER2	76	83	86	123	142	4360	147	68	110	631	54	77	587	335	2030	226	116	267	129
2219	FCN1	289	156	337	1027	913	685	166	518	318	201	181	276	656	294	487	373	469	331	425
2224	FDPS	5062	1422	1745.5	6372	2518	1623	2488	1479	1778	1721	1167	1279	2114	1595	2417	1931	1755	1955	1369
2242	FES	434	405	384.5	605.5	755.5	870	539	499	426	1052	221	357	509	419	671	516	1001	766	499
2247	FGF2	275	440	283	341	399.5	239	122	354	266	209	380	303	130	318	268	274	607	535	465
2249	FGF4	127	80	107.5	134.5	106.5	75	374	83	189	235	183	102	98	82	155	553	84	108	128
2252	FGF7	651	345	994	171	3823	1505	414	1419	1478	1058	1737	311	662	1962	2365	4378	6799	4132	2655
2254	FGF9	777	327	1046	92.5	160.5	147	130	116	149	192	404	134	89	145	138	241	233	261	746
2272	FHIT	1531	622	1152	514	368.5	479	792	391	426	672	376	529	641	1043	469	477	492	657	1211
2287	FKBP3	2710	5196	3939	3976	2580.5	4110	3677	2483	4912	2940	20729	3583	5123	4359	4523	2699	2357	3273	7599
2288		906	1406	1991.5	1089.5	927	656	1539	1003	1820	1191	1961	1783	975	1797	1051	1153	1134	1554	722
2308	FOXO1	3166	1814	2593	2991	4204	5178	2685	1250	2236	1273	15370	2532	2004	4937	4193	2963	11799	5423	2017
2313	FLI1	370	227	435.5	595.5	2246	2342	342	1554	289	464	351	133	2313	665	1757	871	1057	1027	729
2314	FLII	944	579	798	647	1142	1262	1476	1130	981	1072	3794	1138	1314	760	1207	1269	1238	1037	1274
2321	FLT1	1583	1302	2714	2055	2788	913	1619	44330	1035	766	2737	743	335	2689	1109	676	2603	1500	2626
2324	FLT4	980	639	923.5	848	1208	1014	682	2318	1382	596	548	750	492	870	1278	567	1562	1575	1043
2326	FMO1	284	39	8190.5	649.5	274	190	384	106	89	361	15	184	517	201	1319	320	404	348	102
2329	FMO4	510	201	3036	2451	617.5	582	609	371	474	218	208	433	629	787	525	486	635	822	803
2331	FMOD	1623	396	1234	1243.5	3305.5	3343	4089	1712	3788	2707	1217	711	888	7969	5344	13476	9529	14555	3097
2332	FMR1	1569	3001	4066.5	2217	2439.5	2047	1582	5569	1715	1740	1163	2402	2838	2879	2157	1386	3552	1918	2073
2334	AFF2	5	128	28.05.09	16.05.09	113	5	23	204	13	17	14	56	146	23	57	19	21	7	11
2335	FN1	1971	1874	5729.5	27162.5	24881	2000	772	39262	5043	1351	1701	1863	9205	1381	2332	15154	13991	10580	7483
2339	FNTA	916	1088	1030.5	950.5	1319	1131	1102	1897	1076	1194	1877	1120	1302	1271	1893	863	1516	1011	1544
2342	FNTB	954	1239	862.5	646.5	728.5	686	682	805	1168	889	1337	1207	797	960	911	906	1174	1001	848
2357	FPR1	233	214	175.5	578.5	1156	302	142	659	174	150	169	131	229	197	226	459	143	152	255
2359	FPR3	289	30	81.5	158.5	590.5	245	48	150	81	69	105	81	250	168	337	219	144	94	145
2444	FRK	167	142	884	771.5	305	97	488	121	335	765	478	738	182	140	447	411	222	336	448
2495		43255	41906	47941	53709	36796.5	37328	51315	19795	32727	33144	37751	16451	25245	27127	26713	33798	34494	29607	54223
2526		124	151	255.5	268	300.5	504	651	255	188	519	94	182	492	229	318	270	362	409	115
2531	KDSR	1882	2064	1630	1788	2407.5	1252	1060	2747	1928	1680	1500	1163	1023	2117	2103	1462	2687	1812	1553
2532	DARC	222	224	57.5	276.5	1376	1921	248	110	467	375	952	79	580	440	762	4078	1636	1738	229
2534	FYN	697.333333333333	4709.33333333333	2204.66666666667	1019.33333333333	4621.66666666667	5754	762	1518.66666666667	644	1429.33333333333	707	1557.33333333333	4291.66666666667	2443.33333333333	3938.33333333333	876	3512.33333333333	2321.33333333333	2281.66666666667
2549		2529	5749	2921.5	4338	5884.5	1494	1271	6727	1688	1878	2110	2630	735	1596	3188	1766	6786	3734	5032
2551	GABPA	779	632	996	873.5	1196	1067	800	1775	908	856	1244	1396	1344	1517	1461	646	1327	1010	752
2569	GABRR1	642	357	445	454	475.5	459	194	669	339	252	273	465	283	314	454	267	506	392	355
2570	GABRR2	35	15	82	21	70	101	16	108	24	27	76	20	173	34	64	32	84	47	52
2585	GALK2	734	418	867.5	809	626	680	896	549	786	689	469	503	663	749	630	700	601	648	613
2596	GAP43	221	16152	73.5	116.5	52	71	62	111	151	313	146	57	34	109	127	121	46	127	272
2597		28521	36233	36399.5	42865	27713.5	23508	17231	35907	25711	38703	45725	26701	33825	24852	31769	28225	25764	26187	62737
2617	GARS	1877	4069	2589.5	3103.5	2826.5	1824	3575	1791	1759	3346	4801	3500	2327	2701	4235	2551	2035	1813	1981
2623	GATA1	662	643	439.5	774.5	473.5	467	425	785	414	281	391	520	515	378	442	398	666	626	549
2625	GATA3	198	17	1194.5	88.5	175.5	449	52	3237	607	831	50	14	1527	290	200	207	40	99	99
2626	GATA4	146	95	97	772.5	137	131	2811	487	102	87	210	1404	109	139	107	110	163	1147	3432
2633	GBP1	1023	409	877.5	1150	2553	2178	681	1013	900	290	396	827	1230	1663	1040	1512	1685	1449	826
2641	GCG	78	58	81.5	40	43.5	63	63600	76	110	48	29	42	62	48	35	66	48	96	63
2670	GFAP	310	33344	223	290	228.5	429	353	253	308	269	317	384	268	247	415	276	423	366	1119
2701	GJA4	290	263	236	323	286	261	393	366	213	391	302	258	327	263	209	228	342	273	336
2730	GCLM	837	439	482.5	2212.5	883.5	360	507	933	358	324	843	366	411	1004	749	1249	319	194	341
2740	GLP1R	369	487	352	384	349	357	726	371	247	498	218	366	434	284	437	208	274	636	342
2742	GLRA2	3	290	1	6	6	7	2	1	5	1	6	12	5	3	5	6	10	4	27
2745	GLRX	13264	3970	13400	10642	6402	4679	929	36980	3530	5593	23971	676	8949	2700	6009	5177	1396	2897	12852
2752	GLUL	3025	8029	2922	8985	11612.5	3824	4735	4449	3202	2234	26865	8108	5440	5200	4755	11595	3454	9648	3986
2767		1348	1905	1549.5	785.5	1655.5	722	1598	1291	2189	1832	2342	2370	682	1844	945	1306	2329	2807	1585
2769	GNA15	351	245	214.5	397.5	899	486	179	376	607	344	205	295	3925	197	2207	1392	250	315	181
2770	GNAI1	6420	8175	4435	3032.5	4859.5	1010	1540	5600	2513	922	1447	3091	785	3965	2397	2686	3614	5481	1569
2771	GNAI2	6072	5678	4655	4744.5	11185	9634	2945	6379	6109	2876	2725	4272	6471	7018	6221	6435	9600	7843	6405
2774	GNAL	241.5	3462	342.25	116.25	337	603.5	154	175	958	809.5	1484.5	894	448.5	1350	691	1460	1115	776.5	318
2776	GNAQ	2021	4362	1709.5	1219	3240.5	1159	1619	1943	1631	1759	1500	1898	1969	1451	1909	1487	3286	2086	857
2781	GNAZ	840	3358	268	220.5	297.5	168	438	159	643	309	277	507	124	247	198	301	1241	1057	296
2782	GNB1	4480	14036	6531.5	3857	8112.5	5886	4250	4653	5483	6256	2944	4846	5785	6842	5330	6844	6648	5428	5005
2784	GNB3	906	979	903.5	615	904	670	1033	795	1321	774	433	1260	636	901	923	946	2666	1385	1113
2799	GNS	9575	2114	7453	2506	6174	3786	2595	6767	2653	3298	1640	3688	1811	5443	3301	2255	6301	3241	4076
2800	GOLGA1	2581	2212	2210	2179.5	2109	2720	2994	2164	2911	2688	2728	5132	2239	2922	2275	2434	3094	2780	2262
2805	GOT1	1238	4415	2963.5	3875.5	720.5	479	985	695	665	2397	11479	2298	499	1035	1831	1200	670	1221	17999
2806	GOT2	4121	5593	4405.5	8564.5	1999.5	2042	2218	1308	4625	3762	17754	2727	2523	3465	4310	3079	2537	3234	17799
2817	GPC1	1449	1601	701	592	548	265	996	1279	1885	913	2386	1410	931	624	1051	1622	1062	758	1255
2870	GRK6	4826	3087	2872.5	2926	4275.5	5183	2844	4064	3382	2682	2406	3829	8353	3194	4893	3269	6638	9377	3400
2877	GPX2	188	149	196	2439	217.5	234	334	240	1441	2456	161	193	192	62	636	5900	76	1540	207
2878	GPX3	8478	1583	30821.5	6337.5	16082	4745	1867	7323	2509	3516	11725	1392	1082	38500	3131	7488	3476	3479	22740
2885	GRB2	3067	3795	2441.5	2420.5	2819	4370	1914	2393	2399	2006	1932	1131	3810	3000	4099	1946	3280	3131	1830
2896	GRN	1300	929	2291.5	1548	3798	3873	2169	7191	2516	3651	875	1095	1821	2346	2556	3957	2251	2495	1254
2901	GRIK5	725	1392	878.5	477	556	645	499	1052	675	452	460	1856	345	1092	583	585	831	845	480
2920	CXCL2	355	185	262.5	3505	5039	918	198	278	197	159	659	150	292	176	217	1777	175	477	1082
2921	CXCL3	71	85	123.5	105.5	1232	378	79	98	104	86	167	47	242	65	106	589	73	631	199
2922	GRP	292	553	512	329	4594.5	227	1100	191	411	220	115	1434	145	1918	271	3658	346	1426	307
2926	GRSF1	7730	8383	6923.5	5319	5926.5	5957	6350	4693	6433	13263	22922	6044	8425	5995	6386	4478	5469	6131	12021
2932	GSK3B	3305	4916	3260.5	3565	3610.5	2270	2925	4603	2983	3924	4392	8416	3731	2836	3346	4165	2792	2353	3927
2935	GSPT1	7858	5690	6903.5	9912	8097.5	5068	6039	5855	7439	7514	15838	9424	6053	6573	7507	4762	4231	4018	8056
2961	GTF2E2	1939	771	1234	1499.5	1400.5	1457	2108	962	1090	1231	866	2730	1421	1685	1728	1551	1656	1547	956
2962	GTF2F1	957	1045	1093	688.5	922	809	1474	740	1116	906	764	1367	1350	1292	1109	1335	1897	1418	637
2971	GTF3A	5984	6193	5203	11995.5	5826.5	8147	11771	3748	4805	13661	25940	3138	14273	7577	10105	5789	5077	8617	16555
2995	GYPC	1036	504	554	1463.5	1183	1605	706	672	678	699	2117	369	816	470	911	772	976	1047	1236
2996	GYPE	1636	1393	1398.5	6723.5	3114.5	1953	1553	2226	1362	1083	675	2066	1651	930	1934	962	1800	1813	1458
2997	GYS1	1166	915	1740	686.5	1351.5	1075	921	783	1641	1132	16116	511	1479	1037	2969	1002	1547	1272	6509
3003	GZMK	478	189	235	998	665	6174	274	356	380	1287	157	207	3736	1634	4089	1555	694	718	387
3014	H2AFX	160	103	82.5	101.5	119.5	125	81	125	180	63	76	149	273	95	195	104	154	109	136
3015	H2AFZ	2823	4289	4853	5174.5	6788	6007	4312	4903	4163	3935	4020	6489	18969	5913	9290	6142	6463	4705	3328
3020		14394	6208	15461.5	20800	17544	14934	13217	11222	14803	14256	11341	9293	26446	18944	17990	17480	15333	13814	11011
3035	HARS	1873	3387	1945.5	1807	1703	1740	1987	1158	1825	2245	2314	2026	1697	2268	2174	1539	2088	2669	1503
3055	HCK	1307	1147	1412	1378.5	2749	2281	1151	2479	1448	1097	716	1284	1541	1105	2802	1403	1556	1450	1252
3064	HTT	301	635	282.5	194.5	301	292	946	217	252	203	235	229	335	275	275	293	294	281	179
3067	HDC	149	121	97	117	190.5	254	223	86	148	207	152	216	235	55	216	225	301	828	180
3096	HIVEP1	619	1225	918.5	877.5	1531	1180	530	843	1072	1071	1290	1322	710	691	1554	977	962	972	850
3101	HK3	661	609	731.5	653.5	789.5	742	705	862	781	596	379	668	777	541	609	985	823	536	243
3109	HLA-DMB	4352	923	3059.5	1450.5	5702.5	13970	1258	2064	1409	2549	788	529	5432	9411	9843	5174	2988	3841	1300
3112	HLA-DOB	168	165	185	165	292	3117	225	112	185	455	111	247	1192	464	3213	540	276	418	164
3115	HLA-DPB1	17721	2532	3679	5279.5	13014.5	20938	3755	1877	6433	11574	2999	1328	16422	15632	16434	19642	11048	11652	3525
3119		778	185	359	498.5	2396.5	3529	319	278	450	929	365	189	2208	1119	3426	2023	654	822	517
3131	HLF	3048	4387	1134	4670.5	931.5	710	1057	359	1491	2468	863	1030	478	3308	1991	2168	3065	1455	2426
3135	HLA-G	12543	2917	5991.5	6991	17135.5	31108	6558	4618	12251	13116	2951	3531	12708	16822	16409	21125	20540	14163	6145
3146		9345	11082	13164.5	13164.5	12082.5	13222	9391	6990	12641	9199	14291	6440	25502	15592	13518	10920	14210	12895	9843
3148	HMGB2	1745	1743	4224	15091.5	4966.5	5825	1397	3394	2680	1984	3468	7956	24873	5646	11292	3550	4410	3829	4805
3159		279.285714285714	1050.14285714286	1117.42857142857	1565.35714285714	1895.57142857143	1753	913.714285714286	1931.42857142857	819.714285714286	1369.71428571429	2590.71428571429	2136.42857142857	4349.28571428571	1526.42857142857	2918.14285714286	2592.14285714286	725.571428571429	801.142857142857	1116.71428571429
3162	HMOX1	876	581	1199.5	1807.5	1620.5	1100	597	1494	546	493	388	714	693	569	738	923	969	1059	609
3163	HMOX2	1600	3547	2395.5	2460.5	1923	1771	2216	1509	1760	1803	1929	4738	1354	2384	2549	1230	1405	2863	3936
3178	HNRNPA1	38514	25230	34380.5	33958.5	30685.5	33323	36806	37413	41614	40927	31001	21291	30371	23062	22926	28678	26159	30522	43774
3181	HNRNPA2B1	12758	8175	15006.5	13041	12043	12972	10855	15369	9700	9769	12318	11501	16855	8353	10776	8147	11760	13795	15254
3184	HNRNPD	20541.3333333333	18509.3333333333	28054.6666666667	27196.3333333333	27107.6666666667	31077	23052.3333333333	28358.6666666667	25400.3333333333	20682	11094.6666666667	16884	28096.3333333333	18638	22553	19661	26115.3333333333	24775.6666666667	26268.6666666667
3190	HNRNPK	9936	9443	13748.5	9651.5	13130.5	8451	9957	13824	8617	9719	8799	9333	15370	12349	13806	8116	14098	10763	10739
3201	HOXA4	421	118	438	214	397	327	172	113	310	146	353	180	164	146	142	376	434	402	179
3208	HPCA	904	25355	836	489	1851.5	749	1136	940	367	526	526	1350	493	935	683	566	2094	1543	702
3211	HOXB1	120	83	160.5	107.5	115.5	97	155	105	105	40	108	71	129	88	104	140	113	118	112
3212	HOXB2	408	79	552.5	164	147.5	223	84	114	176	67	143	124	185	138	103	403	232	245	141
3213	HOXB3	256	122	547	200	256.5	206	161	141	237	383	320	214	175	139	186	398	339	381	231
3215	HOXB5	282	46	1315.5	75.5	310.5	77	175	52	215	310	48	89	88	59	110	170	506	353	78
3236	HOXD10	57	40	4416.5	93.5	27	164	107	60	2023	29	48	201	81	46	95	80	6900	3647	63
3241	HPCAL1	1329	9957	1280.5	936	2674	1404	2102	1561	707	901	446	1025	1162	1129	993	946	2325	2658	675
3249	HPN	749	658	2615	5793	488	642	2427	953	1159	1083	1012	496	576	553	561	902	578	1060	980
3270	HRC	716	433	602.5	468.5	301.5	395	438	444	566	393	3269	268	408	435	673	345	477	751	16901
3294	HSD17B2	45	36	146	678	93	24	213	1962	50	97	39	60	21	22	76	224	81	87	86
3336	HSPE1	28300	5879	13940	16059	8623	6325	7480	6190	6861	4395	4520	2568	6165	5132	6528	5411	4692	5334	9117
3371	TNC	147	566	5037	206	8493.5	1560	151	310	768	328	523	562	442	424	1538	2241	5980	3812	261
3376	IARS	1650	1790	1747	1485	1597	1864	2934	948	1579	1735	3599	1616	1816	2076	2390	1418	2298	1828	1852
3385	ICAM3	228	131	188	871.5	336	1536	322	237	263	533	257	148	1659	374	1219	520	190	302	296
3394	IRF8	338	327	286.5	677	881	5298	453	394	461	798	143	256	1429	681	5082	387	282	712	232
3620	INDO	104	22	118.5	57.5	2075.5	1306	110	9352	233	373	758	47	1253	761	895	1439	700	193	305
3397	ID1	476	374	1083	605.5	1398	334	408	978	1224	210	453	200	300	3734	619	1339	719	794	1405
3398	ID2	6942	3917	5429	12770	6440	5627	2461	1781	6920	3251	823	982	3608	6541	2093	7691	2603	3591	2775
3399	ID3	1406	1085	3963.5	1243.5	3462.5	1692	1242	2635	3213	1177	1692	559	2747	8057	1445	2785	2717	2665	3165
3418	IDH2	321	2100	4832.5	4333.5	1428	1552	3513	2577	3543	6399	22945	224	4011	1204	3347	3756	1215	4617	15670
3442	IFNA5	67	65	95.5	68.5	92	92	155	81	43	266	143	60	119	49	72	42	59	83	78
3449	IFNA16	40	62	66	49.5	31	111	109	35	45	80	67	136	104	39	96	37	140	30	150
3456	IFNB1	40	21	21	32.5	21	23	7	20	24	55	48	55	12	10	23	21	54	62	63
3489	IGFBP6	1249	594	552	461.5	647	1215	873	447	1660	731	907	702	593	970	942	1902	1098	1400	1864
3508	IGHMBP2	265	260	188.5	323	253.5	380	369	188	335	317	243	914	357	354	246	292	415	367	197
3556	IL1RAP	368	443	248.5	555.5	429.5	264	183	1164	279	175	141	348	238	173	371	258	302	351	290
3572	IL6ST	5425	2997	4406.5	5961.5	7635	5819	2708	6842	3486	8589	3610	2159	3547	2519	5573	2626	4276	2069	2195
3575		295	33	139.5	601.5	6782.5	7124	264	140	323	1601	106	359	5358	598	4537	858	183	473	120
3593	IL12B	36	38	37.5	51.5	61	93	86	14	81	50	73	26	116	28	40	52	28	42	77
3601	IL15RA	419	114	298.5	522	1112.5	739	503	421	333	422	462	320	494	369	516	598	705	1001	441
3605	IL17A	47	65	46	133	55.5	64	13	20	44	175	49	68	7	53	121	48	85	109	79
3623	INHA	1113	149	169	168.5	149.5	138	202	613	141	177	141	709	169	216	166	167	224	177	258
3624	INHBA	390	479	950	1771.5	2195.5	484	295	34907	578	947	386	852	247	611	596	1078	2978	996	1720
3625	INHBB	2147	1133	400.5	2158.5	1633.5	1171	1238	772	4850	2329	4155	8230	532	7493	2205	3473	1869	1797	1102
3628	INPP1	1561	1556	560	1372.5	1305.5	629	1583	491	549	392	940	3230	962	1097	1056	915	1170	1075	854
3641	INSL4	50	45	42.5	53.5	30.05.09	47	39	6466	49	78	55	38	54	22	41	27	30	57	60
3642	INSM1	2588	1503	26	100	111	1219	3136	1	149	187	54	465	2724	215	252	312	16	736	107
48	ACO1	4011	1433	6630	5310	1955	1416	2975	1665	1837	2125	2545	2271	1242	2279	1413	1102	1977	2162	3697
3659	IRF1	769	330	805	1214	3017	3994	662	1294	1027	1138	356	502	3980	1077	1617	3096	1067	1062	692
3660	IRF2	7178	3174	4508.5	7880	8936.5	10548	4168	5366	5404	6495	5850	1698	9429	7125	9565	6574	8287	7138	5686
3663	IRF5	466	448	445.5	325.5	412.5	593	529	570	377	414	248	1115	438	321	587	461	389	484	304
3670	ISL1	201	29	14	10	28.05.09	56	1495	2059	1772	78	32	517	1377	110	130	1311	149	2289	18
3673	ITGA2	1207	357	1151	135	1879.5	209	240	394	869	976	69	82	398	285	1969	1946	667	312	172
3675	ITGA3	1294	449	1946.5	153.5	3080	625	1011	1625	1439	553	251	184	483	2715	690	1461	1644	1603	422
3678	ITGA5	2316	650	1436.5	2341.5	5800	2087	1362	11653	2335	769	1379	698	1075	1390	1174	1731	4485	2993	2110
3679		433	494	353	266.5	548.5	502	305	366	558	304	3249	482	217	330	440	548	1683	1347	2364
3680	ITGA9	592	176	334	565.5	448	304	178	432	361	280	188	307	149	1004	383	338	493	412	555
3682	ITGAE	103	59	159	230.5	248.5	248	88	58	194	84	326	122	740	91	211	301	64	255	592
3683	ITGAL	47	27	24.05.09	224.5	285.5	1721	103	40	68	281	36	21	1245	223	1011	185	70	118	57
3685	ITGAV	1780	2352	2830.5	952.5	2591.5	1269	1565	3836	1313	2911	1560	1216	1027	3665	2200	1009	3526	1458	4548
3688	ITGB1	6928	2423.5	9319.66666666667	9087.66666666667	14705.8333333333	6528.16666666667	6234.66666666667	12989.1666666667	7056.5	7341	9138.66666666667	4608.16666666667	2876	5423.83333333333	6479.33333333333	7732.66666666667	17620	12849.5	15227
3692	EIF6	1511.8	783.8	2023.5	2212.6	1499.2	990.2	1733	1232.2	1539.2	1607.6	708.8	1388.8	1439.2	2099.8	1714	1651.8	1767.8	1374.8	706.4
3693	ITGB5	1281	652	2043	2008	1625.5	570	1198	2681	2021	1276	1368	694	605	1429	1455	2449	3930	2323	2246
3696	ITGB8	452	2701	2662	118	581.5	170	1002	810	1742	2343	77	1571	205	827	1848	1399	1184	686	198
3697	ITIH1	132	193	206	21184.5	785	165	182	521	486	265	217	268	167	105	215	412	99	196	216
3698	ITIH2	55	245	55	52215.5	1363.5	31	109	21	55	39	29	550	40	62	24	42	73	32	50
3699	ITIH3	220	170	145	8952.5	635.5	247	144	167	231	89	138	363	144	144	169	202	236	247	173
3706	ITPKA	136	336	122	147	77.5	133	134	146	161	100	49	170	105	173	148	101	97	186	98
3707		150	923	370	162.5	509.5	801	214	332	477	624	423	148	983	246	495	446	1084	854	295
3708	ITPR1	488	923	508.5	115	394.5	551	161	176	574	777	96	215	409	1170	543	419	1301	633	346
3709	ITPR2	1251	700	1214	2984.5	597.5	1148	924	898	1272	4555	333	336	2000	328	1313	646	538	574	440
3710	ITPR3	729	196	582.5	244	2000	1614	606	329	769	839	243	1073	1522	2491	1547	1743	666	940	495
3712		1581	902	1280	1343	896	1056	1101	631	734	747	946	1074	1023	2258	1018	888	1285	971	1186
3714	JAG2	281	411.5	387.5	208.25	581.75	288	773	509	566	326.5	648	381	344.5	313	545.5	655.5	705	654.5	530
3716	JAK1	6021	8221	11033.5	9213	16560	16822	5921	5739	7059	6195	15283	11384	12851	8498	15300	5980	11807	9633	9676
3725	JUN	3704	2433	3541	3688.5	9966.5	4412	7721	2633	6222	3310	6850	996	2236	11198	2761	10382	7194	10042	6487
3726	JUNB	4665	1369	1699	1736.5	4410	10306	1349	3966	3006	1809	2618	809	1722	2977	3056	11025	1660	3325	3674
3732	CD82	294	490	550.5	639.5	1120.5	1038	804	586	746	1515	331	263	1021	646	1485	1628	456	616	629
3738	KCNA3	181	285	74.5	407.5	245	485	139	136	146	228	45	117	900	172	573	233	136	200	146
3739	KCNA4	1570	9787	126.5	133	411	126	297	17	320	444	11	91	1056	105	7186	1273	188	339	456
3741	KCNA5	108	376	242.5	94.5	311	182	281	146	95	87	328	71	63	247	151	327	358	375	1026
3742	KCNA6	33	365	29	33.5	20	98	29	16	4	23	21	30	9	4	18	49	27	17	66
3754	KCNF1	197	1578	198	192	175.5	254	286	161	296	175	114	187	221	166	186	246	257	254	251
3755	KCNG1	534	580	392	641	684.5	903	550.5	940	735.5	368	519	599	393	291.5	580	837	1955.5	1737.5	753
3756	KCNH1	47	2194	26	29	15.05.09	41	47	32	66	13	65	85	44	30	59	43	75	70	88
3760	KCNJ3	58	1188	499.5	101	40	27	122	33	126	27	129	45	41	52	31	53	47	86	341
3763	KCNJ6	25	232	33.5	31	29	38	103	19	58	37	24	47	67	28	57	43	37	57	56
3766	KCNJ10	41	1825	459.5	60.5	08.05.09	111	38	21	21	24	32	11	48	31	50	21	9	39	29
3769	KCNJ13	149	318	640	139.5	141.5	144	107	108	121	186	208	138	127	1593	63	134	121	1052	79
3772	KCNJ15	15	14	9934.5	128	1362	134	2069	120	188	704	28	102	52	7488	143	254	27	756	41
3775	KCNK1	505	1757	541	356	502	512	632	668	609	443	260	456	506	537	824	953	696	620	932
3777	KCNK3	3360	156	91.5	77.5	735.5	85	1216	923	317	95	71	42	78	196	39	84	88	127	116
3778	KCNMA1	235	513	148	235	190	242	378	169	448	637	594	309	132	162	264	306	1611	998	196
3780	KCNN1	261	1104	336	294.5	276.5	310	315	268	377	439	300	543	251	464	259	205	403	317	336
3782	KCNN3	228	1343	439.75	265.5	349	602	186	60.5	323.5	276	1209	170	231.5	538.5	787.5	569.5	1988.5	1125.5	601
3783	KCNN4	913	515	389.5	522	427	809	455	715	638	408	260	398	466	423	566	983	436	943	552
3787	KCNS1	65	164	59.5	47.5	37.5	56	88	40	135	118	12	92	61	73	58	93	80	79	97
3790	KCNS3	159	262	237.5	136.5	772.5	145	401	382	307	161	1632	271	129	146	322	364	830	924	786
3791	KDR	1331	229	1480.5	1821.5	2533	798	926	2578	705	624	630	252	213	1898	515	616	1991	999	1024
3797	KIF3C	127	1123	50.5	56	61.5	82	67	14	104	28	70	49	87	94	62	135	92	87	142
3820	KLRB1	278	205	361	1017.5	607	1628	293	364	300	399	187	205	469	317	1205	837	345	382	283
3821	KLRC1	36.5	20.05.09	42.5	119.5	139.5	252.5	53	38.5	73	56.5	97	113.5	50.5	53.5	72.5	283.5	79.5	222.5	112.5
3837		1876	2182	2257.5	2027.5	2467	2547	1904	2552	1746	2512	4200	6553	4127	2622	3299	1822	2526	1975	2478
3838	KPNA2	2646	3420	2856	2972.5	3493.5	4025	2896	4954	2745	1438	1381	13495	6594	2415	4216	3237	3330	3132	2289
3839	KPNA3	1471	3043	1259	2229.5	2434	1659	1146	1340	1266	1650	17468	7302	1879	1956	2899	1601	2579	1645	4646
3840	KPNA4	2229	3748	2970.5	2599	3671.5	2723	2259	3871	2884	3962	16452	4820	3130	3070	3703	2417	3690	2462	5945
3841	KPNA5	1111	2160	1587.5	763	1796	1843	941	744	1479	1661	3166	10154	2105	2260	1773	976	1424	918	868
3842	TNPO1	1505	1593	2020.5	1552.5	1796	1626	1652	2349	1701	2340	2809	4045	1754	2770	2257	1177	2006	1215	1816
3843	IPO5	1918	3563	2960	3142	3358.5	2276	3328	1568	2682	3080	9552	15451	2333	3800	3390	2187	3786	3002	3408
3851	KRT4	1425	890	1564	7157	1723.5	739	756	6164	1339	9446	256	1511	615	432	45130	4576	2151	1613	2356
3856	KRT8	880	422	3273	5527	4699	900	6503	14628	6229	7517	208	652	2080	9149	8634	8488	942	1545	1571
3860	KRT13	89	29	234.5	116.5	727.5	127	79	33	4048	10616	11	637	487	473	49776	15679	1329	229	47
3881	KRT31	552	427	311.5	453.5	499.5	463	387	804	561	379	335	510	492	437	669	981	845	705	767
3882	KRT32	497	337	459.5	509.5	329.5	476	425	551	302	338	293	412	404	292	397	282	473	328	614
3884	KRT33B	975	1725	1289.5	946	1148	928	1096	1611	1600	1170	681	1827	1687	793	2091	2182	1582	1534	1175
3886	KRT35	1	1	6	1	3	5	4	4	1	6	4	1	2	1	1	1	1	16	1
3889		229	264	179	166	183.5	268	317	190	246	246	466	206	241	200	336	207	129	250	290
3891	KRT85	2378	2390	1024.5	1679.5	1618	3122	1434	1487	2139	1040	388	1608	1755	949	1460	1551	2721	2594	1714
3892	KRT86	216	89	838.5	945.5	1097.5	234	2284	4675	1422	1836	13	150	411	1240	941	1863	221	459	348
3899	AFF3	573	4057	1239.5	650	3038.5	2740	258	1845	6309	770	400	3103	3360	475	6290	685	3522	1380	1510
3902	LAG3	629	594	481.5	658.5	555.5	884	524	965	635	446	283	568	723	506	903	651	807	976	602
3903	LAIR1	798.333333333333	441.333333333333	261.666666666667	709.5	2566.5	3898.66666666667	271.666666666667	2046	484.333333333333	716	303.333333333333	164.333333333333	15848.3333333333	591.333333333333	1824.33333333333	623	876.333333333333	655.666666666667	716.333333333333
3904	LAIR2	192	199	161.5	208.5	207	304	173	407	215	154	246	192	240	171	286	195	232	277	301
3906	LALBA	36	22	20.05.09	28.05.09	47	25	9	61	27	26	36	92	105	39	41	38	46	41	25
3910	LAMA4	888	605	1431	467.5	5292	1775	510	3419	1747	3294	969	1135	553	1120	1221	1461	7181	5232	3646
3912	LAMB1	1063	523	5753.5	1677.5	5380	1129	1559	3563	792	821	716	773	896	2349	904	972	3388	2332	2309
3915	LAMC1	1172	358	2969.5	1098	4614	1515	1320	6551	1676	970	2867	1148	849	3129	1403	1775	4467	3069	3693
3930	LBR	670	825	1999	4662.5	2949	2975	1658	1738	1487	1237	1057	1575	8809	1121	3335	1303	3856	2630	784
3933	LCN1	247	371	330	449	421	324	449	632	516	585	261	418	239	313	44149	714	508	478	580
3936	LCP1	395	204	243.5	1232	2968	6765	234	1605	3147	2059	288	699	6570	848	7906	832	391	472	210
3938	LCT	9	12	105.5	14	07.05.09	1	37	1	36	4	1	22	55	10	14	40	14	20	8
3945	LDHB	1902	3120	6783	920	1798.5	1613	1784	1314	1060	1411	1912	709	2854	2357	2002	2071	1603	1983	9545
3948	LDHC	112	70	111.5	120.25	79.75	95.5	267	101	101	131.5	114	7466.5	23.05.09	62	87.5	57	89	85.5	68
3950	LECT2	33	12	11.05.09	11555	34	49	23	16	40	21	12	649	12	32	17	31	27	14	33
3953	LEPR	181	242	326	3228	1632.5	574	143	132	319	245	347	190	167	309	788	776	1209	850	287
3956	LGALS1	15097	5702	6037.5	6425	20004	8233	4778	8619	11921	8961	28678	3938	5900	8710	7506	19492	24822	26320	33253
3963	LGALS7	205	177	185.5	145.5	164	267	273	164	238	162	110	186	322	180	399	641	200	230	193
3965	LGALS9	693	473	388	759	2255	4009	620	922	560	990	375	256	2482	620	2064	3163	1437	2290	663
3976	LIF	331	98	189	208.5	1081.5	390	117	240	163	64	72	117	173	172	207	366	189	301	158
3977	LIFR	1281	1465	1723.5	1512	3835	1574	1296	4993	2238	3385	2419	1507	1061	2119	1185	833	3357	1539	1209
3980	LIG3	278	327	369.5	197.5	346.5	295	460	445	567	414	364	889	389	591	424	427	477	463	201
3981	LIG4	303	366	218	301.5	260	289	263	236	177	194	319	392	711	185	303	202	241	231	315
3983		6637	4455	4511.25	1116.25	4119.5	4737	2542.5	1561.5	2268	9701.5	4530	3841.5	3802	5776	10168	4479.5	3264	2590.5	19382
3984	LIMK1	195	438	196	151.5	199	306	271	177	201	298	243	203	207	331	368	221	236	303	155
4004	LMO1	33	48	38	62.5	24	57	50	23	34	54	171	70	80	56	52	39	61	63	23
4010	LMX1B	1108	936	964.5	1058	863.5	663	402	1208	745	1186	996	1214	417	764	804	779	1374	1641	2094
4015	LOX	237	127	438.5	314.5	975	266	228	165	127	121	594	163	156	233	172	860	442	277	229
4017	LOXL2	541	350	772	864	1036.5	737	648	1302	852	362	423	472	414	471	802	612	956	1776	739
4034		1031	878	936.5	778.5	1168	1849	1424	1172	1004	2965	941	2223	2550	1085	2398	2382	1010	1108	674
4035	LRP1	547	1054	655	1162.5	919.5	530	463	1055	530	540	496	990	298	576	830	567	1059	913	851
4037		1263	1275	1202	1013.5	1043.5	1013	1005	1367	1273	843	1014	1093	1080	1196	1226	1328	1433	1704	918
4041	LRP5	1857	677	1944.5	2314	2017	1229	2321	1902	1724	3031	906	757	1292	2834	1958	2176	2488	1889	1558
4040		488	845	1223	1371	994	392	1110	1001	851	1144	888	622	295	710	561	774	1071	625	658
4043	LRPAP1	3222	4193	6640.5	3641	3993	3485	7515	8982	5457	9335	3718	4933	2079	5296	3759	4464	4472	3648	7979
4045	LSAMP	1143	4229	566.5	366	1244	696	491	440	2522	553	323	673	386	269	881	311	708	1136	979
4046	LSP1	7472	429	524	940.5	1664	6269	1018	1211	785	1765	636	743	3713	1404	4872	2353	1616	2875	1293
4047	LSS	3168	2501	1517	3246.5	1945	1445	1780	2032	2230	1197	1465	2127	1549	1376	1926	1416	1814	2167	1422
4050	LTB	126	185	306.5	199.5	213	2830	300	135	151	434	372	160	2811	276	1597	189	281	277	170
4055	LTBR	1096	184	832	1132	1116	456	1271	997	1321	1000	547	304	275	1543	597	1530	1309	1440	432
4057	LTF	966	608	5091.5	5159.5	6577	5155	5818	1096	4248	49870	587	1054	11278	5794	30444	37237	1747	19852	848
4058	LTK	509	315	290	406	694.5	396	388	488	619	379	218	414	358	245	593	1266	328	924	497
4060	LUM	13432	212	2162	2377.5	23884	10113	6178	16863	6213	2122	1428	1307	2524	6203	6223	13724	24894	16046	12523
4061	LY6E	13460	4685	4163.5	14945.5	12055.5	7829	3796	8329	5308	7896	1770	2857	7730	5676	5893	16120	16352	6548	4440
4062	LY6H	837	755	625	575	581.5	627	681	844	623	668	824	604	386	494	942	615	720	960	695
4063	LY9	146	106	138	320	334	2171	99	191	156	556	142	107	1377	380	1907	892	167	482	164
4065	LY75	182	142	280.5	217.5	814	2390	255	141	305	1039	100	102	5055	2271	2453	933	323	379	155
4067	LYN	906	595	690.5	1281.5	2793.5	4108	717	4275	957	2381	247	527	794	1339	26188	3674	792	870	570
4068	SH2D1A	95	30	35	161.5	153	959	80	33	71	140	83	35	8299	182	819	151	98	129	66
4070	TACSTD2	398	193	6273	440	6473.5	649	4191	1863	14519	9324	107	200	921	688	29422	26866	903	1093	280
4072	TACSTD1	921	357	15069.5	1299.5	7937	554	16564	278	6251	10893	35	2121	577	29433	1886	11142	1476	2275	28
4074	M6PR	1286	1316	1702.5	1560	1910.5	2918	1557	1372	1531	2159	1567	1992	2019	2763	2205	1478	1622	1497	1607
4082		2784	8530	5654.5	5216.5	10421.5	7862	7155	13185	6257	4271	1736	1604	6105	4338	7407	4850	5211	6988	4133
4084	MXD1	758	1217	1019.5	1551	3149	978	711	4192	759	912	627	1850	3919	1132	6551	1189	969	941	860
4085	MAD2L1	106	196	184.5	320	190.5	305	126	196	186	173	118	592	958	195	505	303	175	122	118
7975	MAFK	3551	3702	2796.5	5681.5	3209	3166	4841	3722	3341	2149	2191	2444	4352	3340	4110	2510	3722	4090	2222
4099	MAG	659	5191	444.5	660.5	575.5	371	459	573	516	336	187	597	366	584	274	375	584	742	465
4103	MAGEA4	427	305	309.5	387.5	379.5	393	49	797	196	247	371	394	80	373	597	202	102	554	369
4113	MAGEB2	303	168	192	228	208	170	184	194	224	152	491	1498	151	222	246	160	166	387	395
4114	MAGEB3	321	171	159.5	249.5	105.5	173	199	155	228	139	238	390	126	151	136	178	146	235	146
4115	MAGEB4	132	201	124	138.5	204	167	154	162	272	263	268	439	104	201	276	170	279	358	182
4116	MAGOH	17454	8436	17329.5	19065.5	15528.5	17785	13715	17500	18340	7095	14901	11291	23808	22611	19693	15615	19992	20209	17049
4118	MAL	143	5039.5	9838.5	120	476.75	1268.5	166	244.5	402	1627	146	183	10700.5	1885.5	25218	1334.5	257	893	712
4124	MAN2A1	1029	1052	1044.5	1446	980	1104	1370	1394	587	1003	1100	1174	1714	843	1349	452	1026	663	416
4130	MAP1A	373	11824	290.5	314	385	281	127	297	598	439	1081	443	1343	402	374	482	551	767	1616
4133	MAP2	629	20944.5	571.75	842	1453.25	389.5	1072.5	290.5	1315	860	460.5	1172	332	1319	661.5	561	429	509	882
4134	MAP4	4210	13501	9376.5	3503.66666666667	12012.3333333333	4549	6049.33333333333	5741.33333333333	7896.33333333333	5907.33333333333	32912	10166	4920.33333333333	5762	8038.66666666667	5338.66666666667	10757.3333333333	8427.33333333333	27202
4140	MARK3	5325	4062	4220	4350	4603.5	3969	3696	3727	3579	3013	6013	4222	4224	4513	4321	2851	3558	3544	5433
4142	MAS1	15	57	12.05.09	6	05.05.09	62	1	12	5	4	1	18	7	6	24	9	50	48	19
4145	MATK	827	772	520.5	799.5	589	699	413	880	629	469	442	772	445	838	2034	1185	753	842	589
4146		195	169	152.5	169	170.5	263	266	239	181	211	157	119	105	111	201	430	148	201	122
4147	MATN2	4374	1146	5428.5	2162.5	2013.5	3941	1651	6245	8778	4691	670	2871	617	30664	2409	4811	18633	13145	4455
4148	MATN3	58	52	54.5	30.05.09	259	22	35	165	47	47	137	42	21	30	32	288	64	62	77
4149	MAX	8938.5	10774.8333333333	10780.3333333333	7918.91666666667	12166.9166666667	13011	7174	8743.16666666667	16451	11118.8333333333	7526.83333333333	6835.33333333333	13255	15624.5	14022.3333333333	9574.33333333333	14277.3333333333	14506.3333333333	14256.3333333333
4150	MAZ	359	493	440.5	563	473	392	601	374	794	406	519	434	914	442	536	409	569	433	458
4152	MBD1	841	787.4	854.5	576.6	831.2	1019.6	1043.8	841.2	884.8	596.4	989	2230	1107.8	874.8	927.2	724.4	1263	1280.4	721.6
4155	MBP	581	48372	316.5	283	413.5	1167	318	116	728	844	4405	216	237	476	1130	1213	696	549	2890
4163	MCC	273	389	526	535	610.5	398	454	490	622	357	380	447	270	312	584	434	1213	725	756
4172	MCM3	412	364	914	806	861	1143	797	907	660	473	480	760	1618	867	1809	541	1302	760	559
4179	CD46	15319	2650	9734	6344	10610	4914	8482	25735	12077	17000	3561	3995	3343	8410	7968	5431	7468	6521	4739
4185	ADAM11	194	722	211	190.5	189.5	197	149	218	220	219	119	350	186	174	228	287	273	269	445
4192	MDK	10197	3400	19029	4586.5	17773	6221	7051	8159	16477	9644	1283	6573	14183	7796	8578	19789	32917	27216	4313
4193	MDM2	9737.2	7157.2	6297.7	11605.2	8341.6	7693.2	7076	13103.2	10150	5646.8	6897.4	4673.4	12302.8	6118.6	8168	7670.8	7647.2	6592.8	5345
4194	MDM4	2899	2110	4077.5	3063.5	3213	7951	4167	2971	4753	2719	1847	2962	24164	2777	4900	2406	4275	3113	2086
4199	ME1	3953	1777	212	1378	886.5	637	372	191	672	414	4185	1854	630	791	1377	890	617	469	2453
4200	ME2	2052	2333	1222.5	1440	1506.5	2249	1310	937	1535	1189	3623	2832	2707	1477	1953	1422	1830	2117	4524
4208	MEF2C	4317	12277	1974.5	1499	3119.5	5259	777	2668	1984	1907	38541	1211	1088	2322	8369	1221	5072	3524	3549
4211	MEIS1	23155	2037	8599	2002	15671.5	2083	23301	4912	6022	13522	1165	1366	2403	1055	6122	7802	30483	26335	3858
4212	MEIS2	3962625	1622125	4287.1875	880875	1726.5625	986.5	2305.75	857.75	5214125	7536125	168	296625	1319125	664.25	1635125	1481.5	7150.5	4333.25	2558.25
4215	MAP3K3	838	755	1338.5	603.5	2189	1755	1019	1379	1166	1256	1572	1889	1130	773	1342	832	2325	1250	1460
4232	MEST	4873	2845	7166.5	3277	8267.5	741	3702	23610	1055	1299	826	2276	1400	1596	575	1118	1695	1033	925
4237	MFAP2	1690.5	1319	2539.25	989.75	3718.75	1188.5	1125.5	4527	1465	899.5	1028	1970	684.5	1157.5	2808	1641	4920.5	3077.5	1329
4242	MFNG	324	191	244.5	425.5	523	804	227	635	276	283	159	182	869	284	624	333	355	419	387
4245	MGAT1	1568	616	1120.5	2095	2130	2079	3046	5245	1438	2210	1194	727	1689	2978	1586	1786	1922	1499	1505
4246	SCGB2A1	19	28	58	52	122.5	38	419	25	435	1072	74	106	111	396	1875	2242	1808	899	80
4247	MGAT2	982	442	563	1509	723	988	1535	721	667	965	351	1294	781	864	1005	1138	724	903	437
4248	MGAT3	154	327	251.5	275	263	302	478	310	180	145	133	252	185	165	391	303	281	283	393
4249	MGAT5	10	15	40	8	15	217	24	9	13	47	1	19	60	34	180	84	33	18	30
4250	SCGB2A2	8	25	6	108	21.05.09	12	61	2	334	1049	14	18	83	9	2498	28	41	23	41
4255	MGMT	414	266	494	1543	362	665	726	257	457	499	427	311	532	620	555	532	381	575	467
4258	MGST2	5495	848	3153.5	14341.5	3066	2026	5318	2835	4492	3534	4384	2558	1696	3831	3766	4382	2965	4147	5355
4267	CD99	14497	6357	8345.5	16282	15799.5	14749	19660	9552	20606	9274	6376	12402	26434	13164	11451	16746	24477	27928	21756
4282	MIF	4243	2107	2590.5	2943	2378	2654	3588	3074	3297	1847	818	1759	4308	4441	2843	3864	2953	2691	1538
4283	CXCL9	1341	71	1115.5	1042	5523.5	24955	433	1978	1744	5564	651	1397	19051	17357	14874	4149	664	1037	1246
4288	MKI67	52	20	422.5	2143.5	492.5	302	40	452	46	210	50	320	6181	91	1699	130	133	88	49
4295	MLN	332	285	402	437	283	177	493	550	277	354	451	310	371	331	208	289	373	354	209
4308	TRPM1	48	48	58.5	42	21.05.09	28	37	46	43	63	90	155	23	51	50	37	57	27	27
4312	MMP1	59	48	56	127	529.5	84	58	404	123	38	50	40	56	104	151	257	958	195	74
4314	MMP3	67	58	44.5	73	69.5	96	101	55	135	48	693	43	78	36	161	266	653	72	87
4316	MMP7	57	26	5504.5	357.5	3567	177	6732	146	3535	2888	119	204	390	107	2058	2468	7972	1150	50
4317	MMP8	18	17	47	501.5	157	34	14	20	9	10	59	12	204	38	48	35	21	34	2
4319	MMP10	27	52	46	126.5	127.5	53	61	33	92	62	103	74	73	36	111	1712	1595	82	45
4321	MMP12	88	53	343	56	479	1036	93	702	187	395	253	74	578	158	2171	230	73	136	52
4322	MMP13	14	10	13.05.09	19.05.09	36.5	25	64	25	11	2	16	36	60	8	18	617	22	14	63
4324	MMP15	440	622	1167.5	1323.5	1035.5	430	1375	2702	887	540	711	2036	189	4077	428	815	676	2145	1970
4327	MMP19	102	13	41.5	78.5	753.5	80	40	159	37	28	20	19	96	47	93	178	223	280	26
4330	MN1	363	1419	479	136	1083.5	203	323	347	668	500	17176	606	297	482	1237	1296	1362	1690	1711
4331	MNAT1	1172	1589	1860.5	1229.5	1586	859	1296	1390	1565	2115	4296	1114	1386	1404	1638	2121	1493	1626	1889
4332	MNDA	2400	889	579	5444.5	6260.5	3709	359	3526	623	938	620	1218	2006	1152	2610	1374	832	806	775
4340	MOG	110	3453	60.5	80.5	38	125	133	73	54	77	69	83	90	55	46	46	85	50	243
4350	MPG	611	511	630.5	621.5	534	614	582	546	658	599	474	649	416	824	665	763	806	1075	714
4354	MPP1	1827	1562	1608.5	4327.5	1891	1710	2509	2696	1109	1005	1005	457	4219	1112	658	829	1135	1187	1745
4358	MPV17	22200	13032	10845.5	7514	10044	9410	9291	6528	10219	6176	3119	5818	9381	14748	9117	11408	14108	15171	16617
4360	MRC1	1368	255	497.5	1757	4452.5	1368	212	2176	268	275	622	499	391	333	437	423	546	392	628
4437	MSH3	973	1087	2005.5	1455.5	1134.5	930	1178	881	1153	1274	1205	918	1230	1742	1413	1077	1119	782	1052
4438	MSH4	35	88	54	98.5	68.5	71	33	82	64	102	98	1153	113	41	100	41	58	58	122
4439	MSH5	441	476	1027.5	783	669	996	679	552	953	291	273	1035	1091	481	936	844	914	1188	417
4440	MSI1	1303	1005	1099	636.5	904.5	540	1115	875	1076	399	329	1304	301	480	571	554	1110	1383	1078
4477	MSMB	37	47.5	13.75	37.75	1163.5	1193	48.5	49	53682	1121	19.05.09	126	40	130.5	1698.5	30687	45.5	366.5	55
4478	MSN	7919	3676	10505.5	4114	22264.5	10823	3301	5869	4096	6709	3863	1839	9963	12159	10326	8194	12601	11774	8301
4481	MSR1	705	151	179.5	589	4095.33333333333	586	143.333333333333	654	146.333333333333	222.666666666667	118.666666666667	118.333333333333	238.333333333333	300	198.333333333333	397	224.666666666667	152.333333333333	160
4294	MAP3K10	551	794	417.5	552	450.5	545	557	525	449	298	476	532	518	392	426	384	444	606	344
4487	MSX1	304	267	133	150.5	195.5	177	218	185	197	117	149	137	196	254	143	254	1209	1049	290
4488	MSX2	72	110	79	56.5	106.5	94	146	2477	167	116	330	725	90	123	78	94	662	475	167
4507	MTAP	265	135	289.5	263.5	258.5	319	281	362	306	385	170	140	344	223	341	212	357	215	224
4521	NUDT1	275	307	270.5	514.5	307.5	468	401	330	262	250	389	742	1162	298	657	281	372	361	386
4528	MTIF2	1522	1035	1742.5	1804.5	1057.5	1531	2144	994	1230	1607	2878	1074	1589	1623	2042	1004	1133	1578	3009
4552	MTRR	984	1263	1506.5	1034.5	1659.5	841	1029	878	839	998	3432	1459	940	1015	1372	652	1372	968	941
4580	MTX1	1370	1254	1512.25	1446	1382.25	1090.5	1573.5	2066	1186	1369	953.5	2054	1115.5	1481	1257.5	1361	1489	1693.5	1209.5
3662	IRF4	219	114	119.5	293	371	4219	97	97	215	1081	97	212	1168	324	3312	1012	246	1434	192
4597	MVD	3817	2016	1649	2320.5	2709.5	2365	2640	2188	2381	1260	1043	3776	2141	1744	2929	2089	3340	3520	2525
4599	MX1	2237	2114	1077	1404.5	3735.5	7392	1215	2480	2610	2966	880	749	8184	6532	5226	4785	5063	2210	2260
4600	MX2	983	515	538	869	2408	8586	964	1912	1122	1902	889	921	8409	2475	5693	2406	2976	2077	2529
4604	MYBPC1	270	91	60	92	18	195	163	18	5910	8114	47028	125	286	2772	27405	343	16	55	98
4605	MYBL2	184	180	343	1548.5	405.5	792	872	459	292	328	175	1084	2075	300	1814	282	302	310	212
4609	MYC	4471	423	1056	3705	3971	4009	6061	3147	2049	1668	6795	1063	4380	1712	3072	8574	3246	4073	1271
4615	MYD88	854	407	686	1119	1295.5	1684	721	908	922	750	298	525	1397	581	1545	954	944	886	351
4618	MYF6	62	61	61	71	45	84	105	70	127	204	19088	35	94	96	1008	71	39	109	85
4621	MYH3	135	140	233.5	163	119	231	277	92	722	205	471	203	251	216	403	163	221	229	128
4624	MYH6	400	312	239.5	356.5	383	475	378	385	2209	3762	29943	237	314	731	9457	533	272	2424	60324
4626	MYH8	115	81	250	122.5	227.5	428	158	108	271	89	357	244	381	47	127	138	223	132	186
4629	MYH11	2733	1504	3138	1760.5	11479	7914	3180	5055	47685	12338	6022	5857	631	3083	4540	13537	35678	29768	8653
140465	MYL6B	667	685	600.5	536.5	540	779	744	1025	772	815	982	1344	907	438	778	1005	676	686	622
[truncated: 11,368 more rows]
