# Supplementary material for: Comparison and consolidation of microarray data sets of human tissue expression
Source: BMC Genomics. 2010 May 14;11:305. doi: 10.1186/1471-2164-11-305 (PMC2885367; doi:10.1186/1471-2164-11-305)
Supplement: Additional file 4 — Expression values of Geneatlas data set after merging to the 19 main tissue classes (tab-delimited table). [file 1471-2164-11-305-S4.TAB]

EntrezGeneID	Symbol	thymus	tonsil	lymphnode	liver	brain	adrenalgland	lung	heart	kidney	prostate	uterus	thyroid	placenta	muscle	pancreas	testis	salivarygland	trachea	uterusCorpus
780	DDR1	2674625	1402375	1053625	1252125	2714875	1972.75	2197	1723625	2510625	3475125	1173	4150	3591625	1312625	2525.75	1153.5	1684375	3175375	1101.75
5982	RFC2	328.5	226.5	248.75	213.75	157.5	111	231.25	275.25	103.5	183.25	101.75	196	218.25	189.25	133.25	174.75	77.25	106.5	82.25
3310	HSPA6	625	381.75	800.25	392.5	213	270.75	799.5	320.25	228	383.75	295	261.75	492.5	275.5	397.5	254	210	429.5	527
7849	PAX8	646.071428571429	534.071428571429	769	713.571428571429	524.5	694.928571428571	566.785714285714	860.714285714286	1894.5	668.214285714286	521.928571428571	5480.5	564.142857142857	641.928571428571	768.928571428571	526.571428571429	510.857142857143	598.714285714286	472.285714285714
2978	GUCA1A	190	180.75	170.25	234.25	273.75	226.75	135.25	250.25	235.25	288	203.25	236.5	253.5	198	118.5	667.5	183.25	183.25	260
7318	UBA7	954.25	567	1279.75	561.75	334	526.75	591	587.75	553	642.5	498	569	333.25	588	430.75	281.25	572	418.5	373.5
7067	THRA	134.2	202.4	165	190.3	355.9	238.7	160.5	302.2	226.8	171.1	219.7	168.4	133.3	122.6	169.2	164.4	255.2	178.6	220.5
11099	PTPN21	109625	83.25	103	95	86.5	123	158375	174	112875	109875	70	129.75	220.5	126875	119.5	205625	146125	55375	155.25
6352	CCL5	535	502.75	1828.75	233	178	309	969.75	513.25	231.75	415.75	232.75	441.75	302	186.25	320	183.75	496.75	576.5	370
1571	CYP2E1	71.25	225875	119625	17967875	153.5	110.75	120625	130.75	177875	259875	153.5	167125	72375	86125	103	161	110125	66.75	203
2049	EPHB3	274.5	357	266.75	537	324.75	228	552	514.75	603.75	846.75	327	290.25	577.5	328	490	280.75	277.5	748	512.25
2101	ESRRA	608.75	710	615.75	951.25	634.75	740	589.5	1465.25	912.5	645	270.75	761	779.75	803.5	749.5	403.75	488.75	584	614.75
1549	CYP2A7	626.5	677.75	691	16063	786.75	812.25	770.75	1062.75	694.5	762.25	564.5	797	683	947	669.75	660.5	431.5	830	885.5
2621	GAS6	2737.5	1795.5	2092.25	1118.25	1683.25	1750.25	3403.5	3313.5	1986.75	3464.25	3377.25	3397.5	2490.75	1965.5	1616.5	2666.75	954.75	2026.25	2217.5
4323	MMP14	469125	595	501.5	526625	534	639	594.25	1643	817625	708375	510625	613.5	976.5	1741625	573625	560375	546875	653.75	1869625
8717	TRADD	517.166666666667	474.166666666667	627	284.666666666667	146.833333333333	140.833333333333	654.333333333333	449.5	426.833333333333	767	275.833333333333	450.166666666667	549.333333333333	259.166666666667	196.333333333333	202.5	245.666666666667	323	155.5
5337	PLD1	168875	373.5	275125	320	201	299625	231875	298375	208875	259125	156875	211.25	167875	210	247.5	204	255375	188375	312375
2342	FNTB	520.25	528.75	383.25	386	392	483.25	376.75	581.5	506.75	536.5	327.75	375.25	604	333.25	185.25	473.25	238.75	428.75	325.75
572	BAD	638.75	167	152.75	511	422	279	757	604.75	452	816.75	394.5	692	698.25	423.5	200.25	259.25	145.5	180	326.25
10594	PRPF8	3090.5	1485	1788	1231.5	1460	1892.5	2070	1192.5	1251	2001	1489.5	2158.5	2303	1455	974.5	2047.5	914	924.5	1055.5
826	CAPNS1	4417	2550.5	2344	3650	2637.5	2367.5	6282.5	7702	5384	5651	2648.5	5075.5	3655.5	5104	2484	2242	387	4355	1167.5
11224	RPL35	17088.5	9534	12521.5	12334.5	4114.5	8624.5	10102	15368.5	5867	13492.5	12621.5	7320	5355	10956.5	15083	4183.5	11405.5	6650	7020
6158	RPL28	17995.25	10635.25	13867.75	10301.25	2530.5	6031.25	13967	12350.75	2556.25	12032.75	6727.25	7903.25	4542.75	11283.25	7816	3021.5	7665.75	4635.75	3799.5
1982	EIF4G2	2791	2678.25	2791	1383.25	2031.75	1628.75	2258	1945.25	1338	1940.75	3030.25	2773.25	3756.25	3187.5	2871.25	1702.25	2011.25	1875.5	2358.5
8664	EIF3D	3532	2397.5	2598.5	1713.5	737.5	1167	2257.5	1996	1230.5	1773.5	1649.5	2383	1915.5	2389	2979	1373.5	2213	1538	1496.5
11315	PARK7	7254	3760	5336.5	4471	5211	6324.5	5354	5643.5	6627.5	5515.5	3821.5	5882.5	4324	6116.5	5766.5	3133.5	3626	4413	1404
6727	SRP14	7256	3816	4849	3030.5	4196	2961	6018	4611.5	4860	7577.5	5740.5	5309	4962.5	5495.5	3348.5	3642	3507	3094.5	3923
2665	GDI2	2101.25	3237	2468	2173	1471	1454	1745.75	2101	1676.75	1385.25	1915.5	1992.5	2131.25	2958.75	2806.25	1459.75	2185.5	1935.75	1905.75
6135	RPL11	13942.5	18082	20026	4061	3666.5	5838	14248.5	6743.5	4446.5	8491.5	8844	9623	7091	11594.5	20822.5	3928	10279	10424	5877
377	ARF3	2438.5	1124	1265.5	1299.5	3236.5	1651.25	1945.75	1562.5	2470.25	1734.75	933.25	1946.75	1938	1338.25	1522.5	1102.25	906.75	1667.25	456.5
6144		16023.5	19780.5	28981	9481.5	7436	12082.5	12808	9201	6782.5	9749.5	12341	17755.5	10189.5	26451	24134.5	5117.5	18538.5	11443.5	15505.5
6152		15265	13250.25	16420	7133.25	5294.25	9648.75	12992	8905	6210.25	11180.75	10722.5	14950	6752	16928.25	22147.25	5042.5	14626.5	7734.5	11738.5
3183		2733125	1521125	1459125	949	1069375	1237375	1179375	1348625	1236375	837.75	1096125	1050	1966125	1533.5	1369875	968.5	1013875	994	916875
4735	SEPT2	1089.66666666667	1338.83333333333	1637.33333333333	769.5	1178.66666666667	1060.66666666667	1478.16666666667	1916.83333333333	880.5	1490.5	2086	2527.33333333333	1808.33333333333	2366.83333333333	1645.5	1405.33333333333	1210.5	1631.5	1298.83333333333
3178	HNRNPA1	6834.7	4460.6	5298.7	2199.2	2636.8	2266.8	3975.4	2402.1	2325.8	3139.4	5344.7	4366.7	2803.5	4036.5	5245	1390.8	3368.3	2991	2413.5
6233		12326.5	25350	33521	7519.5	6164.5	10007.5	16491	10777.5	7283	9480.5	15625.5	13205.5	10800.5	22533.5	28076.5	5243	18042	15006	10866
6207	RPS13	31273	21034.5	32883.5	18488	8494.5	13512.5	19607	22457.5	12975	16521	16209.5	15910	22828.5	27533.5	26758.5	8872.5	23186.5	16014	17843
2197	FAU	26040.5	14871.5	22686.5	14984	5873	10264.5	21788.5	18932	6933	19808	17813.5	14377	10302.5	10369	16379	6725.5	10772	7700	10299.5
23435	TARDBP	872	776.75	1031.25	422	638.5	348.75	658.75	483.5	269.75	588.75	785.5	964.75	697	703.25	748.25	552.5	639.75	599.75	458.5
1072	CFL1	41690	29788.5	19633.5	17727.5	26909	10777.5	35025.5	32036	22823	30746.5	18013.5	19375.5	25761	31935	17645	9969	10421.5	15987.5	11122.5
6141	RPL18	9793.75	8346	7332	7997.5	2358	4216.5	9590.75	6973	2451.5	13102.25	7075	8159.25	5398.5	6492.75	8855.25	2826	5957.25	4736.75	5953
8665	EIF3F	4124.5	2069	2528	2511.75	713.75	1026.75	3355.75	3358.75	1399.25	2538.75	1963.25	2456.5	2015.5	2777.25	2015.75	1384.75	1568.25	1060.75	1292.75
6193	RPS5	18738.5	8787	14674.5	18348.5	2529.5	7194	11471	15282.5	5239.5	16095.5	12846	9032	6237.5	13009.5	11155	2765	8945	5598	6564.5
6155	RPL27	28682	21335	28234.5	13747.5	8274.5	18418.5	21233.5	16610	11474	14512.5	12863.5	16873	17310	26642.5	24715	7811.5	18584	13512.5	14673
6164	RPL34	12251	15276	24776	4514	5772	9887.5	10102	7150	4104.5	9022	13208	10598	6043.5	14937	17382	5409.5	19067.5	10722.5	9746.5
4677	NARS	1342	1696.5	2065	1104	2955	1577	1534.5	1311	1702.5	2368	1750.5	3253	1430	2535	2331.5	906	1754	1809.5	901
56910	STARD7	3231.5	2551.5	2761	2068.5	2728	2398	2660	1679	3779	1963	1392	2220	2216	1842	2419.5	998	2633.5	2364.5	304.5
6143	RPL19	25805.5	18054.5	26432.5	14581	5022	9838	19178	13655	7309	17373.5	12300	15373.5	11234.5	16660.5	22501.5	7374.5	19672.5	13143	12477.5
5250	SLC25A3	9384.5	5387	4855.5	9288.5	4208	8293.5	9310	16355.5	8980.5	8295.5	5919	8116.5	7205	10230.5	5585.5	1875	6214	4648	3296.5
6205	RPS11	29020.75	31430.75	27562	13988	7670.25	16614.75	20716	19608.5	13296.25	15489.5	8485	22042.75	13912.75	26292.75	26198.25	9839.5	23092.75	16216	16869.75
6133		27923.5	22019	32888.5	13900	9051.5	15941	21375	17383.5	12643	14915	17370.5	19152	14932.5	19410	26997	9997	27472	18512.5	20171
1655	DDX5	6386	5729.5	9467.5	1808.5	2336	3349	3096.5	1335.5	1891	3934.5	6408.5	5556.5	2684	2985	4324.5	2991	4724.5	4405.5	3533.5
6128		6364.5	10783.5	11304	4071.5	3147.5	4472.5	5715.5	5959	2516.5	5152	8906	9206.5	4554.5	13101.5	11658	2372	11125	5291.5	7498.5
11337	GABARAP	2040	1643125	1596375	1694625	1700.75	2123625	2128875	2182625	2334375	1561.25	1070625	2069	2519	2020125	1608625	1687125	1455.5	1860125	1284.25
4736		12283.5	7658	11747	4734	2036	4283.5	9748	5849	3672.5	7909.5	6590.5	6448	4246.5	8122.5	9742.5	1337.5	7951	5561	5281.5
11335	CBX3	1026.5	906.5	1150.5	540	582.75	605.75	513.75	741	316	571.5	1161.75	1011.5	653	1025	715.75	913.75	866.5	556	777.5
6139		6777875	13029.75	15488.25	3141625	3055625	6144	7735	5780875	1906.25	6994.5	8407.25	10255875	3987125	14909.5	14980875	3992	11083375	5333125	9163.25
5690	PSMB2	3230.5	2265	1625.25	2936.5	1695	2322.5	1883.75	3659	1761.5	1518.75	1115	1927.25	2207.5	3281.25	1498	1946.75	3114.25	2020.75	1836
10657	KHDRBS1	2156.66666666667	1288.66666666667	1355.33333333333	900.833333333333	977.833333333333	901.333333333333	1323.33333333333	1067.66666666667	728.833333333333	1863.83333333333	1791.16666666667	1370.16666666667	1513.33333333333	1079.5	1041	946.333333333333	723.833333333333	1248.16666666667	863
7919	BAT1	4522	3151	4372.5	1318.5	1539.5	2143.5	2302	2156.5	1052	1182.5	2479.5	3755	2307.5	2774.5	2315	1684.5	1258.5	1545	2134.5
51493	C22orf28	2458	1955	1484.5	1899	1462.5	1711	1969	1575	2376.5	2661	1776	2242	1862	2131.5	1568.5	1811	1007.5	1397	1245
2079	ERH	5452	3448	2711	2322.5	2094	2970	3070	3531	2397	2646	2528.5	3774	3001	3736	2729.5	2229	2641.5	3034.5	1472.5
8683	SFRS9	4135.75	2325	1914.5	2133.5	1450.5	1997.75	3200.25	2058.75	2548.75	3572	1442.75	2475	3362.5	2648	2336.75	2169.25	1305.5	1894	1015.5
23	ABCF1	1631.5	1268	1194.5	1659	1036.5	1252	1424	1160	1344.5	1730.5	959	1293	2080	920	1232	1480	790	927	1464
1603	DAD1	3697	1475.5	2112.5	2064	1380.5	1967	2006	3288	3491.5	1018.5	1379.5	2187	2301.5	3572.5	2179	1685	1881	2192.5	1925.5
7528	YY1	1656.75	786.5	770.25	767.25	572625	760625	839.5	620.75	621625	1506.5	1071625	1529625	1427.25	848125	627.5	675875	448625	888.75	556.5
10899	JTB	4601.5	3556.33333333333	4249.83333333333	6122.33333333333	3238	3849.66666666667	6841.5	4071	5388.33333333333	9385.33333333333	3535.5	5853	5618	3342.16666666667	4492	1909.66666666667	3629.66666666667	5962	3158.83333333333
11143	MYST2	1176	971.5	965.5	1121	1046	1172	948	1186	1395	974.5	942.5	1161.5	1045.5	782.5	891	1550	1020.5	796.5	1321.5
7705	ZNF146	306.5	375	630	284	512	387	420	576.5	156	391	839.5	717.5	238.5	771	756.5	336	619	357.5	648
9092	SART1	1097.5	560.5	819.5	436	597	709.5	867	616	451	785.5	540	790.5	841.5	791	684.5	574.5	484	539	563.5
3608	ILF2	2044.5	909.5	707	579.5	560.5	877	693	1053	908	508	595.5	783	1038.5	1151	833	1242.5	691.5	586	345
9552	SPAG7	1950.5	1814	1751.5	1841.5	2013	1853	2066	3119.5	2115	1653.5	1553.5	2494	2237	2517	1679	1577	1322.5	1105.5	1775.5
8882	ZNF259	400.5	336.5	362.5	420	392.5	307	388.5	507	358	340.5	301	411	294	512.5	354	565.5	374.5	286.5	552
6881	TAF10	3600	2462	2669	3686.5	1768	3047	3289	3959	2685	3904.5	1786.5	3783.5	2336	3126.5	4544.5	4118	1781.5	1847	1453
10438	C1D	250.5	195.5	438.5	238	259.5	272	278	150.5	286.5	504.5	413.5	441.5	339.5	200	298	224	271	312	62
4841	NONO	5492.83333333333	2760.66666666667	2316.5	1801.16666666667	1117	1827.16666666667	2619.33333333333	2625	1805.5	1686.5	1778.5	1902.66666666667	2114.66666666667	2215.83333333333	2477.33333333333	1140.83333333333	1497.16666666667	1885.16666666667	1873
23020	ASCC3L1	1620.25	710.5	1111.25	779	507	460.75	830.5	514	570.5	945.75	672.25	949.5	1213.75	512.25	659.75	737.75	624	562.5	269
387	RHOA	13442.5	6766	6822	4386	3536.5	5122	7608	9872.5	4618	4459	6285	5539	11539	7733	4533.5	2995.5	3324	5999	3960
10921	RNPS1	3160.75	1299.5	1723.5	849.5	1544.5	1073	2198.5	2302	978.25	3222.5	1492.75	2162.75	1779	1054.25	1166.25	1321	758.75	887.25	467.75
6229	RPS24	16278.5	21520.5	25859.5	8440.5	7806	13641.5	15112	10061	6675	16819	17953	20420.5	8454.5	24545.5	32877	9126.5	24850	16828.5	19797
6156	RPL30	35440.5	26035.5	40289.5	13689	8122.5	13419.5	24158.5	18414.5	12063	17258.5	18065.5	23065.5	13865.5	22054	35678	12918	30837.5	21814	14733
4869	NPM1	2956	5179.16666666667	6716.33333333333	2054.5	1453	2031.5	2862.66666666667	4064.5	1363.33333333333	2077.83333333333	4722	3957.5	2037.83333333333	5831	4947.83333333333	2699	4123	3086.33333333333	3513.66666666667
3326	HSP90AB1	5399	4334	4126.5	4330.25	6409.5	4996	4426.75	5587.75	3984.5	3181.75	3529.5	4878	4794.25	6236.75	5095.75	2907.75	2661.5	3909	4101.5
375	ARF1	2765.5	1869.25	1438.5	3281.5	1782.5	2382.5	4773.5	4770.75	2341.75	6444.5	2076.75	3517.25	6202	2784	1704.25	2022.5	1045	2677.5	915.75
3550	IK	780.5	638	952.5	393.5	517	297	562	589	299	455.5	603.5	790.5	446	533	488	1169	765	531.5	464
8724	SNX3	3530.25	3013	3108125	3200875	3377.75	3528625	4214.75	3536.75	2890125	3300.75	3317375	3534375	3623	3425.5	2078625	2293.25	2218.25	3049.25	1770875
821	CANX	2154.33333333333	2523.16666666667	2564.83333333333	2191.33333333333	2444.66666666667	2565.66666666667	2225.66666666667	2971.66666666667	3449.5	2712.5	2564.16666666667	4211.33333333333	6813.66666666667	3787.83333333333	3630.66666666667	2251.33333333333	3993.66666666667	5105.83333333333	2485.33333333333
9733	SART3	737.333333333333	340.833333333333	362.666666666667	269.833333333333	310.666666666667	292.833333333333	452.833333333333	296.666666666667	302.166666666667	605	412.5	288.833333333333	606.5	302.333333333333	382.166666666667	294.333333333333	233.5	260.5	325.5
27013	C2orf24	384.5	258.25	354.75	401.25	280	515.25	283.5	452.75	475	424.25	280.25	513.5	536.75	377.25	218.25	295.25	431.25	291.75	426
10285	SMNDC1	690	358	602.5	349.5	304	318	533	437	348	605.5	766.5	419.5	599.5	417.5	346.5	358.5	420	282.5	300.5
4670		3387	2082	1916	961.5	1089	687	1723.5	1484.5	632.5	3530.5	2149	2429	1742.5	1677.5	1644.5	1229	923.5	1015.5	1298.5
3184	HNRNPD	2121.5	981	1103.5	732.666666666667	609.666666666667	605.75	1022.66666666667	691.583333333333	534.5	1180.91666666667	1258.66666666667	1003.83333333333	956.333333333333	473.916666666667	834.25	592.333333333333	786.666666666667	830	382.083333333333
9045	RPL14	4452.33333333333	5016.5	7250.83333333333	3744.66666666667	1824	3185	4780.16666666667	3758.66666666667	1847.83333333333	4303.16666666667	3554.33333333333	4677.33333333333	2848.33333333333	6476	6779.5	1469.66666666667	5827.16666666667	3560.83333333333	3682.16666666667
2987	GUK1	1067.75	475.5	509	977.25	995.75	795	1419.75	1480.5	684.75	1174.5	575.75	929.25	579.25	901	587	496.75	293.5	626.5	475
79036	C19orf50	489.833333333333	694.833333333333	596.666666666667	407.833333333333	484.5	529.5	460.833333333333	662.666666666667	432	648.666666666667	313.5	527.833333333333	452.166666666667	542.5	607.333333333333	527	528.5	469	393.833333333333
4946	OAZ1	10706.25	7514.25	7873.75	7770.75	5558.25	6583.25	13428.5	12880.75	5927.25	8530.75	4866.5	6696	11449.25	10486.75	6403.5	2781	3840	4888.5	2497.75
533	ATP6V0B	2528.5	1510	1570	4215	2558	2449	4408	4258	3792.5	5746	1538	2930	4671	1514.5	2039.5	1358.5	1073	1193.5	971
3735	KARS	2844.5	1682.75	2012.5	1304.75	997	1035.25	2084.5	2007	1166.75	1983.75	1582	2281.75	1311.25	2995.75	2349	2866	1349.75	1365.5	1011
3020		26206.5	16794.25	9410.25	12493.25	5323.25	8433.25	14236.25	9416.5	8743.75	17202.25	8964	14234	11278	9944	9038.75	7185	8725.75	11213	6587.75
6194	RPS6	26446.8333333333	26675.8333333333	32728	11446.3333333333	6283.16666666667	11744.5	15247	10684.8333333333	10688.5	12260	15363	21278.8333333333	11315.6666666667	24080.3333333333	32026.8333333333	10750.6666666667	25160.5	16574.3333333333	16614.3333333333
6201		9126	11165	13263.25	3814.5	3119.5	4682.75	8391.75	5281.5	3540.25	7205.75	8563.75	10026.25	6230.75	10344	12188.25	4765.5	11086.75	5608	5938
23326	USP22	1006.66666666667	686	512.166666666667	639.5	853.333333333333	732.666666666667	745.166666666667	1190.5	558.333333333333	1039	603.333333333333	713.833333333333	704.333333333333	986	548.666666666667	409.166666666667	308.833333333333	416.333333333333	453.333333333333
10944	C11orf58	1461.25	1235	1456.25	1000.25	976	805.75	1175.75	1120.75	791.25	1263	1495.75	1794.25	1620.25	1264.75	1161	971.5	1338.75	1291.25	1104.75
6923	TCEB2	2442.5	1036.5	792.75	2215.25	1381.5	1029.5	1678.25	3439	923.75	2323.75	1443.5	1610.25	973.25	1932.5	1080.5	2643	805.25	668.25	1270.5
1327	COX4I1	6379.16666666667	3811.66666666667	4414.5	5172.66666666667	4957.66666666667	3201	4614.66666666667	11714.8333333333	5571.16666666667	4666.33333333333	2267.33333333333	4158.83333333333	4280.66666666667	5061.83333333333	3888.5	2154.83333333333	3644.66666666667	2727.66666666667	2781.5
10959	TMED2	1279.5	839.5	903.833333333333	1046.5	522	998.166666666667	1335.33333333333	1156.16666666667	1064.16666666667	1840.33333333333	1407.5	1357.5	2036.33333333333	1773.66666666667	2266.5	589	1873	2231.66666666667	515.5
6124		13187.5	12633.6666666667	16519.1666666667	4924.16666666667	3802.33333333333	5991.83333333333	8281	8987	4438.66666666667	7285.16666666667	8644.66666666667	11714.5	4429	16739	14161.5	4655.83333333333	11007.5	7530.33333333333	7168.83333333333
2339	FNTA	970.75	1429.75	1645.75	475.25	1179	538.75	1149	715.25	464.5	1552.25	1552.75	1833	1345.5	995	1553.75	944	979.75	667.5	817
6230	RPS25	7259.5	8453.5	12236.5	3498	2778.5	4593.5	5814	5962.5	3340	5181.5	7155.5	6784	4212.5	7077	9922.5	2399	9855.5	5162	2900.5
6167		20118	15281.5	21865	11520.5	4996.5	10050	14350.5	14319	6645	11169.5	12141.5	10681	7029.5	18391	16974.5	5087	14932	9575.5	6636
3094	HINT1	4184.66666666667	4376	3751.16666666667	5728.33333333333	4310.5	2386.33333333333	3849.66666666667	4345.33333333333	4395.33333333333	5219.5	2551.83333333333	3943.83333333333	1879	4763.66666666667	3466	2781.16666666667	3613.33333333333	3129.16666666667	2111.33333333333
1938	EEF2	15280	12451.75	11058.5	14758.25	7422.75	13946.25	14565	19467.5	12541.75	19151.5	12170.25	16942.5	10974.75	20041.5	21054.75	8074.75	9582.5	12948.5	9760
6204		34493	27778875	29979625	28596.25	9765875	20670	26986.25	35222375	14177.25	31207125	15679.5	22591875	15580	28377	30909	13570375	25663	17176	17513.75
8992	ATP6V0E1	1803.66666666667	1411.58333333333	1280.58333333333	1044.5	447.916666666667	1386.75	1738.91666666667	1768.41666666667	3057.5	1449.25	1102.33333333333	1783.16666666667	2169.25	1668.91666666667	1452.16666666667	702.5	1230	1644.75	1306.75
3190	HNRNPK	4971.25	2438.25	1947.75	1913.5	1672	1821.5	2097	1984.5	1913.5	1982.25	2667.75	2770.25	3495.75	2043.5	1912.5	1516.75	2065.25	2859	1773.75
51433	ANAPC5	2146625	1719.5	1716.25	1294.5	1568875	1106625	1575375	1066	1156125	1430625	1311375	1680875	1266	1334	1500.25	1005875	1245	1213	1007375
6189	RPS3A	32646	31001.5	39744.6666666667	19342.3333333333	9004.16666666667	13906.8333333333	24380.6666666667	16272.5	15624	18937.8333333333	23100.1666666667	26353.5	14455.3333333333	27703.5	32410.5	11373	30556.5	21997.6666666667	24133.1666666667
3192	HNRNPU	1634625	1366875	862125	766.25	830.5	734	883	814125	655375	733.25	991375	957.75	925	1108125	1021625	932.75	683625	952625	731125
8661	EIF3A	589.666666666667	530.333333333333	650.166666666667	411.166666666667	391.666666666667	302.5	481	532.833333333333	173.166666666667	581.833333333333	824	803.166666666667	385	726.666666666667	842.333333333333	373.333333333333	653	437.5	327.666666666667
7184	HSP90B1	694.75	1738.5	3017.5	1610	1048	1316.25	1421.75	3085.25	379.25	1514.75	2395.5	5875.75	2439.75	4503.5	3038.25	1203.75	1826	1968	1315.5
4478	MSN	3095	1733.5	2703.5	571.5	494.5	1228	3191	2413.5	2227	526.5	2037.5	1603.5	1940	2283	597.5	300.5	960.5	1233.5	784
81	ACTN4	1223.5	1408.5	783.5	733.5	956.5	2380	2462	1392.5	3100	3661.5	2397.5	2390	2680	2215.5	1550	667	571	1654.5	1117
351	APP	529.833333333333	490.666666666667	526.5	609.166666666667	1944.66666666667	1583.33333333333	1126	966.166666666667	1264.5	1275.83333333333	1078.66666666667	2258.33333333333	1063.83333333333	1762.33333333333	1291.5	724.333333333333	798	1240.16666666667	642.5
5573	PRKAR1A	1333.83333333333	1049.5	1354.83333333333	984.333333333333	1754.83333333333	1287.16666666667	1337.16666666667	1499.83333333333	1396.66666666667	1547.33333333333	2079.5	1985.66666666667	2149.66666666667	1401.33333333333	749.833333333333	1165.33333333333	1598.16666666667	2423	806.333333333333
1832	DSP	1948.5	5464.5	608	1508	307	723	1093	1101	1185	4886.5	655	3296.5	3617	459	3046.5	304	3165	2481.5	446.5
5885	RAD21	960.75	724.75	806.75	780.5	739.75	595.5	529.25	641	497.75	722.25	937	1020.5	759.75	617.25	505.5	727.5	599	504	639
9948	WDR1	2101625	1038125	908.75	657	441.25	516.25	1702125	2396375	1045.25	1136.25	1424.75	1298125	1550125	2528.5	574.75	940.5	698	946	808
4691	NCL	3769.5	2652.5	3192	1739.5	1815.5	2116.5	2462.5	1770.5	689	2575.5	3514.5	2488.5	2726	2305.5	3469.5	1385.5	1459	2179.5	959
163	AP2B1	1299.75	524.5	615.5	864.75	948.5	619	806.75	1048.75	1294	785.75	637	1032.75	865	1132.75	528	1812.75	434.75	976.5	302.5
1173	AP2M1	2303.5	976	1275	1577	2894.5	2837.5	1875.5	2979.5	1488	2586.5	1602	1885	3616.5	4407	673	1286.5	462	1037	1429.5
1213	CLTC	1481.25	2164.25	1549	2002.75	3279.25	1595.75	1624.5	1796.75	1668.5	1946	1904.25	2544.25	2500.5	3676.25	1902	1400.25	1500.25	1413	1635.5
9761	KIAA0152	1150.5	827.75	789.75	1101.25	734.25	1987	892.5	665.5	1857.5	1552.25	584	1748.5	1324.75	1133	1520.5	1054.25	806.75	1280	536.75
3927	LASP1	2869.5	1799	1737.5	1892.5	1234	1336.5	2200.5	2118.5	2281	896	1166	1536	2556.5	2674	1633	487.5	1060.5	1427.5	643.5
10992	SF3B2	1125	273.5	341	157.5	218	114.5	475.5	218	110	361.5	100.5	797	1688.5	677	454	701.5	57.5	220	135.5
9528	TMEM59	2509.5	2448.5	2766.5	2490.5	1607	2380.5	2666	1517	3947.5	6201	3223	4490.5	6506.5	2756	2271	2028	4615	5836	1023.5
1465	CSRP1	2470.5	1381	3027.5	2442	6174	3166	4904.5	4725.5	3728.5	6839.5	11054	4460	6131	4855.5	2110	2144.5	2041.5	4828.5	5242
808	CALM3	1906.25	1020.75	1320	791.25	3681.5	1006.5	1287.75	1993.75	1161	897.75	638.75	1861	960.5	1519.5	925.75	2638.25	129.75	709	440
9782	MATR3	1267.33333333333	1806.16666666667	2496.16666666667	819.5	3013	916.833333333333	1197.83333333333	1188	447.333333333333	1114.5	2787.33333333333	2522.33333333333	643.333333333333	1995	1653.33333333333	1223.5	1347.66666666667	1505.66666666667	1009.16666666667
10487	CAP1	3078	4947	3257.5	725.75	1736.25	1364.5	2490.5	3364.5	1235.5	2045.25	2381.5	2558	4028.5	5155.5	2156.75	1234.5	1657.75	1695	2532.75
10728	PTGES3	4557.5	2318.5	2908	2269.5	2387	2064	2822.5	2313.5	2143	2360	3391.5	2736.5	4233.5	3007.5	2618.5	2167	2491.5	3379	1737.5
7453	WARS	1165	1143.75	1495.75	410.5	583	767.75	3036.5	1721.25	583.75	723	492.75	700	4491	1341	1135.75	930.75	484.25	958.25	527.25
6418		6765.16666666667	5964.25	3571.58333333333	2154.33333333333	2855.91666666667	2420.25	3049.83333333333	3063.83333333333	2581.08333333333	2200.75	2203.5	3913.83333333333	3680.66666666667	3839.5	2842.83333333333	2077.08333333333	2276.5	3075.08333333333	2046.91666666667
10397		2474	2212	1835	1193	3380.5	2657.5	3894.5	2354	8089.5	15271.5	2434.5	2512.5	5056.5	1927.5	3236.5	1399	2104.5	1977.5	3739.5
7314	UBB	36590.5	15916.5	21367.5	35016.5	22915.5	25537	30626.5	23508	30282	25897	14442.5	23713.5	21788.5	23026.5	19997.5	32390.5	15113.5	16303.5	5980.5
5216	PFN1	12681.5	7349.5	5745	7414	1153.5	1715	9744.5	7963.5	2803	6297	4498.5	3869	5950.5	8285.5	2241	1253	2574	2329.5	2734.5
5792	PTPRF	838.25	603625	216.25	671125	443375	262.25	845875	452625	506125	2306375	483.75	683625	2564.25	555125	778.75	221375	479625	722375	136625
7534	YWHAZ	2588.6	3368.9	2015	926	2765.8	1571.4	1202	2355.9	1089.9	1019.2	1598.3	1431.8	3310.2	2550.9	2933.6	1443.2	1237.4	2305.6	1053.7
6647	SOD1	5741	3366.5	3735.5	16605	6408.5	8352	5181.5	5038	8531	7542.5	4121	5847.5	8517.5	4620	5304	2827.5	2690.5	4136	2887.5
3069	HDLBP	615.833333333333	367.666666666667	519.666666666667	962.333333333333	361.333333333333	698.333333333333	1185	1504	539.666666666667	2303.16666666667	1008.5	1337	1212.66666666667	2371.16666666667	1669.33333333333	935.666666666667	708.666666666667	954.666666666667	666.166666666667
65108	MARCKSL1	8539	3700.5	2874	1702	5790	2286	2682.5	3428.5	1017.5	4665	1765	5488.5	1477	2248	1180.5	2809	1173	2806.5	1780
4924	NUCB1	688.25	649.25	729.25	1637.75	597.75	712.25	1290.75	1758.75	1348.5	1334.5	754.25	1451.5	1629.25	965.75	599	459.5	391.5	768.5	480
8663	EIF3C	4429.33333333333	2083.66666666667	2599.66666666667	4493.66666666667	2668	2886.33333333333	5851.83333333333	3826.83333333333	4704.16666666667	6224.33333333333	3192.66666666667	4769.33333333333	2725	2901.83333333333	3378.16666666667	3180	2124.83333333333	2520.66666666667	1492.16666666667
2752	GLUL	4590.5	1464	1976.33333333333	3580.33333333333	5011.16666666667	1638.83333333333	5544.5	1752.16666666667	1849.33333333333	1949.16666666667	2364.16666666667	3778.5	4302.66666666667	2076.83333333333	1935.66666666667	2679.66666666667	1588.66666666667	5207.5	1174.33333333333
3939	LDHA	5846.5	8353.5	3984.5	5472	4444.5	7242	6322	14650.5	5005	4541	3267.5	6995	5971	29181.5	9143.5	3584.5	4576.5	5294	3839.5
10399	GNB2L1	12659	7202.5	8159	8044.5	1673.25	4583.25	8407.75	8632.5	3807	7141.25	5320.75	5869.75	4986.75	7546.5	7327	2337.25	5045	4213.75	3486.75
6746	SSR2	4057.5	2248	2455.5	2229	1361.5	3827	2896.5	3646.5	2343.5	1526	1732	2222	2905	4119	3133.5	2173.5	2386.5	2698	2167
801	CALM1	1418.35714285714	1095.92857142857	1262.07142857143	1122.78571428571	6823.78571428571	923.357142857143	1618.78571428571	1389.57142857143	1602.64285714286	2128.78571428571	1554.07142857143	1438.42857142857	2407.71428571429	1541.92857142857	1280.35714285714	1073.57142857143	1091	1925.21428571429	617.928571428571
5034	P4HB	2855.5	2310.5	2323.25	13052.25	720.75	4864.5	6911.25	9749	2147	12092.25	2633.75	4189.5	10079.25	11594	13321	673.5	3299.25	7617.25	1327.5
292	SLC25A5	12549.5	5800	3911	5976	3058	2430	6744	4276	8382	3723.5	2743.5	4425.5	5292	3752.5	7362	1550	7211.5	3568.5	2043.5
5245	PHB	455	431.25	367.5	946	381.75	354	682.5	1207.25	1076.75	719.75	490.25	680.25	789.5	936	679	276.25	534.5	575.75	493.5
6282	S100A11	2121	3671.5	1465.5	263	75	465.5	5153	4504	932.5	2656.5	1004.5	1462.5	11461.5	5825.5	2548.5	301.5	1831	2911.5	545
5476	CTSA	859.5	647	1371	796.5	352.5	3047.5	1839	1298.5	4650	678.5	457	1011.5	3580.5	2088	1097.5	231.5	245	596.5	837.5
9804	TOMM20	1309.75	947.75	1113.5	776	1952	1009.75	1149.25	1075	789.5	1454.5	1655.25	1828.75	1255.75	1432.5	1384	799.25	1224.5	1144.5	752
967	CD63	5729.5	3338.5	7432	6503.5	2565.5	8951.5	13286	14636	5560.5	6839.5	6773.5	10545	19295	12085	11524	3406.5	4527	9925.5	11640
3337	DNAJB1	3011.75	958.75	1731.5	1367.75	917.25	1494.25	2651.5	861	1229.75	1935.5	1058.75	912.25	1873.5	659.75	1924.5	2184.25	468.75	2160	643.25
6678	SPARC	1204.75	666	1687	1030.5	1285	2208	5327.25	7174.25	1025.5	1668.5	6446	4639.75	6370.25	7883.75	804	2072.5	590.75	2125.5	3129.75
7323	UBE2D3	2159.16666666667	1987.16666666667	1724.83333333333	1848.16666666667	1056.16666666667	1399.66666666667	1765	1658	1435.33333333333	1662.5	1467.66666666667	1492	2627.83333333333	1985.5	1270.16666666667	1220.5	1283.33333333333	1248.5	1366.33333333333
7494	XBP1	2119.5	2386.5	2128.5	4774.5	469.5	1182	2110.5	1197.5	1021	6281.5	1392	1808	4366	1149	5243.5	339.5	4708.5	7049.5	1081.5
6711		737.428571428571	565.285714285714	715.428571428571	648.142857142857	1429.35714285714	881.928571428571	1709.92857142857	739.785714285714	1052.92857142857	802.928571428571	959.5	960.5	1375.14285714286	916.214285714286	911.571428571429	511.642857142857	587.714285714286	795.285714285714	425.928571428571
9741	LAPTM4A	3231	2327.5	2503.5	3467	1465.5	4690	6423	3430	5221.5	5203.5	7319.5	5802.5	12158	4070	4266	5294.5	3423	5474	3382.5
6161	RPL32	34698.5	33105.5	41358.5	11427.5	8883	15407	24833.5	17433.5	13148	14750	13619	22701.5	11105.5	27872.5	29109.5	12870.5	26256	15607	17931.5
975	CD81	4046.5	2665.5	5216	14374	3078	2600.5	13553.5	10181.5	4498	12563.5	12490.5	11139.5	7526	4068.5	4398	2975.5	2183	5857	5080
7332	UBE2L3	1366	717.25	589875	883125	781125	617.75	900.25	1298625	885.25	1133	728875	840625	1199.75	1005.75	509	700625	314	741375	560
754	PTTG1IP	3011	1921	2637	3265	2059.5	3127	6571	4071.5	3986	4609.5	4130.5	5207.5	9725	4101	3266	2618.5	2907	3492.5	3560.5
2896	GRN	2257.83333333333	2344.5	3608.83333333333	1998.33333333333	731	1554.5	7500.33333333333	3251	2829.16666666667	3839.16666666667	1793.83333333333	2839.5	9635.83333333333	2452.33333333333	1434.5	1048.5	822.666666666667	2027.83333333333	1724.33333333333
3146		11870	7787.83333333333	4584.33333333333	2785.16666666667	3696.33333333333	3333.5	3315.66666666667	4114.16666666667	2177.66666666667	5198.66666666667	5445.66666666667	5747.16666666667	2649.66666666667	4201.16666666667	3781.5	2554	3330.33333333333	3440.83333333333	2818
2739	GLO1	1059.5	1010.5	1270	1416.5	1743	1128.5	1833.5	1470.5	957.5	3071	1461	1778	1000	1392.5	1215.5	700.5	806	1013.5	359.5
9295	SFRS11	531.333333333333	535.5	870.333333333333	345.833333333333	427.833333333333	502.166666666667	511.166666666667	199.666666666667	257.833333333333	600.333333333333	1114.16666666667	743.833333333333	267.833333333333	419.333333333333	516.666666666667	519.666666666667	646.666666666667	455.166666666667	501.166666666667
23450	SF3B3	938.75	629.75	485.75	539.75	487.75	301	513.25	516.5	401.75	377.75	372	502	613.5	562.75	317.5	286.5	400.25	356.5	402.5
1937	EEF1G	25117.5	16467.5	24061.5	15138.5	5023	11027.5	16969.5	22168	13268.5	19959.5	9564.5	18381.5	13275	21968.5	23538	8004.5	15735.5	17188	11304.5
3313	HSPA9	441.5	791	683.333333333333	625.833333333333	792	1192.5	615.833333333333	763.333333333333	768.333333333333	697.5	705.166666666667	899.333333333333	719.666666666667	924.166666666667	1035.16666666667	535.166666666667	709.666666666667	552.666666666667	498.833333333333
10971	YWHAQ	3499.33333333333	2193.33333333333	1857.83333333333	1877.5	4315.33333333333	1741.66666666667	3641.33333333333	3001	1847.66666666667	4646.66666666667	3810.83333333333	3375.16666666667	2227.16666666667	3948.83333333333	3268.83333333333	2789.5	1855.83333333333	2024.5	1859.5
57062	DDX24	1253.25	688.25	828.5	570.25	1640.5	1579.25	803.25	731.75	807.75	740	732	1072.5	785.5	619	809.25	1547.75	593.25	957.75	717.5
5518	PPP2R1A	2076	1307.5	1042.5	1654.5	2472.5	4195.5	1856.5	3876.5	2610	1476	938.5	2296.5	1896	2041	1181	1259	479.5	1225	1378.5
2934	GSN	2050.83333333333	913.666666666667	1794.33333333333	1232.16666666667	1063.16666666667	1084.33333333333	2445.83333333333	2400.33333333333	867.666666666667	2552	3931.5	3755	1756	979.666666666667	1337	907.166666666667	1262.66666666667	2646.33333333333	1549
3098	HK1	2117.5	1363.5	1346.5	1706.5	2607	545	2987	2506.5	710.5	4009	1130.5	3662.5	2371	2282	508.5	1954	1070.5	935.5	279.5
11014	KDELR2	1177.5	1177	1152.5	2673.33333333333	678.5	1549.83333333333	2097.16666666667	2716	1665.16666666667	2784.83333333333	1563.16666666667	1907.5	4360	3609.16666666667	1993	1678.16666666667	1461.83333333333	2847.83333333333	1238.5
10577	NPC2	3265.5	3998	6070	1710.5	1127.5	3325	11099	2474	5517.5	2560.5	2042	5443.5	4933	2380	3405.5	2836	3446	4250.5	3570.5
8655	DYNLL1	10279	2889.5	1911	3694.5	7608	1874.5	4174	3862	3477	3596	4290.5	2619	6388.5	4814.5	1889	4243.5	1292	3683.5	1418
9516	LITAF	1174.5	1840	1697	619.75	690	637.25	2380	894.5	1550.25	2457.75	1182.75	1853.25	2704.75	880.25	838.5	307.25	1576	2116	2075.25
1933	EEF1B2	9695.5	9112.5	13214.5	7684	2532	3942.5	7077.5	6877	3448.5	6945.5	9135	6400.5	4761	10825.5	13043.5	2721.5	7378	6046.5	5590.5
5589	PRKCSH	2207.75	1285	2048.75	3060.5	1642.75	1562.5	2452.75	2660.25	2345	2498	1366.75	2727	3233	1720	1801.75	1604.5	976.25	2815.75	1594.25
2806	GOT2	1310	892.5	570	4516	1590.5	1416.5	938.5	2108	1801	1548	653.5	1157	711.5	1035.5	768.5	816	1268	1182.5	677.5
2280	FKBP1A	1845375	1586375	1476.25	923125	1256	1708375	2334875	2612375	1437625	1437375	1314125	2500625	2617.75	2382.25	757	828875	1076.5	1282.75	1053375
37	ACADVL	1599.5	1543.5	1817.5	2229	1410.5	4492.5	2308.5	2478.5	2492	2251.5	1436	3826	3174	2598	2894.5	1360.5	1647	1398.5	1743
6500	SKP1	3541625	1726.75	2566625	1847.75	4027	2421875	2644.25	2819875	2779.5	2851875	2985375	4316875	3976875	3648125	2557	3254625	1745.25	2745.75	1547.25
22919	MAPRE1	1813.5	943.25	983.25	664.5	655.5	923.75	1072	1453.5	915.5	1089.25	1083.5	1351	1699.25	1189	1128	1014.25	708.25	880.25	693
10956	OS9	1958.5	1475	1605.5	2309.75	1435.75	1377.5	2747.75	1684	2227	2222.5	1387.5	3523.25	2598.25	2073.75	2453.5	1132	1923.75	2433.5	1578
23521	RPL13A	40209.2	32662.3	40902.4	23441.1	9845.9	25188	33532.4	31236.7	13798.5	39796.6	25551.5	28892	18652.3	35227.4	38206.9	9445	26481.3	19549.3	23254.2
6129	RPL7	14929.75	17473.25	23630.25	8367.75	6741.25	10080.5	12545.5	8886	9922.75	14620.25	17590.75	18083.5	8547.25	21118	24596.25	7009.25	21989	15190.5	11191.75
10121	ACTR1A	1372.75	487.25	553.75	509	1244.25	814	933.75	1760	853.25	779	538.5	971.25	1691.5	1196.5	600.5	941	415	596.75	566
4076	CAPRIN1	1223.5	1125.5	769.75	795.25	727	666	782	1446	854.75	862.5	773.5	859.75	1624	1626.5	792	1844	843.5	1163	773.75
6134	RPL10	13157.6666666667	8488.33333333333	12099.1666666667	6301.5	2054.5	6612.66666666667	10551.6666666667	10388.1666666667	4100.83333333333	6802.66666666667	4615.83333333333	8008	5041.83333333333	9451	9746.16666666667	1672	7391.5	6463.83333333333	9223.33333333333
5501	PPP1CC	2233.5	3041	2388.5	1595	1592.5	1885	1803.5	1200	1337	2757	3142	2390	1643.5	1480.5	2540.5	3104.5	2047.5	1682.5	986.5
10097	ACTR2	1252.5	2088	1489.5	456.5	1078	446.166666666667	732.666666666667	1307.66666666667	424.5	707.166666666667	949.5	897	950	1354.33333333333	1070.16666666667	439	817.166666666667	1038.16666666667	611.333333333333
7803	PTP4A1	287625	437375	369	908625	561125	1544.25	822125	613.5	557125	566125	555.5	664	822	984.75	913375	393375	820.5	782375	541.25
4666	NACA	3651.25	5954875	7214.25	3057.5	2265625	3039.75	3767.25	4500.5	1797875	3014625	5059125	4681.25	2644.25	5421	6226.75	3132	6587375	4011.25	3728
2876	GPX1	2911.5	2110	2932.5	5872.5	1298	3761.5	9055	5985	2669.5	6275	1506.5	3223.5	3487.5	3402	1279	750	1046	1394	1760.5
5230	PGK1	2656375	1614125	1171375	1161625	1437	1087625	1896.5	3967.25	2430.75	1478125	843875	1479.5	2132.5	4837625	1490.5	335625	631125	1091.5	940
6612	SUMO3	1381	1159	1167.25	1288	1438	802.25	1958.5	1278.25	1093.5	1479	986	1540.5	1642.5	1201.25	965.25	1048.75	1020.5	972	827.5
6232		41553.5	40696	46989.5	19253.5	10587	25244.5	25724.5	24284.5	21493.5	30138	22339.5	25241	21571	22887.5	35955.5	16920	42544	25054.5	18610
1200	TPP1	958375	995.75	1250.75	1050375	825125	1306375	1317.5	1094875	1461875	729875	740125	716	2736.75	804.25	610	476875	597875	684.5	788.25
2782	GNB1	2933.83333333333	1518.5	1699	1170.16666666667	3231	1322.5	3146.83333333333	1942.5	1773.83333333333	2561.5	1910.5	2176.16666666667	1996.66666666667	2502.5	1575.5	1086.83333333333	869.166666666667	1921.66666666667	1045.83333333333
4926	NUMA1	747.333333333333	264.5	339	178.666666666667	236.5	337.666666666667	579.333333333333	228.166666666667	246.833333333333	912.833333333333	530.666666666667	582	520	233.666666666667	228	246.333333333333	62.1666666666667	340.333333333333	280.333333333333
2495		4309.5	2614.5	6512.5	7513.25	5929	3745.25	14561.5	8828.75	5449	6778.75	4516.25	7025	4887.75	14928.5	6270	1632	2835	3894.25	11796.25
5901	RAN	2644.25	1872.5	1137.5	942.25	1160.5	942.5	1306.25	1706.75	830.5	877.25	827.25	1070	1565.5	2021.75	1233.5	1731.25	738	599	661.75
823	CAPN1	869	1093	692.5	692.5	515.5	745	825	935	787.5	1272	402	1068.5	1141	673	673.5	258.5	110.5	823	343.5
6427		3818.16666666667	3217.66666666667	3545.33333333333	1588.16666666667	1304	1601.5	2583.66666666667	1395	974.833333333333	1953.5	1569.66666666667	2942.16666666667	2026.5	1658.66666666667	1216.83333333333	2037.5	1612.16666666667	1266.83333333333	931.166666666667
813	CALU	343.75	406875	502625	390.25	309	398125	581875	2143.75	370625	447125	716125	592875	1996.25	3718	405.5	363625	394.25	656875	872
4779	NFE2L1	1695.16666666667	1055.33333333333	1488.33333333333	877	1927	2407.83333333333	1939.16666666667	2815	2423.5	1774.83333333333	1905.33333333333	1764.83333333333	2421.5	3255.5	1277	1420.66666666667	1169.66666666667	1455.83333333333	1468.33333333333
10550		1652	2184.25	2351.5	746.75	2427.25	1789.25	1123.5	2043.25	825.25	2950.5	2194	2156.5	3178.75	1875.25	1098.25	779	1698.5	2177.25	1285.25
1808	DPYSL2	1473	748	822	286.5	7378	1720.5	2536	2256.5	1061.5	604	1758.5	819	1817	3290.5	982.5	401	437	718.5	275
6176	RPLP1	34712.5	25929.5	28076	25618.5	7200	21618	27636.5	34198.5	12804	35168.5	23177.5	20957	15303.5	28618	20407	8488	24639.5	19476	15086
1495	CTNNA1	1013	1267.5	1015125	1145625	1209	1633	2173125	2419.25	1654	1737625	1489.5	2153875	2118.75	1862125	1655375	825125	1092.25	1479625	1097875
1509		429	526.25	844	1532.25	570.25	1466.75	2129.75	764.25	955.25	1103.25	340	936	788.5	391.5	496	373.75	260.25	646.75	424.5
23196	FAM120A	653.5	1005.66666666667	904.166666666667	802.333333333333	648.666666666667	1077.33333333333	719.333333333333	994	1021.16666666667	1193.66666666667	942.166666666667	1176.33333333333	1892.83333333333	1407.5	1060.16666666667	464.833333333333	666	1021.33333333333	756.666666666667
4144	MAT2A	1081.16666666667	1050.66666666667	1015.66666666667	610.166666666667	784.5	1474.83333333333	746	897.333333333333	1076.66666666667	731.5	661.833333333333	1298.5	910	904	1086.83333333333	775	615.333333333333	669.5	680.666666666667
3915	LAMC1	871.25	447.5	971.75	494.25	337	614.75	2158.5	2810.5	546.5	1078.25	1827	1927.75	3952.75	5376	881.75	624.25	608.5	872.5	717.5
5757	PTMA	14646.6666666667	10187	4981.66666666667	4243.5	3363.16666666667	3595	7197.33333333333	4718.33333333333	3266.83333333333	8182.33333333333	6447.33333333333	9895	6710.5	3614.83333333333	5556.16666666667	2153.66666666667	2669	3897.83333333333	4318
151579	BZW1L1	580	880	406.5	558.5	506	577.5	473.5	1184	393.5	769.5	554	485	939	1523.5	584	930.5	469	748	1067.5
9689	BZW1	1321	1153.5	1252.5	840.5	829.5	1375	1096.5	1662	641.5	1529	1221	1426	1626.5	2114	1183	1037.5	909	1203	809
468	ATF4	6308.5	4665.5	5036.5	4916	4578	5677.5	7205.5	5356	2568	4762	4569	6136	6348	9625	9368.5	3578	8478.5	4580.5	6155.5
2778	GNAS	10649.1875	7091.6875	7444.0625	5579.5625	11951	8765375	10451.6875	9850.25	4898375	9319	5620125	19103375	7963.9375	10573875	7017875	3852.75	10559.25	11939.9375	5244.0625
6210	RPS15A	27659	20839	29429	9486	3572	9937.5	16131	11537.5	5772	12347	12240.5	15198	7486	19184.5	18263	5234.5	24383	12670	13959
308	ANXA5	1937	1534.5	2625	1491	1272.5	3754	7748	5599	2519.5	3629.5	4590.5	3096	9412.5	8924.5	2514.5	1610	2409.5	3104	3040.5
3925	STMN1	1826.5	610.75	316.25	338.75	1159.5	179.5	404.5	531	246.5	392.25	326.75	260.25	340.25	369.25	206	765.75	207.25	119.5	317.5
4035	LRP1	120.5	179.25	199.75	411.75	407	232.5	637.75	523.5	194.5	387.75	448.25	404	755.75	847	182.75	204.25	203.75	291.25	680.75
5695	PSMB7	2533	1308	1132.5	1416.5	1586.5	1514.5	1657.5	2123.5	1896.5	1246	993	1416	2021	2472	1892.5	2138.5	1213	1191.5	1260.5
8682	PEA15	1107	1274.33333333333	1168.16666666667	829.333333333333	4594	1414.83333333333	1638.16666666667	2802.33333333333	1136.66666666667	1185.16666666667	1055.33333333333	1283.66666666667	1896.66666666667	2689.33333333333	877.333333333333	1416.16666666667	591.166666666667	1218.66666666667	1145.33333333333
1891	ECH1	1893.5	1733	1372	3914.5	1035	2397.5	2210	3164	2198.5	2818.5	1048.5	1829.5	2936	2043	1705.5	1379	779.5	1012	916
4953	ODC1	2869	2942.5	1418	1825	701	473	2283.5	1702	2315	6790.5	1510.5	1641.5	715.5	2146	1959	3726	547	1046	789
8826	IQGAP1	682.5	773.666666666667	823.666666666667	231.333333333333	249.333333333333	340.666666666667	583.666666666667	508.166666666667	166	473.833333333333	1002.83333333333	834.166666666667	786.833333333333	962.333333333333	506.5	221.666666666667	694	764.666666666667	581
2547	XRCC6	3571	1674.75	1475.75	1629.5	1163.75	1741.25	2099	2267	877.75	2365	2081.5	1928.5	2505.25	1696.5	1274.75	2771.25	518.75	891.75	1035
50	ACO2	1469.5	1040	962	1559.5	2721	1315.5	985.5	3888	4232	1745	703.5	1687	1307.5	2180.5	734	828	808	990.5	671.5
9802	DAZAP2	4601.16666666667	2790.5	3113.66666666667	1997	2078.66666666667	1908	2944	1952.33333333333	3938.33333333333	2481.5	1984.16666666667	3219.16666666667	3141.83333333333	1787.83333333333	2188.83333333333	1116	2031	3407.66666666667	1542.16666666667
8404	SPARCL1	1908	2856	7532.5	598	17903	2917.5	5546.5	858	1116	4206	18561	5562.5	1836	1739.5	4073	3697	4135	5223.5	12579
4170	MCL1	902.3	1207.3	1094.9	598.6	455.5	840.6	1232.4	733.9	494	665.7	902.3	976.3	1800.2	1068	1019.1	552	696.5	1128.5	959.1
3303	HSPA1A	8462.75	1711	8855.75	9335.75	2485	3752.5	11463	3166.25	4569.25	17496	9490.25	3907.5	2466.75	2762.5	8698.75	1689.5	957.5	6624.5	882
60	ACTB	47297.4	51266	32752.4	15498.8	20557.1	18794.7	33169.1	39308.1	19654.7	27140.4	27742.2	24134.6	34170.6	46023.5	15982.4	13231.3	17185	23010.8	22307.3
6301	SARS	2373	1354.5	1533	1733	2542.5	1539.5	2578	2992.5	1430	1513	1628	2045	2311.5	2759.5	3439	1811.5	1823	1468.5	2130
7009	TEGT	4467.25	3664.75	3013.5	6087	2803.75	3916.25	3971.25	3088.5	8820.5	2833.75	1525.5	5962.5	6022.5	3689.5	5416.25	3672.75	2354.75	4589.5	2284.5
10960	LMAN2	524.5	317.5	330.75	632	180.5	243.5	511.75	573.75	248.25	762.25	353.25	806	593	500.25	508.75	373.25	214	213.25	241.75
3329		1675	3398.75	2466	3921.75	2105.5	12034.5	3340.75	2698	3295.5	1897.5	2450.25	2575	1749.25	3255	4376	1382	2252	2140.25	1796.5
7791	ZYX	1512	1581.5	2128.75	1423	1111.75	964.5	3105.75	3194.75	780.5	1786	3320.25	1837.5	2309	3741.25	1046.75	1319.25	631.5	1260.25	2049.5
6136	RPL12	21636.25	18280.25	22536.75	12237.25	3058.75	8978	16081.5	11675.25	4846.5	19045.5	11848.25	16364.5	6338.75	19307.5	26171.75	5327.5	13344.5	10586.75	11389.5
1153	CIRBP	2374.25	1619.5	1976	994	2291	2600.25	2652.5	2018	2328.25	4531	3199.25	4587	3282	956.25	2748	1620	2166	2402.5	1397.25
10574	CCT7	2260	955.5	922	1141.5	1094.5	1037.5	2018.5	1666	944.5	2992.5	944.5	1580.5	999	2070	942.5	1570	774.5	553.5	822
5048	PAFAH1B1	506.5	685.25	617625	411.75	1370125	338.25	509125	539.75	347375	400625	654125	588875	722.75	551.5	396375	959	575625	573.75	527875
5720	PSME1	6204	3708	4853	3639	888.5	3557.5	4430.5	2671.5	3069.5	2636.5	1748.5	2824	3164	2077	3357	885.5	2216	3273	1084
539	ATP5O	1988	1846.5	2247.75	1342.5	2171	1108.75	1616.25	2207.5	1707.75	1341	1463.5	2164	1129	2843.5	1982.5	1549.25	1901.5	1248.25	824
6209	RPS15	38344	24942	35367	23143.5	13485.5	19957	32120	26203	17639.5	43529.5	17411.5	24472.5	21444.5	25139	28943.5	10108	25115.5	17915.5	14432
5714	PSMD8	1608.5	841	468	1224.5	999	607	1286.5	1896.5	822.5	1627.5	952	1368.5	1749.5	1410.5	682	1450.5	483.5	601.5	738.5
3920	LAMP2	412.166666666667	288.333333333333	496.666666666667	723	533.166666666667	409.666666666667	564.333333333333	456	907.833333333333	1445.5	557.166666666667	895.5	1412.5	685	422	206	818.333333333333	765.166666666667	226.666666666667
7167	TPI1	4256.25	3234.5	2383	4306.25	4993.25	4344.75	4463.75	8905	8338	3335	1774.25	2973	4036.5	7558.25	4213.5	2322.25	2146	2725.75	2177.5
6159	RPL29	19702.75	11928	18291	10113	2603.5	8329.75	12047.75	13694.75	5914.25	16366.5	13287	13219.75	4163	16371.25	15032.75	4554	7702.75	6731.5	7665.5
2950	GSTP1	3374	2309	2225.5	1839	1496.5	2017.5	4507	6140	2559	2731	2001	6340.5	5098.5	4622.5	2284.5	1068	1693.5	3586.5	1803.5
10525	HYOU1	3265	1421	1998.5	3081	2287	1808.5	2838	2287.5	1628	2735	1401	3880.5	4663.5	2548.5	3676	2597.5	1337.5	2946.5	774.5
6633	SNRPD2	6172.5	4733.5	4002.5	2427	2084	2267	3694.5	4687.5	2187	3599	2132.5	2694	1675	4946.5	3436	2893	2253	1818.5	2587.5
5351	PLOD1	255.5	263.5	388	761.5	383.5	404	866.5	2451	868	622.5	649.5	657.5	1099	3558	482.5	286	358	325	909
7756	ZNF207	3363	2514.25	2176.75	1881.75	1521	1716.5	2403.25	2208.5	1733.25	2256.5	1803.25	2189.25	3068.75	2800.75	1894.75	1929.75	1196.75	1854	1987.75
5708	PSMD2	1981.5	940	965.5	1225	1627	1526.5	2281.5	2777	1065	1974	1071	1687	2120.5	3505.5	1511	2757.5	934.5	601	1138
6319	SCD	599375	165	230125	2215.25	1538875	837375	752625	440.5	136375	579.75	112.5	110	190125	650875	649.5	294.75	156.75	274.25	169625
5908	RAP1B	2559	1884	2681.5	1451	665	1301	2032.5	1244	877.5	1832.5	2462.5	1898	2109.5	1718	1622	1301.5	1331	1679	1539.5
6227	RPS21	12148.25	7246	11039	5566	2694	3308.5	9880.25	8436	2744.75	10263.25	7376.25	5017	4123.25	7514.75	8590.75	2370.75	7529.25	4729.5	5106.75
4134	MAP4	681.916666666667	418	510.75	390.75	1062.41666666667	539.25	947.5	1295.16666666667	689.083333333333	810.583333333333	868.25	874	646.083333333333	1508.66666666667	502.916666666667	682.166666666667	348.833333333333	526.75	529.833333333333
10134	BCAP31	1656.5	1184	1425.5	1062.5	1021	1559	1329	2093.5	920	2262	940	1521.5	1340.5	998	1150.5	948	350.5	884.5	464.5
1508	CTSB	1881.66666666667	1756.66666666667	4457.33333333333	4444.66666666667	1473.16666666667	1495.83333333333	4736.16666666667	3037.83333333333	6662.5	2406	2188.16666666667	14091	5542	3215	1454.33333333333	523	1569.5	2382.5	6006.66666666667
2058	EPRS	478.166666666667	747	575.333333333333	520.833333333333	641.666666666667	535.166666666667	474	813.166666666667	260.666666666667	495.166666666667	505.833333333333	569	297.5	1095.33333333333	805.166666666667	436.666666666667	739.833333333333	571	332.333333333333
9588	PRDX6	1979.75	784.25	990.25	4112.5	1002.75	1714.75	3292.75	2563.25	2350.25	3170.75	1624.75	1974.75	3140.75	2235.75	1459	1795	799	1244.25	1110.5
5499	PPP1CA	3021	1461.5	669.5	1150.5	317.5	475	1381.5	1876	866	2286.5	372.5	1350	1261.5	816	350.5	189.5	309	409.5	211
51669	TMEM66	2375.5	1362	3617.5	1225	3064.5	2107.5	2644	1070.5	1583	4496	2916.5	3957.5	3567	1271	2182.5	1545	2201	2059.5	1198
10768	AHCYL1	1350.16666666667	960.333333333333	1013.33333333333	859.333333333333	3067.66666666667	1904.66666666667	1312.33333333333	767	2216.83333333333	1310.33333333333	1132.66666666667	1997.16666666667	1979.33333333333	1249	1130	1022.33333333333	1204.66666666667	1280.16666666667	592
9798	KIAA0174	1211.75	658.5	1007	424	631.75	660.75	1121.75	509	756.5	750	818.75	1043.5	1527	507.25	889.5	715.5	705.5	595.25	531.75
2783	GNB2	1915.5	1448	1259	1936	1204.5	1384.5	2896	3389	1293	3483	1182.5	2196.5	2424	1773.5	1293	1123	357	1281	902
3015	H2AFZ	7677.25	3207.5	1610.25	1616	1220.75	741.5	2257.75	3138.75	1130	2579.5	1692.25	1537	1329.75	1716.25	1418.25	1547.75	1262	1209.5	954.5
9611	NCOR1	900.166666666667	588.5	681	731.416666666667	890.666666666667	705.083333333333	683.666666666667	826.333333333333	699	773.416666666667	615.083333333333	870.583333333333	566	686	622	597.5	598.416666666667	614.666666666667	656.083333333333
6202	RPS8	12988	8047.5	11989	7006	2387.5	6387.5	9336	8696.5	2837.5	12718.5	10383.5	7104.5	5983.5	7763.5	7337.5	2399.5	8722	5740	2753
2316	FLNA	1405.83333333333	1302	1808.16666666667	579.5	420.833333333333	915.5	4227.83333333333	2679.16666666667	766	10695.6666666667	10972.3333333333	1902.66666666667	2052.83333333333	3171	585.833333333333	875.166666666667	339.666666666667	1476.66666666667	2089.66666666667
23019	CNOT1	1007.75	1072625	946.75	821875	672.75	783375	715375	677	777625	671.25	767	875875	647	800875	666875	1410.5	874.5	780.5	837125
1718	DHCR24	915	838.5	611	3663	1633.5	19256	3573.5	1249.5	1269	3146.5	461	929.5	908.5	884.5	1102.5	1364.5	868	1974	644
8766	RAB11A	1578.25	2081.25	1195.75	1142.25	1166.25	1476	2221	1916	1066.25	2021.75	1288.25	1507	2087.75	1881.75	1816.25	2131.25	880.25	1339.25	544
5660	PSAP	11762.5	3551	8088.75	6371	5683.5	5395.75	10779.5	6565.5	6572.75	9257.5	7043.5	6517.25	12483.75	6021	4825.75	2714.5	2116.75	4212	4859.5
55905	ZNF313	1219.16666666667	752.666666666667	957.333333333333	933.5	627.666666666667	629.666666666667	1086.83333333333	782.833333333333	895	1264.33333333333	783.666666666667	862	1339.16666666667	774.166666666667	921.166666666667	1972	605.666666666667	817	544
6142	RPL18A	38675	23966.5	30349.5	18164.5	4335.5	10063.5	30103.5	30551.5	6403	35104	20254	21662	8532	23219.5	19404.5	4492	11001.5	10029	12189
11171	STRAP	1381.75	789.5	894.25	1199	1281	992.25	1532.75	1269.5	1143	1398	1441.25	1814.25	1326.75	1510.75	1275.5	958.25	1024	1124.5	730.5
6281	S100A10	3212	3647	3525.5	2737.5	767.5	2671	13431.5	7446.5	2418.5	5245	3097	3157.5	3513.5	6011.5	2369	2551	1875	2657	1207.5
10694	CCT8	649.25	967.5	863.5	767	730.25	753.75	675.5	968.25	620.5	785	881.75	863.75	989	1376	1640.5	687	760.25	727	891.75
10528	NOL5A	985.75	1254.5	998	843.25	931.5	1015.25	810.75	1094.5	975.75	703.75	655.25	827.25	746.5	1002.5	985.25	686.25	745.75	793.75	911
5689	PSMB1	3112.33333333333	2109.66666666667	2158.5	1830	1389.83333333333	1824.16666666667	2399.66666666667	2312.83333333333	1749.83333333333	1837.33333333333	1508.66666666667	2102.33333333333	3463.33333333333	2766.66666666667	2671.5	1510.33333333333	1314.66666666667	1497.16666666667	1396.5
10575	CCT4	4655	3131.5	2338	1840	2307	1455	3487.5	2410	1634	3003	3385	2609	3754	4083.5	4214	3232	1692.5	1553	1964.5
2034	EPAS1	1292.5	826.75	1947.75	1615.25	1052	1514.75	11635.5	2167.75	2177.25	1999.75	2139.75	2084	16116.25	2127	1659	650.75	964	2122	1160.5
3301	DNAJA1	1713.25	1280	1739.5	1639.75	2307.25	1574.25	1371.25	1100.5	1143	1639	1970	1659	2359.25	1670.75	1398.25	2295.25	1187.5	1786.25	1293
5710	PSMD4	796	472.833333333333	353.666666666667	589	625.5	396.333333333333	774.833333333333	1111.83333333333	275.166666666667	776.833333333333	757.5	644.5	516.666666666667	890.333333333333	573.333333333333	896.666666666667	253.666666666667	356.5	235.333333333333
7385	UQCRC2	1592.5	1405.75	1345	686.25	1237.25	823.5	1090	1492.5	1332.5	994.75	1284.25	1747.5	906.25	1757.75	1350.75	615.75	1489.25	948.75	662
1152	CKB	256	326	351.5	423	5012	793	2271.5	1800.5	858	10503.5	1421	1943.5	506	321	668.5	1385.5	551	669.5	822.5
389		817.75	382	596	681.5	584.5	926.25	1066.25	3125.75	1207.5	1580	941.5	842.75	1795.5	2524	742.75	1035.25	461.75	724.25	728
5223	PGAM1	4043	3017.5	2326	3172.5	5016	4048.5	4132.5	6593	4370	3674.5	2224.5	3141.5	4337.5	9038.5	1956	1965	2304.5	2145.5	2589.5
6772	STAT1	831.833333333333	908	1410.33333333333	327.416666666667	278.333333333333	302.916666666667	373.916666666667	1023.08333333333	191.833333333333	512.416666666667	335.416666666667	410.5	387.166666666667	1041.91666666667	424.833333333333	256.75	703.916666666667	697.083333333333	345.25
9349	RPL23	7320.5	8279.75	9056	2325.5	2109.5	4740.25	5378.25	4408.75	2999.5	4567	5485.25	6513.5	3203.25	9217	7488	1984.25	6238	4885.25	3792
6745	SSR1	693375	747	868.5	664375	375625	624	491.5	781.5	532625	598.75	1035375	830.5	886375	1415625	846875	473625	1051625	1023875	491.5
6434	SFRS10	1690.5	1234.5	1052.66666666667	737.5	640.833333333333	664.5	812.5	725.166666666667	433.333333333333	1046.83333333333	1149	1124	1511.16666666667	781.833333333333	775.333333333333	770.166666666667	663.166666666667	760.333333333333	740.166666666667
2288		942.5	392.5	446	1786.25	937	811.5	1062.5	1193	957	1239	581.25	1102.5	928.5	586.5	728.75	797.75	452.75	580	387.25
3068	HDGF	4031	1941.5	1679.75	3617.25	1537.25	1661	2558.25	2681.75	2871.25	1644.5	1076.25	2772.75	2818	2049.75	2103.75	1013.75	1231.25	1920.25	925
23022	PALLD	259.5	224.8	589.8	130	225.9	383.4	673.7	1122.2	306.8	1039.5	3576.3	736.1	967.9	975.7	307.3	581.8	529.1	832	1636.4
10724	MGEA5	810.666666666667	875.166666666667	993.166666666667	405.333333333333	678.333333333333	438.333333333333	497	581.833333333333	476.666666666667	532.5	778.666666666667	737.666666666667	762.833333333333	545	402.333333333333	573.166666666667	591.5	669.666666666667	377.833333333333
4074	M6PR	1020.25	934.75	1031.5	341.25	447.5	387.5	739.25	786	647.25	460	324.75	875.75	799	631.25	533.25	608.75	485.25	538.5	476
9403	01.09.15	737	847	1123	577.5	566.5	570	907.5	578.5	392	1645	1569	2012.5	1123	1120.5	968	656	707	807.5	417
191	AHCY	1309.5	641	671	2958	620.5	671.5	1331.5	1785	2570.5	2071.5	960.5	1506.5	2412	1477.5	1606	1038.5	341.5	676	713
3133	HLA-E	5308.5	5938.33333333333	7749.16666666667	1933.33333333333	1345.33333333333	2166	9917.83333333333	2702.33333333333	1924.16666666667	4690.83333333333	2416.83333333333	3060.83333333333	3706.83333333333	2151.33333333333	3180.33333333333	1098	2623.83333333333	3771.16666666667	1856.5
6181	RPLP2	16016.25	12461	16062.25	7662.75	2369.75	4102.25	13832.75	14675.75	2955.5	13184.5	9285.75	9745.5	6053.75	10393.25	9084.5	4035.25	11026.75	5483.75	5078
7203	CCT3	3041	1524.5	1419.5	1748	1379	1510.5	1900.5	2232	1190	1485	1356.5	1499	1931.5	2477	1794.5	1915	702	948.5	456
6867	TACC1	646.166666666667	992.333333333333	1226.16666666667	451.333333333333	1178.5	794.833333333333	1351	477.166666666667	736.666666666667	1179.66666666667	1816.66666666667	1025.33333333333	1325.66666666667	456.166666666667	760.5	714.166666666667	745	944.5	919.666666666667
1974		6961.5	7339.5	12150.5	5781	15115.5	8313	9118	3211.5	7615.5	7165.5	11198	9714.5	8441	5474	13280	4747.5	8452	7129	6064
5496	PPM1G	1132	731	516.5	840.5	542.5	592.5	831.5	425	598.5	281	388.5	676.5	600	535	772.5	1899.5	150.5	547	457
3895	KTN1	491	849	1266.16666666667	712.166666666667	924.333333333333	734.666666666667	701.666666666667	876.166666666667	406.666666666667	1090.83333333333	1859.66666666667	1979.83333333333	269.333333333333	1010.66666666667	1046.66666666667	1451.66666666667	1088	864.333333333333	519
8407	TAGLN2	3308.75	1836.5	1205.25	1612.75	287.25	750.5	3415.25	4363.75	553.5	1335.5	1323.75	1173	5801.75	2911	1176.5	810.5	500.75	1509	1099
6734	SRPR	1062	903	804.75	1633	391	850	1154.5	820.25	872.75	1262	578.5	952.75	1209	838	1523.75	505.25	976	1622	369.5
1912	PHC2	917.25	571.25	731.5	939.75	753.5	1217.75	1598.75	1241.25	1023	988	658	1229	1256	1057.25	870	1033.25	554	769.75	1026
694		7152	3810.75	5347.25	2359.75	615.75	2295	6352.5	1884.5	1833	4760.25	4123.75	1490	3261.25	909	2334	865.25	2553.75	2686	2006
10945	KDELR1	450.5	519	425.5	690	225.5	539.5	818.5	1237	535	1212.5	782	1068	1324	1150.5	351	592.5	203.5	570	753
3959	LGALS3BP	3471.5	1668.5	1539.5	1967	1184	5248	4494	5797	3472	5731	2486.5	4255.5	4690.5	3308.5	1926.5	2053.5	1424	3405	1564
6520	SLC3A2	679.5	338.5	231.5	540	602.5	645	974.5	720.5	1901.5	1169.5	541	896	2211	577.5	889	697.5	512	323.5	482.5
1337	COX6A1	4382	2009	1836.25	5093.5	4554.75	2503.25	3466.75	2871	5607.5	3547.25	2045.25	4249	2394.25	2143.25	2762	1693	1843.5	1905.5	1091.75
6228	RPS23	29304	30336	38038.5	16264	8536	13064.5	25596.5	13585.5	6294	19781	19630	18863.5	15740.5	26400	29554.5	8737.5	32872.5	17996	16277
51552	RAB14	843.833333333333	505	457.333333333333	722.333333333333	687.333333333333	462	971	602.166666666667	451.833333333333	959.833333333333	727.166666666667	781.833333333333	1031.66666666667	536.5	526	455	434.333333333333	547.166666666667	308.166666666667
10972	TMED10	1370.5	1185.5	1454.25	1225	850.25	1423	1504	1471	1349.5	1897.25	1634	1986.75	3580.25	1982	2670.25	1266.5	3202.75	3766.25	1180.75
7414	VCL	707.25	1244.75	1128.5	692	550.25	706	1770.5	1583	902.75	2058	3188.75	1819.25	2327.5	2306.5	1047.5	1425	780.25	1205	2089
10540	DCTN2	1220	1120.5	1181.5	609	1494	1560.5	1132.5	1857.5	817.5	664.5	917	1025.5	768.5	1066.5	1223.5	1104	1109	896	769.5
6191	RPS4X	26928.25	26641.25	28639	11430.25	8600.25	16237.75	20695.5	15158.25	10724	17615.75	18630.75	23592.5	14011.75	20598.75	31713.75	8033	24535.75	14732	22857.25
7913	DEK	698	1289	1337	784.5	555	217	598	655	109.5	912	1916.5	1838	269	586	1293.5	219.5	980.5	733.5	91.5
811	CALR	2508.9	2041.8	2250.5	2356	966.8	1431	2507.6	3644	2332.2	1435.2	821.7	8875.8	3316.8	5041.3	1727.1	1325.6	933.8	2513.3	920.3
6132	RPL8	20511.5	10823	13332	15078	3963	8338.5	22050	24359.5	8624	26387.5	16353	17436.5	8338	17386.5	19561	4130	6787	9468.5	5973.5
6125		4200.7	5191.5	6395.2	3116	1929.5	3566.4	4771.9	3692.8	2069	4608.7	5800	5845.2	2793.6	5985.3	7418.6	2555.6	5320.4	3370.3	4050.4
473	RERE	258.857142857143	342.142857142857	333.428571428571	273.857142857143	360	331.142857142857	348	384.785714285714	438.928571428571	497.357142857143	495	417.714285714286	424.214285714286	322.928571428571	299.857142857143	312.214285714286	250.785714285714	273.928571428571	244.571428571429
3281	HSBP1	1467.75	1508.25	930.75	1248.5	1688.25	1505.25	1440.75	2095.25	1624.25	1442.75	956	2127.75	1995	2004	1472.25	2735.75	974.75	1454.5	1212.25
3150	HMGN1	4490.75	5506	3249.5	1544.5	747.5	1114.5	3513.25	2520	1268.5	4079.5	2241.25	4712	2832.25	3246.5	2026.25	1653.5	1946.75	2150	1255.5
22872	SEC31A	1318	1193.33333333333	1398	1143.83333333333	738	1148	1082.5	1441.66666666667	1374.33333333333	1141.83333333333	1569.83333333333	1839.83333333333	1936.5	2072.66666666667	1487	948.833333333333	1136	1554	899.666666666667
2746	GLUD1	1204.5	705.75	1010.5	3765.25	1824.75	1373.75	983	856.5	3037.5	1394.25	899.75	1113.5	1165.25	757.75	1138	484	702.5	1363.5	497.75
8079	MLF2	1677.5	1172	854.5	2488	2213.5	1759.5	1503	2508.5	2441.5	1855	876.5	1788.5	1865	1467.5	1004	971.5	521	1039	870
6224	RPS20	14022	14726375	16829875	8324125	3416.25	8599.75	11352	12653	4871875	9398.5	7212875	9996	6655125	14232	11012125	6815875	11594.25	8534375	7598.5
10552	ARPC1A	1274.5	1031.5	799.5	1844.5	1375.5	992.5	1593.5	3184	1227	1891.5	1510	1246.5	1539.5	1961	1261.5	1118	888	1336.5	1178.5
894	CCND2	617.5	783.666666666667	830.333333333333	295.666666666667	657	1564.16666666667	539.166666666667	467.5	335.166666666667	434.333333333333	957.666666666667	936.5	834.333333333333	275.666666666667	825.166666666667	335.666666666667	592.333333333333	565.333333333333	865.333333333333
527	ATP6V0C	3510.5	1923	2501	4046.25	5702.75	2111	5637.5	3977.25	4708.5	5672	2028.5	4183.25	4698	2839.25	2213	1911.5	1212	2104.75	1831.5
10989	IMMT	1465	1264.5	1219.5	783.5	1099	1710.5	1093	1541.5	1336.5	914	901.5	1278	1288	1551.5	1482.5	1320	1143	686	808.5
6749	SSRP1	1091	650.25	650.25	325.25	464.25	362.25	605	430	319.25	415.25	368.25	461.5	907.25	613.75	543.75	541	283.5	424.25	358.5
6386	SDCBP	2338.5	2094.5	4318	1948.5	1755	2396.5	3250.5	1781.5	1783.5	1763	2587	2997.5	3871	2245	2657.5	1310	3024.5	3935.5	2164.5
2521	FUS	1187.16666666667	980.5	925.5	420.833333333333	735.166666666667	761.833333333333	865.166666666667	902.166666666667	525.333333333333	1019.5	719.166666666667	1130.5	720.166666666667	793.666666666667	668	765.333333333333	371.833333333333	573.5	581.666666666667
1211	CLTA	2865.5	1548.16666666667	1474.66666666667	1983.5	2314.66666666667	1713.83333333333	3569.5	2638.83333333333	2862.66666666667	3085	1800.5	3186.16666666667	3803	2500.66666666667	2181.16666666667	1252.16666666667	1359.33333333333	2122.66666666667	1154.33333333333
22928	SEPHS2	948	445	793	1738	610	654	706	519.5	1475.5	1005	453.5	1107	593.5	638.5	593.5	392	599	305	560.5
6160	RPL31	6916.5	8001.5	9803625	3439	3888.75	4789.5	5692	3391	2654625	4847.75	5084625	6493375	3863375	7137375	9000625	3401375	8448	5709	6241375
7317	UBA1	1815	1417.75	883.5	1368	1463.5	1379.75	1529.75	2033	1010	2176.5	1468.75	1907.5	1478.75	1628.5	988.5	1213.25	669.25	1084	926
3983		1391	1318.5	891	566.25	1175	1280.5	902.25	1220.5	929.75	961.25	1088.75	1403.25	844.25	330.75	928.5	767.5	1177.25	1088.25	546
226	ALDOA	10071.5	4239.25	3952.75	1940.25	8928	5122	9450.75	26044.5	7404.75	12946	5170.75	10470.25	6069.5	34922.75	8282	1452.5	3481.5	4978	4638
5479	PPIB	3323.75	1656	2109	7634	717	1942	4075	4574.5	1444	6675	4590.75	4681.25	5874.25	5548.25	3990.75	822	1176.75	1964.75	1701.75
27230	SERP1	1801	1127.83333333333	1504.66666666667	1563.66666666667	558.833333333333	1503.66666666667	2137.16666666667	911	1005.83333333333	3245	1026.16666666667	1216	1700.33333333333	1343.83333333333	2184.66666666667	853.833333333333	2027	2576.33333333333	634.833333333333
10099	TSPAN3	1278	1014.75	1464	763.75	2245.75	1103.5	3074.5	1862.75	1600.5	1867	1719	2727	1420	1331.5	1917.25	979	730.25	2585	921
59	ACTA2	1520.5	691	3026.25	1045	712.5	1386.25	4746	3841.25	1477.75	6037	12774.5	2004.25	5106.5	3265.75	958	2905.25	1481.5	3449.5	7314.25
5538	PPT1	2014	1303	2347	955	1989	1502.5	2870.5	1059.5	1655	2297	1970	1804.5	1662.5	1263.5	1362.5	1071	1564.5	1379	1448
8887	TAX1BP1	493	904	832.166666666667	487.833333333333	1011.66666666667	896.833333333333	638.166666666667	943.666666666667	300.5	888.833333333333	1018.33333333333	1462.16666666667	731.166666666667	1403.5	1176.16666666667	1167.16666666667	1121.5	762.5	832
4190	MDH1	2125	2134.5	1780	1254.5	8559.5	2359.5	1549	3668.5	4534.5	2371	1706	2623.5	1897	3978.5	1267	1478	2314.5	1864	1652
5160	PDHA1	924.75	1050.75	943	1026	1080.25	894.25	966	1777.5	1566.5	815.75	658.25	1438.25	1147	1269.5	952.5	666.25	1211.5	744	645.5
309	ANXA6	3106	1283	1502.5	2023.5	1154.5	970.5	1492	2720.5	1029	985	899.5	1163	2718	3179	656	728	277	795.5	760.5
966	CD59	1047.58333333333	1262.58333333333	1159.5	673.416666666667	853	1034.66666666667	1907.75	3105.58333333333	1838.25	851.75	1112.16666666667	1484.33333333333	8748.75	4510.5	1482.75	794.416666666667	2176.83333333333	2540.16666666667	2079.83333333333
710	SERPING1	1188	827.5	1938	14658	539	1208	5493.5	1706	1126	1475.5	3251	2313.5	2731	1113.5	1525.5	771	841	2221	1847
10197	PSME3	712.25	654.5	510125	595375	636.75	607.5	694.25	773625	793625	665	419	692.25	853875	875	529	763	432	592	541625
3091		1095.5	2026	2093	787	977.5	3293.5	2622.5	2817.5	977.5	1147.5	1835.5	1992	892.5	5401.5	1345.5	1076	1555.5	1713.5	1069.5
10155	TRIM28	4205.5	1210.5	1467	1614	911	1243.5	2122	2215	1025.5	2547.5	1622	2396	3127	1199	1500	2150.5	537	683	957
9784	SNX17	729	125.5	137	671	148.5	128	550.5	778.5	132	493	199	224.5	476	217	162	124.5	54	93.5	138.5
10527	IPO7	414875	548	629.5	572125	639875	478375	536	520625	330.25	557125	1087125	1198625	469.25	1000.25	737375	332.25	626375	595.5	629.25
10096	ACTR3	2374.66666666667	4774.66666666667	3972.16666666667	1210.33333333333	1315.16666666667	1876.33333333333	1783.66666666667	2119	842.666666666667	995.833333333333	2084.66666666667	1299.5	2163	3925.83333333333	1884.33333333333	1421.83333333333	1762.83333333333	1714.5	790
5936	RBM4	987.5	464.833333333333	452.5	282.666666666667	361.833333333333	449.666666666667	547.666666666667	614	577.833333333333	659.333333333333	499.666666666667	319.666666666667	694	393.666666666667	445.666666666667	411.333333333333	282	361.333333333333	270.666666666667
10970	CKAP4	1018.75	848	1064.25	1458.25	731.75	1566.25	2204.25	4510.5	720.75	2623	1487.25	1961.75	2633.5	7918.25	1714	764.5	570.25	1874	1415.25
16	AARS	3516.5	2149.5	2613	3171	4819.5	2951	4014	3356	3142	3144	2287	4675	2821	2645	3310.5	2122.5	2195	2471	1933
7335		951.25	1341.75	793.25	798.25	850	748.75	705.25	1090.5	839.75	647.75	649.25	839.25	1363.5	1439	908.25	717.5	851	778.25	635.5
6051	RNPEP	1655.75	862.25	1066.25	1188.5	582	917	2258.75	1488.5	1205.5	1676.25	869	2054.75	1957	1282.5	946	837	820.75	1302	637.25
6748	SSR4	6875.5	5736.5	9565	9135.5	1708	4192.5	5142.5	7687.5	2589	9241	3516.5	4431	7211.5	5314	13657.5	2974.5	5008	9661.5	2459
928	CD9	1374	2604	1129	356.5	1112	1613	5802.5	1376	1624.5	12497.5	3361	4400.5	1069.5	701.5	1080	413.5	3930	4010	1309
7001	PRDX2	1679.16666666667	451.833333333333	432.5	3879.83333333333	1140	1773.83333333333	1132.33333333333	2473.83333333333	1081.66666666667	1653.83333333333	659.166666666667	1194.33333333333	486.833333333333	907	782.333333333333	193.333333333333	488.333333333333	436.666666666667	348.5
3032	HADHB	1355	1506	1852.5	2053.5	1865.5	2392.5	1628	2868	3218.5	1857	1777.5	2447	1627	2456	1320.5	1652	2419	1191	1210
10628	TXNIP	11374.6666666667	4149.66666666667	8521.33333333333	3006.83333333333	1527	4835.66666666667	12409.1666666667	3298.83333333333	8485.33333333333	4978.16666666667	7410	8564.66666666667	6868.66666666667	3298	4375.66666666667	1948.33333333333	7220.83333333333	8232.33333333333	4878.66666666667
6184	RPN1	1494.5	507.5	1072.5	1745.5	444.5	886	1947.5	1615	1033.5	2430.5	1234	1354	1417	763	1582.5	660.5	482	992.5	515
301	ANXA1	543.5	13850	1837.5	315.5	446.5	557.5	2190	5345	368	1551	1983	3325.5	12952	6903	605.5	442	3569.5	6296	2536.5
10606		497.833333333333	578.5	283.5	561.666666666667	373.666666666667	392.833333333333	351.166666666667	581.5	443.166666666667	393.5	313.5	421	486.166666666667	675.5	463	374	304.666666666667	294.666666666667	444.333333333333
3728	JUP	508.5	1291	365.5	1193	86	146	1294	1514.5	1675	1493	669	1444	2221.5	502	851.5	123	288.5	1389	272.5
1964	EIF1AX	515875	474.25	393.75	392875	663	429	411125	355125	286.25	1048	1297.25	894125	511.75	438.5	528125	269.5	431125	570.75	433875
7533	YWHAH	1898	1294.5	886	1200.5	5613.5	676	1969.5	1225.5	625	1169	1357	1090.5	1251	1191	1282	568	816.5	1020	968.5
11034	DSTN	1765.75	1290.25	1787.5	1337	3562.25	2839	6064	6203.25	3394.25	7414.5	10749.75	5815	6024.75	8344.5	3633.5	2184.75	3829	6209	4444.5
6879	TAF7	1129	541	1328.5	342	742	401.5	679.5	467	336.5	1015	1496	1103.5	679	770	763.5	812	651.5	710.5	560.5
9669	EIF5B	147.416666666667	398.666666666667	248.083333333333	209.666666666667	278.75	230.583333333333	170.833333333333	331.75	131.083333333333	179.333333333333	344.583333333333	303.916666666667	111.916666666667	326.75	509.916666666667	430.75	169.666666666667	192.5	153.416666666667
4267	CD99	17947	2372.5	4256.75	4798.5	1390.25	2994	6742	7362.5	1749.5	6063.75	4641	4160.75	5477.25	5585.75	5023.5	3704.5	1559	3703.25	2555.25
3945	LDHB	4818.25	4635	5649.25	1170	7673.5	4619.25	4254.25	4801.75	11770	2573.25	3073.5	5758	2723	6257.5	3976.25	1704.5	2878	2638.5	2355.5
3187	HNRNPH1	3618.25	2332625	4111625	993.25	760.75	1391.25	1505875	976125	815875	1830.75	2724.75	2202375	1650875	1016.5	1448	1111625	2054	1833875	564125
10904	BLCAP	1766.5	1197	1733	1732	2880.5	1728	1679	1423	1711	1905	1018.5	1683.5	2445.5	1984	1473	1005.5	1122.5	1230.5	837.5
6175	RPLP0	32475.2	25542.5	25951.9	31589.9	4669.6	16247.7	29447.3	36802.5	11183.3	31472	17468.8	23029.5	18281.3	32314.1	37239.6	8285.4	21527.9	18524.2	17037.9
120	ADD3	1353	1830	1945.25	1011.25	1914.25	532	965.75	1882875	905625	1235	1174375	2333625	403.75	2788375	823.25	1625.25	2286875	1706	640.25
3033	HADH	1555.16666666667	327.833333333333	426.666666666667	1597.33333333333	390	551.166666666667	621.5	1166.66666666667	1971.83333333333	760.666666666667	848.333333333333	769.666666666667	384.333333333333	571.666666666667	562.833333333333	691.333333333333	677.333333333333	468.833333333333	483.333333333333
5214	PFKP	1249.5	873.5	810.5	125.5	2053.5	486.5	1067	2744.5	816	1287.5	761	2056.5	487.5	3619	749	3025.5	391.5	863	909.5
8125	ANP32A	1596.66666666667	585	639.166666666667	553.666666666667	783	406	642.333333333333	696.5	610.166666666667	731.166666666667	520.5	764.5	629	474.166666666667	390.166666666667	271	477.666666666667	525.666666666667	309.166666666667
5886	RAD23A	1495	862.5	1243	2605.25	1145.5	1257.5	1999.25	2042.75	1127	1517.25	1020.25	1191.75	1575.5	2521	976	1268	462.75	1359.5	844.25
2771	GNAI2	1039.5	1818	756	641.5	804.5	860.5	1471.5	1455.5	564	873	438	753.5	1666	1235	361.5	810	131	562	847
1843	DUSP1	3489	1345.75	3647.5	3554.75	1042.5	6540	12545.5	1803.25	4003.75	8876	5326.5	4395	7779.25	1025.75	1339.75	1189.75	2738.25	7777.75	3838.5
7052	TGM2	546.333333333333	301	571.5	1420.16666666667	301.333333333333	732.333333333333	1856.33333333333	1355	495.5	713.166666666667	1103.5	316.666666666667	8215.83333333333	900.666666666667	507.5	278	405.166666666667	500.5	960.166666666667
5870		281.333333333333	396.333333333333	392.333333333333	230	833.166666666667	371.666666666667	345.166666666667	471.666666666667	361.666666666667	413	453.166666666667	599	583.833333333333	593	570.5	251.833333333333	421.166666666667	484.166666666667	330
8705	B3GALT4	23778.75	26552.5	23649.25	13637	5601.25	13871	18342	18677	11251.25	23522.25	14635.25	17963.5	11316	21755.5	23276	9287.25	23189	14279.25	11898.5
23646	PLD3	413.5	404	1000.5	827.5	1496.5	619	2097	1990	939	1841	664	1756.5	1628.5	928.5	726.5	345.5	179.5	659	455
9491	PSMF1	875	409.5	388.25	948	391.25	342.25	855.5	782.75	464.5	912.75	474.5	761.5	554.75	418.75	422	900.25	260.75	494	363.5
10949	HNRNPA0	1381	673.75	767.25	812.5	788.75	1113	1318	885.5	614.25	1225.75	1294.5	1118.5	2225.25	930.75	620	583.75	484.25	760.5	1031
2804	GOLGB1	488	610.5	860.5	566.25	733	703.5	569.5	674.5	617	950.25	778	943	558	534.75	1196.25	683.75	908.75	572.75	545.25
10398	MYL9	601.5	69	1314	56.5	52.5	4808	3154.5	8211	1123	11085	15599	2247.5	2602.5	3120.5	172.5	2072.5	195.5	2307	2816.5
2017	CTTN	489875	526.25	436.5	515	823125	1233875	749375	1170625	950875	832375	723	903375	692.75	1591	861625	632	463875	775625	915
2040	STOM	745.333333333333	675.833333333333	1688	1375.83333333333	728	977.666666666667	3216.83333333333	1302.16666666667	1579.83333333333	775.333333333333	1295	1244.16666666667	3597.83333333333	1455.16666666667	733	628.166666666667	997.166666666667	1179.16666666667	1614.33333333333
5954	RCN1	427.5	622.5	723.5	482.5	621.5	774	985.5	2241.5	508	1274	1147	1025	1826.5	3708.5	1143.5	570	898.5	924	872
8761	PABPC4	1300	1445	1652	2432	1011.5	2146.5	2207	2519.5	924	1505	1546.5	1733	1736	2676.5	2649.5	2098	1708.5	1937	765.5
2969	GTF2I	1509.66666666667	941.166666666667	952.5	706.666666666667	1747	1012.66666666667	1162	815.666666666667	755.333333333333	2003.66666666667	2060.66666666667	1839.5	1713	941.5	1011.66666666667	720.333333333333	1055.33333333333	1063.5	760.5
1537	CYC1	2178.25	1098.5	1175.75	3069.5	1364.75	1700	1819.75	8228.5	2718.5	1950.25	889	2017.25	1068.75	1728.75	1126.75	816.5	943.75	1001.75	790.25
5701	PSMC2	766.25	1018.5	689.5	675	785	544.25	482.25	820	440.25	736.5	726.75	1129.25	1016	1430.75	936.75	747.25	669.75	453	630.75
4313	MMP2	1131.5	367	754.5	460	431	1652	5627	3806	505.5	1773.5	6228	2971	3373	13627.5	1464.5	1462	1196	2441	14397
23451	SF3B1	3070.25	3251875	4256	1167	1430.5	1651875	1829	1095375	1334375	2079	2762.25	2306875	1388.75	1753125	2302	1670625	2052.5	1703	1596875
6599	SMARCC1	844.25	655875	554.25	486125	428	317	439.25	605125	499125	625375	517375	675	675.75	747.25	510375	539.5	589.5	578.75	494875
4809	NHP2L1	2271.75	1675.5	1404.25	1806.75	1561.5	2016.25	1738.25	3179.5	1614.75	1591.75	881.75	1633	1720	1968.25	1190	2322	1081	1321.5	1043.25
9375	TM9SF2	1335	1383.5	1717	2219	1442	1318	1664	1225.5	2290	2628.5	1546.5	2576	6870	1587.5	2795.5	1813.5	2237	3004.5	1009
9144	SYNGR2	1872.5	2950.5	2451.5	2465.5	806.5	813.5	3735	2103.5	1479.5	4571.5	985.5	1834	3327	610.5	1740.5	576.5	728	2237.5	403
8396	PIP4K2B	481	392.833333333333	670.666666666667	482.666666666667	828.666666666667	611.833333333333	543.333333333333	608.666666666667	667.333333333333	532	454.666666666667	612.5	522.666666666667	509.5	476.5	315.5	251.166666666667	415.5	202.833333333333
57835	SLC4A5	294.166666666667	221.666666666667	247.833333333333	256.166666666667	499.833333333333	268.833333333333	248	351.333333333333	283.333333333333	226.166666666667	281.5	330	271.333333333333	330.333333333333	200.5	354.166666666667	129.5	225.666666666667	183.666666666667
9774	BCLAF1	243.5	529.75	726875	342875	446875	299.25	302.75	330	139.5	242125	748	685.75	203.25	503625	514.75	338.25	556.5	478	299125
6651	SON	1594625	1281875	1708.75	670.25	900625	680875	953375	673625	530875	1297125	1586875	1378.5	1454125	863.75	982.25	872375	1036875	809	824.5
5829	PXN	653.75	374	634	665.5	381	708.5	1092.75	1025.25	516.25	647	639.25	1002.75	951.25	928.25	773.5	551.25	371.25	606	672.25
3838	KPNA2	2008.5	1216	630.5	949.75	569.75	313	526.25	2200	292.5	376.75	600.25	376.75	878.25	1216.75	553	3014	343.75	329.5	413.75
526	ATP6V1B2	1162	1193	1145.5	1035	2738.5	1069	1589	726.5	2288	898.5	757	824.5	1447.5	883.5	700.5	1550	1083.5	1199	711
10376		32411.3	16619.4	9305.8	11872.7	28477.1	8388.5	18587	31260.1	5559.4	10233.6	9612.3	9173.1	15823.2	27444.7	7181.1	9201	3997.6	7878	11654.9
5931	RBBP7	2586.5	2391	2194.5	1202	1465.5	7700.5	2173.5	1958	817.5	2821.5	3625	2599.5	2702	1950.5	2028.5	2992.5	2243.5	1680	1361.5
6389	SDHA	1349.5	654	875.5	1554.5	1540	1340	1164	1855.5	1516	919.5	962	1657	1323	851.5	708	1138.5	796	563.5	404.5
6235	RPS29	41128	33791.5	37957	17141.5	6932	14706	23522	23721.5	10805.5	17517	13632.5	17233.5	14788	23443.5	24541	9312.5	27256	14954	11518.5
1611	DAP	929.5	522	812.5	1718	610	1600	1612.5	1090.5	2307.5	2202	571.5	1303.5	1836.5	1139.5	1187.5	483	1028.5	1833	279.5
378	ARF4	1604.75	1262.5	1565	2469	1172	2465.75	2750.5	4062	1395.5	2863	2427.5	2600.75	5193.25	4137	1733.5	1579.5	2098.25	3234.25	1168.75
9276	COPB2	1136.5	980	1340	1618.5	962.5	1096	1111.5	1506.5	1128	2065	1185.5	1469	1604.5	1872.5	1546.5	1070.5	942	1523	1247
8239	USP9X	481	928.5	728.75	539.25	709.75	570.75	494.5	446.75	302.5	536	883	871	1586.5	951	799.75	831.25	601.75	536	557.25
5211	PFKL	1294.75	1018.75	1176.5	1441	1024.75	783.25	1517	1441.5	1650.5	1559.5	786.25	1373.5	1434.75	1268.5	1100	891	331	641.5	785
388677		1831	2601875	2942	933.5	1276125	1448125	1769875	933375	905.5	2236875	2262.75	1851625	1479375	1487.5	1499125	2405875	1883125	1692	1638.5
3956	LGALS1	1831.75	566.5	1453	1693.5	661.75	1646	4294	14391.5	324	3045.75	9039.75	1248.25	2421	17028.5	406.25	635.75	504.75	938.75	8567.5
2879	GPX4	3426	2063.5	3444.5	8635	2916.5	3305.5	6192	7706.5	4196.5	8138	2458	5013.5	3354.5	2902	1232.5	11686.5	1290	1955	2609
7057	THBS1	193	234625	384875	321125	142375	272875	1037	3062875	453.75	395875	1081	276125	1071.25	2497.25	428.75	168.5	381125	584375	788625
1434	CSE1L	440375	652.25	511.25	457875	557.25	426625	336.5	767625	261.5	435625	592	603875	406	480.5	610125	940.25	507	388375	436125
7284	TUFM	3517	1603	1498	3612.5	1615.5	1888.5	2901	3147.5	3280	1994	1267	3079	1717	1555.5	1737	2021.5	1340	1672	945.5
5688	PSMA7	1817.5	1131	1133.75	1326	793	1144.25	1969.5	1606.25	751.25	1831.25	923.5	1561.75	1320.75	2293.5	1448.75	477	657.75	584.25	659.25
5425	POLD2	537.75	355.75	227.75	1163.5	350.5	451	552	594.25	504.75	494.75	400.25	483.25	295.75	334.75	417.75	379	305.5	298.75	398.75
1363	CPE	731.75	258	857	171.75	4049	781.25	636.5	215.25	239.75	5632.5	1233	3025.5	176.5	125.5	748.75	1122	486	1042.5	201
5226	PGD	805	904	649.5	1120.5	566	327	969	844	638	443	302.5	810.5	1100.5	1790.5	462	760	296.5	1086	227
1351	COX8A	8266	4012	2514	7955.5	4441.5	3181	6384.5	15219.5	8855	10672	2558.5	9181.5	4502	5384.5	3191	1822	2782	2445.5	2150.5
10857	PGRMC1	1159.75	651.25	993.25	3792.25	2404.25	2732	2238.75	1019.75	3510.5	2915	2606.75	2849	1450.5	1758	1351.75	1001.75	1225.5	2190.25	1274.25
1984	EIF5A	1778.25	2025.25	962.75	2244	884.5	1371	2738.75	1222.5	1382.25	1545.75	862.75	1343.25	1560.5	1052	1116.5	1332.5	412	1060	706.5
3693	ITGB5	351625	198375	256125	549.5	296625	456.25	745.5	790.5	646875	781625	584125	517125	800.25	596625	433.75	325125	369375	503625	665.25
4245	MGAT1	873.5	668.5	958	957.5	476	1056.5	2239.5	1239.5	655	1092.5	508.5	1641.5	3580	857.5	723.5	492	756.5	663	880
47	ACLY	1206.66666666667	597.333333333333	687	535	640.833333333333	718.666666666667	699.5	929	812.166666666667	1212.16666666667	547.5	709	953	1239.16666666667	641.666666666667	754.333333333333	478	605.5	522.833333333333
6432	SFRS7	2054.83333333333	1533.16666666667	2209.33333333333	688.166666666667	680.5	846.333333333333	1023.33333333333	191.166666666667	545.166666666667	901.666666666667	1121.83333333333	994.5	965.333333333333	632.333333333333	591.333333333333	810.333333333333	926.666666666667	893.666666666667	894.833333333333
999	CDH1	15092.6666666667	19407.3333333333	19986.8333333333	12138.3333333333	5850.16666666667	9316.16666666667	12937.3333333333	11916.6666666667	6852.66666666667	14824.5	9802.66666666667	14008.6666666667	8283.16666666667	14776.3333333333	17938.8333333333	6492.66666666667	17990.1666666667	12478.6666666667	11244.1666666667
3188	HNRNPH2	294	298	361.5	107.5	529.5	419	303	260.5	286.5	398	798	605	474	484	382	179	548	338.5	217.5
9867	PJA2	395	373	466	312	1328	465	296	284.5	312.5	676.5	1074.5	863.5	291.5	493	269	408	569.5	650	499
1350	COX7C	4062.5	3290.25	2772.75	1464	3369.5	3073.75	3398	3611.25	4890.75	2693	2091	4144	1786.25	4087.25	2959.75	2112.75	3589.25	2352.75	2360.25
1892	ECHS1	2041	1595	1456.5	17445.5	1723.5	2424.5	2613	3351	11465	4428	1683	2994.5	1285.5	2552.5	1462	2078.5	1951.5	2198	1363.5
5355	PLP2	2268.5	1595	1265	289.5	84.5	2426	1592	2600.5	150	1487	1552.5	717.5	876	925	2044	239.5	449	1076.5	363
3115	HLA-DPB1	7735.5	14998	13020	2996.5	863.5	2379.5	8111.5	2915	1479	2777	1771.5	1531	1658.5	494.5	1084.5	843.5	6782.5	4103	1508.5
6741	SSB	318	377.25	497.25	325	338	218	262.25	475.25	92	441.25	452.75	664.25	185	537.25	468.75	258.75	168.25	251	165.75
5878	RAB5C	823	630.5	639	743	710.75	655.5	748	828.5	1505.25	867	461.75	1214	903.5	848.5	494.5	619.75	326.25	780.75	609
10457	GPNMB	2303.5	2827.5	6455.5	360	516.5	692.5	1335.5	1124.5	790	727	2573	1075	9226.5	828.5	753.5	785	4033.5	1882.5	5608
1965	EIF2S1	573.666666666667	630.833333333333	545.666666666667	519.833333333333	584.5	610.333333333333	480	758.833333333333	468.5	462.666666666667	562.833333333333	647.5	494.5	893	560.5	697.833333333333	574.833333333333	504.5	838.666666666667
10456	HAX1	2265	1204	1722.5	1888	1789.5	1902.5	1691	2815	2178.5	860.5	1105.5	1848.5	1423	2022	1450	1745.5	1050	1545.5	962.5
4780	NFE2L2	376.5	1034.5	1180.5	553	612	609.5	688.5	1208	371.5	677	2033	1947.5	726.5	1739	881.5	944.5	1122.5	1795	1329
7078	TIMP3	856.25	307125	1132625	473625	514625	1806.25	4651	1190.75	1185.75	874.25	2097.5	1795375	12873	1035.25	599.5	643875	597.5	1889375	1545.25
4154	MBNL1	588.25	1118875	1526875	392	286625	279	321	334875	188375	448875	1412625	494625	146375	639	374	211125	499.75	707.75	474
9927	MFN2	895.25	939.5	773.25	1109.5	1176.25	1047.5	939	1709.25	1107.5	901	630.25	1268.75	1258.75	1262.75	944.25	799	801.25	710.75	739.25
4836	NMT1	309.5	275.833333333333	215.166666666667	203.5	297.5	221.5	274	366.833333333333	217	296.666666666667	250.166666666667	270	589.5	367	200.166666666667	328.333333333333	244.666666666667	219.833333333333	322.833333333333
8531	CSDA	1708.5	964.833333333333	915.833333333333	755.666666666667	296.666666666667	1556.5	3695	2808.83333333333	696	3210.66666666667	2407	3065	1952.83333333333	5144	2167.16666666667	4520.5	1501.16666666667	1742	1314
3490	IGFBP7	2091.66666666667	1628.33333333333	4405	1146.66666666667	438	2669.33333333333	4306.66666666667	9935.16666666667	6316.66666666667	4642.66666666667	6514.33333333333	7094.83333333333	1950.66666666667	7162.33333333333	2143.5	2416.83333333333	1061.16666666667	1414.83333333333	2168.16666666667
9698	PUM1	1254.66666666667	1029.16666666667	1001	819.833333333333	1244.83333333333	1220	1182.5	810.5	953.833333333333	1822.5	1587	1380.16666666667	1978.16666666667	911.333333333333	1014.83333333333	765.5	999.333333333333	1299	740.833333333333
396	ARHGDIA	1231	1117.75	1120875	1060375	942	1029875	1822125	2029875	1112	1508375	826375	1580625	1287625	1199375	806625	665.5	446.75	1040125	633.5
8553	BHLHB2	527.5	767	912.25	402.25	585.5	660.75	1659	375.25	1260.25	896.75	610.75	455.25	1055.5	661.5	1385.75	137.75	487.25	2002.5	457.25
10726	NUDC	1136.83333333333	843.333333333333	716.166666666667	1348.33333333333	1203	1314.5	1091.83333333333	1471.66666666667	914.5	1437.33333333333	796.5	1111	1038.33333333333	1261	862.5	1088.66666666667	779.166666666667	845.166666666667	1123.66666666667
54386	TERF2IP	2212	1184	1878	1627	3086	2007.5	1791.5	992	952	1518.5	1202	1598.5	1167	988	1236.5	1597.5	1092.5	1212	998.5
51075	TXNDC14	1357.5	888	972	1575.5	1335	1490.5	1169.5	1338.5	2101	1224	785.5	1473	1629.5	981	1021	996.5	911	1162	907
372	ARCN1	822	708.5	1133	604.5	817	884	944	1305.5	427	816	1222	1316.5	1320	1341	1136	725	1033	1097	630.5
10054	UBA2	681.5	532.5	620.5	407.5	426	262	591.5	297.5	268	866.5	1241.5	895.5	527	343	482	841.5	454.5	418	148.5
25793	FBXO7	2451.5	1815	1657.5	3859.5	1846.5	1866.5	2913.5	1844.5	3346	1906	1296	4558	2761	1666	1332.5	2926	1512.5	1652	1817
2773	GNAI3	495.666666666667	775.166666666667	528.833333333333	561.833333333333	382.166666666667	452.833333333333	494.5	765.666666666667	411.666666666667	433	811.666666666667	638.333333333333	769.166666666667	813	625.833333333333	495.5	561	608.666666666667	363
1108	CHD4	2378	1552.5	1058.66666666667	836.5	942	1173.83333333333	1123.5	1122.5	1327	1189.83333333333	875.333333333333	1538.33333333333	1209.5	1216.33333333333	1017	890.333333333333	437.166666666667	826.833333333333	1180.16666666667
5654	HTRA1	1763.5	1006	1769.5	1948	4045	1893.5	2042	2300.5	3224	1643.5	2701.5	2591.5	16087.5	2088.5	1631	1269.5	1821	2718	4488
4043	LRPAP1	818	202	664.5	221	801	724.5	1694	1684.5	870.5	1393	1099	2060	3092.5	839.5	1242.5	1011	583.5	440	418.5
3710	ITPR3	550.333333333333	722.333333333333	651.166666666667	282.833333333333	175.166666666667	214.166666666667	832.666666666667	399.666666666667	239.5	395.5	295.833333333333	871.666666666667	202.666666666667	355.666666666667	658	517.5	303.333333333333	379	269.166666666667
5306	PITPNA	569.666666666667	383.166666666667	318.5	380.666666666667	924.5	512.5	885.5	548.666666666667	488.666666666667	808.5	333.666666666667	840	954.166666666667	439.666666666667	428.333333333333	472	328.833333333333	854.5	338.166666666667
3417	IDH1	884	835	992.5	1494.5	419.5	2801	1338	818.5	2558	5425.5	665.5	1001.5	1467	722	928	1056	734	1743.5	464.5
6415	SEPW1	1807.5	997.5	1442.5	560.5	5073.5	905.5	2437.5	7797	1498	2096.5	2135	2623.5	1589.5	4024	1230.5	1081	720.5	1608	1372
8140	SLC7A5	459	592	305.5	1180.5	939.5	190	511.5	1634.5	352	545.5	69	215	2818	883.5	963	1805.5	347.5	475	227.5
262	AMD1	404.25	469.75	467.5	428	553.25	287.25	311.75	392	320.5	3361.25	505.5	571.75	1201.75	469.75	418.25	519	403.5	516.5	366.25
5707	PSMD1	1347	1356.5	1201.5	1238	1682.5	1328.5	1229	1602.75	847.25	1528	1333.75	1803.5	1906	2385	1490.75	1329.25	493.25	883.5	1296.25
8804	CREG1	562.5	947	1450.5	1380.5	868.5	1256	1262.5	464	942.5	1282.5	1719.5	2809.5	1719	673	1072	922.5	1199.5	1356.5	493.5
1476	CSTB	5519	15591	6025.5	2642	1732	2474	9343	3606	2313	6293	2249	3957.5	2494	2973	2826.5	1158	2473	3251.5	1915.5
5111	PCNA	2164	1023	461	1035.5	228	318.5	381.5	463	405.5	561.5	389.5	417	831	296	225.5	659	377.5	315.5	128.5
6238	RRBP1	313.666666666667	286.083333333333	304.083333333333	794.416666666667	195.5	430.75	691	605.083333333333	400.916666666667	799.166666666667	538.75	1396.16666666667	1409	709.916666666667	1095.83333333333	365.333333333333	400	722.916666666667	391.333333333333
7126	TNFAIP1	715.75	506.25	430.5	988.5	668.5	751.5	1016	1082.5	654	766.75	524	761.5	1508.25	835	775	536	438.5	508.75	443.5
3065	HDAC1	1886	1117	868	383	168	588	523	517.5	432.5	890	628.5	764	610	533.5	514.5	440	627.5	402.5	79
1654	DDX3X	743.2	710.4	769.8	431.4	378.7	396.8	427.8	484.1	258.2	478.1	1140.3	522.3	974.5	554.5	510.6	408	753.8	532.6	488.9
5641	LGMN	984	418.5	1645	1255.5	187	494.5	1276.5	1060	1863	1047	243.5	1146.5	3581	540	328.5	113.5	234.5	429	85.5
5510	PPP1R7	672.666666666667	532.333333333333	397.166666666667	419.5	720.333333333333	422.166666666667	464.333333333333	555.333333333333	424.333333333333	1031	261	615	365.666666666667	584.333333333333	432.5	1680.83333333333	356.833333333333	376.333333333333	433.333333333333
5358	PLS3	546.5	675.5	1221	1159.5	948	738	2483	1752.5	925.5	964	4176.5	4872	608.5	4506.5	763	549.5	1092	1446.5	1064
10961	ERP29	3609	2276	3180.5	3280	1065	1468.5	2776.5	1939	2395	3988	1298	2278	3228	2010.5	3329.5	1201.5	1460	2384.5	973
6122	RPL3	28977125	24401.5	35077875	18574	8249875	18371.25	24924.75	13757125	12047875	36406625	23301.5	27963.75	16625125	21675	39355.5	13134375	25698875	19293625	19141.5
1488	CTBP2	611.5	650.1	647.7	908.9	842.3	1292.6	1442	894	986.2	2831.8	2071.4	2619.8	1828.7	1033	1214.8	964	995.2	1052.3	1888.7
6625	SNRP70	1414.75	1177	1506.25	572.25	1183.25	1134.5	1556.5	846.75	592.5	1977	1254	2009	695.75	987.25	1210.25	896.25	943.75	688.25	869.75
5887	RAD23B	345.333333333333	307.333333333333	252	478.666666666667	324.166666666667	397.666666666667	281.666666666667	425.5	339.166666666667	666.833333333333	537.666666666667	503.666666666667	993.333333333333	728	453.333333333333	287.166666666667	349.5	490.833333333333	245
10250	SRRM1	2152	961.75	1446.25	1000	876.75	1076.75	1138	666	940	1647.75	1123.5	1047.5	1451.5	710.75	1041.5	999.5	920.5	1335.5	832.75
4714	NDUFB8	2642	1376.16666666667	1758.5	1708.66666666667	2629.16666666667	1522.83333333333	1472.16666666667	2506	1654.66666666667	2197	1550.16666666667	2110.33333333333	1115.66666666667	1938.16666666667	1415.5	680.5	1027	927.666666666667	981.666666666667
10425	ARIH2	436.75	315875	270	308.5	441125	380.5	397.25	347	321.75	433.75	320.5	464125	379.75	380	286375	378625	249875	264.5	432375
2023	ENO1	12186.5	8369	4614	8587.5	3952	2179	7617	14474.5	7142.5	7442	4043	5298.5	4569.5	12680.5	3416	2687.5	2556	2670.5	2544
5719	PSMD13	796.75	484.75	529.25	296.25	392.75	357.5	546.75	808.75	388.25	398	295.75	550.5	656.25	927	451.25	560.25	241.75	277.5	485
3611	ILK	1716.5	1938	1543.5	2021	1278	1705.5	2762.5	3535.5	1968	2080.5	2705.5	1768.5	2481.5	2546.5	967	1527.5	601.5	1960.5	2105
7832	BTG2	2171.25	1588.75	1385.5	881.5	619.75	1283.75	2015	929	2142.25	1227.75	915.5	923.5	1349.25	838.5	2192.75	430.25	817.5	1814.75	1056.25
830	CAPZA2	320.5	361.5	537.75	461	506.75	346.75	396	306.25	329.5	472.5	878	715.75	570	647.5	547	234.25	429.25	559.25	400.25
9789		2415	1462.25	2081.25	1236	1272.25	1683.5	1765.5	1238	1629	2353	1707.75	2328	2476.75	1458.75	1804	900.75	1809.5	2736.5	1413.5
1653	DDX1	674	562	694.5	767.5	1402	531.5	550.5	718	418.5	662	868.5	1202	741.5	1435	1011.5	721	964	818.5	995.5
481	ATP1B1	762	1575.25	601.5	1374.25	8883.5	1386.5	2943.25	1176.5	16296	1818	2817.25	6796.25	569.25	1202	5646.25	973	3585.25	3138.25	295.75
5894	RAF1	895.5	475	703	667.75	494.5	462.5	763.75	780.75	630	569.75	632	887.5	923	540.75	486.75	465.25	397	461.25	506.25
55611	OTUB1	1855.16666666667	1454.66666666667	1303.5	1292.83333333333	2134.83333333333	1368.66666666667	1468.33333333333	1986.83333333333	1389	1729.83333333333	1021.16666666667	1760.33333333333	1788.5	1409.5	1088	1304	904.333333333333	1061.66666666667	1234.16666666667
6721	SREBF2	705.5	849	779	740	1004.75	1121	744.5	835.75	456.5	887	355.75	655.5	505.25	838	493.5	536	345.75	626.75	532.5
6513	SLC2A1	699.75	598	636.5	1655.25	893.5	762.75	661.75	1099.5	986.5	511.25	470.75	628	4555.25	890.25	600.25	517	930	835.75	864.25
5315	PKM2	2832.5	3894.5	1845.5	121	4162.5	2943	2832	8351.5	2968	3133	1458	2688	2897	11578	1588.5	2202.5	1004	2556	1184
5704	PSMC4	488.5	260.5	189	203.5	117	118.5	486.5	276	222	240	173.5	281.5	686	438	223.5	279	52	78.5	95.5
10423	CDIPT	1987.5	1193.5	2471	2130.5	2128.5	2572	4327.5	2895.5	1448.5	2943.5	3380	3685	1860.5	1407	1718.5	1236.5	2237	1328.5	1397.5
7917	BAT3	2471.33333333333	1543.83333333333	1585	2027.83333333333	1490.66666666667	1563.5	2077.33333333333	2228	1787.16666666667	1928.16666666667	1177.5	2521.5	2336	1782.66666666667	975.333333333333	3802.33333333333	866.5	1338.5	1303.16666666667
9167	COX7A2L	2862.5	1361	1731	2095	2006	3573	2102.5	2612.5	2586	1659	1369.5	1654.5	2039	2868	2065.5	1663.5	1576	1656.5	1883
6217	RPS16	29301.75	17194.25	22376	16961.25	4923.25	11180.25	20647.25	21652.75	10830	20315	16519	15737.75	13508.5	18932.5	16456.5	4695.25	18175.25	11737	12893.25
6856	SYPL1	967.75	1270	1211	703.5	514	800.25	787	827.5	1148.75	1331.25	1648.5	1356.75	1720	618	833.5	1562	1395	1599.75	716.75
633	BGN	375.5	415.25	485	944.25	417	1318.25	1561.75	2140.5	815.5	465	653.5	959.5	2657.25	961	500.25	507.25	629	786	573.75
6897	TARS	251.5	524	314.5	313	341.5	266.5	450	789.5	110	175	236.5	483.5	260.5	1253	836.5	188	477.5	142.5	55.5
11316	COPE	1337.5	781.5	436.25	506.25	458.75	470.75	1191.75	1032	525	2180.25	370	795.75	919.5	753.75	305.5	872	46	321	283.5
2512		14713.25	10359.5	24021.75	37137.5	9946.25	13162.5	30302.5	25041.5	28296	11555.25	8815	18302.75	17226.5	20182.5	16869.5	3802.75	5714	10552	15701
7296	TXNRD1	1228.5	832.5	1440	1009	855	2666	1657	4480.5	708.5	956.5	1329	1297	3547.5	4981.5	1149.5	888	673.5	1453.5	883.5
5702	PSMC3	777.5	170.5	128.5	468.5	660.5	97	303.5	1051	253	392	254.5	527	754.5	622	484	308.5	126	135.5	121.5
283458		2915	3311	2649	1371.5	1731.5	2942	4193	5752	2404	3501.5	3703.5	3370.5	1161	6061	4835.5	691.5	2786	2125	1770
23386	NUDCD3	947	845.5	964.5	1088	1440.5	1185.75	1040.25	1419.5	1175.25	1294	994.5	846.75	922.5	933	821.5	851.25	668.5	998	838
22913	RALY	1514	640	740	388	428.5	289	1301.5	1403	391	1243	473.5	1461	533.5	678	452.5	860	341	625.5	518
231	AKR1B1	3301.5	1970	3242	1109	2378.5	36131.5	2628	5508	4175	2452.5	1612	1875	7893	5411.5	1629.5	1937.5	1451	1402.5	1808.5
6726		2292.5	1568	1941	967.5	1955	2015.5	1491.5	1685	1647.5	2771.5	2656.5	2840.5	1638.5	1819	1393.5	1086.5	1851	2799	724.5
5686	PSMA5	1838.5	973	1038	874	633	845	1200.5	1067	711	595	696	822.5	1346.5	1461	792	882.5	1000	767	542
2224	FDPS	1068.5	907.5	750.5	1619	812	1379	1276.5	803	551	862	495.5	817.5	490	605	771	613	473.5	451.5	236
5869	RAB5B	732	682.5	614.75	1086.5	808	1168.5	704	931.5	1296.75	829.5	815	1000.75	1202	849	535.5	688.75	552.75	800	951.25
3182	HNRNPAB	3918	1748.5	1322	1555.5	643.5	1887.5	2660.5	2227	1047	1602	1015.5	1204.5	2607	1653.5	1520.5	741.5	1107.5	1559.5	1010
1601	DAB2	1042.5	672	1423.25	1133625	413.25	2390625	1207625	1204	3628375	624	1035125	984.75	10157625	1576125	649.75	567.25	727.5	1065375	1354.25
11047	ADRM1	1861.5	1089	1175	2673	1156	1242.5	1784	2817.5	1366.5	1805	932.5	1442.5	1910.5	2094	1416	1839.5	659	911	1543.5
4967	OGDH	687.5	759	426	647	678	989	792	989	1466	1022	646.5	1121	1125	973	390	439.5	292.5	287	172
22906	TRAK1	474.2	581.1	529.6	300	512.8	324.5	642.5	420.2	457.8	478.7	411.8	569.1	708.3	369.6	369.1	336.7	460.1	610.1	359.1
327	APEH	746.5	250	442	1262.5	352	488.5	561.5	1116	1310	755.5	70	833.5	664.5	575	428.5	191	184.5	327.5	277.5
23608	MKRN1	1008.25	748	896	823.5	702.5	463.75	1021.75	515.5	665.25	727	686.5	980.5	1351.25	531.25	721.25	1660.25	734.75	906.25	410.75
6382	SDC1	430.25	890.5	574.75	4355.25	297.25	525	2456.5	445.75	2344.5	2604.5	313.25	677	15960	426.75	593.25	346.25	547.75	1217.75	361.5
397	ARHGDIB	13847	7133.5	6565.5	926	152	823.5	2224.5	1573	597.5	786	768.5	1276	1614.5	1217.5	323	74.5	1545.5	1127.5	132
3491	CYR61	1202	485	3749.75	658	358.75	1517.25	3265	2386.25	1756	1336.75	4934.5	2135.75	2571.5	6175.75	774	916.75	1150.5	2346.75	2354.25
23478	SEC11A	1777.5	1430	1839	1382.75	702.25	1534.25	2273.25	1990.5	1550.5	1832.75	1968.75	2548	2171	2681	1898	1328.5	1696.75	1799	1634.25
7153	TOP2A	843	582.5	139.5	668.75	36.25	42	135.75	764.75	65.5	38.25	44.75	57	28.25	205.25	64.75	570.75	94.5	86	80.25
5478		19540625	18542.25	10710125	7319375	11655875	8681.5	10904625	14407125	8191.25	6451125	5783875	11392125	7662.5	19791625	9381875	5505875	10974	7040	7248.75
26118	WSB1	749.1	751.5	1008.9	347.8	893.8	507.6	1517	477.6	407.6	919.1	1156.5	815.8	1388.4	668.1	651	442.3	463.9	548.6	1026.8
55233	MOBKL1B	482.666666666667	571.333333333333	345.5	210.333333333333	174.833333333333	304.333333333333	262.333333333333	289.5	330.166666666667	335.5	323.166666666667	232.666666666667	257.833333333333	361.5	350.333333333333	287.166666666667	332.833333333333	319.666666666667	335.5
5621	PRNP	753	824.75	1125.75	639	3338.5	860	1319.25	1172	1460.75	1912	2535.5	1520	940.5	1363	830.5	995.5	853.25	1141.5	1586.5
307	ANXA4	450	463	536.5	962.25	171.75	201.75	1451.5	302.5	1214	736.25	1290	1087	3345.75	974.75	3772.5	225.5	557.75	1295.5	484
9775	EIF4A3	3695	2077	2381	1338.5	1222	3093	2704.5	1614	1514.5	2646	1480.5	2271.5	3595.5	2089.5	1929.5	2343.5	1110.5	1718	1293.5
4698	NDUFA5	225.5	356.5	663.5	350	1362.5	504.5	229.5	263.5	378.5	530	897	1568.5	232	457	387.5	258.5	588.5	675	228
10541	ANP32B	7004.75	3426	3224	2151.5	1368.75	1166.25	3803.25	1919.75	1042.5	2713.5	2815.75	2688.25	2514.5	2314.25	2458.75	1261.75	1796.5	1713.75	1560.75
55752	SEPT11	325	401.5	456.166666666667	525.5	619.666666666667	374.333333333333	543.5	590.166666666667	477.833333333333	406.666666666667	621.833333333333	471.166666666667	773.833333333333	856.166666666667	475.666666666667	329.666666666667	434.833333333333	459.166666666667	506.666666666667
9315		2366.16666666667	365.666666666667	365.166666666667	1327.5	1314.16666666667	631.666666666667	1252.66666666667	1486.33333333333	658.833333333333	691.5	909.666666666667	568.5	824.166666666667	705.5	250.333333333333	369.333333333333	334	357	954
6451	SH3BGRL	981.25	1265.25	1766	619.25	939.25	588.75	838.75	771.75	463.75	660.25	2876.75	1494	344.25	906.25	458.75	555.75	1180	1055.5	884.75
2026	ENO2	468.5	188	501	77	5064.5	335	252.5	303	76	120	172	465	64.5	400.5	314	75.5	180.5	122.5	799.5
10494	STK25	677.5	82.5	442	198.5	525.5	134.5	702	404	356.5	616	467.5	1027.5	217	770	281.5	352.5	147.5	122	106
10581	IFITM2	6064.5	5424	5370.5	10879	1708.5	4882.5	14337.5	12573	3125.5	5601.5	9616.5	6343	9259	7024.5	7249.5	2568	3192	3856	6513
5683	PSMA2	992.75	926	879	932	660.75	735	772.5	1155.5	649.75	1241.5	917.25	926	985	1445	777	783.75	898.25	648.5	815.75
103910	MRLC2	4049.5	3294.5	4145	2918.25	1575.25	3362.25	3814	6050.5	3371	2307.75	2430.25	5548.5	6779.75	5508.5	3390	2108.5	2526.75	3066.25	1436
10627	MRCL3	2321.5	1938.5	2803.5	1131.5	373.5	1290.5	2058	3621	1442.5	1450.5	1784.5	2161.5	2076	2667	1367.5	999.5	1616.5	1433	309
6601	SMARCC2	896.5	474.5	708.25	436.25	642	463.25	670.5	515.25	411.5	804.5	691.75	907.75	454.75	505.75	367.25	395	354.25	321	572.25
506	ATP5B	11367.5	7162.5	4032.5	6476	9280	7686.5	6007	17065	16778	4875.5	2378.5	8629.5	6865	9537.5	6071	5486	5194	4895.5	3573
10969	EBNA1BP2	360	392	392.5	329.5	445	361	386.5	483	271	415.5	341	391.5	345.5	715	327	343	239.5	369.5	308.5
2012	EMP1	367.166666666667	1215.5	313.833333333333	119	157.5	289.166666666667	610.333333333333	591	323.166666666667	181.166666666667	554	766.833333333333	542.333333333333	618.333333333333	250.5	133	284	608.5	365.5
908	CCT6A	344.75	536	393.25	244	460.75	373.5	430	755.5	355.75	433.5	752.5	704	361.5	710.25	566.5	361	282.25	233	355
2114	ETS2	547.833333333333	392.833333333333	505.833333333333	299.666666666667	363.333333333333	444.5	1734.66666666667	413.333333333333	336.166666666667	1093.33333333333	772.166666666667	424.333333333333	608.166666666667	511	554.833333333333	216.833333333333	428	1044	624.833333333333
5917	RARS	92	502.5	375	268	163.5	77	198.5	667	133.5	157.5	464.5	390.5	434.5	878.5	651.5	240	465	252	509.5
6778	STAT6	1489.25	1374.75	1564.25	891.25	421.5	1325.5	1672.25	852.25	945.25	1421.75	950.75	1041.75	1074.75	835.75	739	505.5	675.5	1101.5	942
23365	ARHGEF12	355.666666666667	426.166666666667	397	613.333333333333	554.833333333333	501.5	451.5	281	579.5	666.166666666667	587.5	808.333333333333	639.166666666667	471	639	279.333333333333	626.5	535.833333333333	309.5
9341	VAMP3	794	852.166666666667	1036.66666666667	698.166666666667	889.666666666667	1046.83333333333	1167.33333333333	1351	844.166666666667	755.333333333333	1056.16666666667	1038.16666666667	2332.5	1895.83333333333	687.5	763.333333333333	691.833333333333	997.666666666667	572.5
2971	GTF3A	3957.75	2045.75	2401	2438.75	1394	1171	1617.25	1719.75	1364.5	2417	1117.5	2109.5	938.5	1888	1541.5	923.5	1959.5	1169.75	872.75
6342	SCP2	594.5	796.5	885.5	1421.66666666667	641.833333333333	827.166666666667	710.666666666667	726.666666666667	1151.66666666667	960.5	978	1242	684.166666666667	956.166666666667	862	702.666666666667	840	1252.33333333333	494.833333333333
8507	ENC1	379	308.5	337.5	480	5579.75	294.75	386.25	996.75	196.75	477.25	199.25	173	466.5	894.75	219.25	446	230.5	516	423.75
6631	SNRPC	2015.5	941	1106.5	978	504.5	869.5	1159.5	1945.5	527	1486.5	624	701	1289	1508	1421	1264	544	515.5	978.5
7322	UBE2D2	1254.33333333333	879.5	840.833333333333	624.833333333333	751.833333333333	464.833333333333	934.833333333333	837.166666666667	535	899	791	946	982.333333333333	855	635.166666666667	959	633	582.5	581.666666666667
79602	ADIPOR2	1424	941.5	1131.5	1307.5	1713.5	2952.5	2108.5	1339.5	1042.5	1409.5	983	1735.5	1440.5	1311	1231.5	1337	835	931	767.5
9380	GRHPR	1305.33333333333	1320.83333333333	1135.83333333333	9074.33333333333	1211.66666666667	1787	1344.66666666667	2386.33333333333	3246.5	1235.66666666667	1040.83333333333	1420.83333333333	1328.16666666667	1509.83333333333	1215.83333333333	1079	1248.33333333333	1026	1275.33333333333
2878	GPX3	2815.25	1005	5132.5	10454.75	974	8387.75	15640.25	10611.75	59559.75	3875.5	6823.25	34957.5	10300.25	2887.75	4676.25	1447.75	1350	6281	1440.75
9368		1446.5	1333.5	790	2335.5	903.5	1350.5	1020.5	1095.5	3756	1637.5	460.5	909	1117	502	775.5	648	1087	1548.5	572
2319	FLOT2	1171.75	976.75	1143.25	1448.5	780	802	1192.5	1540.5	1156	1482.75	664.25	1026.25	1155.75	710.75	754.75	476.75	537.75	762.5	612.75
10730	YME1L1	660.833333333333	710.333333333333	828.5	584.333333333333	522.333333333333	556.166666666667	619.333333333333	697.166666666667	307.5	845	883.333333333333	952	709.166666666667	1227	799.333333333333	730.833333333333	555.333333333333	806.333333333333	603.333333333333
11176	BAZ2A	721	395.833333333333	606.5	383	372.666666666667	423.5	501.833333333333	469.833333333333	413.333333333333	561.666666666667	363.833333333333	388.5	595.333333333333	420.833333333333	419.666666666667	448.166666666667	474.333333333333	322	268.166666666667
10291	SF3A1	1585.5	994.833333333333	1018.5	925	732.166666666667	643.333333333333	1076	1159	756.333333333333	992.166666666667	924.833333333333	1102	1365	893.666666666667	750.666666666667	1213.33333333333	823.166666666667	915.166666666667	613.5
1315	COPB1	1241	1361	1882.5	1190	949.75	1203.25	1357.25	1704	1061.75	2214.75	2166.75	2700	1623.5	2263.75	1768.75	1007.5	1359.5	2030.75	1128.5
1471	CST3	6785	1977	6702	4783	11647	3865	8622.5	5962	3614	12555.5	5035.5	6136.5	4708.5	3093.5	3335.5	5622.5	5304	5510.5	2208.5
79073	TMEM109	1900.5	1898	1734	1631.5	1046.5	1750.5	2608.5	2392.5	2276.5	1846.5	1383	1913.5	2519	1212.5	1133.5	961.5	578.5	1399	1192
10625	IVNS1ABP	517.166666666667	567.833333333333	612.5	396.5	437.166666666667	261.333333333333	437.666666666667	405.833333333333	801.666666666667	397.666666666667	507	624	558	287.333333333333	546	400.166666666667	915.666666666667	767.666666666667	562.5
4947	OAZ2	1458.25	940.5	1020.5	1543	1584.5	1182.5	1553.75	2047.25	1229.5	1281	1509.5	1330.5	1940.5	1265	822	1424.5	472	1084	957.5
310		936.25	864.5	1302.75	1030.5	842.25	838.75	1020.25	898.5	1278	1114.75	979.5	1373	1154.25	1188.5	768.25	527.25	1018.5	1124.25	531.25
678	ZFP36L2	2312.83333333333	1245.66666666667	2035	510.166666666667	305	1187.83333333333	1785.83333333333	557.333333333333	580	1625.5	1447.16666666667	3192.66666666667	518	501.666666666667	851.5	381.5	1128.16666666667	1388	590.666666666667
8452	CUL3	252.333333333333	745.166666666667	465.666666666667	265.333333333333	454.5	268	341.833333333333	342.5	225.5	222.333333333333	555.833333333333	623.166666666667	256.833333333333	619.833333333333	453.833333333333	1788	391.666666666667	324.833333333333	467
5339	PLEC1	439.75	533	413.75	151.25	358.5	383.25	599	371.5	271	406	268	271	670.75	460.5	158.5	247.5	101.75	397.25	390.75
5516	PPP2CB	720	368.5	771	705	2086	864.5	2015.5	852.5	1159	1400.75	2130.5	2191.25	1619.25	889.25	632	763.75	879	1229.75	739
3185	HNRNPF	1119.5	767.5	579.5	330	151	231	692.5	462.5	404	691.5	472	262	469.5	418	409.5	617	186.5	355.5	472.5
9898	UBAP2L	675.75	439.75	573125	530	487	537	689.5	742	456.25	545625	505625	568375	674875	726375	402875	535125	424.5	548875	473875
7165	TPD52L2	902	199.5	564	103	454.5	633	564	593.5	429.5	561	596	611	865.5	681	455.5	119	76	180	249.5
10491	CRTAP	343	404	558	471	430	760	778	700	772.5	899	995.5	700.5	507.5	601.5	470	455.5	721	578	829
27101	CACYBP	688.25	622.75	603.25	780375	988875	466.5	569125	538.5	613875	689	722.75	622875	510375	702.75	492125	520625	430	507.75	614
4077		724.25	720.75	702.25	497.25	724	663.25	604.25	636.75	772.5	695.75	844.5	823.5	1013	685	702.25	1323	505.5	931.25	668.75
1665	DHX15	1484	1737	1567.75	760	639.75	572.25	1513	642.75	563.5	1105	1516.25	1162.25	1187	1511	937	828.5	961.25	888.25	781
7345	UCHL1	688.5	631.5	527	432.5	12431.5	1478.5	685.5	5026.5	1515.5	1009.5	726.5	810.5	723.5	5880.5	1061.5	642.5	543.5	540	959
5709	PSMD3	931.5	436.5	559.5	1023	737	1022	642	1115.5	491	659.5	416	681	1067.5	975.5	743.5	578.5	127.5	665	531.5
3678	ITGA5	602	228	1152	956	179.5	690.5	1201.5	2841.5	219	1208	953	923	4072	3200	679	378.5	334	462.5	801
1460	CSNK2B	4538	1744	2174.5	2889	2258.5	2901	2797	4341.5	3409	1870.5	2012.5	2408	3054	2885.5	2391.5	3625	1806	2252	1581
10131	TRAP1	1702.5	1801.5	2291	3199.5	1937	1786.5	1834	2381.5	2324	1556	696	2130.5	632	2523.5	2012.5	1671	1387.5	1539	1654
3482	IGF2R	915.75	184.5	548.75	843.75	186	559.25	1159.75	694.25	698	1372.25	727	695.5	827.75	978.75	462	366.75	331	440	626.25
10181		1152	1065.33333333333	1559	390	756.666666666667	677	889.833333333333	512.333333333333	509.333333333333	736	858.166666666667	844	989	319.166666666667	645.5	797.333333333333	838.333333333333	679.833333333333	800.333333333333
6449	SGTA	590	191	209	125	486	362.5	329	506	261.5	435.5	164.5	444	466.5	321.5	411	411.5	109.5	197.5	222.5
26227	PHGDH	2244.25	1008.75	775.25	2323	1542.5	913.75	1448.75	4130.75	1253.5	3737.75	1232.75	1985.25	517	1261.25	1349.25	1033.75	868.25	825.75	916
23471	TRAM1	803.833333333333	1392.5	1180.66666666667	936	432.666666666667	734	1229.16666666667	931.166666666667	628.833333333333	1579.5	1437.5	1494.66666666667	1452.33333333333	1680	1829.5	933	1856.16666666667	2072.5	823.666666666667
5691	PSMB3	5143	2014.5	1987	3955	1604	2160	2834.5	4813.5	2505.5	3042.5	1712	2349	2741	2533.5	2198.5	1365	1169.5	1512.5	1691.5
156	ADRBK1	1044.83333333333	993.333333333333	953.166666666667	715.166666666667	773	895.166666666667	797.666666666667	1033.83333333333	692.5	844.166666666667	640.166666666667	784	709.666666666667	800.666666666667	1310.83333333333	836.5	938.166666666667	1447.16666666667	951.833333333333
4259	MGST3	2068.25	857	1570	3962.25	3512.25	3379.5	3776.75	6431.5	5546.25	2829.5	1618.75	3806.75	4086.25	3368.25	2108.5	2204	2003	2705.5	1575.5
10980	COPS6	1231	1206	1132.25	1003.25	1259.5	1171.25	1313.75	1695	1462.75	1350.25	1006.5	1495.75	1323.25	1922.75	1149.75	968.75	1093.5	1052.5	655
6173	RPL36A	15798	14045	20733	9748	4454.5	6505	11750.5	9967	6055	6927.5	9783.5	11067.5	7398.5	18854.5	22722	3049.5	21134	9996	10207.5
5500	PPP1CB	264.5	339.5	401.666666666667	223.666666666667	399	316.833333333333	315.5	305.666666666667	184.333333333333	731.666666666667	1345	582.166666666667	653.166666666667	465.5	434.666666666667	280	639.833333333333	579	280
55041		826.75	463.5	661	274.75	1189.5	880.75	803.5	521.25	1480.5	1379.5	376.75	810	1244.5	552.25	534	511.75	451.75	603	418.5
26020	LRP10	2099.5	1915	1632	1270	656	1779	3302.5	2725	2521.5	3262.5	1783.5	3253.5	3959	2980	1873.5	764.5	1178.5	1881	1678.5
3295	HSD17B4	465	816.5	831	1318	1049.5	873	1055.5	382	716.5	1078.5	776	2332.5	864.5	942	1726.5	467	715	749	314
4676	NAP1L4	548.166666666667	629.666666666667	487	363.333333333333	425.833333333333	263.833333333333	436.166666666667	497.166666666667	311.666666666667	596.666666666667	292.5	538.833333333333	483.333333333333	428.166666666667	311	581.666666666667	270.166666666667	335	309.5
2937	GSS	751.5	558	518.5	759.25	506	645.75	522.25	931	1075	914.75	460.75	800.25	838	834	736	590.5	372.25	604.5	515.75
6659	SOX4	2886.1	276.1	137.6	171.7	145	152.3	435.7	487.2	226.6	717	625.8	417.6	203.2	400.4	461.1	317.9	234.2	302.6	1784.3
8314	BAP1	1137	723.5	792	1022	985.5	584	917	689.5	484.5	1073	561	880	952	472	146	1542	354.5	138.5	343
79084	WDR77	1012.25	861.25	468	836.5	462.5	567.25	577.25	911.25	442	496.25	509.5	542.25	520.25	681	640.75	442.75	425.5	444.75	418.75
10437	IFI30	2013.5	3629.5	3274.5	1705	569	1378	4304.5	1469	1244.5	913	461	883.5	8428.5	922.5	1099.5	446.5	722	914	639.5
8451	CUL4A	245.5	206.5	329	286.75	191.75	156.5	329.75	336.75	124.25	328	449.25	396.5	257.5	305.25	264.5	347.25	328	221.25	227.5
217	ALDH2	1603.25	1804.25	1302.75	6088.5	1941	3199	3781.75	2104.75	5394.5	2021	1052.5	1738.75	459	1188.75	1058.75	1043	1530.25	2058.75	657
7431	VIM	12257.5	10205	14803.5	2222	2087	3936.5	19792.5	23377.5	3354	8242	17068.5	24101.5	19936	33860.5	3220	5181.5	7668	13127	15437.5
6414		2167.5	1966.5	9700.5	14166	2697.5	3127	4976	286	5630	4583.5	5697	3313.5	4207	78	1647	788	4120.5	3749	933
1364		168.5	504	113.5	52	65.5	162.5	1031	92.5	228	1147.5	210.5	1076.5	934.5	91	616.5	51	581.5	559	423.5
6168	RPL37A	23196.8333333333	17718.6666666667	21242.6666666667	10851.5	10147.6666666667	18476.1666666667	18065.3333333333	19759.5	11464.6666666667	14954.5	11222.6666666667	15920.5	10942.1666666667	23945.6666666667	20341.3333333333	12083.3333333333	19216.8333333333	13868.3333333333	12467.6666666667
1809	DPYSL3	343	567	616	228	527	251.75	852	2141.75	205.75	1458	1369	657.5	433.75	1509	384.5	378.75	446	860	955.25
847	CAT	1138.83333333333	858.666666666667	1218.33333333333	4278.5	551.333333333333	1619.83333333333	1890	526.666666666667	3646	1011.16666666667	912.166666666667	1911.66666666667	1027	622.666666666667	763	290.833333333333	1092	1045.66666666667	717.666666666667
9791	PTDSS1	3813	2091	2509.5	2530.5	1772.5	1506	2105	3249.5	2315	1837.5	1528.5	2373	2165	1532	1911.5	1063.5	1757.5	1300	899
7265	TTC1	387.5	218	173	162	551.5	210.5	152.5	364	214.5	310	283	387	242.5	400.5	166	299.5	158	175.5	163
1977	EIF4E	405.833333333333	281	382.666666666667	325.5	412.333333333333	335.333333333333	280.166666666667	319	320.666666666667	382	423	382.833333333333	372.666666666667	373.666666666667	283.333333333333	308.666666666667	451	572	255.833333333333
1293	COL6A3	2602	1014	2537	877	76.5	598	9601	3270	190	2308	10269.5	3158.5	5111	7435	1594.5	1337	1393	2087.5	8237.5
8729	GBF1	679.5	876	675	656	814	806	819	786	884	1352	727	757	936.5	868	593	747.5	558	647	822
9416	DDX23	919	221.75	353.25	250.75	137	139.75	419.75	242.25	164	301.75	193.75	254.75	441.5	202.5	139	153	85.25	140.75	136
1340	COX6B1	3780	2172	1374.5	1795	2528	2604.5	2027	4421	2421.5	2139	837.5	2245	1434.5	3838.5	2148.5	1338	1731	2195.5	1101.5
10159	ATP6AP2	788.666666666667	616.166666666667	983	578	1253.83333333333	547.166666666667	1072.66666666667	813.5	921	1215.66666666667	1453.33333333333	2570.83333333333	1486.16666666667	1379.16666666667	739	513	611.333333333333	800	762.5
1266	CNN3	757	325	781.5	584	709.5	1140	1404.5	630.5	1339	1386.5	1919	875.5	1716	615	627	492	572	943	1033.5
7072	TIA1	441.5	502.3	614.6	310.5	331.5	240	383.8	282.3	202.6	388	641.2	487.9	188.8	271.1	378	205.6	441	349.1	412.8
6009		548.3	415.3	471	497.6	887.2	852.2	805.4	823.9	584	953.5	923.9	1169.6	1369.5	785.6	656.5	496.9	582.4	514.9	715.9
9520	NPEPPS	586.4	580.5	598.9	363.8	666	552	514.5	526.1	423	488.2	646	700.4	862.3	646	466.7	541.3	410.7	513.5	579.8
9184	BUB3	1522375	1096	970.25	641375	499	551.5	576.5	1176375	459.25	695.25	767625	723125	644625	944.25	658375	809125	611625	484	533.75
10856	RUVBL2	1690	160	125	453.5	175	168	1245.5	904.5	127	841	568	498	255	748.5	135	3081	63	244	118
9261	MAPKAPK2	783.166666666667	701.833333333333	636	491.333333333333	454.333333333333	894.333333333333	746.333333333333	1024.5	904.333333333333	611.833333333333	528	776.5	615.333333333333	763.333333333333	451.666666666667	598.166666666667	432.5	583	643.166666666667
9805	SCRN1	1091.5	696.5	499	162.5	3709	648.5	484.5	1048.5	300	814.5	848	612	380	1235	973.5	613	159.5	598.5	602
6888	TALDO1	2442.5	1303	885.5	1834	1231.5	1065	2692.5	2182	1334	2254.5	1010	2699.5	1901.5	1710	1222.5	758.5	1151.5	1256	1089.5
3725	JUN	1061.25	341125	760875	263125	474375	644.25	3152625	745.5	494125	1979.25	1894875	1249625	530375	534	945125	360375	594.25	1730375	990
1728	NQO1	303.833333333333	482	395.333333333333	367.666666666667	489.666666666667	697	640.166666666667	1340	768.333333333333	463.833333333333	397.166666666667	1022	382.166666666667	1999.66666666667	503.833333333333	337.333333333333	467.166666666667	1108.66666666667	465.333333333333
6464	SHC1	1204	634.25	1205.25	1300.5	480.25	1310.25	2384.75	2056.75	622.75	1417.75	1304	1957	1860.5	2871.5	825.25	554.5	719	675.5	862.25
9446	GSTO1	5308	2332.5	2848.5	12661	2573	3235	6284	6982.5	4232.5	3309.5	1872.5	2761.5	2887	5003	3505	924.5	1935.5	1932.5	5364.5
8878	SQSTM1	1741	1163	1570	1867.5	1262.5	2231.25	2053.25	2258.5	1684.5	1762.25	1421.25	2464	4095.5	1959.5	1419	797	847.5	1382.75	1332.75
7411	VBP1	510.5	631	738	512.5	1163.5	404.5	540.5	429.5	405	475	687	908.5	497.5	862.5	878	312.5	358	495	531
3726	JUNB	1310	1031	1137.5	822.25	698.25	1649.5	2164.5	1090.75	1265.5	1360.5	636.5	1254	1165.5	768.5	967	671	573.5	1500.25	926.5
3675	ITGA3	305	162.5	168.5	68	144	633	981.5	1120	555.5	505.5	235.5	1160.5	644.5	585	238	95.5	228.5	347	235
4141	MARS	793	933875	859875	768	904.75	778.25	775.5	1147875	743	635.75	541.75	961375	848125	1000625	882.75	950.5	710.5	743875	798375
6240	RRM1	939	905.75	532.5	761.5	434	514.5	401	1006.75	371	569.5	519.75	667.75	581.75	699	508.5	495	541.75	403.5	694
1736	DKC1	640.166666666667	531.333333333333	516.5	405.833333333333	296.833333333333	391	499.666666666667	446.833333333333	273.833333333333	435.666666666667	459.333333333333	662.166666666667	547.166666666667	403.833333333333	560.333333333333	489.166666666667	377.833333333333	406.5	207
6829	SUPT5H	1088	1085	920	812.5	1161	727.5	983.5	1428.5	815.5	991	735	1464.5	1280.5	789	945	1668	495	910	437
5834	PYGB	96	76	75	107	156	147	94	213	108.5	1123	80	181	67.5	89	71	83.5	83.5	100	107
5768	QSOX1	249.5	222	269	231	358.5	494	1862	1657	271	752	442.5	480.5	4047.5	2965	613	1521	250	1070.5	294.5
6827	SUPT4H1	978.25	758.75	677	920.75	709.5	776.25	788.75	672.25	1027.5	749.25	460.25	807.25	890.75	625	653.75	651	491.25	547	692.75
5955	RCN2	462.75	186.75	217.25	143	408	139.5	426.75	487.75	127	493.25	671.75	831.5	1155.75	591.75	160.75	939.75	301.25	262	209.25
1075	CTSC	1111.5	1300	2959.5	438	89.5	343	1720	1268	1896.5	409.5	653.5	879.5	1807.5	1175.5	546.5	84	1270.5	1629.5	131
10105	PPIF	718.5	885.25	585.25	2857.75	551.25	2584.75	614.25	1030.25	911.25	648.5	226.5	780.5	630	797.25	777.75	524.5	428.75	520.25	214.75
10598	AHSA1	1933	1295.5	1156	1232.5	1356	1330.5	1479	1458.5	830.5	1750	1100.5	988	1714	1210.5	895	1513.5	418.5	678.5	848.5
6171		44838	45741	51137.5	30954.5	16187	41191	42045.5	29483.5	22332.5	38233	25297	43149	22246.5	44449	52595	15386	46962	35479.5	36347.5
23369	PUM2	1075.75	1378.5	1354.75	934	1231.25	905.5	897	673.5	756.75	963.75	1157.25	1512.5	1538.5	844.75	1179.75	810.5	1171.5	1145	944.75
5547	PRCP	869.5	1700.5	3527.5	1325	767	2010.5	2267	1250	2764.5	1630	1964	2572	3250.5	1423.5	897	1437	1363.5	1540	658
4629	MYH11	68.25	56625	848.25	102.5	63.75	107.75	1521.25	340625	103	7882.25	7395.75	318.75	992625	74	126125	1194.75	351	2937	2514875
7874	USP7	1378.66666666667	913.5	699.5	667.333333333333	672.5	500	610.833333333333	614.333333333333	401.666666666667	1030.83333333333	863.166666666667	848.333333333333	811.666666666667	451.166666666667	598.166666666667	710	367.833333333333	560.333333333333	411.333333333333
6992	PPP1R11	2627.5	1502	1714.5	2776.5	2296	1903	2257	2577	2604.5	2320	1540.5	2310	2834.5	1696.5	1478	2049.5	1724.5	2485	1839
2926	GRSF1	573875	436	425625	260.25	447875	412.5	357.75	467.25	407375	391125	359375	398.75	322375	587625	360.75	356	593625	326.5	432
4792	NFKBIA	4540.5	2819	1749.5	2154	656.5	5105.5	10633	845.5	726.5	3543	1541.5	1885.5	4449	1795.5	2008	578	1288.5	2063	896.5
10146	G3BP1	905.75	641.75	451.25	295.25	229.5	454.75	596.25	615.5	250.25	563	446.25	449.75	485	599.25	459.25	426.75	266	595.25	355.25
7247	TSN	557.333333333333	412.666666666667	499.166666666667	322	413.5	380.5	354.833333333333	333.333333333333	435.833333333333	438	502	495.833333333333	337.666666666667	504.5	545.833333333333	557.5	459	508	289.333333333333
3912	LAMB1	135.75	121.5	332	283.75	144.75	155.25	1086.75	1492.25	166.25	152.5	1036.75	702.5	708	2374.25	477	164.75	135	157	551.5
7045	TGFBI	2610	879.5	1965	3033.5	209.5	834	3613.5	13045.5	877	1516.5	1516.5	958	4636	30946	1205.5	505.5	290.5	1435	5913.5
5201	PFDN1	981.5	876	729	673.5	931	895	707	1231.5	1065.5	671	467	966	822.5	916	625.5	496	409	722	620.5
3487	IGFBP4	972	727.5	1573.5	4312	343.5	1892	3758.5	2304	4266	1179	3943.5	5047	4095	6851	1799	976	939.5	1801.5	5068.5
3420	IDH3B	1433	933.666666666667	992.5	968	1074.66666666667	746.666666666667	1206.33333333333	1562.33333333333	1060.16666666667	1033.16666666667	862.666666666667	1349.66666666667	1069.33333333333	998.333333333333	671	892.666666666667	752.166666666667	654.333333333333	732.833333333333
1999	ELF3	346.75	680.75	380.75	521	373.75	509	1155.75	386.75	1010.25	1205	259.25	352	827.5	292.25	1421.5	298.5	788.75	1952.25	371.25
14	AAMP	870.5	615.5	398	841	592.5	621	726.5	1208.5	503	1394	702	1046.5	993	559	546.5	616.5	218.5	543	472.5
9868	TOMM70A	588.75	715.75	736.75	846.75	1139.25	768.25	538.75	681.25	692.75	562.75	843.75	984.5	688.5	1096.5	840.5	662.25	672.5	634.25	548.5
6723	SRM	942.5	1056.5	1035.5	920.5	968	918	1332.5	2452	529.5	1010	465.5	1035	665.5	1833.5	1103.5	698	517	687.5	235
22916	NCBP2	450	495	681.25	235.5	470.75	512.5	308.75	651.25	331.25	387	445	545.75	315.25	751.75	622	493.75	421	406	340.25
10951	CBX1	1005	704.5	560	356.5	1026	407	695.5	912	572	840	1165.5	1033.5	461.5	1103	599.5	1263.5	476.5	533.5	733.5
6638		1862.75	829.25	1265625	1136.25	4562875	1529.25	1761	2162875	1900.25	2743.5	816	3724.75	484375	1071	751.25	936375	1210.5	1163	720625
7334	UBE2N	1306.83333333333	1439.33333333333	934	666.5	1163.66666666667	910.833333333333	803.166666666667	1109.16666666667	1057	729.166666666667	706.166666666667	754.166666666667	1081.33333333333	1172.83333333333	760.166666666667	2845.66666666667	767	964	514.166666666667
347	APOD	4624.5	850	2818	620.5	6483.5	3500.5	1481.5	3299	1846.5	2060	2931	4937.5	3826.5	4108.5	2868.5	2222	14680	11795	2644
381	ARF5	1672.5	912	1043	1840.5	1475	1162.5	1966.5	2072.5	1339	1907	1320.5	1181.5	1339	1202	1190	973	413	1029.5	914
9296	ATP6V1F	2870	2177	1696.5	1914.5	3205	2315.5	1906	3504.5	5068.5	1906.5	1101	1934.5	3636.5	2715	1793	3761	1456.5	1850.5	2684
6117	RPA1	1337	764.5	734.5	515	427.25	416	539	631.5	350.5	607.25	559.25	706	558	722	352.5	376.75	620.25	519.5	444.5
1973	EIF4A1	6265.5	4148.16666666667	3130	3217.66666666667	1412.5	4716.66666666667	4281	5361.5	2002	2455.66666666667	2459.83333333333	2798.16666666667	4953.66666666667	7573.16666666667	3836	2261.66666666667	1661.83333333333	2582.5	2450.83333333333
7538	ZFP36	5135.5	2009	4731	325.5	265	3929	7703.5	478	1537.5	2661.5	2558	3233.5	1820.5	387	2485	991	1895.5	6446	1855
5684	PSMA3	650.5	999.5	709	280	393.5	493	593.5	1014	365	514	810.5	720.5	1353.5	1271	957	451.5	615.5	973.5	450.5
1499	CTNNB1	824.5	712	476.5	654	770.5	1161	938	764.5	760.5	1615	1932	1222.5	1919.5	928.5	1161.5	612.5	1099.5	880.5	1137
5412	UBL3	172	377.25	378	399.75	1238.25	470	367.25	295.75	306.75	448.75	887.5	820	344.75	373.25	497.5	334.25	505.5	526.25	748.25
1845	DUSP3	297.5	470.833333333333	353.833333333333	727.666666666667	847.833333333333	759	673	922.5	957.333333333333	696.5	512.666666666667	590.166666666667	1033.83333333333	766.166666666667	462.833333333333	414.5	283	639.166666666667	306.666666666667
2273	FHL1	696.6	473.5	1100.6	511.2	1438.2	676.7	2874.1	2625.2	489.4	2050	4815.7	6643.1	2693.4	5224.9	461.4	1340.6	474.2	2128.3	1948.5
10467	ZNHIT1	1148.5	481.5	311	2148.5	432	452	1029	1514	783	1428.5	692	998	552	833.5	658	216.5	315	457	416
56681	SAR1A	555.5	505.166666666667	463.666666666667	471.5	367	537.5	537.166666666667	787.333333333333	351.666666666667	399.333333333333	461.333333333333	604.666666666667	1033.33333333333	1209.83333333333	601	361.166666666667	356.333333333333	449	405.333333333333
8106	PABPN1	2359.16666666667	1722.5	1525.16666666667	1200	1690.5	1425.5	1693.33333333333	1273.5	1223.33333333333	2289.5	1963.66666666667	1854	1795.16666666667	1283.16666666667	1612.33333333333	2029.5	943	1176	1135.5
9320	TRIP12	940	1233	861.5	70.5	499.5	272	490	540	242.5	506	474.5	679.5	783	1142	680.5	2781.5	593.5	639	452.5
10765	JARID1B	508625	345125	284125	287125	295125	228875	419375	358.5	201.5	429875	467375	376.25	737625	592	369	1371125	397125	463625	338.5
71	ACTG1	43346.6875	29822.75	20343.3125	14013.25	11251875	16355.8125	25634.3125	24570375	15081.5625	22591.25	21645.1875	22541.8125	22496.0625	35543	22119625	10978.1875	13119.8125	18518.3125	15559.5
3916	LAMP1	3377.75	1416.75	2678125	3092125	1632625	1589875	5345625	2478125	3641375	4873.75	2814.75	4038625	5836.75	3300375	4201625	2015	1945375	2420625	1418375
2992	GYG1	889.75	620.5	950	512.5	881.75	872.5	1720.5	1827	775.25	1338	1903.25	1186	1039.5	1860	1386.5	2868.5	941.5	1279.5	756
4172	MCM3	2097.5	1495.5	1050	978.5	456	474.5	881.5	881.5	673	801.5	633.5	732	769	681.5	578	664	388.5	480	691
6844	VAMP2	491.333333333333	344.166666666667	455.166666666667	397.833333333333	1985	654.333333333333	514	730	463.166666666667	664.833333333333	509.5	705.166666666667	723.166666666667	255.833333333333	277.666666666667	451.666666666667	292.666666666667	328.333333333333	321.666666666667
8480	RAE1	1654.5	1081.25	855.75	1092.5	844.25	889	1013.75	1005.25	736.5	926.75	794.25	954.75	1174.5	900	887.75	2818.25	682.5	573.75	1105.75
25932		353.666666666667	456.166666666667	408.833333333333	257.333333333333	483.833333333333	381	661.166666666667	1673.16666666667	1014	650.166666666667	1725.33333333333	464.166666666667	1788.5	2079	235	391.166666666667	492	748.666666666667	884
22883	CLSTN1	2499	1070	1579	417.5	5601	1384	1820	2465	2252.5	3749.5	2263	2612.5	2227	1409	956.5	658	1006.5	1702.5	757.5
6652		577.5	639	732.25	3417.75	518	993.5	610	466	3676.75	6426.5	478.25	5253	399.5	517.25	384.5	595	432	951	585.5
6624	FSCN1	188.75	226	244.25	202.75	428.5	241.75	288	839.75	116.25	146	182.25	253.5	469.75	726	45	182.75	92.5	137.25	189
3398	ID2	1267.5	477.333333333333	772.166666666667	1818.16666666667	867	1124.5	1345.33333333333	671.166666666667	1173	1670.5	891.666666666667	1232.66666666667	520	581.833333333333	881.166666666667	204.666666666667	463.333333333333	1411.33333333333	622.166666666667
2803	GOLGA4	199.5	307.75	298.25	319	240.5	333	287.75	156.25	164.5	630	738.25	583.75	450.5	376.5	487.25	376.25	402.5	444.75	366
27089	UQCRQ	5111.5	3103	2629	12052.5	3782.5	4754	4547	12290.5	7047.5	8953.5	2458	5186.5	2392.5	8233.5	4295.5	2856	3598	2382.5	2896
25813	SAMM50	893.5	415.75	425.25	765.5	428.25	689	589.75	710.75	729	488.75	402	670	352	767	460.25	505	509.25	297.75	255
1635	DCTD	780.833333333333	549.5	773.166666666667	856.666666666667	477.5	973.5	960.666666666667	645	642.833333333333	1073.33333333333	644.833333333333	1457.5	710.166666666667	737	744.166666666667	333	413.5	653.5	592.833333333333
2107	ETF1	689.75	982.25	613.25	498.25	585.5	863.5	751.75	570.75	536.5	807.75	787	914.25	1493.5	1311	913	614.75	878	927.5	575
22938	SNW1	623.25	829.25	777	553.5	588.75	473	635.75	767.75	357.5	656.25	754.25	934.25	705	768.5	785.25	880.75	597.5	657	623.75
2720	GLB1	863	1682	1172.5	2028.5	894.5	1353	2056	1679.5	1989	1395	940	2341.5	1629	1540.5	1101	947	886	1186	1230.5
4830	NME1	2865	2184.5	1824.5	1780.5	2391	2311.5	2283	2416	1147.5	1016.5	813	1425	1231	3163.5	2083.5	1185.5	1173	1334	1463.5
5420	PODXL	497.5	464	514.5	224.5	780.5	824	1422.5	976	2510	618.5	935	919.5	826	241.5	693.5	297.5	805.5	1090.5	632.5
2195	FAT	615	497	369	657	899	394	1400	964	2421.5	1717	1312	1295.5	975	1273	802	891.5	948.5	991.5	507
56255	TXNDC13	484	239	420.166666666667	406.166666666667	686	447.833333333333	349.666666666667	397.833333333333	304.833333333333	652.666666666667	763.833333333333	703.166666666667	412.166666666667	471	421.666666666667	896.666666666667	452	488.833333333333	497.166666666667
10483	SEC23B	556	394.333333333333	456.666666666667	642.333333333333	468.666666666667	578	498.833333333333	420.333333333333	720.5	906.833333333333	408.166666666667	628.333333333333	491	405	499	503.833333333333	658.666666666667	710.833333333333	318.5
10212	DDX39	3913	2403	1865.5	1211	672.5	945.5	1431	1540	751.5	1115.5	738.5	1006.5	1106.5	858	951.5	3608.5	616	863.5	735
6421	SFPQ	1290.75	814625	996875	403.75	539.5	527	498.25	454875	371125	580.25	940875	706.25	883375	573	647.5	537375	537125	540.5	281125
3654	IRAK1	1808	1405	2088	1233	839	2013	1647.5	3364.5	1716.5	1718	550	983.5	1746	2300	2236.5	724.5	1043	1004.5	1286
9352	TXNL1	2535.5	2125.5	2046.5	2082	1682.5	2241	2577	1961.5	1704.5	3367	2376.5	7608	2959	2538	2091.5	2249	1787	1914	1231
8243	SMC1A	781	212.25	372	329.25	146.75	163	266.25	191.5	159	321.5	428	293.25	411.5	238.75	159.25	98	155.75	208.75	194
302	ANXA2	5059.75	8276.5	5589.25	2218.25	1233.25	3664	16767.75	13179.75	3212.75	8473	5422.75	10281.25	13388	23019.25	7768.25	2741.25	4615.5	10494.5	3694.75
11188	NISCH	2571	1375.5	2224	1163.5	2886.5	2298	2514.5	1374.5	1812	5100.5	2690	2488.5	1625.5	1121.5	1367.5	2269.5	1427.5	1620	1891
8667	EIF3H	2626	2457.5	2275	965.25	1111.25	906.25	1758.5	1845.25	931.25	1548.25	1885.75	1913.75	1239.25	2550	2420	1838.5	2165.5	1448.75	1785.75
55854	ZC3H15	280.833333333333	627.666666666667	385	336	505.166666666667	328.5	247.833333333333	444.5	145.333333333333	505.666666666667	672.833333333333	675.666666666667	244	534.333333333333	581.833333333333	417.333333333333	388.333333333333	470.5	340
9989	PPP4R1	825.5	899	714.5	608.5	636.5	630	1220.5	1171.5	578.5	953	1013.5	1147	1804.5	995	853.5	1048	686	892.5	942.5
3875	KRT18	1113	916.5	648	8891	358.5	754.5	7321.5	4565.5	2346.5	9663.5	1031	5438	21236	2344	6864.5	813.5	3242	4212	711.5
1347	COX7A2	6831	2983	2422	3764.5	4707	2590	4358.5	7796.5	5630.5	3588	2070.5	3915	3661	4601.5	3895	10887	4154.5	3121	2036
3636	INPPL1	519.5	629.5	604.25	329.25	347	498.25	656.25	655.5	503.75	966.25	521.5	984.75	758.25	579	354.5	295.5	211.25	330.25	397
4942	OAT	393.5	678.5	708.5	1545	1713.5	1523	848.5	700.5	1195.5	1206.5	1191.5	1059	647.5	1131	702	656.5	1814.5	1979	403.5
11331	PHB2	8350	5338	4967.5	11245.5	2537	5447.5	6937.5	8338.5	4357.5	6564.5	3934.5	6855.5	4650.5	5449.5	4953.5	1604.5	3292.5	3604.5	3267.5
8519	IFITM1	7563	6083.25	7042.5	4356.25	986.5	3341.25	6009.5	5174	2311	4922.75	4624.25	3417.75	4657.5	1560	4245.75	1617.5	2685.25	4627	3244.75
4659	PPP1R12A	189.333333333333	213.166666666667	382.833333333333	160	229.333333333333	59.8333333333333	257.166666666667	116.833333333333	40.5	332.166666666667	1072.33333333333	336.5	71.1666666666667	258.5	108.833333333333	186.666666666667	120.333333333333	208.666666666667	258.833333333333
1265	CNN2	1782	2636	2133.5	1102.5	711	1025.5	2061	2557.5	914	1566	997.5	1479	1182.5	3679.5	1532	930	1712.5	1583.5	668
11137	PWP1	753.666666666667	694	585.666666666667	627.5	603.166666666667	434.166666666667	684	1009	611.166666666667	956.166666666667	806.5	767.833333333333	662.333333333333	707.666666666667	508.166666666667	636	534	501.833333333333	428.333333333333
23463	ICMT	771	621.5	519	742.75	643	767	833.25	943	1040	850	545.75	881	1224.75	758.25	637.5	512	401	630.5	388.25
148646		58.5	165.5	86.5	36.5	52.5	80	89	94	25.05.09	123	30	37	24	50.5	45	119.5	106.5	38	202
223	ALDH9A1	1101	1730	1426.5	1588	1045	2076.5	1027	1019.5	2132.5	2518	1306.5	3343.5	1300	1051	1062.5	2070	1287.5	1433	329
8906	AP1G2	394.25	476	581	76.75	187.5	186.25	196.25	159.75	87.75	182.5	148.75	151.75	164	122.25	161.5	172.75	278	139	206.25
8607	RUVBL1	550.5	277.5	308.5	228	148.5	122	387.5	364	325.5	337.5	50.5	227.5	221	373	272	382	54	249	383
800	CALD1	175	219625	512.3125	362125	208.6875	383.75	454.25	753.6875	227.0625	1131.0625	2380.5	624.25	433.25	1265.6875	353875	383.5	353.3125	483.0625	725.3125
8733	GPAA1	856	563.833333333333	572.166666666667	1584.33333333333	707.666666666667	759	1196	2060.33333333333	1060.5	2273.33333333333	778.166666666667	2414.83333333333	1180.66666666667	817.333333333333	1151.5	477.333333333333	373	664.833333333333	464.333333333333
10935	PRDX3	853125	731.5	754875	1030	672	1378875	722625	876875	1324625	628125	687.75	1128875	747	764875	826.75	598875	860625	871.25	520375
8720	MBTPS1	957	515	796.5	348	676	583.5	1464.5	574.5	748.5	1458	1222.5	1741.5	1645	797	570	445	960	706.5	712.5
4681	NBL1	974.75	834	1148.25	739	1269.5	810.5	4511.25	1484.25	772.75	9100	2920.25	1338.75	646	1118.25	1041.5	997.25	768.25	1256.5	2058
27044	SND1	921.25	823.75	805.5	950	717.75	1143	971	785.25	981.75	940	710.5	912.25	1171	839.5	1478.75	832.25	1047	1032.25	576.75
1615	DARS	964	1457.5	966.75	593.5	736.25	755.75	605.5	881.75	690.5	784	818.75	1525	1137.5	1472.75	2034	582	465.25	875.75	563
3638	INSIG1	725.833333333333	484.166666666667	374.166666666667	1422	552.166666666667	1137	1023.83333333333	331	388.166666666667	1473.83333333333	342.333333333333	349.5	2126.33333333333	454.833333333333	625.5	436	573.833333333333	652.833333333333	308.666666666667
10670	RRAGA	2203	1283.5	1212.5	940	2544	1391.5	2439	1970	1732	1559.5	1612	1445	3063.5	2631.5	1269	1223.5	775.5	1402.5	1965.5
52	ACP1	884.5	662.5	657.333333333333	821	706.166666666667	869.333333333333	667.166666666667	855.666666666667	813.666666666667	728.166666666667	476.166666666667	760.5	869.166666666667	1055.33333333333	843.833333333333	863.5	604.333333333333	698.666666666667	526.833333333333
8870	IER3	746.5	902	1373.5	526.5	493.5	2541.5	2885.5	3904.5	1119.5	1540.5	1340.5	1120	1420.5	7108	2961.5	413.5	734.5	1866.5	2846.5
1967	EIF2B1	972.5	1009	1030.5	770	690.5	729.5	784	840	838.5	951	732	614	1021.5	482.5	743	600	594	710.5	640.5
80777	CYB5B	380.5	477.5	259.75	365	330.75	836.25	263.5	413.75	237.75	304.75	296.25	310.25	359.5	500.25	362.75	328.25	357.25	234.25	364.75
8087	FXR1	472.166666666667	455.333333333333	481.333333333333	332.666666666667	295.833333333333	356.833333333333	330.833333333333	497.333333333333	175.833333333333	357.833333333333	611.166666666667	567.166666666667	164.833333333333	1178.16666666667	451.166666666667	1349.16666666667	345.333333333333	336.5	357.166666666667
29894	CPSF1	894.666666666667	439.333333333333	445.833333333333	295.166666666667	269.5	228	590.666666666667	402.166666666667	124.666666666667	709.5	328.833333333333	725.5	227	221.5	405.666666666667	838.833333333333	184	128.833333333333	204.666666666667
1209	CLPTM1	491.25	303.25	320	1042.25	790.5	882.5	864.5	1224.75	934	1435	452.75	1295	1065.5	797.75	406.25	657	231.25	495.75	764.25
684	BST2	1158	417	819.5	788.5	78.5	1633	669.5	645	170.5	804	716.5	274	1247.5	79	199	76.5	74	347	58
3460	IFNGR2	2050.5	3038	2630	1166	1498.5	2060.5	2921.5	1973	2281.5	2334.5	1471.5	3032	3261	1900.5	2319	1695.5	1577	1785	1480.5
51780	JMJD1B	1749.5	1099	1394.25	824.5	1042.75	1004	1151.25	827.5	1014.25	1265.75	1226.75	1177	1581.75	946	1040.5	979.75	995.5	1225.25	826.5
7264	TSTA3	832.75	469.25	389.75	1007.5	305.5	405.25	763.75	1167.5	363.25	944	377.25	733.75	557.75	610.25	628.5	544	246.25	570	442.25
3371	TNC	360	213	488	96.75	128.25	152.25	783.75	157	314.5	456.75	1048.75	162.25	196.25	371.5	113.5	165.25	175.5	533	167.75
950	SCARB2	337.25	420.5	444.75	391	583.5	360.25	609	658.25	453.5	722.5	492.75	663	858.75	804.25	453.25	294.5	590.75	696.5	652.25
3716	JAK1	1686.5	2133.5	3358.5	614	1110	647.5	1736	760.5	835.5	744.5	1488.5	1445.5	1100.5	1665	1682	1165.5	1472	1148	866
9246	UBE2L6	1771.25	865.5	848.25	1143.75	737.5	803.75	1001	1004.5	749.25	546.5	480.5	561.5	855	987.5	723.5	524.75	706.75	816	990.75
3880	KRT19	1161	705.5	27	42	26.05.09	12.05.09	2648.5	24.05.09	198.5	3369	436.5	346	6882	66	557	60	1000	3420.5	237.5
11252	PACSIN2	1570	1132	1172.5	987	1072	2906.5	3407	1402	2005.5	4944	1511.5	2668.5	3414.5	1308	3475.5	835.5	981	1422	993.5
10987	COPS5	497	534.5	480	488.5	690	513	503.5	410.5	403	520	535.5	701	554.5	650	761.5	897	553	410	448.5
10175	CNIH	795	927.5	786	1573.5	684	728	1067	1378.5	667.5	1174.5	1330	1068	817	1396.5	671	669.5	848	837.5	585.5
3339	HSPG2	450	228.75	355.75	162.5	85.75	679.75	936	1511.5	280.25	1023.75	1326.5	1192.75	1333	1184.5	294.5	125.5	62	270.5	281
3655	ITGA6	277.75	198.75	453	137	244.25	43.25	235.25	142.75	369.75	333	654	233.5	642.5	208.75	444	292.5	819	866.5	115.75
400	ARL1	323.333333333333	371.333333333333	562.333333333333	395.333333333333	512.333333333333	580.833333333333	426.833333333333	412.833333333333	413.833333333333	645.666666666667	653.333333333333	746.166666666667	497.833333333333	574	528.166666666667	376.666666666667	658.666666666667	549	611.5
2181	ACSL3	207.333333333333	200.666666666667	393.166666666667	362	1028.83333333333	364.833333333333	349.166666666667	471.333333333333	217.666666666667	1024.33333333333	558.833333333333	544.333333333333	314.166666666667	588.666666666667	467.5	337.333333333333	456.166666666667	592.5	388.666666666667
10051	SMC4	410.666666666667	688.5	339.333333333333	619.166666666667	174	228.833333333333	271.333333333333	650.5	101.833333333333	166.666666666667	237.5	271.5	77.3333333333333	395	245.5	511	295.5	162.5	227
6218	RPS17	32303	27839	34339.75	11584.25	5506.5	15239.75	23035.5	16991.5	11570.25	13349.25	12904.75	18128.5	15173	28444.25	29489.5	6376.75	27154.75	16884	18972.75
7076	TIMP1	1977	1834.75	2666.25	4023.5	1025.5	4897	6917.75	10431	1983	4150	2876	3082.75	5195.25	10363	3574.25	2051.75	1524	3017.5	6988.75
2697	GJA1	499.5	443	806.5	167.5	1913.5	4192.5	1158.5	2500.5	182.5	1362	2546.5	3232.5	2916	5926	490.5	509.5	511	624	2713.5
4082		1526.5	694875	913125	706	986375	409.5	1105.5	1382625	426.75	1172125	837.25	777	3129.25	1465.75	538125	388875	393875	870.75	427125
9097	USP14	858.5	770.75	842.5	811.75	998.25	697.5	758.75	1100.25	485.5	1545.25	801.5	1047.75	1004.75	1164	684.5	650	611	677	651
2997	GYS1	1125.5	1080.5	650	1229.5	784	1177	962	2914.5	1500.5	1141.5	630.5	1198	937	3206	534	642	680.5	842	716.5
8165	AKAP1	468.75	292125	294.25	807.5	545625	412625	791	431125	620.75	1101125	550.75	1357625	287125	417.25	527125	1270.75	425.25	482	369.75
5682	PSMA1	2571.5	2269.33333333333	1969.33333333333	1869.83333333333	1499.33333333333	1486.83333333333	2541.33333333333	2358.5	1201	1711.16666666667	1655.33333333333	2204.83333333333	2744.5	3187.16666666667	2060.33333333333	1733.5	1666.83333333333	1313.16666666667	1710.83333333333
56941	C3orf37	1119.25	1108	812	855.5	759.25	546	804.25	840.25	678	815	545	769	667.75	585.5	467.25	761.25	653.25	700.25	686.25
51593	ARS2	1472.7	830.5	988.2	820	658.4	876.6	904.9	791.8	733.3	939.2	721.7	1015.7	788.2	757.1	790.9	1296.7	515.8	553.1	788.3
9231	DLG5	225	172.833333333333	163.5	149.333333333333	251.833333333333	1082.33333333333	304.166666666667	277.333333333333	197	834.333333333333	416.166666666667	511.666666666667	1906.33333333333	235.5	174.333333333333	221	232.833333333333	301.833333333333	173.5
9512	PMPCB	1270.5	547	940	733	565.5	805.5	603.5	422.5	646	1503.5	1446	1153.5	528.5	555	773	946.5	669	574.5	74.5
9878	TOX4	674.833333333333	420	449.166666666667	396.833333333333	449.666666666667	386.166666666667	415.5	626.166666666667	433.333333333333	625.166666666667	451.5	534.333333333333	609.166666666667	564.666666666667	440.666666666667	457.333333333333	484.666666666667	286.166666666667	444
8539	API5	345375	420625	465125	404875	461.25	441625	308	303375	403.25	317.5	355.25	436375	378.5	517.5	429125	309875	443.75	369125	358.5
7163	TPD52	151375	574.75	383375	181125	630375	126875	230375	124875	320.75	1210625	181.75	709875	463875	70125	701.5	98375	632875	604625	148
10280	OPRS1	356.25	343	418.5	1413.75	385	390	432.5	798.5	355.5	427.25	323	529.5	770.5	614.5	360.25	265.75	243	322.5	257.75
1958	EGR1	2672.5	1293.75	2975	483.25	899.75	3407.5	1670.25	680.5	2186	1143.25	1885.25	1210.5	564	783.5	1622.25	901.25	672	3467	2437.75
4860	NP	947.5	1090	1103	2045.5	632	894	881	877	2736	670.5	567	610	2314	1090	576.5	616	574	649.5	898.5
6429	SFRS4	2340	1341.5	1862.5	1269	1047.5	1015	1916.5	668.5	1186	1505.5	1756	1241	2241.5	1083	1228.5	812.5	1135.5	1314.5	773.5
1786	DNMT1	1243.75	660.75	697.75	278.5	260.25	203	523.25	183	104.75	410.75	286.5	318.75	677.5	190.25	93	360.5	152.5	151.75	115.25
5706	PSMC6	194.5	262.5	495.5	168	319.5	226	231	210	44.5	280	408.5	446.5	305.5	295	367.5	143.5	273	152.5	171
896	CCND3	8631.5	1348	2075.5	1019	966.5	2825	3247.5	1922	860	1734	792.5	1398	1650	799.5	1068.5	516.5	944.5	1029.5	838.5
10424	PGRMC2	147.5	202.25	290.5	481	344.25	330	246.75	260	251	513.5	452	598.75	639.75	331.5	332.5	215	369	327	247.75
5514	PPP1R10	842.5	575.75	398	472	402	483	458.25	612.25	413	620.5	454	629	830	492	497.5	472.25	265.5	490.25	383.5
955	ENTPD6	1061.5	135	495.5	435.5	836	525	501	259.5	560	2071	232.5	525	539.5	313	920.5	476.5	658	692.5	155.5
5713	PSMD7	1351	864.5	1014	1019	1058.5	784.5	938	1126	534	1462.5	937	1136	1893	1125.5	911.5	589.5	480	841	878
5824	PEX19	784.1	419.8	390.2	627.8	492.6	492.6	493.8	588	594.1	497.8	411.9	610.3	892.2	672	447.8	289.1	242.5	600.8	329.5
8508	NIPSNAP1	1083.5	995.25	856.25	3189.75	1310	1335.75	800.25	834	2455.25	832	489.75	1148.25	653	1295.5	887.25	772	584.25	821.25	764
4605	MYBL2	622	1083	277.5	522	183.5	185.5	127	291.5	307.5	169	152.5	106.5	91	226	574.5	176	263.5	292.5	185
5903	RANBP2	232.5	526.666666666667	421.833333333333	357.5	410.333333333333	464	251	273.666666666667	243.333333333333	297.833333333333	696.5	499.833333333333	382.333333333333	372.166666666667	442	879.666666666667	491.333333333333	437.166666666667	353.833333333333
7283	TUBG1	626.5	103	97.5	813	340	255	476.5	766	467.5	420.5	104.5	263.5	657	505	292.5	2123.5	76	227.5	229.5
22985	ACIN1	339.5	343.5	380.5	188	215	309.5	338	432.5	361	196.5	249	427.5	398.5	343.5	257.5	331.5	228	126	382.5
6642	SNX1	735625	443375	521625	544625	425375	423.5	681875	603375	517875	652.75	471625	1003	645.25	583125	457.5	349375	401375	432875	362125
740	MRPL49	2383	2247.5	1928.5	2186	1070.5	2755	2425.5	2092.5	2577	2086.5	1064	2840	2754.5	1753	1174	1285	1343.5	1855	1763.5
2037	EPB41L2	590.75	409.5	715.75	154	644	219.75	568.25	300	157.5	266	666.5	494	389.5	590	287.5	664.5	382.25	491.75	330.75
7805	LAPTM5	7741.5	10328.75	9363	1235.5	853.25	1331.25	4401.25	1247.75	423.75	1304.5	1070.25	1037.25	3184.5	367.5	863.25	333.75	2039.5	1792.25	1291.75
2589	GALNT1	448	813.166666666667	734.833333333333	478.833333333333	479.5	589.666666666667	504.333333333333	865.833333333333	303.166666666667	629.333333333333	644.166666666667	1090.5	734.333333333333	1029.16666666667	651.5	536.833333333333	757.833333333333	834.5	752.333333333333
8872	CDC123	1772	1404	1173.5	1047.5	1092.5	904.5	1253	1713.5	800	1613	1279	1357.5	1526.5	1433	1343	1024.5	1023.5	917	941
1994	ELAVL1	2384	1100	1015.75	1361.75	369.25	988.25	1676.5	1328.25	1226.5	2025.75	1133	1285.75	1580.5	929.75	945	1034.5	678	919.5	576.75
9703	KIAA0100	857.25	682	500.75	638.25	630.25	860.75	617.25	646.75	764.75	674.5	492	688.5	1156.75	804	564.25	532.25	611.5	632.5	546
7175	TPR	568	1030.33333333333	977.5	537	612	622.833333333333	601.333333333333	748.666666666667	294.5	620.166666666667	1006.83333333333	1091.83333333333	443.166666666667	1075	724.666666666667	1361.33333333333	514.666666666667	692.5	569
1182	CLCN3	261.25	313375	349375	385.75	805.25	424625	326375	351.5	296625	825.75	408.25	514375	459	368.5	672.75	417375	822125	559625	389.75
10299	MARCH6	550.166666666667	422.833333333333	459	443.333333333333	433.833333333333	356.833333333333	406.166666666667	338.333333333333	419.5	583.666666666667	716.833333333333	552.666666666667	649.5	353.166666666667	440.5	443.166666666667	289.333333333333	451	292.333333333333
10289	EIF1B	2023	796	1577	1895.5	2059.5	1416	2045.5	3536	2047.5	1454.5	2181	1638	1208.5	865	1199.5	1432.5	837.5	1500.5	886.5
6446	SGK1	693.5	1300	1161.5	315	934.5	6268	1281	1105.5	1308.5	1000.5	1006.5	925.5	1791.5	2353	1103	780	828	1028.5	684
114971		2239.5	1260.5	1128	2864	2139	1967	1961.5	3993	2400	1820.5	1188.5	2175.5	1065.5	1626.5	1489	1637	1176.5	1243	1028.5
6426	SFRS1	1184125	1294.25	1304.25	835375	639.5	718125	796625	719.25	449875	969.5	1119375	935.5	859125	920625	694375	590125	838.25	640.5	624.75
929	CD14	1103375	574.75	699375	2954875	515.75	1027875	1399875	1678.5	760	895.5	476875	930125	1519625	871375	516375	732.75	544.5	391	575.5
4060	LUM	166	876	1589	138	08.05.09	786.5	1474.5	57	241	504.5	4680	976.5	2629	241	561	304.5	381.5	1033	1102.5
5756	TWF1	101.5	314	190.666666666667	185.666666666667	248.833333333333	174.166666666667	138.833333333333	423.666666666667	112.166666666667	344.166666666667	331.5	510.166666666667	190.166666666667	372.666666666667	409.833333333333	167.833333333333	260.666666666667	283.666666666667	228.333333333333
7157	TP53	887	455.5	273.75	338.75	124.25	239	279.5	666.75	228	246.25	223.5	277.75	644.5	520.25	260.75	201.5	306.25	202.25	188.75
6294	SAFB	564	341	424	288.166666666667	393.5	281.666666666667	466.666666666667	250.833333333333	145	638.166666666667	375	480.166666666667	367.333333333333	378.5	379.666666666667	363	284.666666666667	231.833333333333	338
1889	ECE1	240	227.5	347.25	296.5	192.5	924.75	582	1114.75	251.25	717.5	280.75	319	495.25	626.5	364.25	235.5	245	337.5	217.25
9929	JOSD1	518	244.5	384	96	247	202.5	786	101	137.5	288.5	243	192	345	271	185	136	125.5	362.5	180
1345	COX6C	6939.5	5253.5	4458.5	3537.5	7157.5	3616	3957	5082	3845.5	3820.5	5600	7719.5	5476.5	7831	6099.5	6863.5	4324	3652	4760.5
4174	MCM5	1366.5	895.75	375	234.75	35	45	310.5	210.75	52.5	275.75	88.25	145	390	76.25	47	142	43.25	51.75	49.5
6118	RPA2	2138	1558.5	1953	1233.5	1235.5	1276.5	1652	1408	1161.5	1755	1515.5	1488.5	1170	767.5	1146	1917.5	1322	1502	783
4725	NDUFS5	2979.5	2727	2122.5	2331.5	3901.5	3146	3096.5	4284	2309	2486	2785	3267	1443.5	6151.5	3057	1604.5	2958.5	2353.5	1904.5
7251	TSG101	1553.5	1376	1023	1208	929	1163.5	1466	1016	1429.5	1000.5	906.5	1522.5	2120	1480.5	1337.5	1522	806	1164.5	237.5
6904	TBCD	647	231.666666666667	370.5	291.166666666667	303.666666666667	212.333333333333	368.666666666667	356.166666666667	363.666666666667	377.833333333333	255.166666666667	549.666666666667	225.166666666667	331.166666666667	265	282.833333333333	163.833333333333	223.666666666667	344.666666666667
55884	WSB2	514.5	452.5	418	450	2336	886	847	1163	737	754.5	499	804	850	1390	1042	227.5	497.5	475	483
10797	MTHFD2	588	620	668	122	94	108.5	744.5	1286.5	56	348	751.5	273	255.5	1490.5	729	377	210.5	595.5	300
5721		2307	2604.5	2349	1033	567.5	1858.5	1382	1142.5	937	1228	845	1242	1525.5	1473	1486	770	1119.5	1267.5	808
1616	DAXX	567	423.25	426.75	234.75	260.25	567	384.5	520	255.5	309.75	179	282.25	403	472.25	360.75	459	259	236.5	218
79022	TMEM106C	1504	340	330	349	309	436.5	364	336	508.5	243	187.5	503	1521.5	221	942	490.5	308	393	284.5
3073		583.25	348.75	584.5	374	176.5	332	663.5	785	666.75	907.25	565	846.75	1471	585.5	381.25	325	104.75	274.75	281
60528	ELAC2	78.25	169.5	232.75	148.5	170.5	190.75	111	258	186.5	214.5	100	189.5	232.5	294.75	131.5	151.5	124	101.75	178.5
9685	CLINT1	687	960	754	965.75	569.25	638.25	837.75	766.25	800.25	557.25	642	1121.5	1151.75	1002.5	736.75	488.75	849	1185	497
6626	SNRPA	2688.5	1654.5	1467.5	1016	618	807.5	1704	1715	883	1776	1150.5	1804	1211.5	843.5	1070	1047.5	498.5	680.5	691
10067	SCAMP3	1138.5	949.5	1197.5	1701.5	888.5	1049	1453	1839	898.5	1575	1022.5	1482.5	1554	1112.5	910	726	531	1037.5	696.5
51582	AZIN1	600.166666666667	494.166666666667	484.333333333333	419.5	688	431	526.666666666667	511.833333333333	438.833333333333	705.833333333333	607.5	561.5	3033.33333333333	501.5	702.833333333333	437.666666666667	541	736.333333333333	437.166666666667
23394	ADNP	1006.5	785.5	969	481.5	669.5	646.5	620.5	384	405	867.5	1196	943.5	1163.5	645	644	757	683	601	744
9918	NCAPD2	1163	695	279	423.5	229	254.5	312	1010.5	171	395.5	178.5	195.5	442	243.5	157	467	375	81	120
9813		1212.75	1145375	1268375	901.5	1001	928875	1190	843	1386125	1147375	1074875	1143875	1700	1101625	938.5	826.5	943	1538	1073
11342	RNF13	503.5	691.25	1000.5	651.5	1119.25	663.75	646.25	792.75	725.5	934.5	870	1423.5	1023	779	766	685.25	1018.25	1027.75	882.5
9049	AIP	2322.75	1196.25	1583.75	1533.25	1148	1299.25	1971.75	1355.75	1087.25	2013	1101	1556.75	940	910.75	1213.75	869.5	838.75	802.25	1288.5
5970	RELA	1741.75	1531.75	1009	1569	763	1274.75	1782	1590	1316.75	1369.75	1145.75	1134.25	1547.5	1292.5	980.25	720.75	806	1187	1390.5
6035	RNASE1	3252	1284	2699.5	992.5	2756.5	2702	7080.5	3964.5	2627.5	1008	1230	971	7783.5	1088	3278	5102	1117.5	5382	1444.5
103	ADAR	4110.5	2611.5	2790.5	1371.5	1986	1345	2424.5	1518	1680.5	2219.5	1694.5	1962	2651	1577	2001	1269.5	1144	1510.5	822
2192	FBLN1	546.6	259.8	562.8	330.9	281.5	626.6	1721.8	705.2	378.9	1389.1	1899.9	860.8	8680.3	461.2	348.8	397.6	423	1367.1	1846.8
11325	DDX42	1281.5	1359.5	1470	752	1436.5	1331.5	1201.5	684	797.5	1619	1536	1183.5	1444	1059	1482	1473.5	1015.5	1303	1217
51635	DHRS7	307.166666666667	341.5	380.333333333333	706.666666666667	328.666666666667	431.833333333333	428	313.333333333333	403.5	2967.83333333333	501.333333333333	788.166666666667	262.5	425.333333333333	438.166666666667	173.833333333333	833.5	718	429.5
1717	DHCR7	385	226.25	109.5	2187.5	619.75	1971	1111.25	671.75	527.5	1282	144.25	582.75	328.25	590	497.75	643.75	145.5	483.25	167
165	AEBP1	1853.5	215.5	599.5	236	235	651	947	639	344	1200	1770.5	1009.5	791	1185	445.5	481	250	662.5	1857
9887	SMG7	840	506.166666666667	552.166666666667	798	642.833333333333	489.333333333333	427.5	758.166666666667	666	404.666666666667	434.833333333333	611.666666666667	786.5	768.666666666667	543.666666666667	842.833333333333	503.166666666667	500.333333333333	477.166666666667
3930	LBR	3312	1610.5	1445.5	981	238.5	275.5	537	414.5	508	406	1656.5	433	686	325.5	427.5	354.5	713.5	530	483.5
7407	VARS	312	534	374.75	442	278	219.5	281	413.75	198.25	352.25	188	360.5	322	481.75	382.75	417	228.5	161.5	271.25
26509	FER1L3	356.666666666667	358	369.833333333333	268.5	235.666666666667	295.666666666667	767	858.833333333333	272.166666666667	934.5	907.666666666667	819	1314.66666666667	1083.66666666667	362.666666666667	224.833333333333	570.833333333333	945.5	573.333333333333
5007	OSBP	923.25	508	410.25	731.25	544.75	747	537	360.25	1046.5	875.75	564.75	678	1492.5	668.5	547.75	454.5	641.75	652.5	436.75
2030	SLC29A1	1045.25	437	523.25	879	479.5	808.75	539	1198	542.75	502.5	475.75	609.75	745.5	591.75	596.25	420	374	642	617.75
5431	POLR2B	1555.5	1490.5	1664	894.5	1281	836.5	1031	680	519.5	1137.5	1087	1450	1346	1405	997.5	1272	922	966	1238.5
1155	TBCB	1609.33333333333	1039.16666666667	930	528.333333333333	2344.66666666667	604	1710	2025.5	541.833333333333	1457.5	1150.33333333333	1265.83333333333	931	933.166666666667	745.833333333333	1050.66666666667	157.5	407.666666666667	678.833333333333
5571	PRKAG1	1254.5	1193	782	1373	923.5	2297.5	918.5	1576	2162	742	661	1133	1321.5	1192.5	766	994.5	1139	1494	346.5
11273	ATXN2L	123.75	271.25	218.75	94	226.75	204.5	106.75	148	194.75	132	90	159.25	217.5	316	113.25	209	217	168	229.5
9559	VPS26A	712.5	615.5	984	636.5	1066.5	744.5	742.5	675	513	845.5	1425	1206.5	1042.5	1131.5	828.5	1125.5	1240	1253	644.5
2022	ENG	547.25	497	832.75	811.25	278.5	599.75	1524.5	1905	682.25	750.75	652.25	1000.75	1622.75	1122.5	526.5	551.25	184	428.25	367.25
9467	SH3BP5	1142.5	1085.25	1465.5	435.5	1233.25	4276.75	1756.5	593	644.5	637	2351.5	1490.75	1921.25	558.75	431	921.75	1164.25	842.25	1631.75
54543	TOMM7	5480.5	4768.5	10216.5	3035.5	5183.5	5266.5	6457	5091	4082	6291.5	6979	6500	3523	8062	7374	3816.5	6535	4832	4122.5
9779	TBC1D5	873.333333333333	618.666666666667	453.833333333333	759.166666666667	628.333333333333	885	644.333333333333	558.833333333333	789.833333333333	851.333333333333	622.333333333333	888.166666666667	523	521.666666666667	449.333333333333	496.666666666667	544.166666666667	526.833333333333	607.666666666667
2631	GBAS	282.5	274.5	436	124	524.5	456.5	388	378	349.5	679.5	751.5	1389	230.5	646.5	318.5	311	901	619	218
9690	UBE3C	485.5	556	494.5	447.5	602.5	464	502	586	434	881.5	734.5	545	662.5	760.5	599.5	592.5	543	436.5	478.5
79888	LPCAT1	350.5	319	604.5	81	213	112	1784.5	108	287	327	440	322.5	693.5	89	107.5	68.5	226	50.5	160
949	SCARB1	237.666666666667	393	338.166666666667	985.333333333333	265	6960.5	427.333333333333	250.833333333333	236.333333333333	408	180.166666666667	328.166666666667	1734.16666666667	233.333333333333	325	297.166666666667	177.833333333333	159.166666666667	363.166666666667
3852	KRT5	7534.5	10254	82.5	151	186	83.5	487.5	111	77	3022	164	232.5	732.5	119.5	143.5	208.5	876.5	5921	327
10440	TIMM17A	226.5	271	301125	280625	439875	374.75	228.25	359.5	258875	288875	330	442.5	415	652875	304125	242.25	310125	220875	227.5
9604	RNF14	250.75	249	293.25	425.25	444.75	376.5	245.5	392.5	385.25	455.5	377	425	483	369.25	242.75	560.5	340.5	305.75	274.5
51097	SCCPDH	437	237.75	242	586.25	668.25	872	473.5	438	458.75	954	433.75	577	619	435.25	336.5	1802	248.5	580.75	192.5
6603	SMARCD2	621	564	390	390	146	204.5	548	693.5	328	475.5	258	510	757	159	440	288	413.5	562.5	63
8933	FAM127A	2182.5	1313	2048.5	3304.5	5159.5	4429.5	4264	7778.5	4045	4618.5	3075	3756	3037.5	5075	2151	1626.5	1469	2536	2281
10276	NET1	337	374	178	314.75	259.75	129.75	342.25	213.75	307.25	612.75	818.25	462.25	1637.25	266	374.5	183.5	647.25	884.5	248.5
8615	USO1	213.75	525.5	521	291	353.5	287.25	377.75	479.75	142	340.25	676	883.75	293.75	1712	980.25	472.75	434.5	421.5	521
3066	HDAC2	486	386.5	583.5	318	400.5	298	350	722	77.5	413.5	685.5	689.5	408	893.5	600.5	665.5	378	408	333.5
5564	PRKAB1	543.75	572.75	375.25	590	500.5	738.75	851.25	655.75	1218.25	601.75	407.5	635.75	848	558.5	539.75	655.5	570.25	594.75	632.5
9913	SUPT7L	372.333333333333	376	431.833333333333	404	503	423.833333333333	394	461.166666666667	477.666666666667	431.833333333333	367.166666666667	471	403.5	316	361.5	340.833333333333	341.5	374.333333333333	407.833333333333
4072	TACSTD1	103	94.5	120	193.5	69.5	203	1123	91.5	1014	1347.5	326.5	4656.5	79.5	73.5	4178.5	269.5	717.5	1075.5	158
4738	NEDD8	2506.5	1632	1250	520	1592	1013	1196	1891	1014.5	631.5	683	1397.5	1736.5	3228	808	767	785.5	900	761
3315	HSPB1	3708.5	3765	2211.5	3122.5	572.5	1294.5	7018.5	10563	2013	14951	10457	5872	15545	6463.5	2871.5	673.5	612.5	1772	2672.5
2202	EFEMP1	662.25	442	1589	172	556	768.75	1484.75	7727	677.5	723.75	1331	2758.25	3111.25	8173.75	469.5	249.25	722.5	1472	728.75
23429	RYBP	1403.5	678.166666666667	588.666666666667	1065.33333333333	892.833333333333	798.833333333333	1062.66666666667	594.666666666667	774.5	1262.33333333333	1324.5	955.5	4448.16666666667	595.166666666667	550.5	1095.16666666667	582.166666666667	829	782.166666666667
3988	LIPA	1499	1269	7529	2101.5	1565.5	1472.5	2042.5	1265.5	1407.5	1186	1441.5	1243	2246.5	1026	1304.5	683.5	1139.5	1448	1353
664	BNIP3	322	239.25	254.25	887.5	949.75	421.25	480.5	1717.5	944	1824.25	345	535.25	421.5	2157.75	1701.75	426.75	422.25	583.75	367.25
822	CAPG	822	1384.5	1047.5	503	360	284	1283	712.5	597	960.5	505.5	1130	785.5	595.5	438.5	447	465.5	536.5	539
6455	SH3GL1	305.5	498	164.5	178	160.5	291.5	524	899.5	180.5	1034	403	374	614	749	177.5	148.5	188	193	267
1281	COL3A1	1187.25	768375	1087375	1860.25	148625	472.25	6016875	6816.5	381.25	1067	9722125	7336125	11169125	14484.75	1134125	644375	367875	1019625	6112
994	CDC25B	2239.5	1198	1185	1177	840.5	643.5	1489	1855	808	1099	1074	1218.5	977	970.5	956	685.5	739	742	808
23300	ATMIN	494.5	532.5	393.5	335.25	681.25	408.75	337.5	391.5	513.75	693	263	475.5	830.5	569	478.5	1021.25	317.5	453.75	418
51663	ZFR	278375	328375	487.25	293.25	567625	349625	327.75	279375	237.5	323.5	525625	525	481	374.25	295.75	321	397.25	402875	393.5
5552	SRGN	3088.25	3132.5	4039	521.75	386.5	716.25	3469.75	2415	567.75	1292.5	1366	888.5	2131.5	5833	562.75	257.25	1462.25	1928.5	694.75
5327	PLAT	589	232.5	537	311.5	424.5	1361.5	1455	1520	1194	1908	1496	707.5	593	678	381.5	511.5	58.5	785.5	985.5
9208	LRRFIP1	2040.5	2755.16666666667	2636.83333333333	566	1335.33333333333	1245.33333333333	1950.16666666667	1084.16666666667	706.833333333333	3928.83333333333	2459.5	1674	1200	1127.83333333333	2404.33333333333	879.5	1114.16666666667	1452.16666666667	799
26017	FAM32A	1235	1174.5	1186	835.5	1162	966.5	1247.5	1316	697.5	1258.5	1183.5	1284.5	1709.5	1358	789.5	972	694	1144	1375
2664	GDI1	1915.5	1139	1678	1303.5	6360	1735.5	1975	2526.5	946.5	2070.5	2138.5	1841	1965.5	1605	1613	1312.5	1028.5	1421.5	1249.5
2908	NR3C1	1043.75	1056625	704375	500125	855625	444.75	638125	811.5	549.75	1127125	1003.25	1064375	811875	1262.5	628125	513.5	682375	715625	625875
6907	TBL1X	337.2	138.2	153	292	162	188.2	223.7	266	198.6	585.8	806.2	220.3	349.7	253.7	140.8	211.9	115.7	146.5	307
10953	TOMM34	1273.5	1283.5	1244	1647.5	1359	1628	1420	1810	1533.5	1199.5	1087.5	1510.5	1621.5	1207	1510	2794.5	1158	1356.5	1242
51035	LOC51035	839	553.5	794.5	393.25	457.25	458.5	835.5	692.25	367.5	726	513.5	883.75	602.5	480.25	616	608.25	392.75	319.25	435
6059	ABCE1	280.5	514.75	518	482.5	417.75	364.25	329.5	457	242	392.25	464.5	439.5	270	711.5	476.25	356.5	479	382	437.75
9019	MPZL1	614.2	632.6	537.1	467.9	421.7	556.2	649.8	1094.1	545.5	710.6	530.8	617.6	882.4	1162.4	543.3	680.6	641.9	1023.8	562.7
5445	PON2	205.75	467.75	387.5	1565	1416.75	1567.25	2349.5	529.75	346	609.75	776.75	932.75	865.75	1185	665	488.25	552.75	432.75	540
5527	PPP2R5C	403.833333333333	395.333333333333	459.5	225.333333333333	278.333333333333	225.666666666667	207.5	279.333333333333	153.166666666667	337.333333333333	409.5	426.166666666667	180.166666666667	270	232.666666666667	335	309.166666666667	287	338.5
25820	ARIH1	430.75	414.25	487125	342.25	409375	440	373125	440.25	341875	450625	475625	452125	499	488	339875	692625	437875	510875	389.5
2683	B4GALT1	635875	830875	576.75	533.5	182.75	790.75	622.75	1307.25	738625	464625	252625	966.5	1850875	3430625	448.75	628875	459375	756375	291.5
1048	CEACAM5	765.5	1847.5	690	721	613.5	617	956	530.5	723	861.5	600	800.5	848.5	758	701.5	555.5	608.5	4758	853.5
1727	CYB5R3	3664	2458	2298.5	4974.5	2871	5706	8004.5	9297.5	4517	6548	4376	4585	4760.5	5196	3013.5	3819.5	1843	2190.5	2689.5
80344	WDR23	1161.75	867.75	991	1856.25	867.5	841.5	1074.75	1330.25	1362	1004	552	1128	861.25	844.75	878.75	691.5	656	809	894.25
3597	IL13RA1	249.5	338.5	379.666666666667	354.166666666667	188.833333333333	289.666666666667	427.666666666667	445.166666666667	226.833333333333	290.166666666667	392	480.166666666667	399.833333333333	575.5	378.166666666667	227.5	293.166666666667	430.666666666667	384.5
10447	FAM3C	184	375	586	227.5	884.5	300	357.5	333.5	360	455	1044.5	1005	651	476.5	595.5	254.5	468.5	839.5	493
6241	RRM2	2619	1098.75	330.25	1416	217.75	243.75	301.5	964.75	281.25	358.25	145	280.5	354.75	557	256.75	338.75	268.5	185	181.5
567	B2M	27752.5	37332.75	38261	10198.75	4702.75	17363	23951	11667.5	15566.5	27401.25	16524.25	17439.25	23394	13265.5	19882.25	5009.75	35987	36964	12637.5
3615	IMPDH2	2333.5	1648.5	1264	1692.5	801.5	1162	1991.5	2185	665.5	1768	1115.5	1472	1421	1815.5	3343.5	678.5	945	1082.5	904.5
1634	DCN	2345	2595625	4916.25	1451875	651.75	5597	5424.5	3833.25	1779.75	1601.75	8631375	4534625	9152875	3587.5	1394.5	3098375	2980875	9659625	5509.25
84722	PSRC1	718.5	554	458	484	1044.5	225.5	411	754	463	561	479.5	484	317	451	312.5	735.5	650	473	728.5
1163	CKS1B	1604.5	868	626.5	1263.5	441	598	873.5	1382	581.5	655	534.5	623	1125	647	633.5	991	648.5	767	461.5
7319	UBE2A	1200.75	1331.25	761.75	696.25	713.25	582.75	1085.75	1258.25	643.25	930.25	807.5	924.5	3279.5	1333	791.75	627	687.25	744	737.25
10327	AKR1A1	1962	2246	1355.5	3267.5	982.5	1440.5	1646.5	1876	7147.5	1799.5	830	2034.5	1505	1135	1315	652.5	1448.5	1996	692.5
7384	UQCRC1	1926	362.5	209	4894	1176.5	570.5	1953	10566.5	3323	1843	351.5	1841	2084	1640	420.5	1057.5	408.5	438	260
10217	CTDSPL	107.6	98.9	117.5	176.5	163.1	163.3	336.1	210.5	251.7	298.8	165.3	184.6	483.1	169	175.1	158.3	222.7	227.2	280.5
1857	DVL3	468.25	401	410	421	411.75	623.75	514.5	630.75	644	388.5	531	477.75	1787.25	390.25	249.75	364.25	291	579.75	472
6192	RPS4Y1	6544	3074	7270	1802.5	1681.5	4895	6965	1072	5007.5	4200.5	427.5	6787	2220.5	5951.5	5755.5	2242.5	2135	4058.5	588
10160	FARP1	208.75	221.25	447.5	574.5	419	590.75	1040	364.25	1326.25	743.5	492.25	860.75	486	454.5	562	341.5	440.25	553.75	297.75
2935	GSPT1	815.25	643.5	684.5	777.5	333.25	419.5	802	617	506.5	833.25	582.25	753.25	716	663	614.5	610.75	515	706	317
80347	COASY	1176.5	1172	1036	1788	971.5	1545	1277.5	1417	1605	1575.5	725.5	1467.5	1492.5	1217	1393.5	1079	635.5	991.5	950
11231	SEC63	237.5	348	409.5	360	455.5	498	335.166666666667	555.5	214.333333333333	427.666666666667	531.666666666667	801.333333333333	409.166666666667	649.333333333333	763.5	554.166666666667	879.5	618.833333333333	407.166666666667
55186	SLC25A36	788	922.166666666667	998.333333333333	463	1127	926.166666666667	1095.33333333333	749	1036.16666666667	1238.33333333333	1343.16666666667	1498.16666666667	878.5	938.5	1220.5	806.333333333333	954.5	1291.66666666667	943.333333333333
6574	SLC20A1	873.5	576	1250	432.5	585	154	490	1160	176.5	176.5	203.5	234.5	3101	1412.5	435	361	277	569.5	337.5
2790		346	340	872	285.5	525.5	772	690.5	376.5	321.5	1778	1156.5	1004	1012	808	626	281	622.5	647.5	191.5
10412	TINP1	962	2272	2709	1302	1198.5	1503	1335.5	1380	1147	1509.5	2043	2019.5	950	2498.5	2456.5	1503	2041	1463.5	2172.5
10549	PRDX4	1209	1018.5	1916.5	5731	560	1418.5	2027	3889.5	1178	2558.5	1658	1749.5	3124.5	3861.5	5183	2242.5	1623	2497.5	1061.5
4299	AFF1	887.75	771.25	1006.75	1356.25	528.5	783.75	755.5	1138	1090	1329.75	1453.25	1655.25	5029.25	1091	774	373.75	810.5	1007.75	789.75
1604	CD55	116.75	394	446.5	162	142	1388.75	1802.25	343.25	52.5	173.5	574.25	358.5	2223.25	509.75	443.75	340	1341	942.5	629.75
8502	PKP4	273875	218	231375	246.25	816.5	148125	212.75	195.25	499.5	261.75	324125	369875	146	222.25	247.5	200375	408875	338.75	287125
4175	MCM6	2425.5	1416.5	712	1065	433.5	591.5	486	482	525	503	592.5	478	487.5	743.5	411.5	762	367.5	446	517.5
2108	ETFA	549	458	446.5	993	338.5	489	599.5	907.5	795	1003	624	562	914.5	811.5	584.5	371	355.5	261	257
10489	LRRC41	522.25	219.75	290.25	395.25	315	355	440.75	682.25	394.75	525.25	382.5	435	753.5	333	271.5	357.75	203.5	313.75	136
5119	CHMP1A	923	525	533	496.5	393	300	812	981.5	412.5	795	461	746.5	838.5	654.5	375.5	510	533	275.5	448
80335	WDR82	3461	1824.5	2135	1045.5	1969.5	1784.5	2445.5	1615	1000.5	3104	2448.5	2264	2220	1585.5	1265	1388.5	1039	1516	1032
8672	EIF4G3	182	277.5	394.25	201.25	545.5	250.5	206.75	232.5	116.75	253.5	349	589.5	110.5	540.75	398.75	520.75	127	217.25	271.25
23549	DNPEP	760.833333333333	403.333333333333	680	974.166666666667	461.5	695	1059.16666666667	1062	795.833333333333	860.333333333333	569.166666666667	665.5	1183.83333333333	708	842.166666666667	844	498.5	526	719
8099	CDK2AP1	1938	1241.5	1267	1235	2583	1965	2214	3447.5	1728	3175	3406	2237.5	1864.5	5191.5	1986	1508	2329	4280.5	1376
10769	PLK2	58.5	76	160	164.5	440.5	52	690.5	2043	28	176.5	329.5	156.5	495	2325.5	167.5	505	210	359	647
1362	CPD	187.75	199625	246125	249125	257.25	128.25	296.75	320	225875	292875	286125	448125	630125	634375	251375	419	688.75	1028.5	277
3074	HEXB	941	999.5	2102.5	1043.5	854	1146.5	2085	1394.5	1131.5	3203	1775.5	3096	9534.5	2292.5	2831	651	1974	1547	2018
5045	FURIN	460.5	612	404	1237.5	557.5	693.5	695.5	944.5	669	829.5	434	846	3245.5	811	842	530.5	869	441.5	700.5
10576	CCT2	1271.25	1051	817	993.75	936.75	699.5	1075.75	1213.5	763	989.25	952.25	953.5	902	1758.5	1124.75	3164	767.25	750.25	955.25
29889	GNL2	27.05.09	160.5	213	181	148.5	190.5	218	317	137.5	127	169.5	293.5	69.5	116.5	175	210.5	159.5	139.5	150
832	CAPZB	2919625	1518.25	1588.5	1261	1104.5	1315.25	2344625	2050875	1255	3849	1739375	1999.5	1968125	2181.5	1012125	1402.25	691	1282125	829.75
214	ALCAM	248	645	747.75	478.5	1056.5	331	997	1404.75	114	686.25	617.75	1505	37.25	1949.25	1079.75	252.25	980.25	1286.75	224.25
10519	CIB1	1715	1575.5	1978	1877	881	2386	2506	3317	1873.5	5067	788	2078.5	875	1526	1881.5	2000.5	1200.5	1621.5	1135
10095	ARPC1B	1593.25	2071.25	1669.5	433.25	229.25	584	1825.75	1598.25	292	952	642.25	949.75	1241.75	1553	833.25	263	316.5	315.5	394.5
892		694.5	1379.5	1000.5	724	841.5	684.5	699.5	885.5	871.5	1497	975.5	2089	794.5	909.5	1538.5	515	1455.5	1393.5	826
8443	GNPAT	781.5	1025	701.5	330	604.5	703.5	549	452	746	698.5	1044.5	1001.5	435.5	673	884	1095.5	1079.5	516	372
4660	PPP1R12B	391.75	384.5	602	299	507.25	305	482	503.75	415.25	853	1630.75	381	529.5	379	222	334.25	432.75	621	581
23077	MYCBP2	832.5	1224.5	989	146.25	1258.75	206.25	280.25	184.75	141.5	1072	858.25	624	199	230.75	535.25	436	332.25	283.75	84.75
10193	RNF41	195.5	111	75	67.75	386.75	87.5	57	106	123.25	61.75	35.25	78.5	43.5	181	78	53.5	41	73	113.25
2180	ACSL1	617.5	548.25	655	2762.5	543	520.25	1213.5	597.5	1656.75	2103.25	678.75	1120.5	456	702.25	538.5	303.75	1018	787.75	525.25
23064	SETX	696.75	838.25	1019.25	378.5	418.25	252.25	506.25	367.75	143.75	637	733.75	994.25	321	374.5	348	927.25	386	544.25	532
4720	NDUFS2	2349.5	2091.5	1933	3268	2480.5	2767.5	1760	3804.5	3703.5	2086	1581.5	1884.5	2811.5	2948.5	2123	1521	1075.5	1786.5	1201.5
10180	RBM6	787.5	1467	1820.5	346	593	785	737	273	519	477.5	727	764	454.5	403.5	619.5	889	785	404.5	758
5236	PGM1	1317	1192.5	1069	5686	1525.5	2021.5	2844	4066.5	2160	2174	1180	2558.5	2991.5	4283	2409	995.5	1278.5	1170.5	844.5
4678	NASP	616.25	590.25	424.5	401.75	328.75	185.25	356.5	501.5	210.5	351.5	409.25	311	375.5	263.5	199.25	504.5	176	246.75	298
523	ATP6V1A	820.5	682.75	892.75	858.25	1708.75	853	792.75	537.25	1746.5	1031.75	779.75	1171.75	1100.75	526.25	601	584.5	889.75	854.75	262.25
221960	C7orf28B	1086.33333333333	983	952	560.166666666667	851	970.5	951.833333333333	1115.33333333333	489.833333333333	795.5	759.833333333333	1058.5	876.5	960	1001.83333333333	839.666666666667	700.166666666667	776.833333333333	649.833333333333
6249	CLIP1	216.5	423.25	309	283.25	497.5	407.75	269.5	295	229	357.5	555.5	835.5	844.25	569.5	353.25	295.25	641.25	476.75	479.5
4651	MYO10	207.25	202.25	262.25	170.75	604.25	223	632.75	289	353.25	455	204.5	732.25	474	536.75	376.75	405.75	323.75	253.75	202
9812	KIAA0141	379.25	448.5	348.5	367.5	387	450.5	372.25	1081	520.75	740.25	387.5	705	405.75	459	343.25	327.75	529.75	401	362
5536	PPP5C	444.75	404.75	401.75	495	447.75	485.75	495.5	939.25	423.25	420.25	298.75	450	472.25	421.25	306.25	259.75	216.75	322.25	284.75
6251	RSU1	561.5	465.5	656	501.5	315	332.5	706.5	582	323.5	342.5	951	570	1209.5	942	569	322.5	423	597	489
5069		154.5	148.25	147	101.5	154.5	135.25	137	1278.75	115	67.75	118.75	180	29277	4110.25	144	227.25	129	149.5	249.25
1956	EGFR	409.833333333333	340.666666666667	245.166666666667	773.416666666667	300.833333333333	482.166666666667	445.75	345.583333333333	436.416666666667	690.25	320.416666666667	337.833333333333	4150.16666666667	465.416666666667	211	232.083333333333	227.833333333333	651.666666666667	317.5
9897	KIAA0196	388	418	439	243	375	273	328	317.5	339.5	407.5	380.5	512.5	449	400.5	376	207.5	396.5	266	529.5
9969	MED13	669.25	943.25	835.75	610.25	626.5	684.5	516.5	273.25	412.75	859.5	1011.5	677	1009	600	748.75	516.25	507.5	597.5	723.75
1389	CREBL2	657.333333333333	815.333333333333	953.5	571	792.666666666667	1823.66666666667	672.833333333333	419.5	949.333333333333	996.833333333333	717.333333333333	994.666666666667	905	519.666666666667	631.5	585.166666666667	741.833333333333	964.5	588.333333333333
3799	KIF5B	490.25	733.75	471.25	454.5	917.75	670.25	554	1002.75	427.25	1767.25	1905.5	771.5	458	1179.5	1341	1263.5	719.5	1075.75	638.75
9987	HNRPDL	1034.3	1530.7	2063.3	739.6	1358.5	812	1087.1	841.2	441.6	1153.6	1866.7	1415.2	996.8	797.8	1059.9	876.5	1347.8	1042.3	970.1
9643		1843.5	1171.75	1664.25	1525.75	2500.5	2733	2157.75	2239.5	1768	2346.25	3581	2671.5	3942	3891.75	1747.25	1384.75	1461.25	2261.5	1848.5
2131	EXT1	283.5	334.5	443.5	871	374	636.5	557	1497.5	588	479.5	398.5	672.5	595.5	1887	591	507	412	421.5	588
23013	SPEN	1069.75	994.5	800.75	969.5	936.25	969.5	723	592.25	747.25	892.5	920	1009	880.5	760	757.5	645.5	600	904.25	557.25
6480	ST6GAL1	448.833333333333	781	1031.5	1528.5	422.166666666667	501.333333333333	526.333333333333	474	899.666666666667	619.333333333333	259.833333333333	644.666666666667	519.333333333333	309.833333333333	353.833333333333	171.333333333333	587.833333333333	658.833333333333	457.833333333333
6993	DYNLT1	1376.5	1338.5	1663	977.5	756	1400	2947.5	2502.5	1948.5	2302	1793	3231	1951	3284.5	1455.5	3090	1382.5	1961.5	1693
4700	NDUFA6	1129.75	768.5	687.75	1373.75	976.5	1096	823.5	2230	1085	963.5	653	1184	1261	1299.75	781.75	785	873.25	904	744.25
10449		522.5	310.666666666667	299.333333333333	1036.83333333333	257.666666666667	253.333333333333	472.666666666667	349	1529.83333333333	174.5	153	394.5	387.833333333333	284.166666666667	499	249.5	152.166666666667	232.333333333333	170
6391	SDHC	1556.83333333333	1066.66666666667	886.333333333333	2214.66666666667	955.666666666667	1359.16666666667	1177	2216	2196	1371	871.333333333333	1301.33333333333	1283	1611.16666666667	1079.33333333333	959.333333333333	992.5	1351.16666666667	926.333333333333
6768	ST14	234	359.666666666667	165.5	222.5	129	105.333333333333	333.166666666667	212.5	340.666666666667	487	151.333333333333	637.833333333333	340	145.833333333333	404.5	154.333333333333	258.666666666667	549.5	223.166666666667
5782	PTPN12	162.666666666667	186.166666666667	209.5	134.666666666667	156.5	145.333333333333	262.666666666667	224.833333333333	79.5	178.833333333333	256.333333333333	268.166666666667	244.5	268.666666666667	157.5	156.5	131.166666666667	186.333333333333	130.5
4811	NID1	276	169.25	338	841	164.25	454.75	969.75	524.25	402.75	277.5	1081.75	404.75	2256.75	989.25	310.5	180.75	309.25	360.25	195
11344	TWF2	455.5	483.5	512.5	165	387	479.5	664.5	1734.5	101.5	515	345	473.5	416.5	712	260.5	222	157	239	188.5
57862	ZNF410	891.25	575.75	807.25	417.5	545.25	1117.25	601.25	716.5	667	600.5	797.5	780	1209.75	617.75	739.25	1589	543.25	542	765.75
7082	TJP1	454.75	1031.5	1086.25	529.75	1509.75	903.75	1283	956.5	740.75	1066.75	1731.25	1344.75	1398.25	1144.5	1113	1589.75	971	977.5	1236.5
2132	EXT2	709.5	473	707	584.25	547	557	906	990.25	759.25	664	818.25	989.75	1825.75	1822.5	712.75	591.5	762.5	645.75	1162
23645	PPP1R15A	570	533	580.25	716.25	464.75	785.75	1303	936.5	379.25	664	656.5	825	1028.75	593.25	641.5	355.5	318	776	811.5
10988	METAP2	133.333333333333	531	213.333333333333	210.333333333333	229.5	172.5	161.666666666667	249.666666666667	76	161.333333333333	387.5	258.833333333333	173.833333333333	339.333333333333	294.333333333333	361	288.166666666667	146.666666666667	187.5
4232	MEST	1051	414.5	593	1660	1018	2175.5	3010	3064	648	772.5	829	1430.5	13301.5	1541.5	1501.5	1161	779.5	648	585.5
2052	EPHX1	843	559	1421	21443.5	1227	15598.5	2818.5	1064	3919.5	2658.5	1707.5	1852.5	704	539.5	1365	1375	656.5	2136.5	890.5
4057	LTF	2019	3015.5	97.5	61.5	40	62	933.5	85.5	78	4385	35.5	70	56.5	55	95.5	35	20675	42561.5	70
10314	LANCL1	626.5	842.75	724.75	802.5	1952.25	992.5	638.5	1116	1015.75	710.25	883.75	913.75	585.5	800	793.5	1198.25	623.25	670	657.25
10209	EIF1	10310.4	6290.7	7681.1	5719.9	8544.8	6844.8	12351.4	13192	6676.7	8245.1	6873.6	6833	9177.5	10971	7677.6	5695.2	5207.5	7229	8721.3
230	ALDOC	934	939	1023.5	1774	8839	1145.5	934.5	3632.5	1009.5	893.5	804.5	855.5	461.5	1315.5	711.5	962.5	851	1086	1215
1942	EFNA1	371.5	61.5	111.5	2013	183	141	2453.5	409	511.5	1266.5	336	1036.5	1160.5	77.5	868	123	184	284	373.5
439	ASNA1	1172.5	867.5	924.5	1248.5	1053	815	906	1890.5	1527.5	971.5	682	1178.5	1107	966.5	681	969.5	421.5	725.5	596.5
30	ACAA1	1047.75	922.5	1197.75	3943.75	789.5	881	1160.5	1460.5	2777.5	1703.75	611.5	1241	739.75	759.5	729.5	648.25	599.25	647	837
6392	SDHD	748.5	752.5	950	834	604	619.5	749.5	815.5	1530	892.5	1005.5	1564	1181	973.5	656.5	432.5	922.5	1102	769
25829	TMEM184B	315	166.5	408	435	903	671	1064	840	616.5	602	465	726.5	1537	1158.5	508.5	386.5	695.5	424.5	554.5
6169	RPL38	15698.6666666667	13217	15874.3333333333	10181	6667.66666666667	9550	10750.3333333333	13842	7121.5	9855	7133.66666666667	12185.1666666667	5954.33333333333	18412.3333333333	13446.1666666667	8693	10387.3333333333	7861.16666666667	6251.83333333333
10295	BCKDK	512.5	433.5	468.5	1566.5	418	606.5	795	1028.5	553.5	895	588.5	695.5	578	635	479.5	373	735.5	762.5	316
26100	WIPI2	1559.5	1012.66666666667	934.666666666667	1366.66666666667	1302.66666666667	1071.83333333333	1749.16666666667	1377.5	1209.33333333333	1654.16666666667	1166.33333333333	1479.5	1540.33333333333	1384.66666666667	862.166666666667	1535	822.166666666667	832.666666666667	836.833333333333
4122	MAN2A2	498.25	499.75	846.25	604.25	743.75	533.25	500.5	545.5	484.25	570.75	341	503.5	626	552.75	615.75	545.75	379.25	527.25	482.75
9821	RB1CC1	193	306.5	303	200.5	522.75	291	225	212.25	109.5	277.75	502.75	460	137.25	349.5	304.25	416.75	354.75	256.5	345.75
6422	SFRP1	307.833333333333	266.666666666667	298.333333333333	383	396.333333333333	324.5	270.666666666667	890.5	1241.83333333333	746.5	1318.66666666667	504.666666666667	632	984.833333333333	294.333333333333	528.166666666667	1178.83333333333	559.166666666667	840.333333333333
9354	UBE4A	988.5	1041	967.5	681.5	1027.5	686.5	743.5	792.5	639.5	1231	1077	1271.5	803	779.5	959	905	828	712	462
399687	MYO18A	775	716.5	506.5	714.5	1001.5	252	637	720.5	507	575.5	446.5	643	410.5	1092.5	390	563	470	314	112
5927	JARID1A	1051.25	417	310.5	260.25	181.25	356.25	295.25	140.25	109.75	492.5	546.25	519.25	355	302.25	167.5	379	238.25	294.5	253.5
9158	FIBP	2342.5	887.5	912.5	1229.5	1501	1029	1889.5	2437.5	970.5	2113	1157.5	2005.5	1279.5	1639	1139.5	1495	332	609.5	671.5
3035	HARS	661	488.5	488.5	279	1014	479.5	376	276	450	556	456.5	494.5	369	538.5	593.5	537.5	438.5	385	491.5
6611	SMS	559	522	338.5	479.5	657.5	844	532	793.5	847	1829	787.5	797.5	1563	704.5	523.5	409	519	465.5	726.5
2909	GRLF1	274.666666666667	198.833333333333	285	411.5	326	293.5	264.333333333333	427.666666666667	326	400.666666666667	210.666666666667	428.333333333333	314.166666666667	415	312.5	552	235.166666666667	284.5	214.166666666667
23466	CBX6	1254	829	284	372.75	2721.25	1036.25	653.25	889	1116.75	1599.5	1127.5	1216.25	768.25	914.5	723	385.25	401.75	495	907.5
9202	ZMYM4	339.5	238.166666666667	507.333333333333	424	567.5	345	322.5	416.5	247.5	449.5	551.5	513.833333333333	309.833333333333	657.5	361.333333333333	452.833333333333	553.833333333333	368.833333333333	513.333333333333
26064	RAI14	113.5	192.5	437.5	256	136	296	270	195.5	275.5	233.5	1076	252	1395	2472.5	268	303	261	388.5	1141.5
224	ALDH3A2	448.333333333333	760.666666666667	580	972.5	571.833333333333	2537.83333333333	713.166666666667	532.666666666667	1663.66666666667	992	624.833333333333	1188.83333333333	349.166666666667	437	851	598.5	671.5	1009.5	449.833333333333
3836	KPNA1	378.416666666667	416.416666666667	413.416666666667	502.5	451.083333333333	445.166666666667	348.416666666667	397.166666666667	372.5	381.333333333333	384.666666666667	444.25	545.416666666667	445.5	488.916666666667	454.583333333333	382.75	442.166666666667	441.416666666667
9646	CTR9	515.5	681	823.5	770	517	476.5	407	376	298.5	612.5	839	833.5	573.5	599.5	601.5	686	590.5	533.5	479
6400	SEL1L	308375	543375	497.75	483125	408125	309	284625	484.5	270.75	430.75	415125	550.5	651.5	724125	1233.25	297.5	584125	505.5	766875
8500	PPFIA1	194.25	189.25	240.25	209	276125	250375	238.75	226875	204125	311375	281375	252125	338	354	236125	509875	212	238625	278125
3949		232.75	239.666666666667	184	340.916666666667	194.583333333333	2211.16666666667	603.333333333333	315.666666666667	198.583333333333	371.333333333333	243.166666666667	212.333333333333	383.583333333333	498.5	340	204	200	334.166666666667	360.166666666667
3419	IDH3A	677	454	399	278.25	848.75	677.5	330.75	430.25	467	416.25	375.5	363.5	427.5	384.5	326.75	541.5	509.75	417.75	331
6385	SDC4	781.5	1480.5	674	3250	1227.5	2260	4201.5	1517.5	3777	2449.5	1244.5	2566	1780.5	2218	2854.5	2189.5	1175	2469.5	1179
3191	HNRNPL	2999.33333333333	1439.16666666667	1642.16666666667	1038	981.5	1380.5	1239	846.5	1579.5	977.5	859.166666666667	1260.66666666667	1379.83333333333	930.5	1331.83333333333	1402.5	883.166666666667	1392.66666666667	754.5
10133	OPTN	486.25	586.25	790.75	594.5	1037.75	730	582.25	630.5	508.25	507.5	650.25	661.5	693.75	1951.25	1003	832.5	850	444.25	458.5
5360	PLTP	4261.5	176.5	944	354.5	411.5	978.5	1255.5	905	108.5	599.5	1187.5	483.5	5397.5	661	721	291.5	400	1317	273.5
329	BIRC2	833	869	1287	635	647.5	601	901	692	423	817.5	1459.5	1167.5	383.5	859	942	711	959	598.5	713
4706	NDUFAB1	3149.5	1825.5	1542	3291	3224.5	2083.5	3942	8821	3567	4893.5	2283	3207.5	2947	3543	2018.5	1971	1947.5	1625	1506.5
8533	COPS3	675.5	452	532	474.5	670	441.5	417	722	303	534.5	650.5	657	696	554	478	993.5	290.5	392	467.5
9592	IER2	5329	3396.5	2671.5	2623.5	1314.5	4066.5	6140.5	3137	4004	4643.5	2850.5	4508.5	5706	1637.5	3581.5	1027	1451.5	4562	3197
6397	SEC14L1	657.166666666667	605.166666666667	669.333333333333	405	718.166666666667	1167.83333333333	1303.83333333333	582.333333333333	727.166666666667	583	415.666666666667	636.166666666667	1472.16666666667	465.833333333333	439.166666666667	786.166666666667	356.833333333333	655.333333333333	268.5
9414	TJP2	387.5	335	346	418	431	105.5	643.5	276	392	545	544	1045.5	840.5	242	469.5	471	437.5	497.5	35.5
4599	MX1	2142.5	2560	1460	812.5	636	790	1254	811	521.5	1219	844	866	951.5	312.5	844.5	487.5	609.5	1185.5	428
1514	CTSL1	512	539	1312	1185	696.5	526.5	1815	1427.5	1931.5	886	1093	1351.5	4802.5	1263.5	1056	994.5	645.5	723	1884
25800	SLC39A6	208.5	304	627.75	213.5	641	404.5	458	565.25	206.5	2821.5	914.5	977.25	1625	839.25	549.25	498.5	706	696.75	664.75
10975	UQCR	3627	2000.5	2194.5	5637.5	2985.5	2599	4064	14186	4332.5	6448.5	2311	4968.5	2518.5	5355.5	2382	1538	2148.5	2133	1631
23568	ARL2BP	1588.16666666667	957.5	1159.16666666667	1316.33333333333	1197.66666666667	1208	1521.16666666667	1409.5	1127.16666666667	1205	1196	1106	1415.66666666667	1563.83333333333	1209.33333333333	1451.83333333333	1059	908.166666666667	1043.66666666667
54623	PAF1	513	72.5	190	106	334	109	450	243.5	64.5	615.5	404.5	539	324.5	183	251	554	341	151	140.5
332	BIRC5	1227.66666666667	658.5	349.333333333333	661	337.666666666667	344.666666666667	387.5	1086.83333333333	355.333333333333	366.5	246.666666666667	298.333333333333	284	495.5	358	670.166666666667	301.5	231	446.5
706	TSPO	1162.5	1667.5	1061.5	1143	592	1176.5	3868	3871.5	619	4387.5	1362.5	1974	1066	2806.5	1036	525	831	1024.5	988.5
9972		684	525.5	665	499	376.5	238	437	256.5	236.5	541.5	797.5	608	887	301	520	519	444.5	420	355.5
3275	PRMT2	378.2	322.2	411.8	493.7	412.4	281.2	466	505.7	290.3	501.4	520.7	456.8	364.4	492.4	385.3	296	309.4	376.1	529.8
9993	DGCR2	279.166666666667	167.5	250.166666666667	304.5	306.166666666667	179	361.666666666667	476.333333333333	200.333333333333	532.5	322	701	334	199.833333333333	267.333333333333	215	334	197.666666666667	226.666666666667
5899	RALB	618.75	597.75	731.75	587.75	759.5	585.75	702.25	670.25	572.5	1003	781.5	882.5	1052.75	757.5	589.25	644.5	556	689.5	873.75
23476	BRD4	1119.83333333333	854.833333333333	433.5	823.666666666667	546.166666666667	693.833333333333	946.666666666667	700.666666666667	596.5	1277.66666666667	894.666666666667	697.666666666667	1204.5	734	593.833333333333	681.833333333333	367.5	448.666666666667	516
6687	SPG7	963.5	351.5	867	775.25	684.5	693.75	663.5	702	410	1092.25	673	1497	528.5	290.25	544	651.75	321.25	248.75	160
3476	IGBP1	1349.5	1067.5	1302.5	144.5	631.5	703	985.5	674	466.5	785.5	782.5	1282.5	582.5	1112.5	1568.5	560	1510.5	737.5	859.5
2802	GOLGA3	1422	634	528.5	461.5	606.5	515.5	725.5	277.5	250	704	720	801	764.5	619	575	400	449.5	240.5	431.5
4171	MCM2	2443.5	1100.5	745.5	934.5	282	173	630.5	879	361.5	752.5	262	670	1237.5	334	244	763	543	371.5	269
5184	PEPD	1097	752	887.5	3225	875.5	1166	1806.5	839.5	8786	1496	890.5	1492	738.5	819	502	517	356	644	690
23647	ARFIP2	1404	1117	1055	1584	1175.5	1243	1367	1309.5	1661	2298	684.5	1447.5	1659.5	1254.5	1035.5	821.5	852	1651	593
1349	COX7B	1864.5	2119.5	1473	1586.5	2343	1437.5	2020.5	3026	3480	2174	1693	3333.5	1982.5	3949.5	2371.5	354.5	2772	1589	1199
6522	SLC4A2	126	54.5	66	171	54	133	288	202	105.5	70	61.5	227.5	769.5	152.5	68.5	51.5	44.5	50.5	118.5
7450	VWF	2563.5	643	3524	296	910.5	474	8225	2777.5	505.5	3091.5	3096.5	3225.5	4746.5	350.5	1214	1226	446.5	2022	1764
6643	SNX2	178	590.25	610.5	351.25	299.5	205.75	323.5	393.25	249.75	328	349.25	656	300.5	484.75	369	290.5	397.75	277.5	339
26155	NOC2L	446	83	219.5	413.5	355	332.5	464	679	223.5	414	372	555	277.5	626.5	425	589.5	135.5	202	230
5977	DPF2	854.5	399	310.5	118	308.5	154	631	589.5	195.5	546.5	492.5	593.5	467	252.5	425	521.5	89	315.5	197.5
392	ARHGAP1	1187.66666666667	891.833333333333	1137.33333333333	1432.33333333333	948.5	1028.66666666667	1504	1898.66666666667	1074.66666666667	1799.66666666667	1622.66666666667	1340	1899.66666666667	1205.16666666667	1024.5	685	637.833333333333	1292.33333333333	1212
8895	CPNE3	728.5	853.75	559.75	457.25	357	558.5	683.75	382	561.25	994	848.5	1209.75	671.25	562.5	857.25	225.75	528	872	544.75
1175	AP2S1	2205.16666666667	1306.5	1044.83333333333	2797	1701.33333333333	1338.66666666667	3259.16666666667	4142	1370.33333333333	3717.83333333333	782.666666666667	1603.66666666667	2037.5	3236.16666666667	1026.66666666667	1096.5	540	906.333333333333	926
27243	CHMP2A	948	431.5	587.5	1186	652	838.5	1024	1440.5	925	1292.5	657.5	1066	885.5	793	642	527.5	652.5	509.5	741.5
10226	M6PRBP1	1352	1153	854	633.5	725.5	1091	1054.5	1735	541	1643	895.5	1214	1666.5	1563	982	1034	395	606.5	922
25	ABL1	1103	646.5	701.5	710	713.5	855	1583	1351	790	1671	2055.5	1830.5	1122.5	1940.5	602.5	674	511.5	891	1734.5
66008	TRAK2	454.25	311.25	586.25	1289.5	756.75	485.75	473.75	544.25	421	548.75	592	988.25	470.5	493.75	363.5	226.75	481.25	406.75	646.5
8899	PRPF4B	436.333333333333	566.166666666667	507.333333333333	232.833333333333	274	186	332	207.333333333333	93.1666666666667	232.333333333333	617.666666666667	438.833333333333	200.5	282	395.333333333333	225.166666666667	316.333333333333	293.666666666667	233
9870	KIAA0317	704	572.5	501.5	330.5	567	349.5	425.5	248.5	384	526	397	623	522	710.5	481.5	649	473.5	351.5	551.5
8780	RIOK3	457.666666666667	717.666666666667	621.5	441.5	348.333333333333	324.833333333333	487.166666666667	426.166666666667	265.833333333333	524.666666666667	530.666666666667	709.333333333333	717.833333333333	551.166666666667	692.833333333333	456.333333333333	465.333333333333	510	403.5
25937	WWTR1	155	116	195.5	149.5	154	202.666666666667	533.5	1010.83333333333	296.333333333333	333.333333333333	630.333333333333	451.333333333333	600.166666666667	705.166666666667	206	161.166666666667	276.666666666667	318.333333333333	342
10120	ACTR1B	1966.5	1516	1745	1688	1844.5	1874	1319.5	1696	2096.5	1764	1179	1937	1194.5	1288	1701.5	1201.5	1145.5	1328	1346
10771	ZMYND11	591.25	1076.25	1249.75	636.25	1591.25	873.25	852.25	791	673.5	1116.25	1495.25	2340.5	910.5	1023	1058.25	687.5	1231	1212.75	1157.5
7965	JTV1	903	886.666666666667	692.333333333333	1463.66666666667	689.5	843.833333333333	979.833333333333	1823.5	790.666666666667	1032.33333333333	740.166666666667	1114	781	1061.66666666667	879.333333333333	1594	686	629.833333333333	849.666666666667
8574	AKR7A2	1485.25	839.25	805.75	2314	805.25	1267.75	1585.75	2019	2567.5	2279	1121.75	1566	1032.5	1107	844	844	589	737.25	881.25
1198	CLK3	1195	1084	1059.5	814	519	891.5	1082	1121.5	646.5	949	840	1083.5	1021	856	965.5	1114	610	536	480
10920	COPS8	824.25	647875	723375	839375	1210375	880125	810.25	982.75	945.75	700875	782375	810.25	999.25	975875	561125	950	459625	799.75	1122.25
158	ADSL	1622.25	1260	1057.25	1095.5	613	793.5	1254.75	1430.25	657.5	775.5	893	1230	917	1700.5	918.5	914	712.5	493.75	864
4061	LY6E	812	743.5	920	615.5	425.5	683.5	3424	626	328.5	715.5	476	464	1181	491	128.5	218	352.5	672.5	574.5
3475	IFRD1	144.5	138.25	269.75	124.25	215.5	214.5	352.75	194.5	139	191.75	306.75	343.25	281	376.75	619.75	322.5	307	131.75	65.5
5831	PYCR1	452	470.5	447	290.5	471	543.5	743.5	1155	649	1085.5	259.5	578.5	578	1236	788.5	408	642	942.5	715
4739	NEDD9	389.25	303	309.5	312	223.75	268.75	1133.25	478.5	417.75	521	378	389.25	1177.5	318.5	177	291.75	391	618.25	297
10422	UBAC1	800	279	509	1205.5	530.5	161.5	724.5	343.5	422	925	528.5	935	709.5	436	122.5	672	252	482.5	203
7392	USF2	715.5	389.333333333333	750.166666666667	514.5	715.833333333333	788.833333333333	645.166666666667	1426.5	400.333333333333	526.166666666667	345.5	888.166666666667	303.666666666667	739.666666666667	383	276	455.166666666667	649	315.166666666667
23636	NUP62	642	390	161	195.25	133	159.25	196.5	262.75	144.5	303	268.5	226.75	275	228.25	147.5	396.25	80.5	115.5	289.25
10381	TUBB3	2352.75	1155.5	498.25	2370.75	6713.5	869.75	2514	5483.5	772.5	2722.5	1649.5	1405.5	1932	3633.75	591.25	3951.25	300.5	1125.25	849
8021	NUP214	931	658.75	665.25	783	525	560.5	652.75	1108.25	525.25	874.75	619	723.75	719.25	591.25	639.5	1235.5	681	417.5	766.25
10659	CUGBP2	2383	764.333333333333	817.166666666667	199.333333333333	1197.16666666667	320	909.833333333333	496.166666666667	161.833333333333	885.833333333333	907.5	464.333333333333	305.166666666667	392.5	409.166666666667	322.166666666667	834	545.166666666667	463.166666666667
2193	FARSA	746	317.5	252.25	755.25	479.25	277.5	506.75	514.5	316.75	698	310.75	568.75	466.75	344.5	421.75	283.25	156.75	234.25	209.5
1387	CREBBP	506.5	341.75	392.25	399.25	418	344.75	426	350.75	439.25	514.5	715.25	387	544.75	469.25	302	380.75	211	416.5	415.5
5585	PKN1	480	484.5	267.5	116	267	302	517.5	293	115.5	615	208.5	528	605	315	265	214.5	62	153	74.5
9337	CNOT8	547.5	589.333333333333	470.5	287.166666666667	315.333333333333	369.833333333333	503.666666666667	354.5	293.666666666667	444.5	433.833333333333	467.333333333333	489.333333333333	382.166666666667	274.833333333333	375	413.666666666667	393.666666666667	518.333333333333
5504		270.5	280.666666666667	473.5	179	295	180.333333333333	214.666666666667	288	180.833333333333	323.833333333333	379.333333333333	377	294	409.166666666667	241.833333333333	650.666666666667	359.833333333333	256.5	289.333333333333
64210	MMS19	1189.5	828	963	729.5	670.5	596.5	720	1222.5	746.5	617.5	727	623	871.5	782.5	547.5	883	511	553.5	259.5
6880	TAF9	326.75	553.5	543.25	492.75	583.75	445.75	377.75	460.25	268.25	393	429.25	509.5	299.5	876.25	595.5	1753.5	403.75	413	261.75
60496	AASDHPPT	284.25	439.75	556.5	462.75	969.75	405	377	494.25	334.75	606	756	643.5	464	556.5	366.25	581.75	584.75	468	425.25
7716	VEZF1	726	410.166666666667	300.666666666667	269.166666666667	394.833333333333	324.5	371.833333333333	187.333333333333	385.666666666667	726.166666666667	1026.66666666667	737.166666666667	450.166666666667	409.666666666667	449.166666666667	291.5	286	497.666666666667	505.166666666667
5108	PCM1	284.4	570.4	501	269.1	428.6	194	307.5	228.9	138	295.2	606.6	478.6	128.3	341.2	419.9	1153.8	479	412.9	305.7
79586	CHPF	576.5	530.5	571	1249.5	757	930.5	776	1749.5	768.5	1242	675	1319.5	1916	870	885	813.5	283.5	827	654
2071	ERCC3	506.5	178.5	557	158	322	325	310.5	112.5	163	247	230.5	314.5	363.5	262	205	425	178	169.5	398.5
5590	PRKCZ	374	333.5	500.5	156	3354.5	224.5	2422.5	477.5	902.5	1181.5	37.5	1964	5672.5	72.5	305.5	1327	50	205.5	95
642	BLMH	685.5	412	265	75.5	144.5	236	397.5	111	208.5	56.5	216.5	119	410.5	354.5	307.5	249.5	299	129	161
9961	MVP	1156.5	656	824.5	126.5	442	1181.5	1678.5	759.5	1322.5	761.5	630.5	815.5	805	1737	887	488	195.5	721.5	872.5
9766	KIAA0247	854.5	1587.5	1259.5	323	422.5	733	1249.5	559	683.5	949.5	540	1021.5	1258.5	713.5	676.5	555.5	848	702.5	669.5
2648	GCN5L2	882.5	958.5	1439.5	964	1403	1244	831	1015	1005.5	997.5	1427	1305	637	1011.5	816	967.5	548	842.5	833
3835	KIF22	643.5	326.25	337.5	604.25	338.75	304	252	1063	318.75	566.25	254	568.75	354	328	293.5	422	358	236.75	302.25
55746	NUP133	470.5	379	632	431	533	348.5	389	425	291.5	495.5	667	828	542	395	394	455.5	370	284	545.5
8985	PLOD3	1456	1386.5	1369.5	1880.5	1437.5	1607.5	2016	3473.5	1807.5	1488.5	1674.5	2121	4721.5	3429.5	1980.5	1234	1022.5	1238	1232
5525	PPP2R5A	393.666666666667	264.166666666667	383.833333333333	277.166666666667	413	333.166666666667	438.166666666667	143	424.166666666667	254.833333333333	371.5	510.666666666667	400.166666666667	212	513.5	298.5	421	516.5	391.166666666667
9688	NUP93	754	49	37.5	50	47.5	53.5	63.5	249.5	43.5	57.5	28.05.09	126.5	41.5	75	32.5	306	48	65.5	63
5725	PTBP1	4136.16666666667	1821.08333333333	1513.66666666667	1292.25	396.083333333333	1135.5	2632.83333333333	1414.58333333333	1405.58333333333	2183.33333333333	1345	2201.16666666667	3172.33333333333	1547.25	1357.25	882.166666666667	709.916666666667	1436.33333333333	818.75
1477	CSTF1	129.5	93.75	108.25	115.25	97.5	80	76	89.5	82	137	85.25	110.5	75.25	157	78.75	221	161	101.75	120.25
8522	GAS7	538.7	530.2	401.1	344	1996	403	678.2	711.7	289	390.7	548.9	465.9	655.3	445	397.7	556.9	227.3	464.3	583.4
3985	LIMK2	481.333333333333	392.5	352	249	256	307.166666666667	460.333333333333	393.5	365.833333333333	389.833333333333	246.833333333333	616.166666666667	1477.66666666667	521.333333333333	356.833333333333	372.833333333333	393.666666666667	490.833333333333	512.666666666667
50999	TMED5	345	579.75	861.75	569	435	379.25	465.75	466.75	463.75	569.75	395	676.5	547.5	722.25	543.5	404	525.5	612.5	694.5
27122	DKK3	192.75	149.5	300.75	140.25	3045.75	807.5	1383	1566	208.5	1067.75	795.75	395	370.5	970.25	214.25	658.75	283.5	860.25	390.25
8897	MTMR3	433.5	352.666666666667	441.5	460.333333333333	392.5	336.5	504	443.666666666667	363	404.833333333333	395.166666666667	464.333333333333	540.333333333333	374.166666666667	443.166666666667	516.333333333333	362	388.666666666667	309.833333333333
6732	SRPK1	517.833333333333	602.833333333333	504	637	497.333333333333	344.666666666667	417	577.5	505.5	521.666666666667	471.5	473	539.833333333333	595.666666666667	567.333333333333	819.333333333333	483.333333333333	483.666666666667	348.166666666667
645	BLVRB	834	402	797	6283.5	350	656.5	3235	2303	1524.5	2634	517	1398	1052.5	948	808	275	626.5	507.5	747.5
3910	LAMA4	196.2	238.2	282.4	327.6	258.8	265.8	322.8	361.8	289.2	256.1	504.2	293	246.8	655.1	229.5	257.7	400.7	366.2	463.9
267	AMFR	641.25	301.25	615.25	1557.75	412	775.5	514.5	582.75	1047.75	626.75	515.75	611.25	1861	517.25	390	665.5	416	656.25	266.75
7408	VASP	946	781.5	883	784.5	380.5	720	896	1068.5	491	510.5	611.5	602.5	1145.5	806	391	375.5	506	653	536.5
10123		1549125	688625	707375	162375	594	222.25	418625	423625	127875	428375	170375	254	750.75	226125	355875	167.5	366.5	338.75	367875
27258	LSM3	931	1074	883.5	747	811.5	764.5	705	912	952.5	748	593	1164	923.5	1565	673.5	1391.5	890	647.5	1031.5
2931	GSK3A	1230.5	950	886	1663.25	1170	1242	1093.5	1613.5	1000	1267.5	847.75	1356.25	1349.25	1420.75	1234.25	1007.25	707.25	1095.75	1117.25
26286	ARFGAP3	363	456	483	486	353	755.5	471.5	389	371	1845	724.5	899	437.5	551	613.5	586	835	854.5	393
23481	PES1	212	84	142.5	197.5	85	176.5	147	179	102.5	240	177	101.5	55.5	373.5	262.5	182.5	35	53	86.5
8450	CUL4B	237.25	392125	274.25	266.75	267375	244625	218.75	261	141.25	165875	294125	232375	160125	471375	230625	341375	293625	200125	384.75
4802	NFYC	710125	707.25	534.25	512875	483.5	532.5	638.25	1086875	628375	730.75	566.25	685.25	704.75	546625	362625	564.5	549125	494375	456875
8209	C21orf33	1368	771.5	882.75	2395.5	1105.25	1093.25	1429.75	1656	3023.5	1561.75	744.75	1743.25	872.75	1076.5	1064	640	459.25	489.25	679.5
9415	FADS2	562.5	599	453	2287.5	1015.5	2704	612	705	543.5	1683	481.5	252.5	421.5	756	429.5	576	417	403.5	207.5
6535	SLC6A8	268.833333333333	257.333333333333	199	534.166666666667	720.166666666667	730.333333333333	272.5	1032.33333333333	1200.16666666667	641.333333333333	371.333333333333	323.333333333333	918.833333333333	800.833333333333	243.666666666667	808.5	374.333333333333	531	405.166666666667
22889	KIAA0907	743.75	723.25	1134.75	454	504.5	540	526.75	434.5	371	700.5	782.5	633.25	579.25	350.25	644.5	662.5	754.25	650.75	400.5
2033	EP300	225	283.25	251	248.5	250.75	263.5	248.75	173.75	244.25	258.75	244.5	345	500.75	269.75	237.25	288.25	226.25	267.25	314.5
1674	DES	106.5	103.833333333333	243	123.833333333333	118.333333333333	194.833333333333	435.333333333333	6807	122.5	5414.66666666667	6002.33333333333	1190	278.5	7211.66666666667	110.666666666667	424.5	117.5	531.333333333333	2414.83333333333
3703	STT3A	688.5	679	569.5	609.5	391.5	371.5	544.5	871	381.5	525.5	786	526.5	1065	837	894	518.5	555.5	655	629
1398	CRK	292.166666666667	549.166666666667	348.666666666667	396	474.5	409.833333333333	686.333333333333	547.5	464	665.833333333333	511.833333333333	614.333333333333	899.333333333333	748.166666666667	598.666666666667	346.166666666667	374.333333333333	431.5	401.333333333333
10902	BRD8	535.5	477.5	511.25	351.25	443.75	393.25	416.5	430	261.5	471.5	558	632.75	424.75	339.75	425.25	1258.5	329.75	278	599.75
27020	NPTN	1089	997	1931	847.5	5522	1381.5	2919	1951	2962	3444	5862.5	3458.5	3046	2305	1771	1450	2033.5	4075.5	1727.5
10523	CHERP	628	482.75	421.25	948.5	568.25	641.5	713.25	824.25	567.5	775.25	587.25	643.25	905	561	387.5	629.25	467	634	330.75
10480	EIF3M	764.666666666667	611	901.5	563.666666666667	351.333333333333	641.333333333333	523.166666666667	639.833333333333	408	556	1099	701.833333333333	472.166666666667	995.666666666667	975.333333333333	529	566.666666666667	477.833333333333	379.166666666667
7388	UQCRH	3836.5	2850.5	2830	1761.5	3653	1450.5	2511.5	4947	2940.5	1979	1583.5	2615	1501	4823.5	2306.5	1022.5	2912.5	1926.5	966.5
6566	SLC16A1	193125	152.5	113.75	241375	221875	173375	132.75	370.75	125.75	225.25	363.5	178125	353875	582875	129625	290375	178125	97.75	339875
4837	NNMT	420.25	274.5	825	16367	69	241.25	1598.25	2240.25	120.25	354.5	634	756.25	1101.25	4047.75	1145.75	136	460	565.75	962
143	PARP4	1496.5	2008.5	1818	1046.5	775.5	1267	1204.5	1250	1237.5	1066	940.5	1793.5	949.5	1196	1222.5	983	1098	1189	958
5347	PLK1	595	391	293.5	409	255.5	281	286.5	912	382	187	154.5	228.5	390.5	347.5	118	567	261.5	265	238.5
10221	TRIB1	529	563	662.5	704	323	631.5	1023.5	252	403	772	509	3291	1348	554	806.5	345	392.5	903	484.5
7102	TSPAN7	978	542.5	1781	983.5	5483.5	2469.5	1493.5	1030.5	1591.5	547	1036.5	1254.5	949.5	707.5	919	527.5	895.5	966.5	594
5692	PSMB4	4150	2610.25	2016	2496.75	1920.25	2038.25	2488.75	4095	2363.5	2338.5	1306.75	2603	3250.75	4945.75	1674.25	985.75	1523	1403	1576.25
4047	LSS	582.333333333333	358	415.333333333333	991.666666666667	547.333333333333	918.5	647.166666666667	764.666666666667	398.5	950.333333333333	387.166666666667	422.833333333333	519.333333333333	677.166666666667	309.666666666667	467.833333333333	334.666666666667	431.333333333333	173.5
1019	CDK4	1962	1376	1395.5	1677.5	886	1595	1893.5	2744	1568.5	1127	1008.5	1706	1537.5	1876.5	1344	970	1212.5	1122	2462.5
9112	MTA1	627.25	616.5	503	449.25	498.25	486	670.25	1033.25	356.25	762.25	565.25	887.5	595.25	778	528.75	737	315.75	441	711
1874	E2F4	2791.25	2523.75	2613.25	3629.75	2230	3156.25	2888.25	3012	2493.75	2299.5	1671	2675.25	2942.75	2373.5	2588.5	2361.5	2214.5	3711.75	2159.75
50717	WDR42A	654	479.5	573.75	560.75	498	410.25	560	464.75	761.25	437	436	658.5	655	353.5	432.75	457.5	331.75	573.5	549
9129	PRPF3	332	346.5	376	69	144.5	140	190.5	114.5	25	160	142	257.5	330	97.5	213	225	152.5	110.5	52
5872	RAB13	500	918.5	1229	1045	598.5	1840.5	2500.5	2128	1399.5	2607	1435	2472	1559.5	3920.5	1965	1369.5	992	1422.5	1827.5
1785	DNM2	418.75	311.75	334.75	274.5	235.5	313	490	282.5	362	400.5	182.25	394.5	464.5	321	272.5	211	148.25	249.75	240.5
26037	SIPA1L1	173.75	172.25	114	69.25	540.75	92.75	113.5	79	106.5	104.25	49.75	185.25	262.5	268.75	77	118.5	107	110.25	70.5
10421	CD2BP2	416	427.5	136.5	188	207	276.5	310	607.25	98.25	369	172.25	464	353.75	369.5	258.5	218.75	173.5	224.25	330.5
10443	N4BP2L2	639.166666666667	702	1270	292.166666666667	430.833333333333	443.166666666667	410.166666666667	165	361.333333333333	763.333333333333	1181.5	899.666666666667	395.666666666667	326.666666666667	659	375	983.166666666667	592.5	488.666666666667
6812	STXBP1	670.5	313.5	471	459	8246.5	1132	1702.5	883	491.5	948.5	986	875	728.5	799	1041	525.5	499.5	710	874
6944	VPS72	1606	1109.5	1190.5	2361	1458.5	1210.5	1819.5	2475	1339	2191.5	1469.5	1615	1770.5	1321	1126	1359	867.5	979	1457
23564	DDAH2	939.833333333333	337.833333333333	506.333333333333	537.333333333333	203	276.833333333333	1397.83333333333	1007.5	467.833333333333	1435.5	1401.16666666667	1230.5	727.5	474	454	218.333333333333	432	261.833333333333	905.833333333333
51706	CYB5R1	1738	1019.5	871.5	1068	749.5	1251	976	1634	1768.5	1340	963.5	1078.5	4906	1459.5	931.5	1227	1056	1162	700
10452	TOMM40	768	1046	881	1027.5	1012	1601.5	719.5	1222.5	2216	745	465	961	808	981.5	675.5	861.5	570	783	959
23412	COMMD3	999	774.25	1034.75	661	669.25	609	640.25	772.5	656.5	656.25	703.5	753	580.5	832.75	766.75	700.25	839.75	636.5	791.25
51567	TTRAP	380	464.5	731.5	286.5	543	316	473.5	297.5	547.5	2016	681.5	659	354	244.5	818.5	358.5	348	373	343.5
3918	LAMC2	115.75	274	137.75	204	155.25	139.25	371.25	367	112	148.25	188	251.5	349.25	304	285.75	165.5	244.25	194.25	195.75
8883	NAE1	392.5	510.5	808	284	702.5	421	366	702.5	358.5	472	841.5	882	444	786.5	655.5	910	958.5	566	408.5
2633	GBP1	311	394.25	665.75	99.25	37	140.5	262.75	156.25	95.5	236.75	612.25	343.25	102.5	589.25	77	74.5	228.25	268	187
23219	FBXO28	325.75	369.5	330.25	280.25	416	350.75	295.5	353	373.75	544.5	428.5	408.75	312.75	409.75	261.25	356.25	331.75	426.5	517.75
5159	PDGFRB	287.5	360	839.5	568.5	374	813.5	1590.5	902.5	645	671	1270	1186.5	1188	660.5	654.5	661.5	487	748.5	1479
72	ACTG2	601	424.5	840	651.5	364.5	303.5	1678.5	1891	399.5	15956	19123.5	727	2667.5	575	327.5	497.5	601.5	2647	2757.5
2539		577	281	228.5	116.5	115	390.5	579	1064	138	384.5	100	926.5	150.5	1038.5	297	620.5	80	315	65.5
401388	FLJ42280	775	1192.5	930	718.5	733.5	815	732.5	1840	466	1236.5	1059.5	1144	1233.5	2141.5	1109.5	1298.5	747	952.5	623.5
10558	SPTLC1	438.5	369	639.25	328.75	414.25	437.25	517.75	450.75	413.5	586.25	736.75	968.75	1129	700.25	524.25	369	412.75	546.25	412.75
9556	C14orf2	2354	1738.75	1390.25	1462.75	2883	1227.75	1493.25	3673.25	1772.5	1397.75	1080.5	1919	2199	3195	1892.5	1263.5	1298.75	1381	911.25
2580	GAK	1154	837.833333333333	1281.5	555.333333333333	632.5	834.166666666667	1301.33333333333	530.5	940.666666666667	1279	822.833333333333	1141	876.166666666667	541.666666666667	886	962.166666666667	963.5	721.833333333333	407.5
3028	HSD17B10	2282	1337	1194	3462.5	702.5	2433	1555.5	2342	2390.5	1668.5	1149	2078.5	1211.5	1857	1116.5	581	974.5	1047.5	1164
5176	SERPINF1	3089.5	2932	2189.5	13619.5	733	646	3900.5	1991.5	111.5	2433.5	5911.5	4011.5	3785.5	2000.5	1652.5	4558.5	890.5	2875	2822.5
1026	CDKN1A	580.5	271.25	528.75	264.75	130	767	890.5	1669.75	274.75	801.5	562.75	388.25	1276.5	1967.5	1096.75	493.5	302.75	662.5	676
4070	TACSTD2	291.166666666667	2418.66666666667	193.333333333333	211.333333333333	151.666666666667	175.833333333333	1577.16666666667	138.666666666667	978.333333333333	3587.16666666667	184.833333333333	245.666666666667	604.5	104	1265.33333333333	176	2083.16666666667	2681.5	211.5
2475	FRAP1	157.833333333333	179.166666666667	167	247.666666666667	206.5	203.166666666667	153.833333333333	246.166666666667	269	155.666666666667	139.166666666667	130.166666666667	187	226.5	130.166666666667	277.666666666667	102.166666666667	87.8333333333333	143.333333333333
10579		261	236.166666666667	89	209	366.166666666667	255.5	829.166666666667	756	403.5	977.333333333333	476	576.833333333333	1424.66666666667	380.166666666667	360.833333333333	220.166666666667	434.5	512	366.5
11333	PDAP1	1096.5	736	404	653.5	530.5	598	1003	1216	883	1331.5	486.5	977	812	842.5	705.5	353	81.5	737	290
4256	MGP	2041	870.5	3695	254	274.5	8875	4632	7264.5	2027	2468	6465	9839	1942.5	2060.5	2767.5	2549.5	6134	5385	6443
11313	LYPLA2	1242.25	1170.5	1181	1707.5	1026.25	1123.75	1188.25	1553.5	1474.5	1392	952	1327.25	1733.25	1122	1092.75	1007.75	935.75	1038	682.5
10274	STAG1	35	124	250.5	199.5	47	43	122.5	93	36	85	341.5	273	35	151.5	145	84	168.5	188.5	74.5
5096	PCCB	439.5	518.75	406.5	528	395.25	657.75	525.75	802.5	837.5	606.5	653.5	745.25	582.25	486.5	423.25	592.5	642.25	585.5	505
1512	CTSH	1898.5	3470.5	5528.5	2511.5	1238.5	1920.5	12635.5	1295.5	8478.5	3684.5	1440.5	1880	1500	920	1314.5	918.5	2426.5	2401	2963.5
11079	RER1	1040	863	885.5	1388625	652625	1032	1078.5	1302	853625	1647.25	707375	1443375	1190.5	1119875	847875	929.75	442125	712.25	514.75
7737	RNF113A	1530.75	994.5	1300	1049.75	1219.5	1004	1110.5	2804.25	1434.25	860.25	814	1455.75	1148.75	1929.5	1265	561.25	1334.75	985	704.25
10542	HBXIP	2257.75	1734.25	1520.75	1221	1546	1549.25	1931	2445.25	5569.25	1476.5	971	1646.5	2142	2113	1604.25	1408.5	1201	1173.5	1005.5
65117	RSRC2	988	1019.25	1345.25	743.75	957.25	800.5	759	659.25	319	744	1054.25	1161	691	684.75	1180	1065.5	819	812	907
8467	SMARCA5	132	195.5	183.833333333333	162	196	134.333333333333	196.833333333333	147.166666666667	51.5	137.5	343.666666666667	244	183.333333333333	204.333333333333	197	297.333333333333	241	166	128.166666666667
22862	FNDC3A	123	371	471.5	398.5	331	306.25	340	147	122.5	317.75	542	449	835.25	370.5	644.75	479.25	508	637.5	303.25
9637	FEZ2	852.25	636.25	858	475.75	1504.75	1010.75	1057.5	657.75	802.5	1101.5	1197.25	1364.75	1816.25	2359	592.5	936.75	500.75	715.5	557.25
5436	POLR2G	4383.5	2627	2102.5	1424	1698	1615	2575	2596	1837.5	1965.5	1662	2362	1784	1971.5	1339.5	1617	1290	1343.5	1810.5
6890	TAP1	2126	1534.5	1927	157	229	499.5	1223	304.5	163.5	780	370	526	654	439.5	652.5	292	773	407.5	488.5
6720	SREBF1	1149.5	279	595	930	619	2651	1040	351	585	1279	418.5	762.5	1104	585.5	489	801	422	325.5	469.5
4522	MTHFD1	1389.5	670.5	748.5	2813	733.5	779	745.5	783	1719.5	601.5	539	779	494.5	847.5	650.5	393.5	532	584.5	679
1277		660.5	578.2	642	1153	318.8	512.5	2099.7	5996.4	424.8	1011	3382	2536.4	3233.7	7895	678.9	585.7	415.6	879.4	1609.1
5520	PPP2R2A	1198.5	1390.5	1100.5	1001.5	1207	1000.5	1014.5	1451.5	925.5	982.5	861.5	1383.5	1555.5	1360	1047	1134.5	998	1480.5	933.5
1595	CYP51A1	113	149	58	681.5	334	546.5	330.5	157.5	185.5	694.5	265	311.5	111.5	349	444	272	55.5	270	334
613		611875	268	271125	337875	467625	270625	352125	486875	500875	428.75	260.75	501.25	899875	346875	227875	351.75	116875	286.5	246125
10277	UBE4B	385875	375375	293.75	402	389125	371625	352.5	397	321625	435	481	396.75	405	425875	352375	254625	361375	463625	296375
26054	SENP6	106.833333333333	153.333333333333	360.666666666667	190.5	211.333333333333	202.833333333333	185.333333333333	180.666666666667	75.6666666666667	139.166666666667	407.833333333333	353.333333333333	100.333333333333	224.166666666667	211.833333333333	249.5	244.333333333333	173.5	232.333333333333
2975	GTF3C1	1228.25	542.25	369.25	513	729.75	835.5	1041	777.5	570.25	2464.25	546	1435	693.25	730.25	511.25	660	95	292	528.25
9453	GGPS1	365.5	462.5	441	193.5	389	442.75	332.5	351.75	336.75	638.25	415	581.25	263	461.75	380.5	604.5	379.5	327.75	257
64746	ACBD3	394	490	516.75	449	425.25	448	570.25	479.25	187.25	739.75	671	820	618.25	643.5	490.25	405.25	401.25	650.5	606.25
522	ATP5J	1925.5	984.5	1066.5	2788.5	1724.5	2241.5	1493	2406.5	2447	1278	1436	1910.5	1473	2079.5	1826.5	1367	1249.5	1241.5	874
10919	EHMT2	542	430	289.75	185.5	460.5	400.25	288.5	280.25	456.25	406.25	244	275	368.5	278.5	279.25	368.5	144.75	260.5	375.25
5310	PKD1	273125	143125	202625	203.25	447625	236375	301125	417.75	242.25	403.75	408375	259125	169.25	298375	146375	227.25	198	276.5	409.5
1445	CSK	2229	2359.5	2071	793.5	495	398.5	935	622	442.5	1254.5	445.5	754	818	405	669	472.5	458	504	226
7374	UNG	408	286	262.5	426.5	225.5	655	293.5	227	180.5	347	341	403	397.5	150	364.5	349.5	171.5	163.5	250
593	BCKDHA	960	542	514.5	1555	581.5	738.5	994.5	1857.5	1121.5	1203.5	369.5	1104.5	802	686.5	716.5	577	321	570.5	542.5
1454	CSNK1E	163.5	133.5	120.25	174.5	301.25	252.25	247.25	331.75	86.25	291.25	167.75	213.25	212	288.5	153.5	193.25	162.75	117.25	161.75
7320		836.25	515125	529375	463875	680.75	956.5	677	533875	493125	589.75	666.25	715125	991625	878875	584	533.25	439.75	482.75	562.5
5066	PAM	388.666666666667	367.666666666667	736.166666666667	232.833333333333	762	1400.66666666667	791.333333333333	1226.83333333333	1003.33333333333	612.666666666667	1884.83333333333	1747.5	3253.83333333333	1570	845.5	343.5	2317.66666666667	2911.66666666667	1015.16666666667
11243	PMF1	510	458.75	325.75	576.5	326.25	357.75	482.75	724	355.25	469.5	392.5	623.75	512.25	305	359	242	324.75	382.5	266
7083	TK1	1095.5	657.5	93	670	100	244	288.5	961.5	181.5	85.5	71	111.5	301.5	434	93	104	211	87	134.5
8189	SYMPK	262.5	63.75	73.25	209.25	122	129.25	181.75	219	119	253.5	112.5	282	577.75	131.5	134	221.5	85	58	175.75
3164	NR4A1	375.833333333333	261.833333333333	707.5	130.333333333333	307.166666666667	1647.16666666667	608.333333333333	500.833333333333	725.666666666667	693.666666666667	341.333333333333	408.833333333333	211.833333333333	457.666666666667	686.666666666667	321.833333333333	321	949.666666666667	500.666666666667
23321	TRIM2	81.7	165.5	124	138.8	1029	224.9	151.4	172.1	176.4	209.9	221.5	495.6	74.9	216.1	463.3	134.8	314.9	355.4	242.4
1329	COX5B	3490.75	1353375	1464125	4881.5	3242125	2155125	3792.5	9184.25	4132875	6416625	1833	5301.75	1851875	3665.75	2202375	1359875	1731.5	1176	1170.25
3297		429.5	319	274	303.75	235	252.5	438.25	768.75	238	496.25	333.25	658.25	411.5	406.25	358.25	605.75	161	215.75	106.5
2171	FABP5	1466.5	1436.5	1928	222.5	674	220	2391.5	1010	161	493	707.5	1120	2927	774	1033	525.5	412.5	684.5	472.5
3093	UBE2K	492.75	359	269.5	352.5	315.75	255.25	335.25	340.25	279.5	511	373.75	359	526.5	476.25	363.5	307.5	191.5	343.5	235
51759	C9orf78	691.666666666667	398.833333333333	481	527.333333333333	451.5	318.5	614.833333333333	410.5	425.666666666667	598	485.5	676.666666666667	671.666666666667	447	361.833333333333	312.333333333333	311.833333333333	313.833333333333	475.333333333333
4147	MATN2	209	179	678.5	332	251.5	378.5	336	171.5	265	599	2862	3389	819	244	116.5	493	356.5	485	1015
3685	ITGAV	247	810	936	227	937	611.5	609.5	1504	275	644	2161.5	1754.5	1029	2364	1143.5	319	981.5	714.5	794
5718	PSMD12	415	611	507	557	815	563.5	442.5	676.25	413.75	649.5	703	731	516.5	1007	640	775.75	634	695	697.75
2962	GTF2F1	554	491	305.166666666667	474.833333333333	435.5	338.666666666667	552.833333333333	566.833333333333	411.166666666667	758.833333333333	417	664.333333333333	402.666666666667	558.833333333333	386.166666666667	512.833333333333	248	282.333333333333	479.166666666667
629	CFB	230	297.5	262	3194	181	213.25	818.75	231	303	249.75	205.75	202.25	1003.75	343	981.25	141.5	859.25	855.5	242.5
9795		368.5	167	307.75	248.25	274.25	353.5	179.75	119.25	408.75	166.5	184	283.75	437.5	217.75	217.25	436.75	284	297.25	305
9794	MAML1	2005	974.5	1174.5	795	1053	1471	1446.5	994.5	932	2034.5	1568	1529	1199.5	808	937.5	1077.5	960.5	1088	1290
9632	SEC24C	1142.5	1260.5	1174	876.5	841.5	1073.5	965	1454	1032	1059	559.5	1409.5	1140	989	869.5	879.5	556	890	508.5
5906	RAP1A	2306.5	3394.25	2224.5	979	735.75	1942.25	1160.5	1991.5	1057.75	1163.5	1047.75	2403.5	988.5	2733.75	1094	1044.5	1336.25	1333.25	1127.5
6695	SPOCK1	576	289.5	535	759.5	4798	1610.5	371.5	5240	730.5	2563.5	1303.5	1056	1253	5797.5	263.5	1103.5	406.5	654.5	4104
4601	MXI1	1465	947	925	1407.5	2777	1767	1694.5	1172.5	1323	2008.5	2182.5	2972.5	1707.5	1301.5	1083	1259	1870.5	1735	1326
35	ACADS	578	390.75	407	771	449.75	757.5	556.5	625	662.25	606.75	491.25	932.25	682.5	607.75	357.5	535.5	313	392.5	515
1523	CUX1	814.25	477.5	330.5	289.25	362.75	393	714.25	645.25	438.75	1078.5	980.5	591.5	824.25	582.5	609	295.25	279	522.25	555
9697	TRAM2	491	585.75	716.75	590.5	304	328.25	635	1373.5	369.25	587.25	750.25	856.5	2472.75	1413.75	392.25	714	517	420.5	763.5
865	CBFB	1261	1199.5	1017.75	480.75	491.5	631.25	608.5	1003.25	526.25	620	734.75	693.5	815.25	899.5	809.75	358.5	839.5	879.75	686.25
79921	TCEAL4	264.5	307	497.5	256.5	1147	882	637.5	648.5	287	1100	4803.5	1602.5	986.5	591	784	859.5	478	639	1230.5
25782	RAB3GAP2	544375	767	611.25	516	656.5	518.5	383875	505	344.25	619.5	714	835	308.25	678.25	552625	447375	489	453125	297125
9871	SEC24D	111.75	103.75	115.5	170.25	55.5	82.75	106.25	123	67.75	189.75	233.25	217	242.25	359	156.25	119.75	50.5	151.5	156.25
12		379.25	396.75	532.25	16375.75	591.25	2921.25	2548.75	534	1486.75	1267.25	308.75	587	1392.75	642.25	24985.5	3728	1447.25	9652.5	506.75
3953	LEPR	375.428571428571	366.071428571429	507.571428571429	671.214285714286	359.5	702.5	737.285714285714	586.642857142857	776.214285714286	790.142857142857	858.714285714286	878.214285714286	1063.92857142857	557.571428571429	466.714285714286	386.928571428571	582.5	782.214285714286	554.571428571429
4820	NKTR	591125	805.75	634875	171.25	401	362125	367.75	195.5	214125	658.5	927875	600.75	182375	321625	507375	433	313.75	480125	451375
8754	ADAM9	69	224	409.5	206.5	307	298.5	488.5	1234.5	139	557	756.5	910	347.5	2100	597.5	269.5	418.5	601.5	512
10007	GNPDA1	415.5	186	310	149	309	348.5	380	277	1043	265	333	448	644.5	435	454	280.5	313	269.5	232
8242	JARID1C	1411.5	1704	1466	1583.5	1349.5	1690	1278.5	1968.5	1259	1026	937	1382	1999	1412.5	960.5	1058	938	1251	1454.5
6949	TCOF1	537	316	331.25	283	339.5	321	261.25	423.25	185.5	397.25	332.75	390.5	335.5	306.5	306.25	323	171	269.75	323
9665	KIAA0430	828.5	653.5	1227	418.5	616.5	252.5	609.5	291.5	222.5	570.5	820.5	813.5	509	313	369	255.5	369	360	317.5
573	BAG1	768.5	634.5	593.5	1242.25	1025.5	869.25	1487.5	1548	1443	1357.25	557.75	1552.75	867.25	824.75	813.5	1536	1206.75	1209.5	860.5
5997	RGS2	321.5	351	935	50	657.5	3191.5	1210.5	99	311	1623.5	5552.5	224.5	708.5	265	2693.5	356	507	733	1219.5
3064	HTT	218.5	210.25	176.5	266.75	395.25	205.25	233.25	269.75	197	132.75	131.5	258.75	370.75	219.25	258.75	246.75	259.75	220.25	217.75
10409	BASP1	2256.5	8444	2686	1041.5	16346	876	2619	3550	574	9449.5	1985.5	1530.5	9691	8049	798	531.5	1121	2435	5557
23761	PISD	217	285	254.5	176	421	318	280.5	205.5	134.5	283	95.5	248.5	1284	248	311.5	198.5	62.5	233	78
7071	KLF10	795	325.5	368	628	189.5	570	1796	813	512	643	1065.5	871.5	2915.5	969.5	584	515.5	449	1105.5	695
55324	ABCF3	732.5	687.5	1007.5	1406	1022.5	1487.5	902.5	1235.5	954.5	1000.5	665.5	1229.5	1309.5	965	764	757.5	692	1033	1003
4905	NSF	646	755.5	799.5	124	4685.5	391.5	607	139	455.5	673	333.5	819	904.5	897.5	776	626	503.5	516	528.5
10915	TCERG1	462.5	399	664	315	429	299	304.5	312.5	72.5	378.5	700	412	279.5	478	402.5	342.5	489.5	343.5	360.5
10204	NUTF2	1771	1022.5	1201	1670	847.5	709.5	1426.5	1925	1069	1244	1047	839	1625	1265	905	1117.5	605.5	763.5	836
10239	AP3S2	954.75	695	672	1032	877	810.75	782.75	1769.75	1172.75	886	651.25	1091.75	885	826.5	837.25	665.25	536.25	754.25	698
6722	SRF	337.25	183.75	213.5	164.25	143.25	60.25	249.75	373.5	82	206.75	244	223.5	224.5	381.75	239.25	163.75	136.5	195	127.25
833	CARS	1131.25	1034	1243.75	1047	1229.5	864	1217.5	1589.5	722.5	1014.5	732.25	1805.5	1155	1847.5	1137.75	1133.25	1076.25	1274	1083.25
1278	COL1A2	2363.25	1380.25	2103.25	1467.25	321.25	1087.25	10194	14126.75	634.5	4051.25	12342	9625.25	10522.5	30362.75	1232	2767.75	594.25	2938	7865
7073	TIAL1	358.5	432.666666666667	563.833333333333	269.5	260.5	157.166666666667	322.666666666667	390.833333333333	231.833333333333	329.333333333333	410.666666666667	399.666666666667	437.833333333333	366.666666666667	503.5	372.166666666667	487.333333333333	270	256.5
26121	PRPF31	380.333333333333	227	268	211.333333333333	260.666666666667	235	425.5	528.333333333333	236.833333333333	567.5	268.333333333333	466.333333333333	384.666666666667	416.333333333333	209.833333333333	244.5	115	162	333.5
3481	IGF2	187	155.333333333333	219	7677.16666666667	207.166666666667	1170	1798.16666666667	638.166666666667	283.833333333333	556.333333333333	921.333333333333	2294	15569.1666666667	291.333333333333	355.833333333333	519.833333333333	129.5	380.666666666667	574.5
3429	IFI27	3215	1744	1309.5	907	594	1713	3834.5	3205.5	754	863	1583.5	712.5	2938.5	961	832.5	854	615	1597.5	610.5
7398	USP1	509.5	479	394.25	323.5	276.25	190	231	419.75	79.25	395.5	782.5	550.25	215.25	361.25	313.5	939.75	308.25	306.25	155.25
2073	ERCC5	175	213.5	479	153.5	269	158	132.5	236	153.5	157	179	457.5	179.5	152	496.5	281	510.5	181.5	158.5
23640	HSPBP1	196	188.5	173	263.5	516	357	469.5	717	242	377.5	232	551.5	214.5	412	280	119.5	114	117.5	248.5
7266	DNAJC7	838	722	949.5	694	854.5	466.5	522.5	680	504.5	473	487	649.5	598.5	958	947	665	338	282	303
9817	KEAP1	611.5	189	238	528.5	538	283	863.5	597.5	202	942.5	207	757.5	592	618	336	321.5	100	266	184.5
10897	YIF1A	862	702.5	709.5	3590.5	643.5	1098	1671.5	1997	959.5	1574.5	947	1553.5	1789.5	1765.5	1087	754	742.5	830	653.5
2531	KDSR	268.25	206.25	226	443.25	350.25	311.5	321.25	328.75	288	406.75	400.5	384.75	554.75	236	346.25	232.25	195	344.25	308
1660	DHX9	314.6	437.3	398.8	295.8	345.7	380	240.8	321.7	321.5	260.1	282.4	322.7	361.9	430.9	279.2	366.6	340.6	322.7	293.6
3321	IGSF3	927	612.5	475	417	614	483	882.5	827	1051.5	923	348.5	829.5	1935	595.5	475.5	625	527	757	357
2182	ACSL4	106	37	157.5	906	136.5	241.5	271.5	68	102.5	89	526	272	232	287.5	114	127.5	104	190.5	37
7994	MYST3	887	1068.5	762.25	512	654.5	586.75	669	550.75	506.25	885.5	850	696.75	828.5	404.25	646.25	596.25	858.5	815.5	395
5605	MAP2K2	899.666666666667	267	295	685.666666666667	544	501.166666666667	595.666666666667	683.166666666667	397.833333333333	1123.16666666667	249	939.666666666667	460.833333333333	852	418.166666666667	533.833333333333	104.333333333333	241	293.333333333333
5530	PPP3CA	312.666666666667	521.5	508.833333333333	289	3560.5	570.166666666667	396.833333333333	491.166666666667	149	1342.33333333333	527	633.333333333333	349.5	903.833333333333	543	351.333333333333	569	867.166666666667	226.666666666667
6256	RXRA	323.75	466.5	398.25	2285	579.25	854.75	946	991	946.75	948	454.25	799.25	757.5	689	590.5	460.25	468.75	461.75	554.25
25874	BRP44	1843.5	811.5	1029	3828.5	1232.5	1161.5	2091.5	1989	2961.5	6089.5	952	1420.5	815	1540	1465.5	4377	1029.5	1614.5	502.5
1622	DBI	2246.83333333333	3834.16666666667	1980.33333333333	3803.5	2542.83333333333	1318.83333333333	2998.33333333333	2670.83333333333	2611.5	7261	985	2399.83333333333	1253.5	2483.16666666667	2730.33333333333	2605	1819.66666666667	2474.83333333333	961.5
5359	PLSCR1	390	510	528.25	238.5	126.25	210.25	487.75	375.75	321.75	367.25	594.75	479.5	666.25	410	734	205	659.25	659.25	264.75
4609	MYC	932	731.5	464	364.5	42.5	428.5	509.5	711.5	24	249	410.5	126.5	667.5	940.5	693.5	92.5	85	712	273.5
5532	PPP3CB	749.75	543	782.5	303.5	1834.75	568.25	631	502	400.25	756.25	1058.75	728.5	754.75	885.75	428.5	553	643.25	443	653.75
10237	SLC35B1	687	640.5	600.5	1353	608.5	622.5	912	1081.5	655.5	906.5	489	1121	1091.5	898	774	627	415	995.5	495
1545	CYP1B1	572625	159.5	761.5	197.25	216375	310625	521.5	622.25	294875	1829	1221625	372	158375	780.5	275625	296375	456	1179875	620875
3423	IDS	161.722222222222	270.833333333333	381.166666666667	135.722222222222	1254.05555555556	230.444444444444	253.222222222222	293.555555555556	168.277777777778	254.055555555556	315.222222222222	305.444444444444	427.944444444444	242.888888888889	266.666666666667	122.722222222222	283.388888888889	282.888888888889	208.555555555556
6764	ST5	804.5	702.5	555.5	585	603.5	737	768	676.5	517.5	1007.5	2088	1174	1167	766	698	1005	521.5	892	745.5
10613	ERLIN1	652.5	493.5	516.75	1221.25	363.25	396.5	686.5	719	563.75	613	592	619	1515.5	700.25	513.75	771.5	435.25	688	415.25
1176	AP3S1	1715	2096.5	2217.5	1589.5	2408	1841.5	2397.5	2060.5	1533.5	2409.5	3045	2276.5	2884	2994	2075.5	2292	2285	3097	2370.5
4853	NOTCH2	1043.1	787.5	1071.7	667.5	523.8	752.8	983	855.7	569.5	905.5	948.5	921.3	1499.8	898.1	438.5	950.4	627.7	834.2	641.9
1666	DECR1	506	629	657	1793.5	469	1264	892.5	1051.5	1427.5	822.5	739	1217	433	1013	806	1067	743.5	643.5	446.5
10444	ZER1	230.833333333333	243.166666666667	224.833333333333	388.666666666667	291.333333333333	212.666666666667	274.833333333333	411.166666666667	300.5	493	283.833333333333	528.833333333333	275.833333333333	349.666666666667	214	282.5	190	231.5	334.666666666667
1513	CTSK	1119.5	1391	2762	924.5	754.5	999.5	1213	620.5	694.5	1255.5	2519	1221	1408.5	3368	748.5	998	2063	1945.5	13368.5
2965	GTF2H1	359.5	540.25	476	322.75	373.75	310	273.75	315.25	280.25	324.5	347.5	435.75	247.5	490.5	303.75	579.5	556	413.5	530.5
2065	ERBB3	294.5	496.75	300.25	721.25	516.5	385.25	599.25	395.75	936.75	693.25	369	529.25	831.25	260.5	712.25	298.75	656.5	797	344.75
10014	HDAC5	479.5	494.5	516.5	645.5	902.5	600.5	804.5	677	550.5	941	536.5	1006	1777	392.5	517.5	438.5	184.5	560.5	824.5
11098	PRSS23	436.5	50	492	119	243	300.5	1212	2761.5	1054.5	1073.5	1784.5	1096.5	1281	1782	697	611.5	497.5	1924.5	903
9663	LPIN2	529	416.25	610.25	1294.25	681	445.75	584.5	522.75	538	622.25	498.75	635	836	428.75	486.75	512.25	322	433.75	272.25
8892	EIF2B2	1306.5	903	891.5	1132	1000.5	1052	1009	1459.5	1180	855.5	781.5	1322	1185.5	1178.5	973	1052.5	896	727	689
9879	DDX46	444	650	546.25	221.5	342	222	310.25	391	206.5	445	575.75	535.75	302.25	461	515.75	412	383.75	379.25	230.25
53615	MBD3	892.333333333333	479.166666666667	492	837.5	589.5	611.5	703.833333333333	888	753.166666666667	858	475.166666666667	959.666666666667	1365.5	749.5	399	552.333333333333	534.166666666667	340.833333333333	443.333333333333
5209	PFKFB3	492.5	515.5	354	149	629.5	338.5	823.5	373.5	547.5	216.5	249	292.5	364	1159	514.5	289	509.5	404.5	136.5
5118	PCOLCE	537	330	673.5	2458.5	82.5	543	1522	927	206.5	538	1912.5	973	159.5	2483.5	116	332.5	77	340.5	545
11044	POLS	1374	993	1463	502	900	611	1111.5	1199	600.5	1139.5	1339	1102	1068	805.5	841.5	906.5	697.5	775	1047.5
9318	COPS2	243	346.75	476.25	495	544.5	343.5	404.5	545	182.75	438.25	862.75	661	258.75	802.25	547.75	439.5	475	382.25	340
8727	CTNNAL1	387.5	655	876.5	751	443	2811	860	979	501	658.5	1084.5	2387.5	485.5	793.5	610	1284.5	807	814.5	785.5
11052	CPSF6	455.5	291.25	276.5	222.5	189	156.25	225.5	234.25	154.75	248.25	262.75	314	328.75	359.5	229.5	215.75	193.5	232	300.25
3421	IDH3G	957	692.5	548.5	915.25	648.75	748.25	575.5	1555.75	1121.25	743.5	546.5	734.25	760	727.25	602.5	354.75	442.75	524.75	397
4351	MPI	155	172	141	486	367.5	326.5	262.5	337.5	508.5	127.5	155.5	335.5	115.5	309.5	252	434	240.5	144.5	293
3054	HCFC1	1104.75	658	563.75	794.5	547	590.5	525	1005.75	474	548.25	482.5	600.5	662.25	503.75	473.75	509.5	401.75	533	356.75
10430	TMEM147	974.5	853.5	1112.5	1373.5	1004.5	2150.5	2318.5	2078	2427	2058	888	3144.5	1269	1351.5	1639	1156	925	1044	1337.5
10844	TUBGCP2	423.833333333333	277	191.833333333333	386.333333333333	353.666666666667	438.833333333333	339.666666666667	533.5	427.666666666667	407.333333333333	246.333333333333	499.333333333333	330.5	298.833333333333	240.333333333333	351	265	363.666666666667	263.333333333333
28951	TRIB2	618.25	728.25	635.5	377	522	496.5	506.25	407.75	675.75	543	666.25	462.75	748.25	571.75	380.25	540.5	556	446.75	392.5
9191	DEDD	603.5	440.666666666667	425.333333333333	364.666666666667	440.5	423.666666666667	494.833333333333	748.666666666667	530.333333333333	368.166666666667	381.666666666667	415.5	825.833333333333	452.666666666667	375.833333333333	597.333333333333	349.333333333333	444.666666666667	488.166666666667
9249	DHRS3	1233	386.5	563	3736.5	540	544.5	1838.5	3768	2203.5	2299	698.5	2173	1658.5	3814	1558.5	455	811.5	1378	1332.5
5902	RANBP1	873.5	446.833333333333	562.166666666667	702	429	402.833333333333	529.833333333333	835.5	344.833333333333	449.166666666667	412.666666666667	459.333333333333	445	498.666666666667	319.666666666667	746.833333333333	371.5	318	264.166666666667
8932	MBD2	407875	579.25	539375	422.75	270125	313625	461	499.25	339375	401875	398.75	621375	499.75	527	309.75	537.75	595.25	404375	339375
10939	AFG3L2	872.5	890.5	956.5	785	792	448.5	1003	903	805.5	1297	707.5	1616	915	908.5	866	667	616.5	736	806
94239	H2AFV	3351.83333333333	1295.83333333333	1072.16666666667	1003.16666666667	1157.66666666667	736.166666666667	1433.16666666667	1483	819.5	1678	1349	1401.5	1054	1072.83333333333	1010.66666666667	682	655.333333333333	889.166666666667	906.666666666667
5349	FXYD3	960.25	1914	1073.5	1519.25	926	1361.75	2213.25	1540	1495.25	3574.5	606.75	1100.25	1824	1273.75	1762.75	1030	2598.5	3794.25	1158
8518	IKBKAP	231	204.333333333333	361.333333333333	373.333333333333	240.833333333333	473.833333333333	169.166666666667	193.833333333333	178	316	313.333333333333	327	159.166666666667	297.5	188.333333333333	893.833333333333	216.5	206.5	123.833333333333
79065	ATG9A	601	441.5	604	1078	975	835	914	1392	971	1303	785	842	1323	877	891	1364	389	541.5	332.5
1442	CSH1	31.0833333333333	35.5833333333333	30.9166666666667	39.6666666666667	33.3333333333333	76.3333333333333	586.333333333333	60.4166666666667	30.75	233.25	26.25	30.6666666666667	76061.5	56.1666666666667	38.9166666666667	32	36	61.6666666666667	59.6666666666667
10450	PPIE	519.333333333333	641.333333333333	487.166666666667	434	454.333333333333	428.5	491.333333333333	624.166666666667	492.5	674.833333333333	397.333333333333	513.5	396.833333333333	581.833333333333	466.333333333333	602.333333333333	441.666666666667	374.5	584
6903	TBCC	512	453.5	276.5	458	251.5	111.5	456	555	123	702	416	443.5	291.5	316.5	234	163.5	97.5	240	80
23644	EDC4	662	133.5	253.5	86	163.5	126.5	170	259.5	127.5	413	242	131.5	72	159.5	194	287.5	62	92.5	107
6515	SLC2A3	236	224.166666666667	471.833333333333	124.666666666667	279.5	281.833333333333	1240.5	310.333333333333	138.666666666667	234.666666666667	185.666666666667	189.5	315.833333333333	292	399.166666666667	168.5	130.833333333333	200.5	231.666666666667
3300	DNAJB2	312	300	282	302	841.5	405.5	555	259	191.5	1256.5	418.5	763	419.5	184.5	580.5	512	120.5	259	136.5
10982	MAPRE2	1009.16666666667	595.333333333333	436.666666666667	349.666666666667	1373.16666666667	616.666666666667	386.5	415.5	491.166666666667	277.666666666667	239	404.5	371.5	339.833333333333	403.833333333333	246.5	370	334.666666666667	203.5
34	ACADM	272	361.5	555.5	986	538.5	688.5	295.5	289	1644	464.5	656	1261	168.5	482.5	402.5	458.5	621.5	559.5	514.5
9768	KIAA0101	3001.5	1055.5	457	1377.5	371	488.75	479.75	965.25	435.5	698.25	388.75	391.25	378.5	692.5	368.25	404.5	374.5	338	635
23650	TRIM29	913.333333333333	1862.33333333333	290	662.333333333333	297	261.666666666667	382	439.5	252.5	1064	177.666666666667	294.333333333333	1412.16666666667	299	377.333333333333	382	510	1532.5	271.666666666667
6629	SNRPB2	1190.5	1010	1061	664	790	1017	868	930	785	870	1124	1232	1164.5	1104	801	1017	739	785	1042
6744	SSFA2	469625	471125	481875	519	538625	501125	472625	373.5	540.75	394875	606	444.25	710.25	506.25	687.25	516.75	685375	645	461
6616	SNAP25	331.25	437.75	312.75	510.25	13416.25	403	330.5	660.75	456.5	339.75	569.25	441.5	251.75	412.5	387.25	552	661.25	341	743
7127	TNFAIP2	1059.75	1398.5	1814.75	451.5	459	970	1623.5	579	672.5	676.25	539.25	560.25	1150	709.25	400.75	662	738.5	883.75	661
9474	ATG5	268.666666666667	323.166666666667	408.833333333333	368.5	349	342.666666666667	238.5	350.666666666667	386.166666666667	352.833333333333	385.166666666667	481.5	289.666666666667	436	290.666666666667	308.166666666667	419.166666666667	384.5	272
5528	PPP2R5D	1561	973.5	716.75	1305	1207.75	1165.25	1167	1897.5	1183.5	1475.5	1243	1397.5	977	1354.25	1108.5	1126.25	1066	971.5	1007.5
1739	DLG1	287	332375	339125	356625	570125	266	239.5	375875	235375	454375	404.25	475875	292	459.25	333.5	271875	374625	401.25	269.5
1400	CRMP1	572.5	578	541.5	877	2262	809	808	1323.5	943.5	531	524.5	436.5	871	380	629.5	489.5	394	642	921.5
9275	BCL7B	633.5	489	335	316.5	271	365.5	629	622.5	157.5	530.5	235.5	522.5	687.5	542.5	462	530	385.5	91	140.5
22877	MLXIP	772	321	272.75	266.75	205.5	337.5	324.5	402.75	372.5	414.5	359	560.25	430.5	477.25	633.75	288.5	288.75	355.5	404.75
4292	MLH1	1578.5	1328.5	1368.5	1314	995	774.5	1193	962.5	815	1203	1135.5	1293	1333	1208	827	1867.5	942.5	982.5	1443
10664	CTCF	2183.5	996	1046	735.5	806.5	670.5	1022	668.5	562.5	1147.5	888	996	1176	242	695	529.5	796	696	688.5
23760	PITPNB	1823	1735	2053.5	2064.5	2135.5	1222.5	1812.5	1684	1164	1757	1876.5	1874.5	1424.5	1562.5	1295	1240.5	1254.5	1442	956
9806	SPOCK2	3023.25	1388	1587	629.5	2006.75	1126.5	1438.25	733	1101	780.75	619.5	691.5	481.75	540	563.75	799.25	502.25	576.75	320.5
5652	PRSS8	411.5	521	329	801.5	198	180.5	1237	280	1088.5	1445	272	1223	2495	201.5	770	252.5	371	1261	132.5
4089	SMAD4	322.5	205.5	234.25	287.25	205.5	200.75	215.25	262.25	218.5	362.25	429.5	343.75	410	266	184	207.5	321.75	303.75	260.5
2582	GALE	200.5	399.5	243	579	320	269.5	372.5	507	389.5	504	217.5	194.5	616.5	310	269.5	270.5	385.5	635.5	435
5635	PRPSAP1	1563.5	1419	1025	2019	1380.5	1479	1240	1428	1731.5	1191	1110	1968.5	1295	1287.5	1091.5	1546	1914.5	1960.5	1075.5
1432	MAPK14	507	408625	398.25	499	325875	339375	465125	471.5	425.25	423125	469.75	414	614.5	419	452875	278.25	307.75	348625	422
3659	IRF1	1442.5	1159.5	1782	1045	587.5	758.5	1403.5	1448.5	728.5	941	578	876	1728	866.5	1296	767	861.5	1566	845.5
1719		260	292125	171625	450625	215.25	175.75	86875	254.25	176875	140.75	166.5	310125	136875	253.75	149875	217625	245875	137125	314.5
8772	FADD	339	293	54.5	394.5	152.5	299	466	840	452.5	254	331	280.5	646	494	208	149	253.5	304	520
25978	CHMP2B	171.5	244.666666666667	375.333333333333	233.166666666667	407.833333333333	194.666666666667	324.833333333333	226	176.166666666667	670	653	895.166666666667	640.166666666667	380.833333333333	463.5	216	243.5	526.833333333333	298.833333333333
3156	HMGCR	110.5	187.5	155.25	694	480	1010	318.75	102.75	177	274	240.75	385.75	188.25	162.5	255.75	213	117.5	137	68.25
9255	SCYE1	315	694.5	656.5	588.25	449	367.5	498.5	500.75	310	364.25	618	712.5	430	547.5	544.5	454.5	726	585.25	616
2764	GMFB	417.75	791.25	771.5	485	1414.25	520.75	596	867.5	501	543.75	691.75	776	745	875.75	564.5	420.25	593.75	614.25	520.75
5580	PRKCD	296	434	175.5	113.5	161.5	443.5	616	223	327.5	744	78	590.5	497.5	232.5	116.5	245	174	95	122.5
10791	VAMP5	869.666666666667	804.666666666667	707.666666666667	344.333333333333	65.5	206.166666666667	892.166666666667	621.333333333333	849.166666666667	440.166666666667	194	520.5	1450.33333333333	258.666666666667	509	140	493.166666666667	570	174.166666666667
8874	ARHGEF7	2048.5	1209	994.25	876	1008	955.75	1147.25	988	1037.25	1382.25	836.75	1097.5	1139	982	905.75	939	834	855.25	923.25
9217	VAPB	316	288.5	284.75	527	384.75	510.25	272.5	522	322.5	478	470.5	517.75	406.5	545.25	473	270	288.5	284.75	248
51232	CRIM1	212.25	133.25	502.75	174.5	290.75	216.25	471	719.5	554.75	395	834.75	415.75	5223.5	936	299.5	165.75	316.75	413.25	255.75
25949	SYF2	732	512	630	293	204.5	216	548	93	496.5	826.5	1092	1213	580	115	547	127	801	424.5	101.5
2947	GSTM3	809.5	468	533	1277	1505.5	1173	805.5	1592	3804.5	1203	852.5	1466	538.5	1912.5	1023.5	10033	630.5	697	627
4638	MYLK	461	411	1183	655.5	729.5	604	2480.5	183.5	846	11862.5	14557.5	612	1983.5	242	492	1922	603.5	1512	6065
10445	MCRS1	624.5	402.5	345	444	439.5	224.5	478.5	1374.5	321	356	361.5	978.5	650	447	272	655.5	194.5	140	447.5
6782	STCH	150.75	100.25	205.75	294.75	283.5	180.75	175.25	346	134.5	246.25	325.5	287.5	178.5	321.75	166.5	191.25	247	231.25	421
26097	C1orf77	1098.75	649.5	728.5	685375	502.25	446625	637125	925.75	388125	711.25	536.5	859375	606.25	565875	426375	461.5	394375	414625	395375
8658	TNKS	172	162	310.75	220	338875	200125	209	203.25	218125	273.75	258625	295.25	246	250.5	229	207875	218.75	186.75	255
11161	C14orf1	241.5	207.333333333333	165	479.333333333333	271.333333333333	519.166666666667	423	283.333333333333	229.166666666667	400.5	254	312.666666666667	365.666666666667	220	146.833333333333	799.666666666667	120.666666666667	275.666666666667	190.666666666667
29907	SNX15	984.5	522.25	596	819	1128.5	1106.75	1124	1837.75	948.25	933.75	785.75	754	1003	854.75	751	1169.5	860.25	695	721.5
6840	SVIL	434	420.5	528375	356625	277125	357	532375	674	426875	801125	1318	824	497375	1108375	399	449.75	575375	677375	959.5
6634	SNRPD3	908.5	634.5	564.75	341.25	188.5	224.75	539.25	422.5	331.25	370.75	226.5	539.5	527	730	467.75	401	338.75	376.25	203.25
4140	MARK3	367.75	432.5	537.75	446	521.75	443.75	420	356.25	350.75	442.5	440.25	627.25	386.5	400.75	425.5	451	407.25	342.75	411
22839	DLGAP4	229.333333333333	296.333333333333	298.5	244.666666666667	398.333333333333	492	428.5	721	439.666666666667	386.666666666667	333.333333333333	384.333333333333	387.666666666667	517.5	301.333333333333	370.666666666667	332.666666666667	324	416.5
1455	CSNK1G2	869.25	745.75	868.25	417	502	719.75	800.25	737	526.5	698.25	369.5	610.25	548	527.75	486	946.25	339	496.25	393.25
1382	CRABP2	454	712	309	358	375	400	434.5	735	377.5	887	649	539.5	715	473.5	635.5	435	660.5	493.5	405.5
55308	DDX19A	445.333333333333	298.333333333333	358.333333333333	277.333333333333	237.666666666667	257.5	370.333333333333	494.833333333333	274.5	480.333333333333	220.166666666667	346	429.666666666667	402	230.166666666667	391.333333333333	169.5	215.333333333333	215.333333333333
10473	HMGN4	1391	1272.33333333333	1249.66666666667	516.333333333333	679.666666666667	851.666666666667	1033.33333333333	771.166666666667	1070.66666666667	1303.16666666667	1348.33333333333	1557.33333333333	1113.16666666667	601.5	1064.33333333333	641.5	1086.33333333333	957.5	735.666666666667
2305	FOXM1	722.75	456.75	547.75	310	287	271.5	271.25	452.25	359.75	361.5	219.75	382.25	272	326.5	213.5	625.25	430.25	340	418.25
3304	HSPA1B	4133	744.5	4257.5	2946.5	839.5	1867	5803	1325	1844.5	4969	5890	1675.5	1248.5	697	5394.5	818.5	683.5	3638.5	883
10048	RANBP9	487.5	484.166666666667	569.333333333333	491.166666666667	776.333333333333	411.5	480.5	632.333333333333	414.5	699	645.333333333333	586.333333333333	1113.33333333333	615	408.5	1853.66666666667	542.666666666667	572.666666666667	532.5
4799	NFX1	330.666666666667	422.5	410.333333333333	333.833333333333	300	289.666666666667	308	240	214	267.333333333333	231.333333333333	349.333333333333	203.166666666667	325.833333333333	285	300.166666666667	187.666666666667	296.833333333333	340
5441	POLR2L	1664.5	810.75	981	1419	659	1112.25	2238.25	3902	1182	1852	719.25	2087	932.5	2979.25	1222.25	676.75	1053.25	766.75	520.25
203	AK1	297.75	261.75	502	700.75	736	396	1014.5	2841.75	368.75	538.5	391.75	1184.25	259.5	1189.25	423.25	646.25	480.25	591.5	387.75
7298	TYMS	6901.5	1645	839.5	1962	532.5	403.5	611.5	1947.5	316	826	323	461	957.5	1441.5	604	2105.5	467.5	475.5	870.5
5164	PDK2	335.5	312.25	221	621.25	500	429	484.25	924.25	944.5	472.25	273.25	581.75	480.75	409	320.25	369	236.25	391	263
6742	SSBP1	566.75	671.25	590.5	495.75	390	363.75	421.5	613.25	350.5	509	605.5	607.25	516.75	939.25	476.75	518.5	461.25	403	435.75
2647	BLOC1S1	1723.5	1082.5	1594	1750	1447	1420	1357	2284.5	1937.5	1118.5	859.5	1766	1490	1563.5	958.5	885.5	914	951.5	1055.5
51573	GDE1	525	333.5	432	643	981	475	1219.5	643.5	873	1000.5	453	702	976.5	811.5	404	477.5	405.5	791	437
23484	LEPROTL1	1353	757	1008.5	642	780.75	1003	1029	820.25	586.25	868.75	646.25	646.75	1944	656.25	573.25	847.5	713.5	614.5	731.75
2029	ENSA	1228.83333333333	871.833333333333	767.833333333333	532.333333333333	1275.66666666667	762	914.833333333333	578.166666666667	736.5	668.833333333333	783.833333333333	1069.66666666667	1610	759.5	757.333333333333	445.666666666667	538.166666666667	846.333333333333	531.5
3664	IRF6	1345	1245	622	1188	856	1064	1075	567.5	1763.5	1810	623	1168	1652.5	713.5	1488	948	1759	1972.5	698.5
6284	S100A13	1463.5	1466.5	2151.5	1256	2227	1324	2283.5	2841.5	1572	1246.5	1413	4021.5	1930.5	2977.5	1458.5	1397	1481.5	1895.5	2201
8204	NRIP1	224.75	284.25	258.75	215.5	326.5	290.5	215.5	193.5	182.75	615.5	825	362.25	206.5	702.25	332.5	236.5	222	317.75	306.25
27336	HTATSF1	288.75	338.75	308	219.5	399.25	253.25	190.5	284.25	195.5	212	454.75	426.5	325.75	404.75	356.25	366.75	263	214	310.25
102	ADAM10	376	410.166666666667	628	302.333333333333	398.833333333333	250.166666666667	353	706	248.666666666667	642.5	574.833333333333	631.833333333333	580.333333333333	916.166666666667	394.166666666667	270.333333333333	427.166666666667	454.333333333333	395.833333333333
2990	GUSB	1711.5	1111.5	1713	1935	614.5	821.5	2050	933	1200	1488	998.5	1374	2611.5	598.5	914	1029	682.5	1081	752.5
9874	TLK1	97	194.5	252.5	168.5	246.166666666667	115.833333333333	101.666666666667	112.5	141.666666666667	129.333333333333	191.5	244.333333333333	260.5	182.5	196	236.833333333333	219	182.333333333333	180
3340	NDST1	333.25	360.5	418.75	406.5	455	507.75	500.5	663.25	551.5	342	172.5	619.75	393.75	862.75	418.75	429.25	447.5	222.5	716.75
2059	EPS8	210.5	205	544	345.5	405	380.5	567	840	466	665	2681.5	798	656.5	627	533	387.5	379	654.5	646.5
9282	MED14	267.5	187.75	139.25	160875	209	184125	208.5	270625	139.5	267375	269	302875	177.25	223.5	227.5	176.25	185625	213375	323875
1503	CTPS	625	563	267	572.5	461	520.5	348	499	541	366.5	723	335	473.5	527	377	698.5	856.5	292	448.5
10463	SLC30A9	188	404.5	386.5	372.5	565	306	241	456	527.5	493	530.5	671.5	242.5	603	447	303.5	489.5	493.5	527.5
2776	GNAQ	497.5	421.25	471875	649125	888125	771625	457875	622	522125	709875	588875	606375	592.75	609875	387.75	459625	486125	870	527875
4204	MECP2	356.833333333333	235.666666666667	231	235.5	408.333333333333	347.666666666667	238.833333333333	240.666666666667	239.666666666667	442.5	249.333333333333	294	164.833333333333	207.833333333333	245.5	158	195.833333333333	280.833333333333	161.833333333333
5352	PLOD2	140.75	180	139	348	252.5	254.5	319.25	2145	210.25	307.75	628.25	1713.25	255.5	6717	218	176.75	245.25	335.5	584
3661	IRF3	1273	1063	1545.5	677.5	471	597.5	1013.5	737	603	1202	560.5	1327.5	503	615	712.5	351.5	337	407.5	421
6311	ATXN2	612.5	430	431	490.5	731.5	860.5	617.5	803.5	745	986.5	805	448.5	1070	794.5	510.5	695.5	269	792	369
55837	EAPP	642.5	508.5	484.5	280.5	439.5	234	462	355.5	275	506.5	629.5	732	532.5	421.5	529	475	541.5	431	356
23523	CABIN1	1152	863.5	1049.5	419	876.25	691.25	911.75	856.75	766.75	531	542.25	1448.75	643.25	622.5	519.5	793.75	426	708.25	643
4067	LYN	381.833333333333	1254.33333333333	743.5	402.666666666667	273.333333333333	364.5	701.333333333333	323.5	253.666666666667	389	273	614.666666666667	1693	405.666666666667	498	259	512.666666666667	632.666666666667	423.333333333333
5054	SERPINE1	316	79.25	211	301.75	74.75	453.75	2025	10903.25	178.75	210.75	120.75	265.5	7747.75	27685.25	380	102.75	160.5	292.25	308
10513	APPBP2	248.5	215	263.333333333333	205	368.666666666667	297.333333333333	279.5	212.333333333333	137	455	467.166666666667	422	540.333333333333	301.833333333333	209.5	419.333333333333	266.333333333333	337.666666666667	298.333333333333
124641		391.5	93.5	106.25	180.5	137.75	224.5	368	517.5	345.5	557.5	80.5	237.75	291	179.75	177.5	212.75	210.5	103.25	78.25
11073	TOPBP1	343	520.5	495	156	320	328	208.5	276.5	207.5	345.5	396	307.5	194	222.5	285	428	441	252	513
5440	POLR2K	395.75	359.5	392	442.5	544	449.5	332.5	519.5	427.75	376.25	379.5	551	384.75	463.75	362.75	349.25	359.25	478	385.25
7844	RNF103	338.5	778.5	658.5	555	1136	803	668.5	415.5	281.5	985.5	1159	1013.5	1591	823.5	819.5	799.5	220	898.5	536.5
3383	ICAM1	631125	669375	817	739125	521875	698375	1467125	734	682625	459625	392.5	466	517	1640	625.75	410375	459125	497625	546.75
8498	RANBP3	238.5	165.5	173	180375	221875	266125	303875	342.25	134625	312.5	187	295875	206625	203375	126.25	254875	107.5	102	249875
403	ARL3	295.75	559	326.25	430.75	658.5	434	398.5	575	445	478.75	502.25	606	307	674.75	537.5	505.5	368	346.5	800.5
8295	TRRAP	577.666666666667	375.833333333333	340	224	283.166666666667	225	389.333333333333	408	276.333333333333	516.833333333333	364	324.5	357.666666666667	273.833333333333	222.333333333333	331.833333333333	234.666666666667	264.5	306.666666666667
7128	TNFAIP3	2437.5	1630.25	2493.25	576.5	397.5	908.75	2222.25	1048.75	758.5	1093.5	864.75	841.25	1449.75	2401.5	689	587.5	915.25	1600	456
4221	MEN1	1126	970	762	1106.5	867	849	905	783	877.5	946	587	919	895	800	602.5	616.5	573	699	947.5
4893	NRAS	657	747.5	797	696.25	1106.25	874.5	791.5	837.5	786.25	819	1027	1897.75	751.5	2048.25	1199.25	1183	841	828.75	742.75
6223	RPS19	18811	15280.3333333333	18585.1666666667	10442.3333333333	3243.83333333333	6760.33333333333	17011.5	14218.8333333333	3369.83333333333	16651.5	12158	12092.1666666667	6978.33333333333	17273.8333333333	13465.1666666667	4868.16666666667	10121	5301.83333333333	10253.1666666667
9772	KIAA0195	761.5	359.5	665.5	464.5	727	790.5	554	968	660.5	680.5	569.5	879	855.5	663	431.5	620	587	466.5	544.5
9926	LPGAT1	182.5	256	464	304.5	344.5	310	267	338	90.5	228	333	523.5	189	391.5	506.5	184.5	301.5	271.5	458.5
322	APBB1	661	791	528	649	1462	824.5	677.5	383	825	540	380.5	659.5	568	496.5	829	447.5	522.5	637.5	508
64844	MARCH7	200.75	438.25	415.5	309	293.75	260.75	284	253	168.5	355.75	572.75	571	252.25	403.25	338	448.75	437.75	324	322
7873	ARMET	1702	1277	1402	3238	414.5	872.5	2277.5	1606	922	2144.5	1025.5	2661	2308	2165	1990	1093	821	1616.5	1183
9792	SERTAD2	1125.25	629.75	593.5	398	309	385.25	434.25	457.25	308	603.25	502.5	497	832.75	529	331.25	372	502	668.5	369
8799	PEX11B	982.5	778.5	631	816.5	860.5	626.5	611	826.5	944	703	719	805	825.5	668.5	526	790	755	867	690.5
5699	PSMB10	1602	813.5	859	464	239	119.5	1144.5	423	86	876.5	247.5	317.5	476	116.5	369	83	184	347.5	96.5
3709	ITPR2	196875	313.75	272625	265.25	220375	194	139875	221.25	174	322.25	204375	249.75	154.25	279375	147.5	182625	367.25	211	243125
7456	WIPF1	531.833333333333	942.166666666667	1038.5	279.666666666667	308.5	284.5	356.333333333333	375	381.666666666667	265.833333333333	391.833333333333	296.333333333333	317.166666666667	407.666666666667	259.333333333333	221.5	482.333333333333	417.666666666667	313.833333333333
86	ACTL6A	387	289.5	267.5	245	149	214.5	209.5	164.5	137.5	403.5	382.5	369.5	174	253.5	192.5	429	293.5	165.5	276
7922	SLC39A7	243	162.5	304	389.5	259.5	269.5	335.5	759.5	337.5	849	297.5	512	391.5	737	336.5	276	271.5	698.5	365
1948	EFNB2	530.75	507.5	543.75	428.5	511.25	332	1162.75	627.5	556.5	1076.25	582	499.25	719.5	159.25	223	276.75	385.5	465.25	398
5604	MAP2K1	1232	1116.5	1219	895.5	1982.5	635	1340	1144	719	1270.5	474	638	1326	1072	742	433.5	569.5	859	547
8566	PDXK	536.166666666667	319.666666666667	376.5	602.5	475.333333333333	484.666666666667	876.666666666667	673	658	792.333333333333	294.666666666667	566	919.333333333333	677.5	535.833333333333	2793.16666666667	437	418.166666666667	331.166666666667
467	ATF3	718.5	426.5	1342.5	744.5	453.5	784.5	1759.5	707	1276.5	1047	1385	948.5	3013	705.5	1419.5	537.5	739	2297.5	1040
8813	DPM1	897.5	832	1130.5	659	522	664	706	704	436.5	893.5	1341.5	880.5	801	1130	969	810.5	714.5	901	270
4008	LMO7	64	81.25	67.25	110.75	162.25	38.75	88.25	146.75	155	139.5	156.25	124.5	58.75	215.5	154.5	71	179.25	137.5	278.25
6390	SDHB	486	499.75	455.75	646.75	468.25	563.25	483.25	1029.5	623.75	439.75	359.25	372.25	517.25	686.25	440.5	473.25	382	319.5	534.5
10922	FASTK	752.5	501.333333333333	761.833333333333	857.666666666667	413.666666666667	387.333333333333	912.833333333333	1209.16666666667	573.833333333333	882	506.333333333333	922.333333333333	763.833333333333	746.333333333333	333.166666666667	308.833333333333	353.5	396.333333333333	268.833333333333
5921	RASA1	446	736	1092	487.5	942.25	379.25	555.25	486.5	318.25	537	852.25	958	6861.5	784	687.75	910.25	757.5	641.5	531.75
2958	GTF2A2	1133	548	649.5	403.5	629	523.5	593	1153.5	681.5	823	647	705.5	728	948	601	3845.5	913.5	700	617
4864	NPC1	399.5	425.5	420	282	435.25	1135.25	567.75	336	220.75	359	352	334.5	857	378.75	363.75	329.25	536.75	237.75	1006
2961	GTF2E2	822	478.5	638	286.5	338.5	544	479	576	226	380	474	600.5	447.5	996	586	656.5	171.5	400	149
7375	USP4	1360.5	1245.33333333333	984.666666666667	755.5	911.833333333333	869.5	998.166666666667	1006.66666666667	667.833333333333	899	741.333333333333	982.833333333333	970.833333333333	903.166666666667	905	1152.5	779	721.166666666667	952.5
8731	RNMT	338.75	437.5	568.75	345	504.5	336.25	293	323.75	312.25	337.75	397.25	460.75	416.75	263.5	248.5	353.25	460.5	327.25	413
558	AXL	605.5	351	462.5	299.5	428	583.5	760.75	1609.75	340.25	313.25	774.25	480.5	874.75	1236.25	288	646.25	358.25	525.5	684
8743	TNFSF10	206	523.666666666667	732.333333333333	417	167	210.333333333333	417.166666666667	132.333333333333	466.5	799	352.166666666667	402	721	160.333333333333	304.166666666667	113.333333333333	548.833333333333	813.833333333333	217.166666666667
29890	RBM15B	1467.5	740.5	712	1223	934.5	879	1187	866.5	818.5	990	1023	1459.5	857	970	770.5	1155	792	869	1335.5
6632	SNRPD1	679.25	538	390.25	336.25	336.25	228.5	262.75	432	250.5	397.25	387	346.25	335.75	572.25	393.75	378.5	182	309.5	214.25
7343	UBTF	519.75	269.5	442	228.5	270.25	268.25	248.25	448.25	181	304.25	276.25	266.5	353	289.5	210.25	164	201	168.75	335
9263	STK17A	330.166666666667	646	790.166666666667	407.166666666667	268	295.833333333333	310.333333333333	410.166666666667	303.5	330	277.166666666667	261.833333333333	590.666666666667	463.166666666667	338.333333333333	389.333333333333	385.333333333333	304.333333333333	502.166666666667
9943	OXSR1	741.5	711	605	397.5	493.5	678	461.5	560.5	540.5	697	459.5	615.5	625	840	529	555.5	509	498.5	625
11051	NUDT21	655.5	467.5	377.5	564	239.5	393	440	711	336	408.5	327.5	238	509	433.5	383	1230.5	380	393.5	288.5
9725	TMEM63A	354.25	286.25	284.25	354375	294.25	226.75	201	295.25	265125	407	178	172125	226125	187625	301375	149875	287625	252375	321.25
649	BMP1	217.5	194.75	230.5	387875	241375	340.5	404.5	721875	238875	221875	369.25	394375	2410.75	746625	205.5	197.5	195375	214	425375
7726	TRIM26	1337.5	1190.5	851.5	1010	693	910	902	1076.5	1058	1007.5	569	845	981	431.5	684	596	698.5	1099	346
8446	DUSP11	1554.5	1016	1198	724.5	732.5	813	1016	478	847.5	1029.5	1077.5	976	981.5	712	620.5	961.5	848.5	1145	651
10140		427.5	350	487.5	1463.5	537.5	3980.5	938.5	725	981.5	2460.5	1126.5	1245	423.5	424.5	1042	482	1249.5	1626	421
9133	CCNB2	2287	1165.5	339	1069.5	252	347	420	945	306.5	252.5	247.5	321	389.5	578.5	428	2293	264.5	258	308.5
7372	UMPS	565.5	462.5	337.166666666667	504.5	267.166666666667	489.333333333333	409.333333333333	596.833333333333	331.333333333333	390.666666666667	291.5	416.833333333333	597	457.5	365.666666666667	378.833333333333	410.666666666667	465.333333333333	294.166666666667
8349	HIST2H2BE	1249.5	713.5	915	761.5	908.5	730.5	1322	1385.5	852	3878.5	697	1068.5	1990	823.5	653.5	789.5	1043.5	892	1136
2331	FMOD	979	1124	1864	1099	848	1334	1981	1316.5	1076.5	1971	2091	3200	2165.5	772	1008	1086	1024	4352.5	1619.5
10282	BET1	299.5	444.5	460.5	416	348	505.5	301	406	533	547.5	428.5	549	1138	771.5	390.5	401	569.5	393	510.5
1947	EFNB1	112.5	77.5	96	93.5	111.5	261	157.5	243.5	93	59.5	96.5	147.5	336	147	109	97.5	338	145.5	197.5
1159	CKMT1B	426.5	765.5	272.5	190.5	1753	419.5	314	476.5	392.5	566.5	291	567	620.5	701.5	727	335	774.5	627	607.5
9692	KIAA0391	774	413.75	403	630.5	466.25	577.25	403.25	507.25	514.25	472.25	377.75	550.25	372	615.75	554.25	634.75	533.5	507.5	495.25
790	CAD	887	386	286	227	119.5	254.5	424	570	213	437	467	726	385.5	403	232	305.5	61.5	121	154
5770	PTPN1	526.166666666667	670	533.166666666667	505.166666666667	336	462.5	542.5	507.5	494.333333333333	458.166666666667	434.666666666667	443.5	729.833333333333	485.833333333333	313.666666666667	396.833333333333	406.666666666667	448.5	512.666666666667
8881	CDC16	822.166666666667	974.833333333333	1407.33333333333	833.5	807.166666666667	667.166666666667	891.666666666667	635.666666666667	470.333333333333	834.333333333333	1041.83333333333	1227.83333333333	832.166666666667	1045.33333333333	1075.66666666667	970.5	779.833333333333	702.5	697.666666666667
3485	IGFBP2	930.5	331.5	373.5	2583.5	357.5	733	1493	1339.5	702.5	3687	1471.5	668	2575	124	1522.5	750.5	247	1222	1603
26136		679.25	757.5	580.75	295	235	227.5	788.75	633.5	370.25	1274.25	1500.75	1209.5	1029.25	872	646.75	820.75	707.5	922	312.75
2673	GFPT1	304.25	507.75	356.5	485.5	355.75	505	532.5	382	391.75	1121	523.5	705.25	1320.25	912.75	1368.5	991	735.5	981.25	477
2308	FOXO1	711.75	1236.25	486	299.5	317	454	648	416.5	480.25	593.25	1398.5	888.5	817.75	566.5	615.25	540.5	261.75	606.5	1003.25
5430	POLR2A	501.333333333333	433.5	363.833333333333	348.166666666667	364.166666666667	453.833333333333	372.333333333333	413.5	245.333333333333	402.166666666667	231.666666666667	470.5	384.166666666667	357	257	603.833333333333	249	259	244
3978	LIG1	936.5	540.5	464	422.5	157.5	168.5	269	202	86.5	500	276	467.5	294.5	260	212	377.5	91.5	155.5	297.5
3459	IFNGR1	643.75	2014	2052.25	395.5	706.5	701.75	1824.25	654.75	394.5	931.75	1085	1145	2218.5	585	1262.25	657.5	1410.5	976.75	1023.25
4052	LTBP1	190.75	236.75	195	251	189625	271875	340.75	449375	291.5	328	553.5	217.75	967625	602.5	209.75	305.75	253	367.5	362.25
27250	PDCD4	419375	649125	756875	407625	268875	193125	238.75	278125	181625	428375	604125	933.5	1143.25	217125	1325125	274875	1213875	952.75	387125
11142	PKIG	913	900.5	1058	897.5	1016	1359	2393.5	2531	1578.5	1666.5	1887	1922.5	2009.5	823	807.5	1251.5	761	894.5	1722.5
8974	P4HA2	589.5	472.5	397	555.5	421	610	1181.5	2360	1829	776	1063.5	707.5	1385.5	3770	1787	576	678.5	930	961
9322	TRIP10	547.5	666.75	658	546.5	584	730.5	869.5	1123.5	814.25	920.75	705.25	1162.25	849.75	1219.5	729.5	715.25	599	723.25	702.5
10682	EBP	579.833333333333	476.333333333333	240.5	2441.33333333333	191.166666666667	1796.83333333333	521.333333333333	884.166666666667	694	552.333333333333	50.8333333333333	246.333333333333	139.166666666667	307.833333333333	193.833333333333	206.166666666667	162.166666666667	184.5	143.333333333333
25804	LSM4	973.833333333333	431	459	519.333333333333	421	555	753.333333333333	1133.66666666667	608.833333333333	892.833333333333	345.5	760	547.5	576.333333333333	371.5	689.5	271.833333333333	380	343.833333333333
5257	PHKB	420.5	720.5	763.25	533	529.25	601.5	351.5	431.75	435.25	586.5	567	973.75	453.75	491	573.5	511.25	677	493.75	291.25
95	ACY1	215	205	214.5	7200.5	230.5	753	478	700	12376	986	256	774	268.5	550.5	160	171	321	214	451
5567	PRKACB	776.5	956	1183.5	466	3227.75	410.25	415.25	425.75	434	681.75	869.5	808	175.25	526.25	402.25	344	1069.25	805.5	272.25
8503	PIK3R3	459.25	380.25	377.75	225.25	559.75	408	470.5	356.5	286	542.75	545.25	441.25	419.25	327.25	354.75	904.25	283	492.5	422
6575	SLC20A2	194.5	184.5	279.5	234.5	399	159	296	525.5	435.5	614.5	228	1167	330	207	104.5	304.5	427.5	298.5	26.05.09
9101	USP8	320.5	259.5	257	289	220.5	128	170.5	163	186	259.5	426.5	333	139.5	148.5	236.5	359	292	157.5	458
9452		6881	659	1289.25	283.5	916.5	260.75	1133.25	346.25	343.25	1076.5	1330.75	2018	346.5	305.25	296.5	384.5	873.5	814.75	351.75
2634	GBP2	529.5	707	1257.5	282.5	249.5	757	651	387.5	239	323	1006.5	464.5	487.5	636	571.5	361	842	453.5	1020
7485	WRB	470.5	379	502	456.5	1594.5	653	535	592.5	642.5	670	569	668.5	591	1057	536.5	1178.5	662	1041	552
24144	TFIP11	424.833333333333	315	417.166666666667	293.5	251.166666666667	240.833333333333	278	360.5	410.166666666667	320.166666666667	257.833333333333	350.666666666667	289.333333333333	265.333333333333	248.166666666667	461	275.833333333333	286.333333333333	254.666666666667
23428	SLC7A8	272	270.4	375.5	562.1	389.4	426.2	528.2	524.4	4009.2	960.8	510.4	601.2	1577.9	332	483.7	466.6	263.5	447.7	418.5
9861	PSMD6	1064.5	1096.5	969	1360	1029.5	1149	1050.5	1471	917	1608	1194.5	1300.5	1212.5	1706	1937	3350	1037.5	794.5	842.5
23518	R3HDM1	818.5	453	485.75	367.25	963.25	561.5	368	399	354.75	460.75	418	506.25	222	531.75	421.5	563	381.75	354	408.5
2817	GPC1	296	323	166.25	381	607.25	528.75	381	1391.25	108.25	982.5	247.5	271.25	377.75	606.75	324.25	435.5	173.75	469.75	259.75
25920	COBRA1	971	320	391.5	627.5	678.5	667.5	864	1206.5	427.5	1347.5	581.5	783	607	342.5	604	479	344.5	294	171.5
8625	RFXANK	655	306	288.5	79	77	170.5	463	397	322	516.5	316.5	407	275.5	302	323	49	207.5	112.5	313.5
114299		1910.75	1302	1389	445.25	595.75	494.5	1842.75	1051.25	779.75	597	1579.5	1036	2964.25	1298	606.75	327.5	1001	779.5	1007.75
23224	SYNE2	186.15	249.7	197.35	178.45	136.85	153.7	202.2	159.3	185.8	238	371.35	311.65	247.85	215.75	262.2	217.45	226.55	287.25	270.85
9475	ROCK2	282.25	374.25	637	534.75	828.75	710.5	492	455.5	737.75	442.25	744.25	456.5	384.75	472	604.5	462.25	642	626.25	407
836	CASP3	415.5	834.5	506	553.5	376	121.5	249	784	151.5	461.5	396.5	252.5	434	613.5	372.5	274	174	379.5	254
6786	STIM1	672.5	482	639.5	439.5	482.5	427.5	394.5	451.5	409	288.5	413	503.5	735.5	432	381	581	505.5	455.5	324.5
2200	FBN1	431.5	262.75	556	235	162.75	268.75	664	1797.75	153.75	326.25	1050.5	1234.25	3076	5204	252.25	373	224.5	863.25	695
53	ACP2	1430	1041	1391	2194.5	1120.5	1522	1358.5	1431.5	1835	2321.5	834	1395.5	2155	830.5	1219.5	940.5	1324	1465.5	1207.5
2354	FOSB	100.5	456.5	336.5	80.5	79	138.5	299.5	66	49.5	107	294.5	623.5	348.5	75.5	67.5	79.5	85.5	1228.5	678
901	CCNG2	719.833333333333	821.5	574.5	230.333333333333	415.833333333333	279.166666666667	472	452	726.166666666667	1155.66666666667	632	669.5	680.833333333333	385.666666666667	257.333333333333	246.666666666667	435.666666666667	414.833333333333	685.166666666667
9780	FAM38A	388.5	544	1079.5	220.5	106.5	184	1274	644.5	252	1545.5	727.5	565.5	803.5	513.5	311	69.5	190.5	275	286.5
3155	HMGCL	1098	738	1026	4959.5	733.5	1186	1429	1409	3444.5	1396.5	696	1313	999.5	1150.5	841.5	900	928	850.5	949.5
6433	SFRS8	856.5	870.333333333333	667.166666666667	556.833333333333	769.833333333333	849.333333333333	843.333333333333	421.833333333333	693.333333333333	686	616.333333333333	836.5	728.666666666667	477	667	596.833333333333	344	496.5	761.666666666667
30836	DNTTIP2	322.5	1158	974.5	648	819.5	603.5	574.5	766	177	400	758.5	1012.5	305.5	1277.5	753	901	732.5	633	1122.5
8036	SHOC2	637	810.5	774	442	719.5	467	484.5	798.5	366.5	488.5	988.5	907	496.5	992	849.5	1009.5	679.5	602	552.5
7750	ZMYM2	304.333333333333	224.833333333333	382.833333333333	111.333333333333	256.333333333333	258.166666666667	205.833333333333	152.166666666667	115.333333333333	402.833333333333	457.166666666667	396.166666666667	111.166666666667	199.833333333333	233.5	302.5	226.833333333333	266.333333333333	244.833333333333
27338	UBE2S	3157	637	159.5	903.5	408	206	642.5	2461.5	116.5	705.5	259	376	222	655	321	2073.5	63.5	229	274.5
5019	OXCT1	1154.5	424.5	736	158.5	1635	430	221.5	696	834.5	630.5	650	546.5	233	420	175.5	100.5	380.5	501	83
51763	SKIP	847.75	774.5	611.5	964.5	673.75	794.5	973.5	1196.5	787.25	753.75	460.75	823.25	817.5	660.75	411.75	792.75	295.5	614.75	644.5
23530	NNT	152.166666666667	157.166666666667	147.166666666667	202	197.666666666667	112.333333333333	104	314.166666666667	254.666666666667	98.8333333333333	124	203.5	93.6666666666667	216.666666666667	122	88.8333333333333	226.666666666667	130.166666666667	193.833333333333
4701	NDUFA7	806	84.5	228.5	408	288.5	198	407	1520.5	402	812.5	34	503.5	256	1090	395	137	61	98	52.5
27347	STK39	465.5	321	387.5	166	866.5	283.5	283.5	279.5	261.5	680.5	276	303.5	62	438	358.5	574	774.5	1061	339
7867	MAPKAPK3	1350.75	661.25	695.25	842.75	538.75	1192.25	1092	2868	1204.25	773.5	391.75	1421.5	743.25	1053.5	605.25	391.25	435.5	698.75	464.75
5335	PLCG1	906	401.5	348.25	618.75	422.5	363.75	532.75	1044	346.25	501.5	451	613.25	366.25	527.5	375	390.25	358	357.25	521.25
9701	SAPS2	513	427.666666666667	328.166666666667	356.5	525	416.333333333333	371.5	423.5	387	509.5	247.166666666667	592.333333333333	421.333333333333	357	475.333333333333	418.166666666667	179.166666666667	127	405.833333333333
10162	MBOAT5	437	392.5	421.75	525.5	336.25	462.25	465.75	468	563.75	556	277.5	471.25	522.25	371.25	405.75	368.75	398.25	366	343
3628	INPP1	1016.5	868.5	671.5	871	1363.5	1106	1418	755	561.5	925	877.5	1007.5	629.5	659	932.5	2340.5	620.5	726.5	809
11078	TRIOBP	1154.83333333333	1042.33333333333	1053.16666666667	1228	561.666666666667	1475	2115	2747.5	1091.83333333333	2494.5	1927	2195.83333333333	2200.16666666667	1577.83333333333	1011.5	842.333333333333	767.833333333333	858	918.333333333333
11346		160	434	104.5	488	133.5	1637	557.5	1281	437	48.5	256	322.5	1947.5	1146.5	454.5	263	200	308	367
22908	SACM1L	423.5	326	711.5	283	450.5	326.5	432	220.5	340.5	747	795.5	977.5	327	246	347	233.5	407.5	336	507
10427	SEC24B	465.5	484.5	441.5	360.5	420	361.5	410.5	422.5	332	621	901.5	613	695.5	582.5	464	309	386.5	455.5	331
8192	CLPP	1067	248	137.5	1446	145.5	200.5	618.5	1791.5	760	1034	214	534.5	152	684.5	85.5	319.5	130.5	215	155.5
1869	E2F1	340.5	343.25	302.25	428.75	321	384	289.5	415.75	296.75	339.5	306.25	270.25	212	255	228.75	274.75	228.25	286.75	399
6507	SLC1A3	258.5	189	586.5	141	3766.5	192.5	328.5	112.5	481.5	306	105.5	314	445	475.5	227	108	214	209	355
5566	PRKACA	552.75	320.5	500.75	723.75	697.25	1306	859.75	1245.5	432.5	655.25	373	785.5	488.75	665.25	368	505.5	120.25	324.25	457.5
1725	DHPS	607.333333333333	103.166666666667	257	182.166666666667	210.166666666667	151.333333333333	344	443.5	138.666666666667	252.333333333333	159	140.333333333333	177.5	196	157.333333333333	47.8333333333333	54.6666666666667	58.1666666666667	127.666666666667
3689	ITGB2	3434	1956.5	2958.5	716	500	548.5	3121	790.5	466	533.5	284	541.5	1546	278	506.5	432.5	669	540	576
4363	ABCC1	1287	711.25	776.5	349.25	390	507.25	636.5	682.25	460.5	734	467.25	627	501	792	351.25	798.75	529	590.25	585.75
1627	DBN1	789.25	83.75	269	86.75	443.25	110.5	580	628	295	609.5	616.25	764.25	87.5	972	231.75	209.5	106	339.25	359
10043		420.5	349.5	312	752.5	536	751.5	528	542.5	719.5	553.5	249	560.5	1070	526.5	159	422	412.5	432.5	88.5
54838		1915.5	959.5	1088.5	1327	734	1626.5	1794.5	1342.5	735.5	1756	1583.5	2387	1830	2157	723.5	906.5	1063	888	1774.5
65123	INTS3	322.1	250.2	272.3	398.1	327.6	277.1	351.6	374.5	331.5	298.3	514.4	274	251.4	271.8	257.5	344.3	233.6	373.8	288.7
4733	DRG1	1554.5	1058.5	1038	1172	1280	1811	1122	1357	1635.5	1182	1158.5	1151.5	1681	1557	1424.5	5439.5	1357	1457.5	790
10617		629.5	697	868	514	687.5	506.5	561.5	718	492	933	699.5	888.5	552	590.5	619.5	555	695	371	430.5
2548	GAA	1250.5	579	1155	1613.5	808.5	865	2299.5	1344.5	1327.5	2792	787.5	2229.5	4803.5	582	782	1435	424	968	912
6894	TARBP1	378	483.5	560	214	564.5	284	279.5	137	344	206.5	201.5	425.5	262	276	78.5	141	452	244	563.5
10614	HEXIM1	214.666666666667	172	222.333333333333	246.833333333333	238	216.333333333333	363	208.166666666667	222.5	577.5	348.5	339.333333333333	991	223	162.666666666667	146.5	94.6666666666667	220.5	250.166666666667
6760	SS18	143.6	223.8	227.5	205.9	170.1	176.6	152.2	406.1	179.6	195.9	209.1	227.4	314.1	368.2	179.1	218.4	265.1	312.3	165.1
6924	TCEB3	662375	552.5	632125	732.75	578.25	596375	745125	841625	647	674.75	445375	611.25	601875	840875	576875	675875	407.25	661	441375
196	AHR	134.5	135.5	283	108.5	35	35	344.5	320	22	316.5	324.5	380	1784.5	227	138.5	46.5	599.5	325	57
4026	LPP	547.75	995.25	500.5	748.5	500.75	938.25	667.75	700.25	702.25	2408.75	3825.5	703	684.25	1145.25	889.5	1204.5	908.5	1118.25	1832.25
6921	TCEB1	935.25	582	640.75	624.5	811.75	466	623	807.5	454.5	498.75	560.75	761.5	696	1112.5	614.25	1303.5	438.75	478.5	556
291	SLC25A4	297	272.5	162	298.5	1185	621	746.5	3073.5	730	1270	520.5	1261.5	406	1922.5	455.5	564.5	483.5	478	120.5
6692	SPINT1	98.5	362.5	91	119	88	76	989.5	179	452.5	1774	73.5	521	2086	119	914	100.5	468	757	132.5
6845	VAMP7	688	847	1080.5	756	782	775.5	548	913.5	775	829	833.5	1086	1075	1187	761.5	598	930	790	850.5
2542	SLC37A4	382	243.75	504.75	2322.25	167.25	382	458.5	192	1794.25	629.75	227	383.25	351.25	284.75	522.5	250.5	157.75	310	384.5
2877	GPX2	650.5	615	425.5	691.5	557.5	661	581	675.5	693.5	964	194.5	351.5	482	391	1432	519.5	422.5	1907.5	627.5
9648	GCC2	508.5	655.5	1020	402.5	806.5	376	446	380.5	220	888	785.5	992.5	289.5	447.5	797.5	479	438.5	425	345.5
5265	SERPINA1	259.333333333333	285	291.5	34243	204.333333333333	149.333333333333	9301	236.666666666667	2950	159.333333333333	172.166666666667	372.833333333333	256.333333333333	184.333333333333	2656.33333333333	164.833333333333	271.5	513.666666666667	169.333333333333
183	AGT	306	330	385	27316	2257.5	666	5051	2315.5	1833	510	397.5	722.5	291.5	714.5	593	418.5	375.5	410	389
10907	TXNL4A	1323.75	928.5	921.5	1314.25	1207.25	1056.5	1170.75	1512.75	1220.75	1653.25	624	1297.75	1018.5	1510	959	1149	793.5	847.25	690
10906	TRAFD1	538.25	592.75	535	437.25	426	479.25	416.75	528.25	271.75	387	309.5	366.5	420.25	535.5	382.5	566.5	468	332.75	585.25
2517	FUCA1	1050	2470	3487.5	1588.5	379.5	940	1592	313	1715.5	1768	526.5	2944.5	3724.5	227.5	879	999.5	853	1977.5	438
4713	NDUFB7	452.5	128.5	122	790.5	348	245.5	588.5	1758.5	385.5	726	302	562.5	284.5	611.5	138	167	70	312	20
8148	TAF15	214.5	289.5	442.5	432.5	385.5	399.5	197.5	616	250	357.5	226	469.5	416	390.5	490	372.5	520	480.5	471.5
11054	OGFR	693375	683625	864125	729	634.25	755125	643	784.5	753625	687.5	448875	746625	661125	731.25	593.25	494125	298375	626625	666125
4189	DNAJB9	305.75	422.75	752	1153.25	539.25	798	617.5	378.25	720.75	1057.5	844.5	911	2975.75	564.25	1119.25	641.25	731.25	994.75	745.5
10928	RALBP1	473.75	280.75	211	234.75	451.5	286.5	345.25	393.25	299.5	755.5	492.75	578.5	643.25	472.5	349.25	181	352.75	245	433.25
5279	PIGC	565	289	558.5	587	466	500.5	535.5	432.5	387	513	414.5	815	546	360.5	387.5	483.5	324.5	285	628.5
5106	PCK2	554.5	706	829	4867	344	589	794	1035	3295	790.5	419.5	894.5	603.5	713	632	876	696.5	635.5	461.5
2870	GRK6	632.25	382375	427	242.75	148	187125	234	388.5	175625	340875	225.25	305875	271.75	252	176.75	196.5	202125	246625	162375
5825	ABCD3	708.5	260.5	262	600	423	413	352.5	343.5	553.5	623.5	719.5	577	309	395	495.5	291.5	309.5	617.5	144.5
79719	FLJ11506	229.75	194	230	113	159.5	161.25	178	129	212.75	172	154.5	273.25	196.5	237.75	299.5	162.75	142.25	145.25	121
6259	RYK	476.5	426	710.333333333333	410.333333333333	287.166666666667	453.333333333333	512.666666666667	508.166666666667	415.5	649	767	759	677.166666666667	714.333333333333	485.333333333333	683.166666666667	606	635.5	536.833333333333
3251	HPRT1	1248	991.5	676.5	911.5	1740	654.5	715.5	855	763	1065	802	1060.5	591	962	1092	1769.5	670	618	555
9123	SLC16A3	303.5	264.2	228.2	244.7	163.6	246.7	475.3	969.6	197.8	505.9	227.2	490	823	976.3	254.4	427.4	272	232.3	346
10330	CNPY2	689.666666666667	538	629.333333333333	766.333333333333	650.833333333333	789.833333333333	683.666666666667	911	719	1281.16666666667	664	1115.83333333333	1459	924	905.333333333333	368.166666666667	552.833333333333	824.166666666667	434
7307	U2AF1	6114.5	1777.5	1380	1737.5	1094.5	1250	4269	2263.5	655.5	3772.5	3142.5	3463.5	2894.5	1702	2238	1889.5	608	1157.5	1037.5
3576		229.5	290.25	262.25	188.75	161.75	175.25	2984	1773.75	169.5	171.75	151.75	146.5	197.25	15452.25	294	141	381.75	1792	319.5
9909	DENND4B	1058.5	1408	1689.5	729	1120.5	769	1007	1086.5	365	500	308.5	417	617	732	582	410	512	658.5	494
5187	PER1	604.5	619	882.25	1108	835.25	1783	2054.5	1346.5	856.5	1210.75	939.25	1337.5	1154.75	1002	875.75	712.25	499	833.75	798.25
2184	FAH	407.5	154.5	195	2702.5	324	684	455	644.5	967.5	451	277.5	389.5	311.5	597	212	349.5	204.5	215	276.5
6672	SP100	231.2	344.1	372.7	191	128.2	181	166.1	267.8	135.3	204.2	267.3	236.5	141.6	289.9	215.3	135.1	307.9	219	156.1
54788	DNAJB12	368.75	342375	301.25	398.5	379.75	419625	450.5	557625	471875	542375	307.75	480875	710.75	455375	402625	399875	289.5	306.25	354.25
10775	POP4	790	920.5	517	744.5	655	680.5	713	704.5	858	930.5	516	898	719.5	837.5	619.5	738	657.5	820	358
4938	OAS1	232.25	498	449.25	250.5	211.5	216	323	332.25	269.75	228	177.25	172.5	297	209	227.25	157.75	324.75	371	232.25
991	CDC20	482125	251.75	102	176125	87.5	112.75	81.5	421375	58625	117375	76.5	83375	118	146125	81.75	372375	123.5	92875	139375
9618	TRAF4	230.75	164	56.25	132.5	78.25	125.25	250.25	183.5	203.75	230.5	101.25	300.75	105.25	229	289	165.75	110	264	112
528	ATP6V1C1	264.166666666667	385.333333333333	368.333333333333	307.333333333333	586.333333333333	380.833333333333	356	398.666666666667	500	351.666666666667	357	412.833333333333	445.5	474	378.666666666667	365.5	392.833333333333	234.5	425.166666666667
5089	PBX2	519125	493375	608.75	491625	476875	669.25	408.5	554.5	480.75	373375	418.25	458.25	614.25	432.75	488375	507	497.75	505625	469625
22918	CD93	668	576	1095	715.5	380.25	693	2153	783.25	632.75	625	958.25	998.25	3926	615.75	751.25	411.75	706.25	747.75	902.75
9267	PSCD1	685.25	517.5	597.25	201.5	323	218.5	353.5	165	135.5	787.5	178	270.75	258.5	96.5	177.5	180	313.25	359.75	97
51406	NOL7	318.357142857143	317.142857142857	325.571428571429	331.428571428571	327.071428571429	277.285714285714	331.5	475	277.214285714286	568.5	373.214285714286	600	305.928571428571	432.642857142857	481.785714285714	424.785714285714	290.142857142857	319.857142857143	243.714285714286
5519	PPP2R1B	410.6	278.2	303.8	427.7	270	359.5	267.9	369.9	255.2	360	298.2	322	318.3	399	407.9	650.1	325.1	260.4	313.8
54541	DDIT4	2685	1026	1089.5	775	536.5	2366.5	6991.5	2703	952	2770.5	1019	1087	1234.5	2363.5	5233.5	420.5	1133	3300.5	393.5
290	ANPEP	176	143	136	3760	98	165	558	810.5	4907.5	3175	60	110.5	231.5	1212.5	2332	115	48.5	255	364.5
9053	MAP7	182.166666666667	159.666666666667	83.3333333333333	222	621.166666666667	185.333333333333	174.333333333333	83.5	564.166666666667	734.833333333333	86.6666666666667	449.333333333333	313.333333333333	131	498.333333333333	682.166666666667	210.833333333333	354.333333333333	157.333333333333
4817	NIT1	1333	1480.5	953.5	2461	1638	2517	1109	1829	2570.5	1415.5	992	1796	1305	1374	1547.5	1110.5	1274	1321	367.5
8697	CDC23	404.5	450	412	368.5	269.5	204	356	378	240.5	385	436.5	351.5	426.5	440	336	327	299	236.5	317
10497	UNC13B	301	379.5	397	525	721	475	1211.5	601	1000.5	1386.5	492.5	588	419	691.5	800	594.5	565.5	649.5	401.5
2050	EPHB4	400.75	615.75	511.5	772	454.75	1078.5	735.25	1006.25	810.25	589.75	661.25	554.5	1175.75	785.25	590.75	551.5	419.25	497.25	757.25
140885	SIRPA	340	499625	441.5	409.5	998125	561125	505.5	644875	500625	368.5	265125	355	560375	684875	352.5	356125	496625	426	388
9672	SDC3	354	169.5	376	363	788.5	1538.5	432.5	172	77	696.5	610.5	103.5	997.5	477.5	66.5	69.5	92	148	112
6428	SFRS3	3576.66666666667	1909.5	1901.83333333333	1216.5	990.5	1257.16666666667	1250.16666666667	1424.66666666667	895.333333333333	955.5	1204.5	1300.16666666667	1745.33333333333	1455.16666666667	1240.83333333333	1118.33333333333	977.666666666667	1352.16666666667	914.833333333333
4927	NUP88	212	307.75	249.5	202	99.25	151.25	161.25	148.25	120.75	178	158.5	268	115	164	247.5	546.5	226.75	216.75	262
1520	CTSS	354	654	1352.75	249.5	157.75	289.25	537.5	154.75	164	196.5	134	212	401.25	210.5	367.25	183	541.5	564.25	202.25
23658	LSM5	524.833333333333	289.166666666667	259	219.333333333333	178	184.666666666667	209.333333333333	373.333333333333	158.666666666667	298.5	278.333333333333	358.833333333333	201	264	249.166666666667	173.333333333333	265.166666666667	313	225.833333333333
4683	NBN	256125	365.5	444125	280625	314.75	241.25	280.5	267375	231125	316.25	535	485.25	162	423875	325.5	266125	328.75	325375	419.5
7466	WFS1	739	505	816.5	1006	1219.5	1003	2536	1780.5	790.5	2278.5	2167.5	2743.5	1823	1040	992.5	1376.5	612	836.5	1422.5
9852	EPM2AIP1	451.5	541.5	504.5	401	649	528.5	360	233.5	274	985	1422.5	785	316	415.5	368.5	344.5	569	534.5	463.5
976	CD97	721	375	1169	39	85.5	367.5	1100	207.5	145.5	479.5	1071.5	335	646.5	124.5	59	47	250.5	380	606
2956	MSH6	340.666666666667	448.166666666667	241.833333333333	366.166666666667	222.666666666667	313	245.5	283.333333333333	177.166666666667	291.166666666667	517.666666666667	342.5	266.166666666667	315.166666666667	230	520.166666666667	164	209	214.333333333333
133	ADM	699	541	895.5	616	548	930.5	3203.5	1277	969.5	714.5	480.5	920	15632	1691	1864	398.5	449	1470	1037.5
9826	ARHGEF11	399.25	612.25	559.25	618	837.75	807.75	450.25	492	573.5	502	440.75	490	644.75	490.5	472.75	841.5	526.5	597.25	388.75
9917	FAM20B	192.75	237	291.75	241.5	396.75	358.25	267	311.5	195	332.75	444	360.25	295.75	340.5	297	188	203	266	366.25
6279	S100A8	1205.5	21868.1666666667	610.166666666667	407.166666666667	211.5	327.333333333333	4325.5	351.666666666667	218.5	428.833333333333	242	427.666666666667	1944	326	541	268.166666666667	298	857.833333333333	245.333333333333
25843	MOBKL3	495.75	733.25	528	531	872.5	1834.5	525.75	684	334	726.5	850.75	761	870.5	792	574	462.5	669	700.75	761
287	ANK2	245.333333333333	281.5	299	287.666666666667	1740.16666666667	351.5	242.166666666667	408.666666666667	862.5	294.5	406.5	409.166666666667	261.166666666667	319	242.5	376.5	271.666666666667	353.333333333333	536.833333333333
2729	GCLC	278	483.75	629.75	1004.75	555	392.25	473.75	429.75	437.75	740.5	480.5	569	483.5	404.75	562	328.5	612	1038.25	419
5326	PLAGL2	505.75	441.5	403.5	701.75	355	397.25	512.5	518.5	322.5	551	415.25	531.5	466.75	428.5	441	733.25	383	399.5	299.25
51594	NAG	418.5	157	200	129	507.5	305.5	262.5	390.5	536.5	823	634	490	411.5	597.5	532.5	620	252.5	227	387.5
59286	UBL5	1793.5	482.5	359.25	364.5	838.25	688	784	986.5	664.75	845.5	329.5	609	489.5	838.75	343.5	616.75	263.75	338.75	321.5
5252	PHF1	1213.25	1018.25	1916.75	902.5	1129.75	1375.25	1307	1302.25	1047.5	1241.75	1104.5	1715	1017.75	868.5	1206.25	1906	972.75	1108	1227
1652	DDT	711.5	340.5	325	2187	352.5	499.5	696.5	974.5	962	1978	338	793.5	437.5	666.5	435	189	290	364.5	107.5
8803	SUCLA2	225	210.5	247.5	231	747.5	338	272	173.5	314.5	273	651.5	885	183	540.5	396	297.5	333.5	307.5	251
274	BIN1	864.5	622.9	976.5	728.7	2024	1467	970.1	496.5	1444.1	1695.7	657.6	1750.4	645.4	2526.3	458.9	355.3	168	375.2	620.1
7525	YES1	105	203.833333333333	199.833333333333	199.166666666667	220.666666666667	241.5	241.833333333333	349.5	164.833333333333	377.833333333333	426.666666666667	430	264	499.666666666667	359	275	422.833333333333	218.5	297
3099		180	178	286.5	181.75	143.25	183.75	213.25	418.25	154	180	111.5	254.5	442	695.25	176.5	677.75	236.5	385	246.5
6662	SOX9	225.5	495.75	257	414.5	1023.25	440.5	351.5	627.75	533.5	2096.25	195.5	1198.5	229.25	468.5	1021.75	1487.75	1177	2246.75	276.75
27341	CTA-126B4.3	394.666666666667	372.666666666667	339.333333333333	327.166666666667	231	304.5	446.333333333333	524.666666666667	204.166666666667	369	241.166666666667	396.5	321.166666666667	375.166666666667	275.833333333333	298.166666666667	178.166666666667	281	217.5
10269	ZMPSTE24	972.5	778	786.5	531.5	738	938.5	631	768	993	832.5	1351.5	1025.5	918.5	1126	988	502.5	1084.5	1451	821
65125	WNK1	849.4	579.9	673.2	666.4	771.9	597	661.6	505.7	898	606.4	647.3	591	681.9	439.7	454	499.4	431.8	530.1	520.8
4729	NDUFV2	1395	1247.5	859	2238	1287	1340	1438.5	1901	1371.5	1866	821	1463.5	1439	3076.5	1295	1299.5	777.5	1333.5	937
2109	ETFB	1259	205	64.5	3863	524	718	808.5	1863	2048	775	184	697.5	504	902	555.5	213.5	194.5	203.5	78
4668	NAGA	533.25	498.25	600.25	773.5	484.5	580	672.5	793.75	838.75	585	420.5	691.75	1425.75	452	352	493.75	705.25	688.5	643
2356	FPGS	898	604.5	602.5	1399.5	423	740	811	1050	495.5	521.5	503.5	967.5	356.5	797	343	376	474.5	575	599
22903	BTBD3	258	138.5	191.5	268	1268	377.5	448.5	171	192.5	545	971.5	483	1239	285	308.5	295.5	178.5	332	231.5
2995	GYPC	1856	1557.5	1526.5	2480.5	358.5	1494	2376.5	3120	1000.5	729	1049	984	985	1605.5	922	343.5	494	1191.5	1457
3554	IL1R1	709	383.5	665	609	116	1935.5	2295.5	2880	512.5	2110.5	1202.5	1542.5	4416	2395.5	1285	548	894.5	875.5	2031
2274	FHL2	1164	344.5	578	179.5	304.5	920.5	730	9394.5	625.5	1722	1655	1161	1894	3219	611.5	1204	1282.5	1351	1595.5
1429	CRYZ	348	489.5	637	1083.5	374.5	355.5	660	420.5	1829.5	633	895	1005.5	287.5	461.5	1088.5	370	546.5	737	399.5
11329	STK38	230.75	263.5	352875	238.5	105125	132.25	155.25	253.25	113.75	131	198625	192.5	197875	247	214	137	219125	254625	190375
8038	ADAM12	201	332375	238375	375625	196875	241.5	202375	340	248.75	146875	111375	209125	18854.25	357	263875	211375	181375	213	288.25
713	C1QB	1197.5	820	1341	1448	506	1013.5	2691	2491	242	462.5	411.5	563	2400.5	149.5	793.5	247	509.5	576	171
11065	UBE2C	3647.5	1635.5	969.5	1346.5	880.5	1095.5	742	2475	1210.5	954	578	670.5	940	1533	841	937.5	897	925.5	1166.5
10565	ARFGEF1	414.666666666667	556	606.833333333333	344.333333333333	534.833333333333	402.5	356	390.333333333333	420.166666666667	413.666666666667	417	591.166666666667	405.666666666667	501.166666666667	564.833333333333	743.333333333333	576.833333333333	541.833333333333	483.5
3059	HCLS1	1564.5	1933.75	1935	577.75	313.75	587.25	537.5	776	380	384.75	405.25	364	606.75	244.75	361.25	247	622.25	460.5	463.75
5780	PTPN9	1038.5	797.5	772.5	777	774.5	915.5	809.5	930	764	792.5	571.5	1000	780	782.5	635.5	651.5	479	1006	988.5
4594	MUT	178.25	151.5	254	515.25	325.75	236	215	155.5	199.5	338.75	477.25	439.25	158	223	275.25	224	335.5	263.75	198.5
9551		5085	2239.5	2024	3336	2462	2107.5	2818	8696	2525.5	3536	1187	2695	2675	4870.5	1496.5	2514	1897	1575	804.5
23303	KIF13B	676.5	395.5	446.5	750	611.5	461	617	394.5	871	955.5	533	852.5	366.5	383.5	768.5	422	358.5	609	591.5
5993	RFX5	1200.25	1227.25	1239	373.75	380	479.25	570.75	487.75	351	702.5	500.75	738.5	387.75	240.75	231	513	406	457	414.25
827	CAPN6	53.8333333333333	111.333333333333	57	50.6666666666667	83.3333333333333	68.8333333333333	38.6666666666667	84.3333333333333	129.833333333333	84.6666666666667	123.5	78	5359.83333333333	104.5	83	118	141	120.166666666667	603.166666666667
2941	GSTA4	729.5	880.5	634.5	1182	1972.5	7491	1576	1180.5	947	1422	1071.5	1490.5	1989.5	1133	930.5	1210	1233.5	1717.5	1004.5
8445	DYRK2	350	222875	335.25	124	101875	105375	104625	133.25	97125	194125	231125	173.25	193875	144125	238.75	114625	217625	116375	139.5
10144	FAM13A1	438.5	412	547.666666666667	764	667.166666666667	527.833333333333	698.5	353	780.666666666667	801.666666666667	848.166666666667	1728	2542.16666666667	553	719	667	647.5	539.333333333333	491
4354	MPP1	2230	347.5	798	1771	822	739.5	954.5	303	1144.5	418	563.5	564	1781	426	550	529	889	330	407.5
22836	RHOBTB3	375.5	294375	276375	574625	522.5	783.25	380375	1550	559125	624	383.25	506	5379.5	1182.25	777875	357625	495.75	582875	413
58487		167.25	169.166666666667	240.75	140.75	141.833333333333	119.416666666667	158.25	109.416666666667	141.333333333333	178	194.583333333333	135.833333333333	178.25	118	182.833333333333	135.75	157.166666666667	184.916666666667	197.25
6477	SIAH1	503.25	447	608.25	351.75	515.75	462	588.75	379.25	451	818.5	855.75	767.5	2243	366	460.25	505.25	374	443.5	493.5
10965		281.5	219.5	216.5	1057	359.5	577	566.5	1316	1156	442	467.5	600.5	287.5	506.5	172.5	229.5	202.5	249	414.5
6596	HLTF	390	456.5	545.5	681.5	689	569.5	342.5	481.5	314.5	455.5	736.5	885	135.5	549	463	1209	530.5	395	503.5
9529	BAG5	721.5	444.75	444	265.5	547	423.25	543.75	139.25	286	691.25	630.5	703	725	282.75	478.5	617	520.75	544.75	114.5
9915	ARNT2	74.5	83.5	56	81.5	2066	56	131.5	122	389	90.5	117.5	98.5	126.5	98	167.5	279	119	46.5	132.5
10758	TRAF3IP2	302.75	116.5	126	248	114	96.5	409.25	254.5	138.5	474.5	304	375.75	418	384.25	244	146	282.5	94.25	149.5
5996	RGS1	212.833333333333	397	874.833333333333	45	66.3333333333333	200.666666666667	241.166666666667	41.1666666666667	14.3333333333333	125.166666666667	131.666666666667	145.166666666667	39.3333333333333	78.1666666666667	209.333333333333	48.1666666666667	1035.83333333333	303.333333333333	107.166666666667
5836	PYGL	263.5	276.5	415.5	851.5	298	289	493.5	559	294	543.5	459.5	366.5	489.5	909.5	373	328.5	383	520.5	648.5
10948	STARD3	224	167	326.5	220.5	291	383.5	555.5	244	102.5	434	250	441	361.5	261	287	364	64	40.5	411
730	C7	1144	95.5	6323	240	101	6965.5	2618	981.5	2432	683	3481.5	2076.5	3103.5	109	3634	613	1035	720.5	497.5
10994	ILVBL	523.5	376.75	342	1474.25	466	742.75	548.25	1469.25	1157	809	426.5	1111	1652	415.75	469	511.75	334	359.75	439.5
57804	POLD4	94.5	427.5	428.5	170.5	82	113	120	145.5	178	134.5	75.5	171	94.5	481.5	530.5	77.5	118	126	201
4017	LOXL2	161	200.166666666667	197.666666666667	243.833333333333	163.5	228	345.833333333333	1981.16666666667	190.5	222	307.833333333333	249.666666666667	672.166666666667	2702.83333333333	159.666666666667	207	193.5	204	500.666666666667
11075	STMN2	32.5	87	81.5	64.75	4892.75	119.75	65.25	81.5	114.25	66.75	31.05.09	56.5	20.05.09	130.5	148.5	52	83	49.5	104.75
51421	AMOTL2	438	306.5	582.5	362.5	769.5	686	953	1347.5	1221.5	929.5	1260.5	977	1401	798	552.5	468.5	494.5	648.5	642.5
4209	MEF2D	215.5	149.25	178	100	191.25	192.5	164.75	258.75	170.75	169	99.25	109.25	230.5	180.75	218.25	112	192.25	154	244.25
4055	LTBR	268	118.5	112.5	934	81.5	751.5	1090.5	386.5	443.5	1113	699	892.5	1292	633.5	563.5	103	152.5	279.5	433.5
3632	INPP5A	579	518	634	1019	1579	668	1780	1596.5	731.5	2098.5	1959.5	1053	1119	678	727	1051	397.5	663.5	812
10434	LYPLA1	664	707	641	813.5	280	654.25	523	458.25	870.25	1510.75	610.75	788	1950	700.5	463.25	660	622	778.75	441.25
10190	TXNDC9	397.25	569.5	540	421	467.75	279	324	502.5	345.75	601	589.25	665.5	487	977.5	444.5	401.5	634	549.75	543.25
4059	BCAM	607.5	292.75	455.5	800	298	515.5	1432	886.25	1751.75	1488.25	524	2355.25	569.75	321.25	739.25	360.5	526.5	579.25	425.25
6776	STAT5A	676	502	849	319	358	680.5	636	734	639.5	585.5	590.5	290	736	192.5	548.5	331.5	395	262	445
3612	IMPA1	385.5	353	607.5	183	603.5	225	349.5	362.5	265	386	583	832.5	90.5	566.5	544.5	824.5	419.5	494.5	367
6147	RPL23A	36752.3333333333	48451.5	54397.6666666667	28900	15764.3333333333	23179	31845.1666666667	32175.1666666667	17929.8333333333	39162.6666666667	28070.5	29121.5	18008.3333333333	36334	44097.3333333333	16579.8333333333	44824.5	29742.3333333333	29356.6666666667
11319	ECD	537.5	498	646	383.5	393.5	490.5	348.5	518	466	325.5	515	457.5	605	667	648	564	372	392.5	600.5
27352	SGSM3	636.166666666667	609.666666666667	658.833333333333	328.833333333333	459.333333333333	478	449.166666666667	720.666666666667	350	980.666666666667	312.333333333333	620.5	391.5	555.5	756.333333333333	427.5	362.166666666667	530.333333333333	392
117178	SSX2IP	194.75	285.666666666667	228.333333333333	395.583333333333	599.666666666667	253.166666666667	209.083333333333	264.333333333333	284.75	259.166666666667	360	310.416666666667	180.666666666667	348.166666666667	260.083333333333	626.583333333333	287.833333333333	265.666666666667	386.166666666667
9910	RABGAP1L	235	581.4	444.6	243.8	351.6	213.2	217.5	233	231.4	171.9	247.4	234.4	304.5	259.8	336.1	288.6	273.8	219.2	241.4
6590	SLPI	3533	2696	920	1664.5	567	391	10398	792	441.5	1674	1346	1208.5	824.5	372	1699.5	905.5	10008	61096.5	2963
51491	HSPC111	344.25	474	298.75	542.5	283.25	377.25	296.5	508.5	393	228.5	158.5	286.25	231.75	563.75	456.25	211	86.5	256	264.25
56951	C5orf15	650	597	1085.5	530	413.5	914.5	1220.5	554.5	907.5	892.5	787.5	1290	1856	877.5	652	572.5	523	866	301
8260	ARD1A	567	471	510.5	585	391	692	489.5	1480.5	158.5	687	519	792.5	211	954.5	639.5	204.5	417.5	75	383
9925	ZBTB5	782	778.5	612	685.5	541.5	515.5	754	486	769	887	575	1010.5	787.5	525	554.5	789.5	742	445	538.5
4597	MVD	63.5	161.5	133.5	94.5	84.5	180	62	207	106	69.5	45	39	73	93	62.5	63.5	76.5	40	168
1535	CYBA	3014	3037	4895.5	2238.5	551	661.5	5401	2830.5	2491	1583.5	855.5	2630	1791.5	1692	1646.5	150.5	275	1841	709.5
5799	PTPRN2	76.8333333333333	76	107.666666666667	86	848.333333333333	87	174.5	111.666666666667	136.666666666667	508.666666666667	155.333333333333	236.5	61.3333333333333	175.166666666667	231.833333333333	97.6666666666667	81.6666666666667	350.333333333333	152.166666666667
7390	UROS	631	457.5	603.5	1795	1125	707	760.5	1219	946	968.5	383	1113.5	450.5	870.5	618	562	245.5	629.5	367.5
2271	FH	514.666666666667	778.5	580	1118.66666666667	790.666666666667	887	553.833333333333	1092.66666666667	809.666666666667	615.333333333333	532.166666666667	895.166666666667	1014.66666666667	1186.66666666667	675.833333333333	1104.16666666667	836.5	660.666666666667	447.5
6157	RPL27A	22838.5	22416.75	23046.5	15240.5	5683.5	12252.25	18956.75	16260	8330.25	21197.25	14900.75	20949.5	10705.25	22120.25	22563.25	5430.5	17150.5	12061.5	11395.75
10401	PIAS3	430	290	164.5	281	260.5	246	442.5	440.5	316	468	624.5	315	240	209	101	159.5	217	252	146.5
9788	MTSS1	420.2	336.9	418.3	471.3	437.1	576.5	407.3	303.6	394.4	394.7	272.7	306.9	491	202.8	390.2	305	324.8	341.1	209.1
5796	PTPRK	567.5	695	779.5	867.5	1371.5	371	1366.5	860.5	725.5	1387.5	1033.5	846.5	948	1150.5	1233.5	383.5	1253	932.5	809
4719	NDUFS1	417.5	413	390	438.5	539.5	558.5	350.5	550.5	570	499	350	472.5	497.5	843.5	391	323.5	353	338	210.5
3145	HMBS	810	738.5	645	3515	713	960.5	1303	1030.5	955	1050	638.5	963	738.5	873	694.5	640.5	808	405	1116.5
9189		987.5	647	737.5	853.5	617	1113	945	1006.5	821	1097.5	772.5	957	1293.5	634.5	791	496.5	367	845.5	488
22856	CHSY1	443	307.5	598.5	316.5	360	964	624.5	953	287	579	733	518	4805	1157.5	312.5	497	550	485	661
4814	NINJ1	875	341.5	1058.5	668.5	243.5	1094	1435	799	671	779	706	1440.5	844.5	412.5	123.5	189	81	243.5	939.5
8914	TIMELESS	465	523.75	494.5	447.75	322.5	364.75	377.25	479	451.5	355	203.75	434.5	360	332.75	445.75	455	323	295	343
6793	STK10	702.25	476.25	860.25	248	140.5	126	584	485.5	142.5	247.5	204.25	190	605.75	205.5	289.5	320.25	223.25	210.75	260
9652	KIAA0372	183.75	213	339.75	221.75	313.25	187.5	208	278	118.25	348.25	545.75	414.5	83.75	345	306	132.5	365	243	310.25
7158	TP53BP1	686.5	305.5	655	393.5	511	143	537.5	208.5	30	815	837	814.5	558.5	416	553.5	681	247	452.5	415
22893	BAHD1	354.5	277.5	275	243.5	279.5	293.5	432	346.5	89.5	506.5	460	616.5	333.5	268.5	345.5	443.5	126.5	152	400
717	C2	510.5	873	1052.5	3907	481	546.5	785	583	472	482.5	290.5	512.5	1205	538.5	770	506	382.5	756.5	754.5
10286	BCAS2	305	509.5	418	323	657	388	278.5	358.5	259.5	448	552	607.5	284.5	486	426.5	391	517.5	428	156.5
6988	TCTA	933	634.5	911	1235.5	1051.5	1127	877	1074.5	2209	1296.5	753	1514	1028.5	922.5	906	684.5	778	790	768
9138	ARHGEF1	2013	1578.5	2088.5	654	803	801.5	1159	1450	982	1135	666	954.5	826.5	913.5	758	610	792.5	814.5	692
7799	PRDM2	342.4	339.4	405	335.5	482.8	336.2	284.7	316.7	289.3	362.8	345.2	386	258.1	345.4	346.3	307.9	369.9	356.9	420.7
9060	PAPSS2	271	446.333333333333	445	906.833333333333	286.333333333333	2451.66666666667	1305.16666666667	882.166666666667	454.166666666667	427.5	359.833333333333	815.5	927.833333333333	2350.5	500.5	319	374.333333333333	542	331.333333333333
9656	MDC1	493.75	157	346.75	153.75	197.5	136.5	207	202.25	152	286.25	235.5	271.25	243	169	193.25	478.75	218.75	189.5	152.25
9647	PPM1F	463	433.75	477.75	442.25	429.25	413	833.25	870.75	386.25	512	517.75	573.25	1251.75	552.25	413	329.25	377.5	280.75	513.25
3607	FOXK2	532	554	186.5	334	463.5	1235.5	606.5	414.5	395.5	686	574	639.5	765	525	328.5	803	336.5	157.5	737
857	CAV1	631.5	326.75	853	331	217.5	333.75	4749.75	2927.5	165.75	1417.25	3775	2972	5995.75	2434.25	343.25	605.5	287	1284.75	1385.5
51363	GALNAC4S-6ST	696	317	769	215.5	496	432	646.5	190.5	192.5	361	318	938.5	330	282	116.5	214	419	369.5	283.5
8050	PDHX	358.5	438	519.5	458	694	439.5	395.5	599	313.5	581.5	484	555.5	560.5	585	481.5	534	721	508.5	566.5
9903	KLHL21	140.5	47.5	65.5	103.5	91	89	108.5	157.5	150.5	505.5	118.5	51.5	73.5	141	111.5	64	73.5	95.5	90
9900	SV2A	267.5	39	85	58	2640	151	67	215.5	61.5	90.5	118.5	66.5	34	248.5	106.5	36.5	79	57	307.5
7869	SEMA3B	35.5	84.75	99.5	58.5	299.75	827	263.5	287.75	492.75	187.5	151	83.5	4373	90.5	83	49.75	101.25	122.75	80.75
4643	MYO1E	236.5	119.5	85.5	213	139	72	283	121	188.5	385	295	156	331.5	361	277.5	32	149	50.5	372.5
22796	COG2	1045	907	992	933.5	851.5	1122	912	787	1058.5	714.5	840	1029.5	1011	770.5	681	1039.5	865	837	940
244	ANXA8L2	1015	2570	1029.5	1187	1010	1020.5	1616.5	1368.5	1430	1666.5	1013	988.5	2512	1423.5	1297	1192	1443	1375.5	1464
4087	SMAD2	666	486.333333333333	487.5	349.166666666667	385.833333333333	603.833333333333	446.666666666667	370.833333333333	400.833333333333	446.666666666667	459	582.333333333333	706.666666666667	524	527.333333333333	544.666666666667	456.666666666667	642	375
8453	CUL2	69.75	204.75	209.5	106	218.25	80.25	40.75	93.5	68	83	134.75	59.75	96.5	215	212.25	267	194.25	86.75	111.5
29994	BAZ2B	229.5	279.5	449.5	236	495	403.5	334.5	180.5	186.5	380	997.5	747.5	331.5	374.5	574.5	484	591	502	384.5
56998	CTNNBIP1	570.5	350.5	358.5	795	544	292.5	697	634	392	809	274	707	590	537	592.5	599.5	177.5	356.5	574.5
9790	BMS1	352.5	447	608.5	182	424	446.5	269	380.5	266	585.5	543.5	530	268.5	545.5	426.5	483.5	670	367	319.5
7058	THBS2	627	501.5	618	270.5	909	698	976	2419.5	429.5	530.5	1482	767.5	379.5	6346.5	829.5	539.5	536	858.5	4919.5
7040	TGFB1	591.25	535	557.5	353.75	207.25	291.25	800.25	1185.75	320	376.25	322	404.5	1551	631.75	242.25	205.75	177.75	270	677
3796	KIF2A	346.833333333333	413.666666666667	340.833333333333	232.333333333333	396.666666666667	318	208	228.5	180.666666666667	216.333333333333	263.833333333333	290	560.833333333333	333.333333333333	302.833333333333	555.166666666667	234.5	282.833333333333	363
10516	FBLN5	1953.5	385	756	405	241.5	974.5	2477	987.5	1626.5	328	1122.5	910.5	1241	1157	452.5	779	731	721	808.5
27429	HTRA2	777	380	432	376	253	232.5	593.5	551	286	264.75	218.25	459.75	310.25	236	286.75	249	277.5	236.25	164.75
6388	SDF2	912.5	943	895	1052.5	750	965	990	937	1122.5	1027	696	969.5	1127	860.5	759	757	881.5	942.5	979.5
8880	FUBP1	439.833333333333	398.833333333333	544.666666666667	126.166666666667	189.5	216.166666666667	253.5	108.5	224	313.666666666667	295.833333333333	331.833333333333	248.666666666667	247.5	437.666666666667	190.333333333333	274.166666666667	222.333333333333	200.166666666667
10469	TIMM44	168.5	77.25	181	365.75	206.5	253.75	221	603	250.25	419	243.5	377	243	637.25	120	159.5	94.5	151.75	333
9587	MAD2L1BP	554.5	441.5	426.5	578.5	435	288	441	753.5	231.5	485	311	477.5	417	544.5	187.5	352.5	277.5	340.5	469.5
4528	MTIF2	154.5	391	435	110.5	292.5	49	181	118	205.5	218	217.5	516	111.5	353.5	718.5	262	414	149	159
9693	RAPGEF2	322375	280375	322375	611.5	718875	331.75	398.25	334.25	309875	476.5	499125	485125	489.5	399625	330.75	233	439375	476.75	389875
9425	CDYL	82.5	84.5	111.333333333333	78.5	64.6666666666667	65.1666666666667	228.666666666667	133	55.3333333333333	93.5	314.833333333333	173.666666666667	1105.16666666667	160.833333333333	47.5	66	125.333333333333	80.3333333333333	79.6666666666667
4247	MGAT2	372.666666666667	477.166666666667	494.166666666667	582.5	288	373.666666666667	397.666666666667	568.833333333333	401.5	552.166666666667	437.166666666667	272.166666666667	575.5	625.666666666667	346	447.5	336.833333333333	485.5	296.333333333333
27339	PRPF19	2223.5	533	519	667	1050	709	1082	690	392.5	1407	412.5	515.5	628.5	325	579.5	151	153.5	896	101.5
1436	CSF1R	876.5	1094	1112	847	547	816	931.5	1340	228	485.5	517	593	6736	169	511	353	390	706.5	485.5
10059	DNM1L	108.5	138.5	174	150	413.5	226.5	135	415.5	182.5	168	241	177	125	355	210.5	307	259.5	149.5	214
27072	VPS41	523.25	588.5	646.5	330.5	774	369.75	447.5	419.5	308.25	556.5	512.75	565.75	420.25	436.25	453.5	345.75	341.5	477.5	576
6187		45209.1666666667	35973.1666666667	43214.6666666667	27449.3333333333	6589	20260.8333333333	40699.5	40313.8333333333	13864.8333333333	42878.1666666667	23934	35207.5	20934.1666666667	46497	44375	11074.6666666667	22746	24242.5	15457.3333333333
9052	GPRC5A	57	66.75	82.25	82.75	63.25	69.5	2713.25	248.5	152.75	77.25	63	1028.5	288.75	393	115.25	59.5	76.25	548	97.25
9040	UBE2M	876	291.5	116.5	477	955.5	285	895	1035	307	936.5	189	614	1030.5	411	188.5	653.5	88	238.5	159.5
2185	PTK2B	484.75	497.25	580	160.5	643.25	175.25	212.75	222	169	156.25	105	202	142.75	146	290.5	161	274.25	130.75	147.5
7469	WHSC2	356	302.25	347	263.75	251.5	289.25	405	324	266.25	535.75	373.5	561.75	399	204.5	300.5	349	296.25	336.5	265.25
1936	EEF1D	5872.5	2637375	4474	2944875	1165625	3190	4188375	3486375	1807.5	4578.25	3390875	3786125	1695625	3340.5	5309.75	1893	2973375	2568375	2531625
23625	FAM89B	753.333333333333	518.666666666667	517	722.5	500	518.166666666667	891.666666666667	1262.33333333333	454.833333333333	790.666666666667	610.333333333333	622.5	596.666666666667	706.5	446.5	416.666666666667	501	542	583
2235	FECH	793	419	463	1889	452	453.5	642.25	655.25	811.75	589	396.5	647.5	529.5	435.5	320.5	335.25	393.5	428.25	269.75
9924	PAN2	371	332	436.5	227.5	95	187	128.5	194	171.5	157.5	364	420.5	110.5	305.5	383	494.5	270	22.05.09	328
9159	PCSK7	659	1151	1227.5	332.5	296.5	395.5	320	630.5	412.5	186.5	127.5	200.5	716.5	977	607	346.5	409.5	597.5	293.5
79080	CCDC86	1021.5	502.5	788.5	768.5	762	1185	804	1483.5	561	1083.5	585.5	753	713.5	736	820	1592.5	484.5	887.5	473
7159	TP53BP2	295.5	281	261	201.5	606.5	143.5	379	177	221.5	232	398.5	477	253.5	332.5	195.5	331.5	366	268	62.5
51112	TTC15	632	271	519.5	83	128.5	216	353	312.5	134	537	179.5	1010	174	122	224	1026.5	179	123	54.5
4891	SLC11A2	401.75	309.25	276.25	387.25	439.75	288875	419625	341	332.25	557875	281.5	629875	489625	496.25	635625	288375	417.25	388625	258
3613	IMPA2	294.5	154.5	188	461	80.5	132	1352.5	296.5	4691.5	634	401.5	892	1768.5	334.5	1363	149	184	318	291
9517	SPTLC2	345.5	304.75	295625	394	339375	454	321.75	402125	333.75	345375	254.25	267.5	389375	447875	387875	303625	373.25	337125	411875
3800		169.5	309.5	227	287	4768.25	465.25	247	180.5	204.75	1881.25	207.25	295.75	170.25	140.75	319	731	163.5	204.75	205.75
5156	PDGFRA	129.833333333333	131.333333333333	290.833333333333	144.5	201.333333333333	284	479	345.5	114.5	204.666666666667	802.166666666667	335.666666666667	322.5	564.166666666667	298.5	177.333333333333	207.833333333333	253.833333333333	242.166666666667
5925	RB1	212.25	351	206.5	162	192.25	223.5	162.25	186.25	160.25	243.75	339.5	261	176.25	162.25	241.75	164.25	277.75	190.75	125
10952	SEC61B	2433.5	3406	2333.5	3659	1494.5	3204.5	3153	3137.5	2414	4300	2205	2862.5	2151.5	4053.5	3065	1903.5	3008	2971	2174.5
8301	PICALM	276.333333333333	319	287.25	414	416.083333333333	210	327.25	489	358.416666666667	244.416666666667	479.75	295.166666666667	1124.58333333333	542.833333333333	396.25	321.166666666667	312.666666666667	341.083333333333	287.666666666667
6908	TBP	349	391	584	358	372.5	400	364	347	326.5	359	458	319.5	580	365.5	322	928.5	475.5	229.5	488
10567	RABAC1	2467.5	1685	1503	2546.5	2235.5	1462	3885	3791	2209.5	4643	2552	3243	3371	3340.5	1877.5	1814	854	1782.5	1938.5
9589		622.1	437.2	445.5	262.3	351.9	318.8	481.7	470.6	269.2	533.2	467.6	468.5	491	582.6	381.4	343.8	297.3	415	480.7
8520	HAT1	145.5	231.5	218.5	225.5	106	176.5	122.5	368	59.5	199	320	277	116.5	363	252	206	298.5	199.5	28.05.09
1612		987.25	347.75	605	554.25	593	359.25	1041.25	498.25	663	418.5	384.75	569.75	3641.5	321.25	476.5	425.75	378.75	399	423
604	BCL6	1034.5	874.75	659.5	505.5	710	651.75	1655.5	408.5	284.75	986.5	1172.25	713.25	621.75	2378.5	974.25	565	783	1257	781
8546	AP3B1	448.75	686.75	652.25	540.75	649	767.5	519.25	726.75	594	434.25	410	716.75	668.5	872.25	543	644	699.75	565.25	614.5
9674	KIAA0040	330.5	265.25	326	244.25	153.75	202.5	388	278.5	300	339.5	272.75	247	1012.75	164.25	139.5	113.5	399	307.75	323.75
10615	SPAG5	711	370	350.5	394.5	270	294	290.5	954	464.5	81	190	438.5	226	225.5	111	1393.5	47	259.5	407
2550	GABBR1	684.5	675.5	1009.5	153	3955.5	884.5	616.5	604.5	565.5	568.5	1041	856.5	575	552.5	435.5	568.5	532.5	457.5	284
9830	TRIM14	608.25	473.75	483.25	558125	317.5	218.25	383875	254875	444.25	505	243.25	306625	397375	290	367	333.5	364.5	322375	520875
5819	PVRL2	719.5	1169.5	1360.5	1367	830	1609	1694	1539.5	1358	1299.5	761	1181	1839.5	1694	1231.5	1005	704	1231.5	1103.5
10244	RABEPK	759.5	503.5	682.5	1036.5	732.5	538.5	650	1014.5	801.5	555	377	550.5	579	882.5	647.5	558.5	397.5	570	479.5
4130	MAP1A	1085.16666666667	416.166666666667	466.666666666667	676.666666666667	3132	723.833333333333	454.166666666667	702.833333333333	722.333333333333	539	559.166666666667	653	385.666666666667	835.666666666667	533	488.833333333333	669.333333333333	785.833333333333	773.166666666667
64976	MRPL40	399.5	499.5	363	379	455	576.5	505.5	1029.5	904	689	316.5	1045	167.5	984	535	513.5	540.5	556.5	238.5
3434	IFIT1	207.5	76	261.5	66.5	440.5	106.5	126	63.5	99.5	149	342.5	395.5	118	212	49.5	43.5	121	126.5	72
10298	PAK4	258.833333333333	353.333333333333	245.5	449.666666666667	318.166666666667	424.666666666667	794	622.666666666667	673.666666666667	974.666666666667	266	537.666666666667	590.833333333333	304.833333333333	361.833333333333	433.166666666667	512.166666666667	414	337.166666666667
9869	SETDB1	544.5	629	640.25	472.75	334.25	607	506.75	441.75	408.25	309.75	374.25	464.75	392	536.5	450.25	562	330.25	463.75	652.5
11215	AKAP11	602	881	914.25	374.25	1594	600	497	549.75	438.75	563.25	779.25	696.75	353.5	509.25	726.75	652.25	729.75	838	640
2744	GLS	374.4	469.6	724.7	338.7	1222.2	466.2	393	416.4	1984.1	248.5	451.5	512.1	358.8	455.4	465.5	325.9	448.7	333.2	379.8
9025	RNF8	262.75	294.5	305.25	264.5	338.5	289	217.75	344.25	227	248.25	201.75	292.75	179.75	334.75	235.5	432.25	226.25	180.5	387
10300	KATNB1	914.75	616.5	463	587.25	982.25	852	839	1024.25	915.5	495.75	294.75	603	541.75	689.25	603.75	1103.25	659.75	709	637.5
9197	SLC33A1	148.75	203.5	325	219.5	169.75	237.25	187.25	238.75	166	275.5	293.75	383.25	213.75	308	248.75	144.75	330	273.5	167.5
10428	CFDP1	342.25	104.5	220.25	204.5	412	345.75	324	308.25	469.75	230.5	416.75	369	459.75	283.25	523.75	466	181.25	344	96.5
7077	TIMP2	780	67	196	322.5	94.5	116	1014.5	514.5	99.5	221.5	466.5	148	16101.5	850	132.5	167.5	64	126.5	320.5
1388		351	257.166666666667	288.833333333333	323.666666666667	217.666666666667	263.833333333333	288.833333333333	335.833333333333	401.333333333333	389	262.333333333333	426	264.833333333333	279.333333333333	328.166666666667	239	165.666666666667	212.666666666667	240.666666666667
9827	RGP1	94.5	38	61.5	36	41.5	30.05.09	81	262	44.5	110.5	183.5	343	59	85.5	190.5	38	98	135.5	70
23378	KIAA0409	274.75	298.5	270	324.25	178.5	189.25	295.5	213.75	221.75	260.5	223.25	238.25	338.5	321	268.5	284	196.25	118.25	252.25
9513	FXR2	493.666666666667	210.333333333333	251.666666666667	294.833333333333	567.666666666667	431.333333333333	374.333333333333	519.333333333333	284	267	234	278	453	526.166666666667	314.5	318	219	183.5	320.833333333333
57020	C16orf62	360.5	273	452.5	401.5	478.5	333	578	477.5	568	215	252	299	676	404	78	548	330	333	144
10139	ARFRP1	506.5	348.666666666667	509.333333333333	389	431.166666666667	493.666666666667	417	451.333333333333	436.833333333333	322.166666666667	243	421.166666666667	437.666666666667	466.166666666667	363.833333333333	355.666666666667	255.333333333333	435.166666666667	552.5
391	RHOG	2713	2269.5	2424.5	2520.5	2045	1980	2800.5	3629	2013	2056	1418.5	1642	2682.5	1966.5	1485	1214.5	1329	1985.5	1457.5
7019	TFAM	306	303.166666666667	223.666666666667	254	185.833333333333	242.666666666667	183.666666666667	271.166666666667	203.833333333333	304	231.333333333333	335.166666666667	104.666666666667	337.333333333333	228.833333333333	466.5	189	188	399
2628	GATM	275	335	492.25	7275.5	1367.25	397	264	246.5	15900.75	402.25	380	881	624.75	260	4648.25	881	639.25	1034.5	199.5
2592	GALT	732	535.5	675	1554	572	814	608	740.5	873.5	617	432.5	829	1241	422	379	287	626.5	480.5	300.5
220	ALDH1A3	54	274	152	60.5	82	113	292.5	336	91	2555	393	82	392	1940.5	187	357	526	1150.5	102.5
6733	SRPK2	597375	394.25	244375	191875	827.25	273.75	243875	296625	243	451125	303625	258.5	217125	414.25	331.25	950875	185.75	332.25	289.5
6602	SMARCD1	670.5	612.25	620.25	533.5	458	616.75	546.75	662	572.25	443.5	276	724.5	642.5	753.75	486.25	583	530.75	499	552.75
2201	FBN2	86.75	234.5	141.25	268.5	135.25	260.25	194	361.75	137.75	139	191	180.75	4243.5	316	144.5	339.5	153.25	100.25	134.25
9770	RASSF2	782	2365.5	1023.5	501.5	1944	439	756	492	367	398	964	448	531	426	304	900.5	570	343.5	490.5
6275	S100A4	1895.5	1829	3234.5	706.5	122	619	4651	1235.5	911.5	1082.5	1758.5	934.5	1690	723	505	539	740.5	1818	907.5
1793		781.5	691	692.5	1358.5	1147.5	889.5	942.5	1412.5	1579	1061	1043	1273.5	1220	1213.5	782.5	822	1056	1486.5	935.5
11041	B3GNT1	855.5	600	725	1249.5	3089.5	1301.5	1293.5	1596.5	1401	1019.5	1041	1606	1406	1008	932.5	780.5	789	805.5	1012.5
4728	NDUFS8	1270.75	690	643.5	1518.25	877.75	1698.25	1025.25	3560.25	1546.25	1799.75	481.25	1530.75	774.75	1096.5	737.25	846.75	534.5	546.25	376.5
10058	ABCB6	229.25	257.75	177.25	595.25	283.25	258.25	234.75	337.5	299.25	332.75	190.25	404.5	192	206.25	58.5	373	274	140	250.75
4928	NUP98	330.666666666667	295.666666666667	370.333333333333	353	189.833333333333	228.5	241.833333333333	271.5	197.666666666667	277.166666666667	234	333.5	419.666666666667	253	245.333333333333	731.833333333333	268.666666666667	246.5	177.166666666667
10257	ABCC4	100.5	259	334.5	275.5	135	25	326.5	155.5	436.5	1023	223	221	87.5	215.5	113	194	247.5	184.5	172
54987	C1orf123	805.5	398.5	490.5	177.5	384	221.5	682	531.5	293	456	555.5	619.5	368	559.5	851	527.5	141.5	217.5	581
1025	CDK9	578.5	155	437	373	300.5	151.5	582.5	438	120	235.5	514	284.5	437	223	211	306.5	141	223	309
4552	MTRR	168.75	277	364	285.5	335	332.75	335.5	186.75	315	342.25	358	296.25	219.75	195	232.5	295.5	390.5	319.25	152
5373	PMM2	141	334.5	234	171	102	301	223.5	259	271.5	300	165	263	583	351	359	142	304	254.5	154.5
11103	KRR1	130.5	437.166666666667	450	100.833333333333	195	166.333333333333	87.8333333333333	348.666666666667	27.8333333333333	227.666666666667	414.833333333333	261.166666666667	87.6666666666667	1313.33333333333	261.5	131.666666666667	248.666666666667	269.5	261.833333333333
9682	JMJD2A	855.5	725.5	645.75	536.75	596.75	824.5	502.5	811.5	699.25	755.75	551.5	729.75	681.25	676	863	449	514.5	428	412
9679	FAM53B	2191	1925.5	1135	793	1031	1486.5	1346	1239.5	989.5	1403	1257	1789.5	1180	750	711.5	999	895	818.5	674
9650	MTFR1	171.5	228	196.5	434.75	232.5	337.75	202.5	311.75	544	272.25	239.75	299.5	401.5	440.25	424	264	241.5	380.75	304.75
5985	RFC5	544.833333333333	309.333333333333	261.333333333333	310.666666666667	421.666666666667	278.666666666667	355.333333333333	408.333333333333	242.5	378.666666666667	269.666666666667	384.166666666667	216.5	356	313	202.333333333333	234.5	173.666666666667	139.166666666667
8898	MTMR2	126.666666666667	133.166666666667	151.5	198.333333333333	217.666666666667	118.666666666667	141.5	263.5	176.333333333333	212.833333333333	152.833333333333	223.5	110.666666666667	376.333333333333	169.5	275.833333333333	162.333333333333	141.666666666667	173.166666666667
983	CDC2	477.333333333333	549.833333333333	206.833333333333	484.666666666667	141.833333333333	141.666666666667	209.166666666667	1095.66666666667	118.666666666667	254.5	188.5	216	187.666666666667	303.666666666667	236.333333333333	432	227.5	162.833333333333	189.5
4646	MYO6	52.3333333333333	86.8333333333333	96.8333333333333	49.6666666666667	160.333333333333	53.3333333333333	101.333333333333	92	113.333333333333	148.333333333333	89.5	146.333333333333	57.5	111.333333333333	366	94.3333333333333	145.5	91.3333333333333	84.8333333333333
8869	ST3GAL5	784	632.75	691.5	496.25	751.75	1257.25	820.5	690	305.75	685.75	503.75	1015	956.75	680	645.5	484.25	416.25	556.75	476
5601	MAPK9	352.75	320	496.5	372.25	657	303.25	449.5	316	386.75	312.75	397.25	583	552.25	266.25	396.25	309.75	312.5	463.25	298.5
353	APRT	1137.75	639.25	948	1293	345.75	820.25	1124.75	886.75	768.25	1468	385.75	984.75	530.75	608.25	820.75	283.25	421.5	581.25	382.25
7088	TLE1	323.166666666667	380.333333333333	335.333333333333	626.833333333333	531	776	630.833333333333	720.833333333333	443.166666666667	777.166666666667	939.833333333333	585.333333333333	690.666666666667	505.5	447.666666666667	532.333333333333	596	400.666666666667	563
9135	RABEP1	107.25	188.5	150	221.75	211	150.5	78.5	250.75	96.75	30	132.75	142	67.5	213.5	146.5	167.25	204.5	140.5	206.25
55312	RFK	322	245.75	266.75	287.25	638	452	310.75	248	412.25	344.5	359.75	379	653.75	372.75	346	437.5	350	409.5	142
6302	TSPAN31	677.5	631	656	899	830	1225	858	943.25	1234.5	1196	762.5	1400.5	1358.5	835.5	994.25	525.5	653	1081	570.5
5050	PAFAH1B3	514.5	74	55	102	75.5	78.5	66	252	164	104	45.5	106.5	39.5	81	62.5	77	275	52.5	130.5
1196	CLK2	1433.5	1166.5	1821	610.5	524.5	604	1253.5	392.5	253	1423.5	807	1223.5	778.5	198	868.5	640.5	309.5	164.5	379.5
1855	DVL1	60	146.5	118.25	271.75	269.5	289.75	336	410.75	119.5	286.75	236.5	401	291.75	234.25	177	207.75	232.25	262.75	49.5
6310	ATXN1	204.166666666667	132.166666666667	295.666666666667	218.666666666667	583	270.833333333333	339.666666666667	252.333333333333	277.833333333333	410.166666666667	762	392	243.833333333333	269.833333333333	199.833333333333	158.833333333333	236.833333333333	363.833333333333	274.166666666667
3566	IL4R	471.5	1706	1582.5	364.5	115	308.5	1713	332	87.5	670	781.5	424.5	828	579	169	168.5	505.5	248	550
7378	UPP1	118	162.5	214	64.5	251.5	227.5	465.5	165	96.5	211.5	77.5	129	997	162	319	174	97.5	45.5	659
7064	THOP1	360	89	57.5	573.5	266.5	77.5	314	258.5	24	545.5	107.5	186.5	222.5	161.5	207	341	120.5	59	117
3965	LGALS9	621	550.5	885.5	247.5	111.5	287	492	261	206.5	248	46.5	113.5	245	69.5	203	68.5	219	501.5	100.5
4854	NOTCH3	994.75	463.25	397.25	412.5	415.25	392	796	569.25	399	291.75	636.25	630.75	1327.75	445	330.75	381.25	290	592	213.75
4849	CNOT3	220.25	214.75	183.25	205	174.5	204.5	196.25	319.25	224.75	199	137	292.5	317	268.75	187.25	316.5	63	183	246.75
8857	FCGBP	272	134.5	304.5	86.5	97.5	117	522.5	102	97	869	76	6463	545	89.5	52	99.5	209	5008.5	190.5
7405	UVRAG	612	803.5	821	375	538.5	698	486.5	349.5	401.5	474	510.5	559	636	146.5	369.5	390.5	248.5	442	287
10611	PDLIM5	179.277777777778	252.444444444444	232.388888888889	325.944444444444	186.611111111111	227.055555555556	196.555555555556	593.944444444444	246.833333333333	904.111111111111	1009.5	434.888888888889	735.444444444444	843.111111111111	352.5	165.055555555556	292.777777777778	410.166666666667	295.888888888889
5830	PEX5	664.25	503.5	498.25	580.5	766.25	647.5	638.75	539.75	761.75	490.25	486.5	381.25	582.75	456.5	528	686	387.25	535	441.5
10641	TUSC4	324.833333333333	134.5	178	109.166666666667	260.833333333333	123.5	158.666666666667	146.166666666667	143.833333333333	215.833333333333	110.666666666667	244.833333333333	117	185.666666666667	200.5	163.166666666667	106.333333333333	179.5	115.666666666667
7572	ZNF24	753.833333333333	637.833333333333	787.666666666667	641	710.833333333333	640.166666666667	472.666666666667	434.666666666667	424.166666666667	694	688.666666666667	746.5	730.333333333333	654.5	559.666666666667	573.5	553.333333333333	632.333333333333	678.333333333333
2145	EZH1	307.666666666667	222.5	429.5	121.666666666667	291.5	204.833333333333	240.666666666667	249.5	170.666666666667	234.166666666667	366	289.5	151	218.166666666667	202.166666666667	178.666666666667	242.666666666667	184.833333333333	392.166666666667
22828	RBM16	626	638.5	702.5	433.5	412	312.5	448.5	274	256	502.5	876	813.5	658.5	399.5	451.5	659.5	495	462.5	386
10263	CDK2AP2	1055.5	692.5	622	1100.5	368.5	780.5	1102.5	944	592.5	1130.5	400.5	1054	711.5	659	631	232.5	78	540	477
23262	HISPPD1	175.5	201.5	274	285.5	174	84	135.5	76	155.5	253	352.5	338	60.5	161.5	167	158	150	187	199
7094	TLN1	426.5	389.5	705.5	486.5	331	849.5	567.5	1020	518.5	583	604.5	478.5	757.5	891.5	384	397	275.5	465.5	526.5
80204	FBXO11	89	196.25	187.75	94625	185625	110.5	115625	55.75	61625	182875	340375	201625	150125	111	97.5	141.5	151125	97625	79.5
1001	CDH3	1179.5	150	37	73	50.5	48.5	149	70.5	172.5	377	134.5	68	49.5	68	59	50	137.5	314	129
79096	C11orf49	790	380	208	144.5	1537	438.5	919	422.5	616	803	456.5	976	246	491.5	405.5	1150	129	732.5	258
10589	DRAP1	817.5	476.5	220	374.5	577	412.5	539.5	1025	339	611	255.5	859	459.5	1139	319.5	802.5	202.5	218	629.5
51020	HDDC2	534	652.5	441.25	390	1058.75	709.75	593	623.75	887.75	786.75	517.5	1010.5	496.75	929.5	502.5	913.25	902.75	604.25	722.25
10671	DCTN6	612	718	922	668.5	1257.5	919.5	765.5	917	856.5	814	1047	1355.5	1026.5	876.5	603	705	804.5	913.5	910.5
9130	FAM50A	1144.5	772.5	1120	732.5	833.5	985	1578.5	1205.5	913.5	1693.5	941	1717.5	1475.5	1555	1301	539	793.5	525	1167.5
23229	ARHGEF9	130.5	113.25	152.25	153.75	800.5	121.75	103.25	126.5	138.25	109	85.25	160	158	114.25	38.25	94.25	64.5	112.25	86.25
6416	MAP2K4	248.5	282.5	420.75	369.25	858.25	318.75	308.75	488.5	294	406.5	350.5	411.25	411.75	567	348	299.75	412.75	389.5	340.75
1819	DRG2	534.5	339.75	448	225.5	186.25	332.25	454.75	475.25	347.75	563.5	335.25	351.25	333.75	265.75	131	206.5	80.5	250.75	321.75
8439	NSMAF	1083.5	466.5	977	235.5	469.5	604	449.5	378	334.5	514	729.5	618.5	625.5	397	619	382	562	565.5	595.5
1841	DTYMK	419	243	155.5	201	145.5	207.5	160	319	192.5	467	123	157	66	135	122	163.5	206	61.5	44.5
9094	UNC119	112.5	105	164.5	162	116	140.5	102	170.5	154.5	91	84.5	141	90.5	172	97.5	121.5	107.5	113	201.5
11334	TUSC2	500.5	279.75	385.25	335	753.25	595.75	445	728.25	389	537.25	168.25	670.25	502.25	448.75	378	395.5	190.75	407	218.25
8263	F8A1	1492	1434	1537.5	1586.5	1227	1089	1434	1578	1405.5	1014	788.5	1509	1327	1021.5	1350	512	912.5	816.5	610.5
3660	IRF2	956.5	1050.5	891.5	481.5	273.5	716.5	740	146.5	258	505.5	417.5	420	478	361.5	301.5	160	316	758	195.5
4001	LMNB1	906.5	401	163	201.5	108	63	74	340	64	67	45.5	113.5	142.5	117	121	77.5	192	101.5	102.5
1676	DFFA	961.5	747.5	608.5	930.5	808.5	705	1037.5	802.5	1001.5	1144	626.5	890	755.5	1010	793	748	526.5	680.5	697.5
51317	PHF21A	158	84.5	209.5	40.5	56	71	64	179.5	18.05.09	193	286.5	108.5	36	223.5	25.05.09	125.5	67.5	35.5	186.5
9695	EDEM1	2582	1102	1120.5	1119.5	468.5	682	725	756	619.5	988.5	597	544	1479.5	973	864	392	635	757.5	620.5
9667	SAFB2	571.75	505.5	455.25	285	417.25	334.75	319.5	265.75	368.5	685.75	500.5	720.75	387.25	129.25	296.75	521	415.5	229	171
2632	GBE1	744.5	421	470	931	375.5	966	692.5	1348	737.5	893.5	799	1014.5	1190	3170	358	312.5	540.5	514	850.5
9653	HS2ST1	139.5	167	180.5	225	188875	238	234375	216625	124	174125	242875	276625	140.25	179375	197625	132.25	149875	178.5	288625
22838	RNF44	2399	1824.5	1933.5	710.5	1155.5	752	918	1015.5	1188	1212	591.5	1050.5	1691	566.5	735	902	1134.5	1070.5	616
3898	LAD1	499.5	994.5	501	726	503.75	485.25	600	641.5	1278.5	545.5	386.75	476.75	1056	364.5	847.25	529.5	637.5	886	317.5
9710	KIAA0355	593.5	753	592.5	674.5	581.5	543.5	1117.5	652.5	493	1284	808	1227.5	1523.5	799	652	644.5	635	385.5	946
8131	C16orf35	492.166666666667	392.166666666667	334	484	426.166666666667	566.833333333333	677.166666666667	514.833333333333	391.666666666667	534.166666666667	314.166666666667	604	472.666666666667	465.333333333333	302.166666666667	509.833333333333	273.666666666667	366	297
3117		726	1555.25	1952.75	480.5	105.25	188.25	809.5	233.5	153.25	278.75	218.75	209	140.75	113.75	187.75	67	935.5	611	394.5
4850	CNOT4	192.8	215.8	164	251.3	232.5	206.1	169.3	244.8	182.9	199.9	179.2	190.5	184.5	229.3	187.1	214	164.4	172.6	243.1
55823	VPS11	912	756.5	957	927.5	811	1059	880.5	989.5	823.5	970	533	864	748.5	613	678.5	724	474	833	866.5
3998	LMAN1	25	61.5	94	110.5	69.5	73.75	51.75	89	97.25	99	43.5	49.75	52	247.25	73	45	82.5	89.25	109.75
477	ATP1A2	171	127.5	165.25	151.75	3549.5	151.5	250.5	601.25	130	337	291.5	477.5	91.75	1280	145	220.25	234.25	231	237.25
3720	JARID2	1562	950.75	820	792.75	723.75	731.75	698.25	509.5	491.25	821.75	568.75	504	966.5	606.75	702.5	1077.75	471.25	560.5	427.25
8905	AP1S2	488.5	353.5	434.25	522	612.5	309	371.25	639.5	340.75	353.5	1113	427.25	416.25	625	369.25	418.75	353	287.75	762
9988	DMTF1	478.5	742.5	1077	356.5	788	356.5	451.5	423	396	534.5	1019.5	895	317	506.5	943.5	611.5	740	329	664.5
1633	DCK	1021.5	450	450	339.5	274	165.5	166	172.5	76.5	237.5	186.5	275.5	190	212	196	165	427	164	312
6990	DYNLT3	471.5	776	939	569	1734	1389	734.5	960	762	828	1650.5	1402	748.5	1146	957.5	591	1039.5	1306	1635
25805	BAMBI	317.5	522	505.5	637	593.5	1978.5	825.5	913	970	551	584.5	455	1050.5	936	634.5	669	511.5	616.5	2951.5
2162	F13A1	1191	657	1474	868.5	611	1407	1963.5	509.5	1323.5	688.5	792	1129	7109.5	514	938	713	736	1362.5	1020.5
154313	C6orf165	344.5	374.5	468.5	285.25	295.75	374	398	128	210	401	472.75	419.25	349.75	364.5	423	576.25	332.25	396.25	253.75
2794	GNL1	311	286	299.5	224	235	339	422	386.5	88	382	382	413	330.5	93	361.5	420	337	263.5	345
3257	HPS1	346.666666666667	451.5	420.666666666667	312.833333333333	261.5	315	420.5	446.5	233.666666666667	525.333333333333	297.166666666667	357.333333333333	293.5	363.666666666667	393.833333333333	302.333333333333	353.5	312.333333333333	439.666666666667
6814	STXBP3	193	293	436	322	494.5	259.5	314	226	145	369	595.5	653	124	301	384.5	171.5	368	372	454.5
382	ARF6	1597.66666666667	1389.83333333333	789	792	351.833333333333	527.666666666667	969.166666666667	815.166666666667	719.166666666667	1010.83333333333	698.166666666667	595.166666666667	1029.5	559	534.5	405.833333333333	740.333333333333	932.5	432.166666666667
7050	TGIF1	501	348.5	486.5	309.5	174.5	389	712	473.5	566	806.5	492.5	652.5	1376	830.5	410	468.5	624	823	755.5
8225		695	662	707.5	1106.5	670.5	643.5	908	2182	677	1036.5	602	1342.5	643	955.5	611.5	480	371	369.5	771.5
8440	NCK2	1102.5	1128.5	1260	324	969	561.5	1860.5	934.5	760.5	1958.5	1244	1693.5	2173	889.5	1243	1114	1063	1099	431.5
6635		1476.25	1231.25	975.75	951.5	494	630.5	933.25	1100.25	499.75	1040.5	1053.5	1090.75	684.75	1619.5	948	666.25	594.5	656.5	892.25
23550	PSD4	1060.5	577	488.5	416.5	133.75	289.5	233	355.25	166.75	395.75	132.75	414	537.75	132.25	238.25	149	177.5	205	270.25
7707	ZNF148	497.5	599.25	319	453	478.75	465.5	341.75	452.5	272.5	593	819	971.75	294.75	721.5	490.25	393	376	561.5	644.25
10019	SH2B3	799.5	1170	1323.5	1120.5	613	935.5	815	1259.5	698.5	660	703	767	1113	702.5	692.5	656	790.5	611.5	878.5
22850	ADNP2	460.25	320	277.25	179.75	288.25	328	288.75	230.25	319.75	466.75	297	341.25	322.5	230.25	300	470.25	306.5	315.75	239.25
858	CAV2	170.166666666667	235	284.833333333333	207.666666666667	240.333333333333	293.166666666667	941.333333333333	636.5	160.333333333333	412.666666666667	785.5	1683.5	730.333333333333	556.833333333333	373.666666666667	331	411.666666666667	488.666666666667	405.166666666667
1289	COL5A1	179.75	115	169	236.25	92	225.5	628.5	761.25	214	295.75	737	231	975.5	731.25	162.25	110	124.75	189.75	182.75
3416	IDE	587	872.666666666667	686.333333333333	853.5	617.166666666667	721.833333333333	625.5	800.166666666667	607.666666666667	790.333333333333	596.833333333333	728	544	862.833333333333	753.5	1110.16666666667	615.666666666667	790	544.166666666667
5797	PTPRM	668	420.5	845.5	239	638.5	679.5	1170	569	666	740.5	821.5	1730	737.5	464.5	341	528	386	282	468.5
6811	STX5	394.5	404	344	499	316	406.5	392	345.5	349.5	468.5	364	612	534	579.5	368.5	302.5	506	423	256
3635		1242	1605.5	1747.75	672.75	391	480.5	668	716.25	515.75	458.25	381.25	427.5	906	285.5	432	407.75	671.25	500.5	407
22920	KIFAP3	114.5	150.5	184	71.5	1385.5	64.5	229	86	62.5	47	310.5	210.5	72	330	345	771	79	110	65.5
1659	DHX8	123.5	34	28.05.09	42	27.05.09	41.5	27	48	29.05.09	23.05.09	32.5	28	43	39.5	36.5	27	48.5	24.05.09	48.5
5264	PHYH	243	267	439.5	3008.5	545.5	1055	523	743.5	2018.5	641.5	640	1427	430.5	679	482.5	430	613.5	512.5	614
9270	ITGB1BP1	412.75	293	354.5	163.25	641	276	323.25	470.75	225.5	256.5	391	520.5	251.75	365.75	305.25	217.75	253.25	220.5	360.5
5529	PPP2R5E	370	402.5	340	273	460.5	289.5	286	451.5	137	442.5	607.5	695	361	600.5	325.5	254	359.5	350	216.5
8604	SLC25A12	294	456	363.25	160	693.25	311.75	268.75	463.75	301.5	405.25	421.75	560.75	269.75	530	238.25	416	548.25	409	248.75
10153	CEBPZ	149	90.5	239.5	167	208	232	113.5	161.5	26.05.09	188	211.5	217.5	68.5	384.5	262.5	252	202.5	61.5	247
10245	TIMM17B	1038	613.5	766	1226	532.5	799.5	1075.5	2283.5	959	1200	585.5	810.5	1027.5	525	870	299	156	282	178
7358	UGDH	398.5	475	369.5	1010	270.5	388	334.5	777	615	1000	847	467	484.5	867	606.5	221.5	400.5	480.5	365.5
5932	RBBP8	582	969.5	615	496.5	558.5	675.5	537.5	724.5	614.5	540.5	847	822	299.5	834.5	713.5	923.5	694.5	869.5	906.5
22823	MTF2	602.9	486.4	430	362.7	337.1	291.4	312.7	254.8	242.8	304.5	423.2	365.9	253	318.8	284.4	421.2	341.5	258.5	296.1
2119	ETV5	547	263.166666666667	458.833333333333	658.5	754.5	1012	907.5	673.5	393.333333333333	453.666666666667	360.5	595.166666666667	1356.33333333333	552	707	546.666666666667	456.666666666667	643.333333333333	390.833333333333
164	AP1G1	128.5	394	200	106.5	121	90	73	497.5	100.5	178	132.5	101	553.5	348	107	701	223	183.5	180.5
5000	ORC4L	181	134.75	242.5	235.5	252	147.5	157	195.5	298.75	190.25	241.75	289	191	246.5	292.25	252.25	186	292.25	208.25
4152	MBD1	544.75	333	381	156	233	147.75	175.25	195	286	234	305	356.25	407.25	330.5	265.5	267	118.25	214	191.5
[truncated: 14,500 more rows]
