# Supplementary material for: Comparison and consolidation of microarray data sets of human tissue expression
Source: BMC Genomics. 2010 May 14;11:305. doi: 10.1186/1471-2164-11-305 (PMC2885367; doi:10.1186/1471-2164-11-305)
Supplement: Additional file 5 — Expression values of Stanford data set after merging to the 19 main tissue classes (tab-delimited table). [file 1471-2164-11-305-S5.TAB]

EntrezGeneID	Symbol	adrenalgland	brain	heart	liver	kidney	lung	lymphnode	pancreas	placenta	prostate	salivarygland	muscle	testis	thymus	thyroid	tonsil	trachea	uterus	uterusCorpus
3689	ITGB2	-0.245243725082169	-0.551071426559375	-0.328376715546914	0.144429470426061	-0.87033591550827	0.221060103125867	1.40077757854225	-0.756937074109721	0.135618718332102	-0.169628132205912	0.0284403350919541	0.0130652489356047	-0.782949155120132	0.782530462703691	-0.357274909936659	1.60504311562621	0.0142355293159527	-0.551916451043815	-0.112541670915614
3485	IGFBP2	-0.851497112004522	-1.03253140163909	-0.00512724953693685	1.55078740010789	0.426895916231687	-0.648686507669682	-0.48158901643954	1.73989528878655	-0.981959195165398	0.535412282369086	-1.70796120065891	-0.720387481389138	-0.0677424412736965	-0.42751170302264	-0.74417806776234	-0.406235488205681	0.0598543141792221	-0.203223905100709	-0.267018355680415
4528	MTIF2	-1.44250327861274	-1.34391553949386	-0.827423576693722	-0.82643852419408	-1.21013912311447	-1.65151636669968	-0.982769458307845	-0.719714724600759	-1.58369079000718	-0.796489463138607	-0.59487913109428	-0.432229280278832	-1.10171040535302	-0.796519082743928	-0.567623498258273	-0.827315754923955	-0.859440060680456	-1.16329184577117	-2.20990803522298
3145	HMBS	0.6616379445951	-0.592908345555833	0.370869322238713	0.632083583297567	-0.147481696070147	-0.484747323955564	-0.145629580474173	0.283079095762952	-0.121636533523832	-0.608953858605792	-0.483981039351601	-0.648670402631814	-0.864081386942564	0.0259998899550066	-0.358948349189326	0.866291143135677	0.679348469995232	-0.619662313230292	-2.83907956938412
2627	GATA6	2.09719762751457	-0.699328970525113	1.14286307329991	0.0610260957611851	-0.139479404366317	1.26647560273554	-0.161214640992716	0.450625268099399	-0.0277644083757341	-0.592476265019675	-0.0363242336688310	-0.971631494153078	0.17223283538076	-0.282548914841082	-0.216038982567032	-0.317311217040343	0.0694198809018857	1.03486166531872	0.978527948467317
7087	ICAM5	-0.0954886707540918	1.03262860533303	-0.108467427107454	0.882281884242543	4.50759855356722	0.77333038969079	-0.65625272327773	0.858429391693747	-2.90182016977250	-0.506486841075254	0.522895964281249	0.0418896151756852	0.310805775439244	0.145257739710519	-0.202953270399198	0.00721906224647456	-0.142264304736954	0.00792416759854683	0.632379115773667
7869	SEMA3B	0.522768924864458	0.796428031904686	-0.588356265055546	-0.487939776364657	0.985319796618023	1.23512808819011	0.991852693237358	0.66166040562264	3.04757415438932	-0.219427169496445	0.241462867157315	-0.208906038426132	0.428099043674023	1.12898589704575	-0.381875858803363	3.3366317590407	-0.0225775723751273	-0.99539776845366	0.236487502036770
54453	RIN2	0.099246333449592	0.16130511590223	0.0519090972139078	0.238432569819269	0.141568929458944	1.7065757139916	-0.162321037812962	0.765903498246746	2.46365483796521	1.41306104561377	0.950743236850905	0.885816318294664	0.0304336025669082	-0.125511144322958	0.683552969674514	-0.417224129570713	0.172425112339301	0.484461401984159	-2.90208189230099
1434	CSE1L	-0.964119813633113	-1.62127358306716	-0.970388626744172	-0.972612935592406	-2.55329248150737	-1.84313505381563	-1.77945031541057	-1.56237307316649	-2.17509341437136	-1.18429563552924	-1.11606321989231	-0.624601404567148	-1.21350071785344	-1.76453882805922	-0.679689157700063	-1.05776508046962	-0.751022135339192	-1.08235866723606	-2.29709024227140
1118	CHIT1	0.964148791632743	-0.848120748625353	-0.0806818927263365	-0.318188469137913	-0.462562983731725	2.10875503555176	-0.131925948537183	-0.392633442594801	0.50351601619862	-0.913932200058263	-0.280326745061268	0.275378976000185	-1.53692947023580	-0.765879622722348	-0.0891776555002764	-0.695491775919926	-0.277783591010515	-0.288272326980562	-1.56381868222471
11273	ATXN2L	-0.0278169990478252	-0.231870714698639	-0.0234539084187254	0.0399906598789467	-0.688105552529119	-0.331343489021758	-0.170123434892695	0.140804886423873	-0.708352546825698	-0.0641558566959511	-0.540864729663261	0.449426624239614	-0.627776436501208	0.06588360566591	-0.784153870704126	-0.30048045774059	0.490688772985551	-0.264099044371553	-0.170235454045420
7189	TRAF6	0.348904548423667	0.589590579059853	0.42743982763488	0.541794439302354	0.132018735285239	0.38556500486212	0.478889575507316	0.40141064658181	0.432316360287021	0.345723602171654	0.650817247671246	0.620287342793742	0.492861374477164	1.07150984361767	0.621374300645825	0.136065873886519	0.200257319954413	0.322020702123677	0.580103749390834
6895	TARBP2	-0.0440779320201343	-0.337406755802523	-0.127711116091594	0.401267940357464	-0.281513009275449	-0.288939721780208	-0.152785987262226	0.136955550864756	0.358902112238846	-0.557042362780816	-0.666066282463243	0.104302674376928	-0.379883913797301	-0.0733521315783535	-0.492245589063091	-0.686516297188797	-0.581961949447431	-0.575683006302977	0.554805337755206
5822	PWP2	0.688911578260692	1.00171084380369	0.271016232671813	-0.230144286150349	-0.210775857446378	1.55073441407267	0.200155435608121	0.0112754518588671	-0.0983900104626164	0.79435678716476	0.653930207357976	0.732498723350432	0.335086930962049	-0.829175026918823	-0.102264670654991	0.467090014107958	-0.198361282755960	0.414446692839159	-1.34679629927816
3419	IDH3A	0.308368537412919	1.17193332959275	0.905206563543202	-0.162782796875472	-0.201396853328433	-0.833409567031904	-0.155873897039395	-0.607294831618124	-0.852733855397115	0.0418867003674165	-0.239114911041323	1.09331960842980	0.0805332276520501	0.81967888185735	-0.728776108987711	0.198927824969397	-0.101255953920651	-0.950326625282761	-0.811143127813304
10208	USPL1	-0.151743244604074	0.231555168793919	-0.645315225611799	-0.101290073276209	0.463621498936749	-0.552197551348644	0.67568332483047	0.324283175772685	0.55565360303434	0.0111751314771337	-0.190566964631504	-0.0306908124102315	0.100557957661737	-0.332539535033847	-0.387777757718983	0.420723107979043	-0.0421672433658285	-0.124240100500270	0.0656341248436402
2596	GAP43	0.0253981557465408	4.27222091254282	-0.9367371843973	0.113440709447368	-0.43704439078911	-0.872770374328675	-0.664827397746295	-0.488788612530568	-0.444103950696801	-0.172416873623074	-0.216761658411983	0.037046545787169	-0.597669308143989	-1.04810175131997	-0.491052231221937	-1.21640850936171	-0.000825385767361409	-0.383846347014945	-0.742530518630859
2766	GMPR	1.26430758743304	1.38870265208648	1.61466156541902	-0.182336923371817	1.46631630232942	-0.0126447720625786	-0.376341612245367	0.0040765958250388	0.111683702035879	1.43282918398789	0.24568448968743	3.81158814482271	1.95318384339874	2.22183618438425	-0.817061049574634	-0.729209279063142	0.416615596381065	1.10355683951780	0.305004938021945
2959	GTF2B	-0.155874804219862	-0.434817409345781	-0.554444341310721	-0.450596167751356	-0.613988448109392	0.115777906786480	0.381574512185972	-0.395027600381548	0.167165192682161	-0.099108330358783	0.721389163467786	-0.664264459854684	-0.333738306751860	0.576636891460373	-0.0615671829686331	0.234767170553987	-0.108734365513592	0.0937489824690931	0.295123697092448
2623	GATA1	-0.0919671421112934	-0.567798867459394	-1.00577219657562	-0.354607198615187	-0.388689599411434	-0.728447644915355	0.374773187330647	-0.921788743105174	-1.30813975758591	-0.616724568808926	0.0373448369781778	0.128064483130492	0.527388976936343	0.427691546552988	-1.72566149657138	1.02444539852144	-0.656255380779955	-0.606727141109661	-0.387674236343072
2517	FUCA1	1.16758564867191	-0.0266942220898251	-0.334487011169141	1.07987999999030	1.80857370752850	1.04543662672491	2.66942912406141	0.578377659558565	2.09774460964892	1.17626907616296	1.07246069587961	0.0690692669825906	1.24530300971482	0.503282977383859	1.78258992932758	2.54819566284558	0.689877492663275	0.58776216413638	2.43541849345842
2286	FKBP2	0.423084789923118	0.209533088981123	0.369811542482304	1.26993748683128	0.523250274828178	-0.504481740723073	-0.40516317057243	1.75608666531521	0.698887189267155	0.220629435576359	0.626276728991439	-0.0564395106181051	0.054882641990651	-0.446784952723938	0.684281389362741	-0.455765024261212	0.0601579317261979	-0.382274293731761	-0.195723595429130
1938	EEF2	0.155723006957617	0.0212250048902883	0.0335826426520729	0.732287039184619	0.410986777635433	0.00126116564227091	0.121690812906283	1.33143091647167	-0.808678984407682	-0.288481874949502	0.148043072144115	-0.417447848092075	0.0744646397984443	0.60467659383251	-0.299642924899898	-0.102528786477210	0.082775474435039	0.141865859734881	0.314084668727279
6050	RNH1	-0.11815230796893	-0.42425496530542	0.576120840954005	0.131217273721421	0.3045244927801	0.360390019729967	-0.387362418328077	0.413916408274185	0.161940103475787	-0.484624531919824	-0.70161860938581	-0.142330986869906	0.190660988793906	-0.279602860632915	0.158879913068028	-0.469113045245834	0.3026745442955	-0.478725287823544	-0.379251356151043
5987	TRIM27	-0.146929761013506	-0.731978742204155	-0.521790042314530	0.362649891185404	-0.362258191605345	-0.413944709385280	0.404749146562147	0.37873494197328	-0.256447187748364	-0.0417904137002079	-0.0957729277147583	-0.956586882295085	-0.597410016073593	0.543749163564823	-0.0444606525495094	-0.213168383165442	-0.591926262452341	-0.144116105339896	0.197426279970443
5160	PDHA1	-0.311085451112031	-0.166360635755417	1.25993323418290	-0.318432633046415	0.622817694473415	-1.04299586672815	-0.861919150361984	-0.48556591732722	0.255606857817225	-0.643398878808223	1.34059849912573	0.593276162484129	-0.333656198480738	-0.307320025540957	-0.207938493391846	-0.738865253611447	-0.475296362350556	-0.472502516934698	-0.872196061250543
4486	MST1R	0.150090641704064	-0.739491430370872	0.359854315588243	0.00115179569478600	0.0324426632018188	0.282661917075478	-0.00106327423072541	0.0454520339087520	-0.157203870133523	-0.804725505866417	-0.289858193944426	-0.23806739162785	0.850358166161748	0.7427393966368	-0.2090903789281	1.18091080125241	0.357388218905902	-0.79197709430701	-0.244469887516704
5554		0.903937493200796	-0.362633349191473	0.794265803726034	0.473948472322966	0.157330693822648	-0.238774601986837	-0.455483228373749	-0.0777780706766474	-0.168247251018070	-0.723832991663272	-0.0999023962613549	0.476906088800641	-0.0436893803019707	-0.299726865758807	-0.397609318817505	-0.646436535164339	-0.276328854769499	-0.667519701972453	-0.781651941290517
5033	P4HA1	-0.347689672207161	-1.03649415918749	0.482348644467413	0.446650482281831	-0.287719620935165	-0.560169561301868	0.120639112037618	-0.425939335095137	0.933046047941475	-0.509255991030584	-1.64133743438926	0.175225479442424	-0.573007103443352	-0.515918812382318	-0.556181388122454	-0.567585989309912	-1.37422419106202	-0.512744245647091	-0.76174485902026
6421	SFPQ	-0.756755374557195	-0.298030089837338	-1.37214050510011	-1.31109688900271	-0.594491909099591	0.198366217109557	-0.362225057462742	-0.418022486284421	0.191256394669937	0.00840667043826183	-0.0677013131516571	-1.49971165447980	-0.36968633390848	0.728414900926999	-0.582257890099307	-0.396581728035846	-1.25032109212901	0.643792629572693	-0.276383147858436
9704	DHX34	-0.0161730808831361	-0.82684968037958	-0.397872922061553	0.413761641530285	-0.399327240533035	-1.09363599097872	-0.920560911319799	0.117777933061224	-1.20332726080945	-0.374969286341281	-0.910661950100973	-0.798562840815922	-0.518269251229709	-0.728993713556009	-0.463914639380262	-1.31590449999241	-0.164571032121458	-0.474618055237807	-2.16894526401077
10318	TNIP1	0.881436895221391	0.0338618285696614	0.796877716932454	0.269270433369123	0.642424247699653	0.0876821696544692	-0.233219897871249	1.05507919519533	0.156066281869940	-0.380177432090573	-0.406921361797159	-0.325333421517519	-0.133167811084407	-0.497122374197148	-0.167084208533679	-0.0364190323911458	0.157014671106091	-0.448469692475708	0.133024410656119
23186	RCOR1	-0.590688213923884	-0.777328311814407	-0.174305687462028	-0.260958277514483	-0.716967079854816	0.0484262280985235	-0.0995766716174913	-1.65841275582567	0.795878963988169	0.0307753988662925	-0.583272662021878	-0.115994116408967	-0.0356935662921171	0.153472979656941	-0.319444521373033	0.352636187549996	0.171587913965447	-0.386658324585952	-0.424825755087806
9674	KIAA0040	0.653431148838876	-0.604325301574886	0.822577609273263	0.359473617007489	0.857095713218273	1.36518191773014	2.17540133796864	2.8751421080851	1.20185505388518	0.450583221922045	2.19712671386519	0.487343250455261	0.773474704573718	-0.134882090902717	0.483143917784852	1.99230782169975	1.18555158134314	0.358126561257658	0.912383115951909
8480	RAE1	-1.68363390781519	-1.84219183199009	-1.77498082404423	-1.41119581320696	-2.33736235171500	-2.3865170242486	-1.43106155063529	-2.72108565243291	-1.85626295485129	-1.82603531937823	-1.96486584626442	-2.03745204001322	-0.640960320570579	-1.36579172519223	-1.49364076404778	-1.34894346110607	-1.39446581490813	-1.43040861879193	-1.95918257245952
7738	ZNF184	-1.89524956829689	0.0987014796205687	-0.799822395514785	-1.45982562386253	-0.909002798977656	-0.584296202290295	-0.245664158689510	-0.782006044933713	-1.36225038947913	-0.688888734694733	-0.655593242991547	-1.07777835911891	-0.327941048652451	0.111221930295660	-0.212958167702130	-0.397325085978443	-0.978432314538605	-0.446591200757815	-0.446038994901845
2987	GUK1	-0.335015566713679	0.327383790681296	-0.316380237959448	0.170257267532832	-0.00890040852078823	0.0216959853092065	0.665667036834374	0.215464572056792	0.0802144831780146	-0.156198271724166	0.565062177713159	0.839345650786121	0.0678461888712672	0.413691614941073	-0.572947833237707	0.375478849774753	1.36705957583702	0.287883960406097	0.342291753546852
10099	TSPAN3	0.181498025393506	0.325697535734255	-0.110548986404456	-0.297726164044726	-0.220837640752026	0.548106481471915	-0.467627184008	0.490965785435101	1.24160415469979	-0.355358990377733	-0.263286230913756	-0.0261860446722129	0.215228390921613	-0.903643229339826	1.13062876422933	-0.239269245777151	-0.578735397752303	-0.0244449679765348	-0.301729439640284
11017	RY1	0.100176672499724	0.315475130069142	-0.298118225538592	-0.817574752096794	-0.432673773763689	-0.447294572399234	-0.298703236959317	-0.227222479341132	1.29087969262357	-0.256078240627632	-0.136400653821210	0.560213667922937	-0.41093944677453	0.0335424582394577	-0.517595943723699	-0.348360376087007	-0.281234987347851	-0.52756519065675	-0.63429312268564
22796	COG2	0.0202821924811436	-0.200501577999614	-0.202477869923171	-0.504915923014924	0.0983071395223087	-0.484408218647757	-0.0169794592401093	-0.0365605661584306	-0.265887803491522	-0.191875179767738	-0.358271775360901	-0.351247481760353	0.0761426938387584	0.165867829085823	-0.0151107710398670	-0.373656898687596	-0.195492105892176	-0.230783362036840	-0.688044764750349
2939	GSTA2	4.92825791872645	-0.267729404110538	-0.42098170970102	4.38382458027086	3.47443210550173	2.30600804820678	-1.05139339270579	3.73241369329082	0.99843917449288	2.0364484847835	1.04789098556086	0.381314100645352	2.97563458773094	-1.22602879514979	-0.902102593585024	0.69979683299799	0.750922286361437	1.06935789189333	0.730104317769028
2677	GGCX	-0.690885206601132	-0.945237538878114	-0.779568695830986	0.992677622133506	-0.00547727648633314	0.0651266945959255	0.0827589395442759	0.170022770257421	0.187174345369543	-0.676232535627793	-0.375309844656166	-0.115719112921225	-0.221958962997331	-0.977186479221254	-0.756950467511143	-0.119020303020485	-0.514260341290563	-0.224995148053619	-1.67433775844362
2199	FBLN2	-0.528023737527361	-0.81764585314006	1.41486020187152	-0.365857358919408	-0.826541591164861	0.372495426289172	-0.541331963434352	0.665689809279375	1.46689703677157	0.102503357041678	0.382865576817236	0.872914597378604	0.999111171777406	-1.03570415529185	-0.613050069104598	-0.890863831613123	1.11277444259800	0.327511590632232	0.321008035622677
1281	COL3A1	0.148567995405334	-4.27852904215572	0.637287341390836	-0.763436290581065	-0.244621511719287	1.64980454151469	0.00894099350319883	0.506760137606745	3.35469200234881	0.479947475573863	-1.27189815032352	2.26034647471348	-1.19775770210019	-0.830221176228632	-0.522071027048499	0.385330627796349	0.257594780704823	2.32057325822491	3.77256617971757
6005	RHAG	0.149609121355012	-0.413944472821339	0.266925904568123	0.252864612992399	0.431100761984981	0.562744449997188	-0.157472618676645	0.420505811213524	1.72007472919866	0.389720115314176	0.141603088391863	0.461366519653915	0.274566855083099	2.71015386553106	-0.423040261614116	0.217799484149473	-0.103388956639907	0.278526491000042	-0.730593899576177
1748	DLX4	-0.651828041050012	-1.07210162845583	-0.664229337326812	-0.372638913081965	-1.05459015335823	-1.64603415570577	-1.27296735143818	-0.0400201978291015	1.96282959537891	-1.45781984272414	-1.46342096636126	-1.12074375562470	-1.25213970617752	-2.67876872915881	-0.962786054223168	-0.90726481447026	-0.227020838185374	-1.02079187786097	-1.65589291604557
10550		0.208233426816755	0.734998993190423	0.244847952576916	-1.68789963880577	-0.86180701020289	0.241983327606807	0.673860090159013	-0.289695562947137	0.230393936299923	0.641317195655719	1.10980042861079	0.886427812181855	0.198423772684339	-0.0255690166805345	0.282049504821393	0.765306813929876	0.235006842668148	0.716270283416335	-0.414121054377788
54977	SLC25A38	0.32459045565094	-0.0832542068987575	-0.618551820060118	0.372623743340598	-0.434997337339341	-0.200194543649583	0.325374386860412	-1.28441169943453	-0.580503255378791	0.304045400917886	0.0222881032755636	-0.269926131225449	0.0595673346526415	-0.639094100645353	0.602994009466362	0.157062811027651	0.0565267285583499	0.0323902151817979	-0.590627928190863
51317	PHF21A	-0.0246909683900082	-0.109344863280892	0.0820266068275072	0.0423937500852021	-0.588625950833876	-0.332007984957395	0.283873511696165	-0.310215132890139	0.240262954069248	-0.273206263698814	-0.100464580652965	0.099147313621732	-0.194727181551164	0.35875949641613	0.0136993328540697	0.292037682159183	-0.451328999064947	0.026810081852295	-1.05891664825865
116988	CENTG3	-0.056672227209692	0.183194081377616	-0.258193178719312	-0.424942304541191	-0.239302678993767	0.118070683704090	-0.304089574304734	0.0833045651417006	-0.540763268327538	0.0999329249641902	0.308860616968002	-0.337341333651265	9.13020299207375e-05	-0.67435253722469	-0.239844016578267	0.126438413796817	-0.23949698817286	-0.0127758631958828	-0.611393813231533
223082	ZNRF2	-0.498621438176808	-0.90236270303652	-0.379937411477612	0.240461892457392	0.0179341467019968	-0.37152518176936	0.135995084986876	0.698503987469376	-0.803597274258367	-0.764130007984203	-0.121082909812760	-0.368669001186119	0.146429660379211	-0.545965509850349	-0.0491827645773925	0.433223377993856	-0.277035320792064	-0.597512451872014	-1.46592969270901
56912	C11orf60	-0.220495384282401	0.216323752944830	-0.10683282877036	-1.18757839565889	-0.648871350826682	-0.186436270689554	-0.457488095258179	-0.352460746066313	-1.38761087139355	0.331498197087266	-0.260200320360317	-0.605925098593228	0.87345207316904	-0.370211318695347	0.413078847729023	-0.251933207956125	-0.274524770812286	0.128967727063567	-0.0221731752426675
51386	EIF3EIP	-0.744384262702364	-1.00960320301950	-0.452077189564293	-2.04301825058869	-1.33568535991387	-0.87793214117472	-0.369095003511866	-1.79280646181985	-0.678826027949954	-0.236790758852854	0.595976041476167	-0.965107669421638	-0.300538480842071	-0.446408123102738	0.00298730466691487	-0.0767807030400309	-0.142204690519044	0.267546430941917	0.209525713187088
23039	XPO7	-0.454534983782507	-0.0956622258989663	0.0181809754428016	-0.515580122717481	-0.188370848190847	-0.966388161149582	-0.82015465299178	-0.0445693268493883	-0.499690148572074	-0.386850663645407	-0.383358829667729	-0.40126998193334	-0.268610115269342	-0.6987227506505	-0.146214007096666	-0.686185691598654	-0.892123532497274	-0.551800012910776	-0.449626477300072
5464	PPA1	0.552630281283284	-0.564286945875849	-1.51388640737537	-0.886750482462687	-1.51990327361764	-0.795571355719107	-0.861694172084008	-0.539590598591788	-1.48318101837760	-1.49152126192851	-0.946895273258601	-0.708222074236893	-0.515627042178668	-1.35686760758819	-0.468812852156652	-0.669270371577342	-0.72671748318664	-1.68524582909565	-1.46281344121317
51604	PIGT	-0.290212258218046	-0.658548370105116	0.373856757699341	0.200159361211037	-0.149603439449864	-0.610492631834213	-1.03351923966730	0.447631086037835	-0.336306370013124	-1.25027760694789	-1.40309784875362	-1.13550290132540	-0.318773404064041	-1.15862080940850	-0.453012289180539	-1.38209764856847	-0.670772434522731	-0.663297079426343	0.0820465661078823
3171	FOXA3	-0.88663456939359	-1.30748500480126	-0.522384519991109	2.14814096525361	-0.105383129400485	-0.58175289122469	-1.39196766671857	2.45988904595976	1.72007472919866	-1.15212085307264	-1.42636132564407	-0.801645616224575	-0.424119338032527	-1.85638344853251	-0.753310537461721	-1.77133981265721	-0.612062449805845	-0.701415825991179	-0.739972616902768
51071	DERA	-1.15998354048245	-1.11184062654782	-0.765511273705935	0.502919471064525	0.315006482806849	-0.186059942758134	-0.833506534413241	0.135181345778621	-0.40180197831154	-0.815361117780642	-0.452046144736715	-0.554945875705026	-0.89707983528043	-0.615222604003117	0.047405737579893	0.0464508052774701	0.160940187583591	-0.231673301080279	-0.460364510343588
10085	EDIL3	-0.662156956169878	1.13855024980047	-0.435855066379509	-0.648972086878394	-0.300317664152707	0.522136168833769	-1.04431969821975	-0.113413371222162	-0.399476222936608	-0.460503139111861	-0.314943053140400	-0.647021551865664	-0.101470147798062	-1.11689127065022	-0.516340947546909	-0.73392866951636	-0.651808105716852	0.507605601609496	0.665975626697314
9556	C14orf2	-0.0998333654688448	0.842769599444185	0.691912424278983	-0.269443136421614	-0.126750975208923	-0.703714492318569	-0.451339451987464	-0.494193649391704	-0.458760951833140	-0.755713673933542	-0.340421666414112	0.546994143469559	-0.540399413866814	-0.331256521681022	-0.198597569197607	-0.415555264691978	-0.198187187116669	-0.835488101304154	-0.81399556658278
54363	HAO1	-0.212222192470714	-0.501621878755146	-0.464120429075296	1.73667237820272	-0.436331136148702	-0.52809098012621	0.00707589079738047	-0.302985065885976	-0.681933781394133	-0.516865643768261	-0.380129331529618	-0.204486363958787	-0.658276929525799	-0.171300409317203	-0.244535476387330	-0.370839522740772	-0.243533379558145	-0.560206613179905	-0.360882010418406
389434	IYD	-1.64481981509935	-0.869952457904361	0.131786924329126	0.91286417747763	1.02634339456348	0.0128762239436312	-0.365902465719913	-0.150067377630202	0.449787910046704	-0.290364466311661	-0.791211769747248	0.367840833156612	-0.112121626864131	-0.0557297218172382	5.04303174040803	0.00360939488635337	-0.299764638222844	-0.229184360698862	-0.435559286367921
440993	LOC440993	-0.773260999348267	0.133947026504809	0.0464096917638673	0.146325437952710	0.619903085220582	0.0341665903264349	-0.0506455192154895	-0.835629803371803	0.974338232216333	0.231666585837426	0.705437068952938	0.310118140214538	0.00131131086466597	0.449213170498255	0.129336052533211	0.111919354860701	0.220304100241156	-0.0830458672861459	-3.92011127763238
9295	SFRS11	-0.333216999211360	-0.0166249176340301	-0.094148702013204	-0.305159700015878	-0.00504240176264466	0.273788319608516	0.699162226464156	0.0954318068943124	-0.0514252881823774	0.705404257539594	0.43748658846234	-0.265008951843382	0.603296984578114	1.08086368567062	0.353299937404547	0.0126919026365396	0.0164583294967115	0.793501192074547	0.214774104492523
79591	C10orf76	0.420243005758218	0.490378133174302	1.69026856939069	0.264466808243323	0.257428999053971	0.636006898474549	0.906735023404643	-0.277054501940181	0.714785792702544	0.468810622883317	0.0554890926456662	0.941201180330337	0.228328670494457	0.895377288366163	0.670935002994998	0.104303600928847	0.443124475349026	0.117607310680691	0.634695628199305
1588	CYP19A1	1.20650565461799	-0.811345473866507	-0.0583920718317174	0.383492134457661	-0.228318248734495	-1.15331918072954	0.174471181828076	-0.486266397854021	3.67358027344826	-0.844846602593307	-0.723938259598777	-0.573253522432529	-0.326231238826985	0.118203308132624	-0.0163983708643439	0.0147794409325019	0.091518522983769	-0.693820353350571	-0.644654885029809
401237	FLJ22536	-0.623506951679477	-1.68366146901681	-0.579477828581993	-0.694848852977758	-0.675428702931212	-0.632817146182687	0.531558648673597	0.993751804717567	-1.43128109097963	-0.3893080405171	0.339475156388839	-0.809879805248187	-0.598094216778305	0.500786082352146	-0.0319837094848389	0.35938118593134	0.105856141460843	0.341557446406908	0.360555397785833
113130	CDCA5	-4.7194613955667	-2.79484431746361	-3.05105735145227	-2.84531270813715	-3.29740483455366	-3.79810647754412	-2.18466518332800	-3.56205732852119	-2.09541635461117	-4.98465012590952	-4.83794577242283	-4.22558003817838	-2.17305952828611	-0.996798027076046	-3.35347705757319	-0.261896022809604	-3.81630656018505	-3.9567981732986	-4.34469447962047
114885	OSBPL11	-0.905345306486989	-0.365240125195006	-1.29786545741218	-0.759407267754225	0.844041266539231	-0.231913482743418	1.05186458028756	-0.413310083226252	0.168455581033650	-0.728360882822952	-1.53478902594017	1.12919707214615	-0.687820105377666	1.06033637451981	-1.05035197858497	0.582504753541194	-0.71500246607068	-0.697216628219552	-1.49744061002452
283431	GAS2L3	-2.11824615962312	-1.90876169933295	-2.43540344754226	-1.84268244266286	-2.02309809221158	-1.00488536065935	-1.50924312876311	-1.68905067446509	-3.49116635553856	-2.02720601146428	-1.80710894412347	-2.33668625681614	-1.85115080721658	-1.74660086544129	-2.68068315530698	-1.55142868120163	-2.05932004055963	-1.49557920556590	-1.04040222637247
2996	GYPE	-0.0486636334177793	1.26926373011238	0.385294692303821	0.275110179416372	-0.0326257685746655	0.173301031001437	0.582434275729076	-0.0163721934992800	0.773945517210956	0.869500096372217	-0.141668888364169	0.324911280634361	0.465974248225457	1.04609603351843	0.377654814129084	0.522548469424959	-0.0635324448219379	0.0153966082956792	-0.321612812352136
10678	B3GNT2	-0.336303523282192	-0.524641231481048	0.130807661249755	-1.27413126588667	0.355067505187064	0.265042038108783	0.306143441507048	0.140251736257376	0.225725859233831	-0.563461940340073	0.684859590727828	-1.34757654583847	-0.392716716317093	0.335211361875735	0.701681908849336	0.0691453488633146	0.00664704897715016	0.115857277015038	-0.361935308721613
57787	MARK4	0.424993345480507	0.679689969859775	0.325760672658515	0.377971836707317	-0.239841984831195	0.050762707263658	-0.650658624744756	0.77902900389913	0.471685544145976	-0.136639511363460	-0.570532354540432	0.221345295722565	0.315288212194495	0.153252626182941	-0.0671659453713355	-0.48390485429219	0.0991994880568039	0.111047742711558	-0.763643131891777
3187	HNRNPH1	-0.211052964873179	-1.15738871902409	-0.829353336450161	-0.108593473557058	-0.197113483702650	0.151914774838233	0.644888193878756	0.055813500700421	0.141281589152866	0.268764153925258	-0.396670479859547	-0.890088930305457	-0.281634565910313	1.19330422684468	-0.351947834117689	0.535787028774511	-0.121397818229426	-0.131592256472579	-0.0501955511852069
55127	HEATR1	1.23919495805991	1.47537904654125	1.05131420694988	0.853407143391895	1.23950357636276	1.14594070792495	1.65157137955601	0.856139865032438	3.49198650193162	1.34633005912214	1.15325381846112	0.391823141887728	0.92590436555297	2.18720956931458	0.994125575338465	1.19699579165132	0.868761360520328	1.21544928150605	1.18304996728487
54622	ARL15	0.141036395139807	0.00822446445478802	0.174599359521304	-0.178865298286810	-0.131147875507542	-0.131873688367051	0.0996325226644206	-0.483282339316434	-0.346369277277788	0.349370210204537	0.581798785949282	-0.439757349900467	-0.264804986560004	0.304289536619541	0.0324649922948939	0.166054939950909	0.144597509858683	0.0857100360009266	0.901792994420885
6091	ROBO1	-0.72543419553341	-0.334634276529158	-1.16604545676605	-1.01913910092348	-0.88472973412617	-0.940503146443837	-0.0979122243566853	-0.577329436396717	-0.574246402834365	-0.263091030655599	-0.740715314184245	-0.961491799837124	-0.557851030035153	-0.752327232587243	-0.458961042637482	-0.0262712465176637	-0.672221535208943	-0.937009206884384	-0.958652428310586
29970	SCHIP1	-0.00892715617537625	2.55866777280579	2.37215105935928	-0.0614786128137287	0.845416098695064	0.730013604446302	-0.468767662842672	0.878598205277314	2.22552720184062	0.163655118921806	-0.661323103647808	1.88055468721301	-0.169569530505187	0.0359465151207924	-0.122079770249625	0.0814205972491156	0.681066772024988	0.189118851584984	1.29279495007625
79364	ZXDC	-0.167802318611857	0.0304733946661929	-0.464429118145283	0.198370200119573	-0.120910648473167	-0.00315318159011033	0.335776513366617	-0.432415673790969	-0.0156818452953387	0.191999642116111	0.250311571684832	0.289192493483919	-0.165492213952786	0.707320871253167	0.0234874141957138	0.135953755289541	0.085842472564602	-0.0129824920151386	-0.0111136172948670
9910	RABGAP1L	-0.0328037024724961	0.0993198728691578	1.36856506771447	0.10958124722811	-0.720655913992819	0.201112314406958	0.940913737734865	-0.0375575368308185	-0.469179175996567	1.67829672870354	0.583295929123851	0.846459998701931	0.500612504272626	-0.381853556041517	0.248035790601013	1.37610767593996	0.073267990428566	0.52291719579129	-0.183928028054445
58500	ZNF250	0.552418905065744	0.522015556046772	-0.223645553606906	0.284425814035464	0.251048791208517	0.00149868646736032	0.258772374983551	-0.0627118139536214	-0.206821665721473	0.434215492615147	0.371297971442924	0.281034300296483	0.142588693435634	0.526270281735965	0.55604583217193	0.336520264098195	0.143818789717747	0.261048458036480	0.646093707978154
6102	RP2	0.124802684135432	0.549762751836369	0.315331168458078	-0.0311858079206919	-0.363297400578201	2.15918576053811	0.787719463965093	-0.867766917311775	1.39680121782594	0.531522808236418	2.36475256383575	-0.677049755197076	0.50676056552972	0.926894436895173	-0.232266242235012	1.14258250339674	0.0503696621600332	-0.0906919484026075	1.82094362759468
81565	NDEL1	0.815956549204618	0.902842310593225	0.221573963444735	0.614767433529028	0.242786106620672	0.748465718462504	-0.105436936396727	1.74176856885643	0.212027520882460	0.544591938624951	0.430152405476092	0.185554933285227	-0.358440083573337	-1.28050490233341	0.204981296323103	-0.0213215026861039	0.390374011895681	-0.0238914922862819	0.0594326251207331
2151	F2RL2	-1.33239911768393	-1.33291117687139	-1.30739184676523	-0.441455174009904	-1.05163040913384	-0.583810206223722	-1.68692596694099	-0.814034966936536	-3.60831794938722	-1.67892065792252	-0.908418543343336	-1.28934346445415	-1.07332874485073	-1.45223307453580	-0.864157904995308	-0.550343128578898	-0.72118439169972	-1.25415354003185	-0.0109183966297962
10484	SEC23A	-0.492351497021475	-0.233568606767136	-0.366663196403723	-0.388764432538646	-1.01189745713216	-1.16448116188258	-1.16683428237304	-0.958048024746524	-1.36453100689883	-0.405464068890129	-1.62429209434328	-0.227019398219090	-0.325065625855781	-1.93455137204683	-1.21553113301602	-1.19679067638504	0.0521435763186758	0.0819582603718311	-0.128579869910326
5439	POLR2J	-0.842541667130182	-1.39201390209153	-0.852475170995594	-0.139449216253199	-0.517621230031765	-1.26375212662711	-1.00814113183134	-0.926480765769629	-2.21383287643053	-1.31542881930095	-1.15246167161240	-0.554921428472958	-0.642062861782807	-1.23677738440788	-1.39266814748227	-1.14095505615332	-0.922943245783618	-1.7947430075055	-0.975359068299037
84162	KIAA1109	0.80418753823675	1.79217411179977	0.510210097882666	0.105237688732078	1.18134055690483	1.22968072008649	1.32029822402303	0.113023502373239	0.78666890900489	1.29110100164639	1.45680408124366	1.12346036989946	1.41468396069007	1.43259039771725	1.62866029126401	0.929079721694314	0.73078149667139	1.52281067904445	1.66594790710838
285521	COX18	0.55859181649035	0.0742559049111733	0.151687082743884	0.378172621241131	-0.0369678258683589	-0.983358542424456	0.829493631676955	0.144453891164856	-0.612666802432631	-0.184630086265532	0.100299460827778	0.00424611180386532	0.379659992805648	0.0269728655194868	0.537639000674064	0.633144476542384	-0.201703087587600	0.266974916320458	-0.117157995106545
429	ASCL1	0.57454111743386	0.663368200194247	0.443756592691149	0.857973454420544	0.564441082891395	0.65303834532902	0.4457438187838	-0.0557160579299644	0.671621577494643	0.352567184576389	0.250788314128891	0.698039207886682	0.196611673737858	0.638079743139557	0.320279804605684	0.164300996104582	0.913784480263685	0.527117595260804	0.197320057215777
253738	EBF3	-0.341719808079171	-0.307654487181382	0.086307701034372	-0.603068524002522	-0.303649805431045	-0.920490493320768	0.232885784897969	-0.143945437837385	-0.587377775722622	-0.0566567946543658	0.246247047454346	0.384041770080162	-0.0657401002405212	-0.256541566786985	0.279564145708559	-0.0549604898314755	-0.0222980753263073	0.0988278934244593	-0.100809667697566
11154	AP4S1	-0.375093827911709	0.493699538236446	-0.210931116381720	-0.402166329066322	0.214958600451350	-0.139463479327234	-0.0447819216283763	0.298418963931549	-0.438544828111521	-0.304127893381662	0.25819380798165	0.395991585736585	0.616864426501691	0.424744384319463	0.0484430082360908	0.229388095815593	-0.0637030488459352	0.3199708346322	0.168688477673099
256281	NUDT14	0.199143666651131	0.412663856353323	0.206062639328041	0.517579025030194	0.883289515973319	0.059375678970516	-0.181840576340387	1.63840132419077	-0.149741210183375	-0.239061386920585	-0.0798603055988037	0.252907316059840	-0.00421078693887978	0.67963216378807	0.0192664147717291	0.156256855106454	-0.142164460178936	-0.176771475877761	0.326285480263601
50717	WDR42A	-0.180627903345549	0.258553001926746	0.71688486864988	1.34490574781479	0.0860802257547458	0.352306275836120	0.589671718632113	0.465929925039315	0.0249971269597931	0.284894926946994	0.561189717905985	0.787464792184395	0.491901070695748	0.776273747219975	0.739504067650903	0.0374228087415461	0.655509259665917	0.49167248123391	0.29299566004427
54482	CCDC76	-0.449197498230844	-0.215726572138323	0.0611396064137628	-0.281804134664599	0.53388869201508	0.00713526572859294	0.0370239815953609	0.32500808662471	-0.181869609043711	0.429134403911539	0.0560783106990689	0.52398689502379	0.283473259050679	0.705358036893589	0.270719029527541	0.109452291915634	0.141118362051528	0.244164923106579	0.827882353970722
23303	KIF13B	-0.817122873077484	-0.427451047889068	-1.118728911372	-0.903889033556641	-0.502559490170352	-0.431806691429257	-0.672235376028486	-0.0693552630598902	-1.33206734105542	0.599118227442449	0.418198703010038	-0.796105298252675	-0.0761239351865558	-0.852495609623634	-0.701259674674686	-0.700589711741135	-0.540394530596164	-0.721502886930232	-1.29008205006557
6835	SURF2	-0.129359259293249	-0.318830564221929	-0.396948716765205	0.597990462892745	-0.0268793574782810	-0.888241466117198	-0.740855603609312	0.357710827952234	-1.51304775149969	-0.962540304142137	-0.79556652112756	-0.802050281533383	-0.226527497437612	0.153973629252795	-0.786984289285456	-0.616191861671892	-0.147345781699967	-1.14232120492271	-0.542028741905434
51067	YARS2	-0.51253237420236	0.742036218012352	0.0839838784802806	-0.780008041385868	-0.00780715810138987	-0.584149342843737	-0.505364090827961	-0.0827027045224248	-0.153023595751032	-0.361117112123007	-0.657834217771555	-0.0959767220693712	-0.0890991282412305	-0.345455384079048	-0.591303401990329	-0.596406052765864	-0.0185121046103986	-0.241555284865369	-0.619639449201612
405	ARNT	0.396430839643335	-0.30720972306675	-0.369743798465032	0.492660198098913	0.0700182660872605	-0.0544836505015421	0.5892676031914	-0.0375994518627503	0.946954186696726	-0.145946212850167	0.156493788237528	0.656384916730735	0.171331905240299	-0.295764679309926	0.0844148422141876	0.368633561074845	0.193081034207564	0.629452888422525	-0.0583571783628083
51155	HN1	-1.1822420027646	-1.31258226521228	-0.921935744087908	-1.84516300023907	-0.929162776432888	-1.69195405056958	-1.44881915918432	-2.31617600582846	-1.45275053619117	-2.37991801121343	-3.29258544476829	-0.65206660446083	-1.15870330548995	-1.24848265132558	-2.12532132419606	-1.05826319497343	-0.859121004448568	-2.99459840735865	-2.04400649193779
23523	CABIN1	-0.281916891276478	0.215431447297019	-0.268727823106535	-0.0184386953654529	-0.0511050668466678	-0.151830577828783	-0.0827929896249747	0.0234984940758943	-0.611092654483478	-0.253457779602776	-0.670088902572201	-0.200167937324090	-0.190882950608675	0.480855438067123	0.00236510485087163	-0.239120418138562	-0.240640669642741	0.112995858395843	-2.98360732829289
125228	C18orf19	-1.84971229402275	-1.49804502945205	-0.802422790535849	-0.932887558251502	-1.18620614849031	-1.96535153405261	-1.2903939422829	-0.683805405584408	-1.96056516424399	-1.82173885014245	-1.62124959837076	-0.886376067325314	-1.41497113571042	-2.73643022509764	-1.03853497831021	-0.92931320712893	-1.42770176651285	-1.93801356746858	-1.99542000327625
4087	SMAD2	0.707730848864176	-0.152371921230393	0.252735017534176	-0.0325779769643698	0.470223002598431	0.196943927786775	0.210911111930791	0.461389730313148	0.30237881366047	0.197226007558273	0.247121148686695	0.0489446729442863	0.289583480820467	0.630603705772939	0.667307347716113	0.145798859957140	0.602213648616203	0.537510336895734	0.265079477425948
11113	CIT	0.291631791837257	1.44956155486303	0.00872132358395435	0.604792891758967	0.370151459795615	0.0420356470585728	0.125500959042105	0.436245762113365	-0.264273882815763	0.686930065933579	-0.0966593688469363	-0.208681699478047	0.0807941265851273	0.606774235094915	-0.419522553963536	0.134758721342062	0.0377809532235664	-0.0870041481227225	-0.125936787656121
84245	MGC3207	-0.257807127804977	0.08082757631578	-0.608034468781953	-0.00648151168054612	0.333313549858751	-0.107343271273956	-0.247814270194045	-0.50647846132318	-0.0423332764032771	0.619525117697475	0.203253844836989	-0.154160250704364	-0.197646668703359	-0.00775444516334722	-0.280033239992136	-0.361977411793024	0.0477146464200015	0.280161107970968	0.0168432675121599
6092	ROBO2	-1.55492879723323	1.05087985785102	-0.195591015260207	-0.414279627251133	-0.713794459608856	0.453067802647547	-0.870152606034539	-0.790616761965062	-0.0878060672346167	-0.59011403802531	-1.18893117248261	-1.07118017291110	-1.56808530381784	-0.285512033434206	-0.362159937879356	-0.90184638698912	0.0458566208512509	-0.677582508887639	0.186295396701090
9181	ARHGEF2	-1.24204823218392	0.718796883082491	-0.220109803686670	-1.1299842159972	-0.470524086004893	0.624739502471768	0.414502281274731	-0.717856023299296	-0.00710519273604332	-1.55240772180137	-1.99026332293744	-1.00833536354372	-0.98170295174838	0.90795452137605	-0.0959410839484533	0.0341804327773673	-0.623250799910325	-0.500012016605063	-1.00443727731180
80314	EPC1	0.431918194185009	0.371023007787309	0.248295098414779	0.76025323887548	0.60042286424021	0.393474636855327	0.64704906559951	1.27473330234876	-0.0130866666126013	1.01325867557525	0.944756670272403	0.89495921401504	0.0553789425995714	1.54699658085047	0.490769521564211	0.805704351902599	0.70211027143673	0.851419544502573	0.759627671000727
57171	DOLPP1	-0.358201991566319	0.250906267545339	-1.43313053678002	0.273242851063146	-0.390884350350225	-0.642761406963182	-0.498626301088181	-0.164141619841696	-1.6785381820754	-0.325829295429218	-0.687079688056243	-1.02326732222489	-0.618614428794951	-0.0866314792727926	-0.462397368683438	-0.753542490538448	-0.48667176395529	-0.931438786179735	-0.209754248831138
26580	BSCL2	0.461144379534285	1.60746313517023	-0.679996759150923	0.141949540330926	0.641170180445285	1.50052862141877	1.22396024061586	1.37132554125338	1.72007472919866	1.79491546215757	2.69518290872897	0.73545753051119	0.172652730534016	0.44004173215999	0.137982287100809	1.6981278403834	-0.155184531490638	0.0654764220784784	0.292169689328914
64430	C14orf135	0.121219756218105	-0.137039267674385	-0.0149539465464709	-0.902078019852462	0.118552459510966	-0.154679666671655	-0.549041999034883	-0.488415202593551	0.0553314614668588	0.425774884861395	-0.279641984149787	-0.321431991521234	0.06938334328539	0.214050557817142	0.195063520051453	-0.102034412749727	-0.542303936949252	0.381716951766635	0.350533130656314
4097	MAFG	-0.664080162259997	-0.351101072271143	-0.43773235380539	-0.475760695210771	-0.510550588318917	-0.539468764174323	-1.10041937504543	-0.348328739512155	0.0480044120549065	-0.491389536743004	-0.59583793970703	-0.195527050569519	-0.373093400432551	-0.817015896285526	-0.183261187481511	-0.196459113296876	1.04978996291162	-0.585610780457321	-0.227394206884326
9749	PHACTR2	0.714865044760359	-0.839789941606526	0.974155699179075	-0.127403550849352	-0.110796464178818	0.726575136244135	0.259125483711463	-0.503316753982761	2.17479549589468	0.366525537663702	-1.09680469834126	0.0697814954214593	-0.326301205885180	-0.562017873888889	0.769105292752572	-0.165578480731242	0.437147077851211	0.186145808271007	-0.042560374583576
26508	HEYL	1.49870090093617	1.02996548533268	1.85691789252860	0.33489456330345	1.91524726362714	2.17959074665631	-0.668259058173158	2.27641164320416	3.06204897410095	1.07641745526924	1.05567393258934	1.14146056267383	0.596377106878425	0.697622568942669	0.286632377533193	-0.492252683148171	0.210544468493612	1.45122858623212	4.20640748732608
5629	PROX1	-0.221277973583190	0.355077139574488	0.288741121056977	1.27817561744937	-0.527794268368122	-1.70485560359673	0.210746158489472	1.05720642223954	1.72007472919866	-1.47076476367720	-2.09162412420324	-0.340414426036784	-0.714499865619239	-1.18970386659750	0.526444048109439	-0.23810675662651	-1.57987973992484	-1.09111461445303	-1.15535046609886
9953	HS3ST3B1	0.130419352614856	-0.67083647231126	0.589754008038127	1.70235196705422	-0.0814813949188228	-0.149317417128781	1.08825821166399	0.0830467973547039	1.83944461997379	0.489694747602449	1.67403678079448	-0.513551515131216	-0.672755068313245	1.50353618510400	-0.460733876416688	0.936331558224411	-0.0201392880287631	-0.300640223081795	0.274055012476148
401497	LOC401497	-0.240777445189273	0.531988787638977	-0.132625954404013	-0.41117372545598	-0.370828692237761	-0.42063947068748	-0.322790524838996	-0.268157305299736	-0.0752329871434549	-0.335011486250102	-0.364439763084678	0.379232809271443	0.308197623822869	0.157729121669851	0.0599444817201943	-0.375031282651981	-0.0088313385336943	-0.184528973008950	-0.855208581672983
6708	SPTA1	-0.077023598396694	0.293619151665773	-0.403978539267233	-0.0026301820660863	-0.728678286717084	-0.335339414471094	-0.486004004191619	0.0225427066913792	0.743608485959288	-0.0722036316750189	0.0981087740524758	0.265500961940211	-0.329623969106856	-0.588338597776784	-0.429825586167169	-0.878064870791807	-0.228801713020312	0.0359615643036584	-0.697145709909677
83608	C18orf21	0.172790656549830	0.0881634954394521	-0.082454660425162	-0.239344172123746	-0.517736527231055	-0.393311348142282	0.583060780053414	-0.468569437288359	-0.103874078194166	0.323962766215727	0.521547462291819	0.902486008003996	0.121874912359230	0.394870248418421	0.0469052108610664	0.0725783731534845	-0.425121031663051	-0.141106838472363	0.16768550711985
3344	FOXN2	0.0409267355853985	-1.01407767364515	-0.729058989325743	-0.531669552830817	-0.451350457897826	-0.545004887350345	0.652073165358485	1.48223994923945	-0.493798614833226	-0.246044655935165	0.395054255527985	-0.985780628644114	-0.260041941320713	0.328042197802009	0.216321315076559	0.293482472796567	-0.0497185785634326	0.539513503647302	-0.0831769575730378
79768	C15orf29	-0.342355189078527	0.322391465080257	0.136983989654666	0.0449332680635914	0.371546524494860	0.0175348944367845	0.94100133843437	0.0235739781660002	1.33248952765233	-0.221784135152881	-0.0462417996248577	0.197010744433129	0.424765591978573	0.698494701880622	0.355420834097903	0.306050714588312	1.3669297315739	0.581864925501995	0.558627585469604
79685	SAP30L	0.168404254682486	1.13115360376975	0.584391210203422	0.467089632783041	0.352447457577078	0.40826115402677	1.14298975113701	0.48497274613144	-0.220595608780736	0.59380233446477	1.06153134897132	1.10428191452372	0.961219330841847	0.771303052137351	0.958539618921153	1.11393890898227	0.465663914038611	1.71877319813157	1.45930572929394
9567	GTPBP1	-0.625116117434971	1.43477234304465	-0.604036380225204	0.196747435429678	1.27210592104848	1.22903751774529	0.433712583557429	0.93277876767304	2.97641962642467	0.82606924410172	1.25031361383145	0.611172190439931	0.653421697218771	1.67967493695942	-0.611919907986614	0.472806070560765	-0.336981773522873	1.23491671480045	2.5981402445458
55604	LRRC16A	-0.112911087884911	0.778497087974806	-0.347998295692052	-0.322060413779398	0.874154034958316	0.575346010904011	0.558450777678995	-0.505994529634176	-0.234360884133001	-0.322154838152135	0.192112020417802	-1.4259448856032	0.948119907381065	0.553648811874883	0.0318938258816163	0.170306534747225	0.0722186949058735	0.294877203898904	-0.646711592014712
9889	ZBED4	-0.716349972789263	-0.362177829675965	-0.465968951510062	-0.0928087097576638	-0.680620095497414	-0.740759206698711	0.0550023053682699	-0.392387236789170	-1.10147471008704	-0.451922098420951	-0.744234405309376	0.126117116589954	-0.359439319928303	0.559230074920783	0.0339991101921529	0.238245414467889	0.185653616760022	-0.956580143087975	-2.07948357230972
54558	SPATA6	1.22696371518539	0.768808563328127	0.652079591796552	-0.0120706372176806	0.554044021507026	0.707977972468836	-0.158226467241661	0.635895406857136	0.692644586644114	1.34006622275605	1.26071453719044	0.691245513062083	1.1127101399728	0.569862836505426	1.19199007085823	0.516119843123813	0.59068552681866	1.34824783540373	0.377492465373268
84529	C15orf41	-0.000711515783577082	0.313575247775436	3.57231666623928	-0.924888852971886	0.0117199530432780	-0.869457529828381	-0.372048485121117	-0.783318723845957	-1.73852499318517	0.775214218055184	1.07666615506554	1.01428484107849	-0.720064232910523	-0.156224429726309	-0.37635648615541	0.294275977109846	1.03717500331300	1.26204546778283	0.861737273552802
1476	CSTB	-0.0162841555777408	-0.463538234927986	-0.655567435389447	-0.38185108716123	-1.90244155927194	-0.0263580791215202	-1.15311110299075	0.591364574939573	-1.11474641847388	-0.81222594073608	-1.20802446262723	-1.33180170683858	-0.840620932582764	-0.457936023039936	-0.47206776800673	-0.342596636814657	2.3662287168284	-0.91606149116341	-0.272111334924639
89797		-0.742183064046343	0.297961291278563	0.29363644394387	0.786719248536747	0.66730376961434	0.468866653721916	-0.491950178940524	-0.382485794767577	-0.762550350359171	-0.308834193077783	0.910731064099573	-0.490794346266484	-0.507749899271693	-1.06749737691095	1.18674585038594	-0.286701818794670	-0.124469501169618	-0.184957429508493	0.139844032488012
51026	GOLT1B	-1.24043714237598	-1.05234297407855	-1.41299097410063	-1.92996002996532	-2.21140601431883	-1.28443665907983	-0.962177927758284	-1.08619492163307	-1.19722490898176	-0.858091835279831	-0.242861390739368	-1.20555983873702	-1.29205624219019	-1.75090035905780	-0.873414918325072	-1.06140716624643	-1.55702802021756	-1.26907608354000	-1.69987376313350
168850	ZNF800	-1.03109775029996	-1.21605867336197	-1.33489931246264	-0.737575397851457	-0.847840405257839	-1.15598716210901	-0.285537314022395	-0.287137977444158	-1.00955096876487	-0.429700668084912	-0.393989502086882	-1.26725979843088	-0.469107431664081	-0.308668975274996	-0.787704962932962	-0.446931951381909	-0.620737912295128	-0.744383860839382	-1.79421475196373
57099	AVEN	-0.196658345973063	-0.480512313378861	0.264944991645239	-0.103683481542532	-1.26725987776373	-1.34074525339717	-1.03957912458246	0.55584309340167	0.299459203819024	-0.667989308188995	-0.820038020059662	0.345237135802875	0.251078130260531	-1.07693050156971	-0.542865131345825	-1.16811906831842	-0.132102144138597	-0.655274016309703	0.757840175921591
136647	C7orf11	-1.03597652004126	-1.14179753881727	-1.06540008519639	-0.386203818564558	-0.351681565068768	-1.33588622543026	-0.868651847545312	-0.224846955710481	-1.39276554284144	-1.18848621127923	-1.04727595980166	-1.27977464511556	-0.889863499748999	-0.634137803005426	-0.549118280115919	-1.10791018181271	-1.08078730151019	-1.32783361157383	-1.34908641828064
4214	MAP3K1	-0.590170188624362	-1.31975945021225	0.0955608505328543	-0.489485911859999	0.325852634148215	-0.242687802523218	1.53721875267814	0.528572151903745	0.369206618697611	-0.676236918688634	1.36017788568456	-0.161968689404595	0.141506920653239	0.0315406018236235	1.16862044346550	1.30467939499089	0.191405636349840	0.115198682561939	-0.457223127891789
51759	C9orf78	-0.237233693393459	-0.296812151144283	-0.355675004479196	0.334410326553577	-0.294898585441846	-0.78210298227959	0.0305690460584354	-0.281939193401952	-0.841528118130024	-0.3354529679382	0.0804260757325396	0.238279571736896	-0.219585657288730	0.236882004803471	0.0239159331793361	-0.345339464255131	-0.047395729227842	-0.429042186204308	-0.447311407932184
11261		0.617906742934556	0.0858457200427216	0.387965674209928	1.34309420678799	0.617958079039242	0.883918877270311	-0.373000630923699	0.815855417977837	-0.55306121335984	-0.222351649491842	-0.201115047754638	0.80204099475764	0.0510621144022793	-0.439176431518175	0.502937613136805	-0.178812227354453	0.669218499584279	-0.785085382723793	-0.439516477176302
7978	MTERF	-1.25889468766745	-0.276625778188136	-0.367266342135418	-0.486584027632352	-1.07898814514779	-1.3840860963706	0.0942112200829971	-0.245283629388604	-1.24640362266115	-0.65803305041145	-0.234263031866532	-0.612528880258142	-0.687256805737005	-0.516062933569624	-0.317115116059516	-0.32961342924531	-0.783121532841881	-0.613084092932265	-1.09877105686953
136242	LOC136242	-0.327050728698195	0.551422986251016	-0.568440119805751	-0.740434261052303	-0.815434555511946	-0.169211250818825	-0.968583090712723	-0.577868409477162	1.72007472919866	-0.0843886187323612	0.807945830586163	-0.221247956883804	0.048962180098422	-2.06452273135345	0.00638920008460413	-1.09761399590762	-0.97334420008692	-0.161073715332337	-0.640011310288081
6667	SP1	-0.362985968143702	-0.307637955796865	0.0323972588099319	-0.192457999302026	-0.106083992503602	-0.274374300739630	-0.177448624539763	0.0294624454839120	-0.481649744608524	0.106755917494453	0.196078765114059	0.156639953906213	0.224324651330593	-0.180892289332439	0.0330437673041646	0.165481261936788	0.103973577325908	0.132629738548447	-0.325278761874583
283417	DPY19L2	-0.296868388985803	0.651046988231789	1.67080495998458	-0.0564108143300555	0.576958858396089	-0.191377990063851	0.109055475730101	-0.00289293803270965	-0.0261587634783484	0.686082292890305	-0.184429205779024	-0.0649192393096091	1.23908271912881	0.950157267293586	1.36703563188416	0.101780213635724	-0.0505017058869742	0.56312767269736	1.00166134278667
399933		-0.527536488458047	-0.0487477996060256	-0.476755226749865	0.200109782271150	-0.0718649353163375	-0.65623138916935	0.0933946727036125	0.36121906275279	-3.39813419630877	0.139477813816069	0.714549234476246	0.299247722292758	-0.350417886721871	0.0696014454485669	0.111227409131271	-0.087991616940554	-0.483286428491403	-0.303173600202098	-0.579545542869615
64801	ARV1	-0.211112215943323	0.232350692857116	-0.190621056921912	-0.195771962807653	-0.66329317257509	-0.837929904481771	-0.41055500545452	-0.150614728028664	-0.877087293348656	-0.337919304881493	0.27709165983498	-0.0550786066733827	0.0488678269911988	-0.528972235949587	0.205750669637419	-0.218243299265605	-0.136289947758804	-0.602753813391362	-1.38441624159469
23091	ZC3H13	-0.944064738349662	-0.268678448817098	-0.841898338023089	-0.769999066272198	-1.20161086694995	-1.29319806048640	-0.5396636374593	-0.420237434796122	-1.94951784872141	-0.344670149787177	-0.634616390205148	-0.613262486746767	-0.68050921805302	-0.356170599277559	-1.12104065498494	-0.176439079967137	-0.771538351648634	-0.468254331765668	-1.22801752111928
55075	UACA	0.0229150623719959	-0.76333600154314	0.508993365287963	-0.692700127537645	0.712139102229674	1.09581011947036	-0.812306431891808	0.250863626269380	1.49512514516729	0.79045998637549	1.66335274502589	2.13642065997145	0.443332841809038	-1.23221656244792	1.33186614761447	-0.968032750562722	0.741422458121121	0.716449027186828	0.302295142183706
143187	VTI1A	-0.340123539460104	-0.0968963420990894	-0.34255310082429	-0.583590787509933	-0.256364333185178	-0.576942298613061	0.249950220107136	-1.14785694053648	-0.203807962117835	0.0829085305236524	-0.127173811449779	0.107615400819821	-0.256173628416068	0.112906984835005	-0.048589097933339	0.200555417998518	-0.567211331079074	-0.152110257960261	-0.476954649924384
10102	TSFM	0.676295319396401	-0.555569734571691	-0.260177008137574	0.73121658927458	-0.430899653638042	-1.04446131753114	-0.51170307982916	-0.295885744776281	-0.998680778321576	-1.02591512691033	-1.20967563786493	-0.206045565386869	-0.594017078138114	-0.74297357527435	-0.720523955547387	-0.661175768796637	-0.607048121564532	-0.891752255432435	-1.37618924544784
3576		0.584419866432604	-0.66581032307257	0.306391967154902	-0.0121606274359894	-0.0208071711533445	1.65780191573414	1.65732785684826	0.667669305084349	1.46823295750459	-0.235629464938677	0.074722176707136	0.00726836578171518	0.452673229900858	1.04985300191641	0.0144757004826337	0.993987499742855	-0.0800642059540001	0.207336769711010	0.400882936111222
3663	IRF5	-0.525769779359995	-0.0309380238960332	-0.648477344641488	-0.54305249381842	0.554634773345078	-0.0407732594984956	0.671997191781626	0.160265717267784	0.88100810772245	-0.756552404912443	1.12859923143099	0.286852997451819	0.331540447423352	2.45668313078372	-0.239995808898655	2.05901395735095	-0.428257193957959	-0.522733984543735	-0.669268773790016
9636	ISG15	-0.112931245238955	-0.444647278659556	0.256639554981297	-0.115271477540308	-0.394735197574091	0.248811755664785	-0.0675836728795709	-0.0438598305027779	-0.115291435502518	-0.115762950104851	-0.377029094921382	0.0440946185797477	-0.887136104325083	0.163309467618058	-0.0816968136118709	-0.266446511822569	0.370832231802772	-0.697856644727369	0.540158102482646
3291	HSD11B2	-0.355542459355185	1.17223101825389	-0.66733082220928	0.527830528588933	3.44897647207607	1.14900077143375	1.46012184449720	0.0400832204316142	1.85392667807348	0.683645638853898	3.5598732083514	-0.200255301835778	0.839489887539463	1.50145377778175	-0.186865933486466	1.85990348361047	0.829376916552355	0.385671680366982	3.63859476395925
6721	SREBF2	0.538599361164262	0.298914015358507	0.0276088872247242	0.587842190092532	0.442191516431196	0.244558466361525	0.120318322925891	0.335766709330584	-0.204884888137340	-0.174039124274721	-0.143431284696277	-0.0113847137133912	0.0468542616727844	-0.0688855030859049	0.340692374325338	-0.130440699656677	0.110224672303256	-0.385385742969353	0.419164683337609
22827	PUF60	-0.31409925742087	-0.221393548537085	-0.165640307402259	0.197090512840923	-0.203994792850382	-0.615502137598428	0.0271848537645828	-0.059957659349193	-0.880521201233025	-0.858002708701977	-1.02287671123658	-0.614039769902803	-0.500748693526722	-0.198757181040929	-0.31763661225705	-0.319739883943816	-0.298821598105182	-0.723590179182703	-0.488238699493715
1316	KLF6	-0.092827184147352	-1.01719512993609	0.627712635111829	0.828891547648455	1.73192122270773	2.69704455857806	0.550195541550515	1.22989231811337	1.27605039281719	0.0236785848650098	0.576257780263226	-0.0581989058929393	-0.237307069524816	0.265123346191711	0.562854500313407	0.981835217290822	0.86986514115585	1.14577548577914	0.629521030389337
8394		-0.589854680565453	-0.553795638610824	-0.503189997497389	-1.11795021698389	-0.384421811237232	-0.172831923172516	0.0950823016225787	-0.877450021745739	-0.18953355905558	-0.72353579161748	-0.663406465882669	-0.355863535081204	0.507205550425637	0.294451368679076	-0.214305294003001	0.310446717488654	-0.335622229218807	-0.421341073275833	-0.483962012389772
5511	PPP1R8	-0.797004490649068	-0.598820022542607	-0.458559023716204	-0.3204823970312	-0.640746917772722	-1.09351171257602	-0.223677854896637	0.405073516888189	-0.552563130420852	-0.880238230753236	-0.874604874795922	-0.692390543303852	-0.376751730608569	-0.382733254942279	-0.340815278321383	0.182580928000614	-0.367703033877343	-0.325997891057651	-0.471294636458286
9212	AURKB	-0.329363512897223	-1.35753178903214	0.0373887610589523	0.104522184556347	-0.811509208055301	-0.832324357948654	-0.460784241113868	-0.637610436004363	-0.960525024560884	-1.04454824130747	-1.09505950418169	-0.450312118279008	-0.895873499101418	-0.359361322638852	-0.949940771813446	-0.362168035469026	-0.110105571694657	-0.412329408596986	-1.13221733610142
5169	ENPP3	0.428635107729295	-1.01912890338860	-0.133618806190763	-0.230030792618198	-0.230945729423015	-0.671549514142732	-0.985755029558517	-0.076377299029396	-0.477628982505422	-0.656960095043841	1.19451568219172	-0.255890970003088	0.712644430788618	0.386356978207078	0.759905751855004	-0.0301397418911166	-0.957787510942659	-0.650601154251283	-0.0111226971498212
9365	KL	1.41268529429864	-0.0625246936586702	0.520374771281381	0.155046166090788	0.325674994840825	-0.296870852529047	-0.84373694886644	0.177103159823698	-0.412557004960063	0.665896097091759	0.26095182772729	0.396257540667666	0.217925397348212	-0.73716886796418	0.123402146091857	-0.352129811916406	0.714363284477681	-0.363364621362028	-0.378129134463941
1804		-0.847154934341936	1.24175163730076	0.0158780749967240	0.35411309070236	0.162611790410132	-0.954699393683159	-0.99886798536209	-0.477877408323808	-0.214343700266919	-0.311870689167458	-0.383247249358647	0.213233548280924	0.775802780415404	-0.302422674490865	0.371568713119998	-0.678226622554896	-0.276093724790469	0.727725648066889	1.54920192784614
1593	CYP27A1	0.38673196682324	-0.105735540679354	0.774879602552407	3.92884465402926	0.834927397843017	0.983308417518594	-0.260117471297041	0.964758155328084	-0.75764842388567	0.0972284576266394	-0.198858482069461	-0.177224561678780	0.459026699786884	-0.444128673917056	-0.620744260648788	0.363581917563502	0.439437009188861	0.246853889325491	0.668108519770262
1022	CDK7	-1.54521870016142	-1.43848555466871	-1.14490306084811	-1.29243273775998	-1.26447302506669	-1.91020376805852	-1.21523410943276	-1.25904452295650	-0.405119822338563	-0.901727327863902	-1.09485538346357	-1.01923361051668	-0.299080460040766	-0.866899475805061	-0.629479802878533	-0.619750477721835	-0.438151753849798	-1.20311382045161	-1.68325200052884
1230	CCR1	-1.19939207300044	-2.33040312954342	-0.894586438778025	-1.49195222943861	-1.92286919165112	-0.54436380237026	-1.27615297399537	-0.171592922653866	0.732867601661737	-2.03640043002715	-2.11702904247726	-2.85869351367756	-2.39192313561725	-1.86980729458310	-1.59195221172706	-0.526754686877603	-2.43775477794686	-2.86602145828256	-2.82118540713239
1266	CNN3	0.765224063846743	-0.302860327697303	-0.274017852657877	-0.106164290106202	1.09039231953128	0.621660226084995	-1.21894626889768	0.502515807559763	-0.219955654539377	-0.114696111798535	-1.04887942662632	-1.39258029279299	-0.232609567506330	-1.54835696516459	-0.147614651783707	-0.941308117171904	0.239759442505834	0.830734045442835	0.496651811896166
5592	PRKG1	0.359617693260561	-0.0362041418124011	0.765522594434042	-0.224770442448059	-0.0262067670746036	0.615905475046491	-0.950093382723882	0.2378784223495	-0.135791180691187	0.113471393598962	0.96128572691507	1.64905168174207	-0.337976115564258	-0.701668953762228	0.380879595427105	-0.582937448468721	1.29372366019201	1.62908393801033	1.29499178798181
56967	C14orf132	0.224311919041276	3.22285154913698	-0.209407844433366	0.701402348738232	0.48907419132704	1.01252619741679	-0.273345759587371	-0.352802348269227	-0.760710649725036	0.574183672409898	0.000198043632076175	0.0853934968633889	0.261278373453092	0.264320998355118	0.00197569164415489	-0.603406743894708	1.55843485313028	1.77211879127982	1.60165098087334
4943	TBC1D25	0.779603982744985	0.350577143325484	0.39387655736608	0.410319745219229	0.777389089228814	-0.254185982669418	-0.197101477812162	0.436471700231188	-0.165241555686392	-0.616209925171645	-0.964701997222528	0.0519051667950496	0.167782278177254	0.533572027948299	-0.056647360851737	0.0819323389980463	0.66102572489947	-0.649774283335982	0.645850555495251
23284		-0.469674902913922	0.846173167456604	-0.419851764136904	-0.188577616011287	-0.461521669547278	-0.967007493579467	-0.36349370009886	-0.145929420768987	2.16193847125442	-0.860127379984183	-1.5746212301442	-0.267680784752431	-0.264610255855806	0.0112155920430062	-0.479244220628206	-0.627929063146808	-0.342670421633027	0.148060136420258	-0.96576475018436
4897	NRCAM	0.558620559828527	1.47309399879431	0.195394775029864	-0.245075228250816	-0.375990346512757	0.0612648999490808	0.160179285064283	0.43998332147615	-0.114010646936376	-0.464842171637503	0.0505211704305103	0.435334745824097	0.501723877569819	1.87541460987917	-0.782124442112308	0.0589010659102005	-0.655196189770474	-1.06246126440519	-0.395895500684798
5743	PTGS2	-0.0595900474087587	0.168745034425375	0.653139444744924	-0.143469350940705	0.972961917741453	2.42580712664407	0.554729493347066	-1.36204703369301	0.0513253528680234	1.55741429834261	-0.320346715097624	-0.461833683377734	0.067269452219704	-0.237591502708348	-0.257443914388597	-0.229131649444281	0.069335432533747	-0.0314317546458405	2.50569911962488
129450	C2orf60	-0.503628571194604	-0.0561591593410979	-0.184381443669223	-0.531219131203312	-0.795408779771897	-0.603031203708056	-0.139032208652132	-0.233942460236325	-0.236128489239354	0.189605110256144	0.161152665120455	0.0736640410508885	-0.0428939549860667	0.770924331338386	0.711484035010027	0.0464132523228334	-0.157550773371034	-0.0170963310180235	-0.184815935712882
5166	PDK4	5.13573828221104	2.73061253736997	4.90196929853161	2.13373237898340	4.60928009392664	4.20924830972132	2.43237044608575	4.0436923492708	4.07332735490701	4.19906693097038	4.68609541601792	5.80190516965590	2.16635685643701	1.06481469783500	2.78695628894881	1.08612097791901	3.50223796398162	2.82269242738311	2.81248481389161
6854	SYN2	1.06249268968344	2.88809353781056	1.27106815828556	1.54877703661183	0.7460493464251	0.345423805447395	-0.0788748198385364	1.00777180328028	3.17366175369078	-1.10681787392155	-0.126415537256388	0.931939333165923	0.370873178073167	-0.566770038378778	-0.132125019589136	-0.123006911089651	0.649288600307407	0.49966779457979	-1.33319912472625
78990	OTUB2	-0.258782692145173	0.286822003624617	-2.17961458821822	-1.46094455495475	-1.01381821171568	-1.34957051591972	-0.806863901116221	-1.24512817298202	0.674228715586087	-1.27037731475161	-1.07380952738808	-2.16219469343001	-0.377491788077908	-1.61407285467800	-0.163001961134530	-0.497709358494259	-0.798055384173171	-0.323921884363292	-0.950865547408554
24141	C20orf103	1.5607972449886	4.31086102882347	0.281332247574659	-0.662744549925197	0.336183161566746	-0.509970942343837	0.983137634958527	0.70376897818434	0.993362777174293	1.13815406563593	0.435965698887946	0.463386788571496	-0.894994674511792	1.35763878112195	-0.234743612724308	0.729611924318415	0.169301054868389	1.28077183833413	3.28855346978121
5340	PLG	0.0900605347050551	-0.303284622449818	0.23075548308334	4.50757112671728	1.38627906243486	-0.189991199102106	-0.354391818959537	0.619598320758261	0.576448230214199	-0.334452236220859	-0.150627532990853	0.247995631495538	-0.116414234394088	-0.419550303168937	-0.422986603650489	-0.357037417570331	-0.0362260893554468	-0.144918288350178	-0.296740201484504
133686	C5orf33	-0.232923731594552	1.08812224874511	-0.314885280537732	1.07359153518000	0.637548031865826	0.862520865780111	0.0336436151466054	0.89776961821058	-0.783759794410832	1.24956873214088	0.379103913541753	0.628264515412557	0.0727652740343046	0.259151566284669	0.102288906522375	0.187305275131336	0.298648263365044	-0.207817927571811	1.68298780498308
152831	KLB	0.363931201665696	-0.122351221302722	0.066328623424143	1.09999801760780	-0.195255300944753	-0.438350570664766	-0.242333662769138	-0.396913748454597	-0.83012828219366	-0.0823691011700576	-0.146409588221371	0.791592901760523	-0.188225793630198	-0.146349292627209	-0.339892131719992	-0.255546465757506	0.152292673600243	-0.624170808514256	-1.08301830416256
92	ACVR2A	-0.497655258883913	0.49852345977783	-0.230509673972327	-0.565679178491534	-0.396351650699963	-0.170455598472128	0.061463401797607	0.241448258796053	-0.668573098634014	-0.291975131150356	0.371224512400330	-0.217099127641435	0.173150916113955	-0.234587085713406	-0.0452143567807543	0.0877635080413896	0.312391287695724	0.0869394978056292	-0.415555914938062
1861	TOR1A	-0.141513249000790	-0.40404543987302	-0.250515274909941	0.296586504402708	-0.776267566572364	-0.705066446415856	-0.321268578285988	-0.0236846275908725	-0.92594548575521	-0.956108558961776	-0.9557659744678	-0.446832514497643	-0.586505224322435	-0.373292086305306	-0.422742840318607	-0.554163981603498	-0.6037833785471	-0.651617988784169	-0.826579500719783
7716	VEZF1	-0.53335625174504	-0.220258185258903	-0.253200076903578	-0.480090072708026	-0.553833766941766	-0.492905728157041	-0.00807199744097352	-0.0422754027234717	-0.965781648449678	-0.0965437428641576	-0.359386820699245	-0.0743245551414732	-0.559370498094506	-0.0491323879286851	-0.0634248316461094	0.210958132267513	-0.243666096498202	-0.118171548265724	-0.525037438930016
158135	TTLL11	-0.237719724480606	1.19127786870385	-0.0487843678182663	0.0643224703819426	0.146926821645785	0.0870099741835954	-0.219461269030982	0.113356538216653	0.00620537431068087	0.351397836829058	-0.0745808573599796	1.45614107420165	0.229772133729854	0.454136117576611	-0.406620212273415	-0.0868310007400607	-0.0159038725395919	0.186745613227496	0.406459827732134
55853	C10orf110	-0.480761045154695	-0.250363999894636	-0.354658811401653	-0.117929589219134	-0.134065901003634	-0.423532922892199	-0.0228581772882339	-0.0568084750113956	0.237353103559553	-0.518668741517546	-0.0146091170085852	0.446328367578951	-0.143522862217858	0.116465010455928	0.139089335814354	0.236861087685481	-0.320229249082397	-0.115786759545862	-3.40560144911323
64062	RBM26	-1.54820117554557	-1.00633169053427	-1.46174627633307	-1.70018620661561	-0.92292232245849	-1.83732259925442	-0.444377421252938	-1.23820612569939	-1.31442027952645	-1.01279240691052	-0.577967952014527	-0.955841508424966	-0.424711736990925	-0.729409028063342	-0.626811128653718	-0.372334405588848	-0.940853653117595	-1.08387757117073	-1.38772598051155
11143	MYST2	-1.27518402874412	-0.347815837057227	-0.50778605585684	-0.967377599525937	-0.7651840516652	-1.23783097519756	-0.375425512527864	-0.57550442301769	-0.808480359665554	-0.746753661431439	-0.10816123753912	-0.516917266708443	0.247837194497286	-0.44725793942548	-0.0250138903442540	-0.619609374982832	-0.392266762712204	-0.112942110994090	-0.871178072035448
55217	TMLHE	-0.568635692102588	-0.815530015931118	-0.237254100787936	-0.568882729217887	-0.493789252683662	-1.61806415219294	0.549446922374603	-0.0745527513155591	-2.45775546508019	-1.35328155396023	-0.129866327342841	-0.219428717714730	0.112499217024687	-1.38376401030540	-0.415465741284262	-0.481057974890736	-0.293397085128690	-0.612596508962403	-1.27485276965685
53836	GPR87	-1.44574157964195	-1.08831436513591	-1.15006768088592	-0.351270405715593	-0.668522172758141	-0.393831609102984	0.0612584853232963	-0.837833302738302	1.84962461677583	-0.30035584280636	1.29345187548486	-0.632009263351036	-0.0422021234644717	-0.356664870258537	-0.873091018710325	1.17217402947177	2.38989779391247	-1.19134058091605	0.65296135363439
55234	SMU1	-0.538446356631559	-1.00509828040723	-0.562884780057285	-0.205377459038399	-0.36583926655534	-0.998100962341196	-0.104818431317015	-0.196736108833388	-0.647738180630545	-0.483085622032996	-0.468336679069135	-0.556756633758193	-0.459783739091652	-0.462820969891418	-0.105224856703537	-0.167721759362105	-0.527580409244749	-0.748989904002588	-1.57778766217612
65981	CAPRIN2	-0.228061956567204	0.503005922834859	-0.562926965765939	-0.43385069562638	-0.253791110264040	-0.697059936952735	0.234594217322484	-0.510893007811089	-1.44658002278521	-0.21599543355743	-0.949432386255546	-0.889214098180836	0.250911377434829	0.347469196137690	-0.481750318115449	-0.686433359443054	-0.479692027470498	0.391729461305285	-0.529310492525402
23353	UNC84A	-0.418103461388543	0.354705285790883	0.711777635540091	0.142857162887218	0.164095096265618	0.0376109475200076	0.179547165715863	0.0436446758966358	0.84733331283464	0.0161863734937374	0.182142671931887	0.245061151499883	0.494580840011479	0.0473582485429564	0.412228899076331	-0.0996558240407978	-0.000612696637463823	1.10400792488321	1.57311271512735
4430	MYO1B	-1.13895435184188	-1.5117138858901	-0.898677187120473	1.29098581283064	-0.577488043352166	0.510549577062742	-0.843951364460783	0.626183805045747	0.283594662828984	-1.02985769057744	-1.22436502767601	-1.19420816152746	-0.788708332615443	-0.918092855824761	-0.473552486074804	-0.963357758472982	-1.22234718553435	-0.876755678355328	-0.891717391521107
23547	LILRA4	-0.294155081933851	-0.532559389533622	-0.507251635336666	-0.186546978742778	-0.459909943286775	-0.269487859139280	0.0217455284074550	0.172890886478321	-1.28608528759786	-1.36356433437853	-1.02400146318943	-0.0914155169997058	-0.0819948261111935	-0.00725230364472462	-0.380465914587798	0.0724516661169847	-0.415893510574876	-0.883706924580362	-1.89685016149325
26073	POLDIP2	0.428012587462389	0.178117805823643	0.268837746009060	0.918284155778525	-0.0112880547965525	-1.45834070113075	-1.14872643620209	0.0711516608097106	-1.17001904537764	-0.92288093961797	-1.14328737037840	0.695151804555994	-0.383866797636657	-0.891307101653604	-0.747029780159063	-0.989587598389212	-0.423723743467655	-1.39393608210077	-1.12702484189258
84061	MAGT1	-0.752407811239451	-1.23010789540487	-0.298848266401284	-0.125654147063490	-0.359768154833081	-0.485896930179527	-0.377799070175653	0.67557586712836	-0.239796224278069	-0.18123316004554	0.297477336930061	-1.07708917233199	-0.52554838237641	-1.11241626775185	0.786227040707478	-0.550348662211087	-0.43015117789977	-0.460730420641842	-0.449641032369211
3105		1.97682341784904	-0.432052848600552	0.96174654648754	1.30200881562898	1.46308182557352	2.04207447190306	2.31402142598435	0.716538228900735	0.861266621815184	0.231329322149165	-0.310796571165431	-0.375281859042967	0.964294084124399	1.24587007367992	0.711234891968761	1.90163497445197	0.517891617222159	0.922074688821331	1.03100304913110
79053	ALG8	-1.33001376897736	-2.09466092226694	-2.24157402930169	-1.31288816004125	-1.80039653742176	-2.06738409065756	-1.78627596696362	-1.03951134232224	-2.44394133683585	-1.63741401987265	-1.15047006260795	-2.35656086847615	-1.14691433798395	-1.59924778726034	-1.3085507523148	-1.75122843336213	-1.91865139858205	-2.03664838232008	-1.87581353422523
1174	AP1S1	-0.974864670289662	-0.236061414927254	-1.22306660919141	-0.356993971171249	-0.46481770123181	-1.82691915353717	-1.18777738670934	-1.74685722450221	-2.14401141463034	-1.29403066850020	-1.05496793389274	-1.65688161105556	-1.22918423737917	-1.44587547547529	-1.04292992323076	-1.754433695596	-0.855820478500253	-1.35472253120630	-3.9245104011728
253980	KCTD13	0.502388790731303	0.850023676370798	0.235912270002509	0.23557123151441	0.178002222547194	-0.0663175588762424	0.91620234049796	0.532587896991447	-0.286403343654821	0.33677499619148	-0.0434512158869893	0.433193726858119	0.622768984727236	0.980189748713492	0.0520463280653632	0.436322005351657	0.352510067513767	0.407253306891054	-0.365043999736790
54925	ZNF434	-0.298999507855409	-0.229376041550743	-0.429132876489052	-0.849862096760286	-0.451092311064448	-0.824599037136001	-0.326430530363905	-0.277495412831457	-0.317449152775193	-0.338389103203789	-0.564282110426868	-0.533576229044112	0.0403154059720051	0.353577011442203	0.0763580984437484	-0.078267132396017	-0.363784263783735	0.101277927198322	-1.02611718646657
55845	C3orf10	-0.0826382509106043	0.152168692957652	-0.0228859611785899	-0.330637147791297	-0.153954650553967	0.339096365211564	0.0858060313919322	0.440279763365270	0.151071446082704	0.179800413432858	-0.0463063864815001	-0.087367329677673	0.269547368002929	-0.091335438659862	0.499902646996529	0.667624626074266	0.560585774518678	0.375895136351772	0.359323126847697
6926	TBX3	2.17552275923292	-1.34381563825289	0.279710846056851	0.51196729920168	-0.291732327686999	0.367397679757486	-1.17129459983552	-1.05552415688932	2.32901097266046	2.27345200430438	-0.53786275410798	0.501963788911153	-0.960527674555384	-0.860603292606554	1.56268000660630	-1.10470318769045	-1.03632793640621	1.15972890454687	0.332014247965672
81671	TMEM49	0.480407295380438	-1.7324642981556	-1.07982638187154	-0.298896507005454	1.33292538809131	0.785972319484729	-0.326467325314832	0.9209674338594	0.370460348860444	1.13772374446591	-1.34403612968998	-1.80607242763381	-0.476112531008124	-1.22817180434676	0.149726365255985	-0.00754256858280104	-0.415680387397203	-0.499578474050158	-0.249699889407134
55746	NUP133	-0.344559790275789	0.567376159272578	-0.427497308705707	-0.69441381023075	-0.829361658446335	-0.443430495822407	-0.0958258752073305	-1.45594545881808	-0.223432254156812	-0.149696603977923	-0.0216229430312897	-0.421276996331374	-0.165955112748223	-0.380025555805525	-0.311362707416214	0.342594355637736	-0.332741227170165	-0.197170347412652	-0.176303713001655
55339	WDR33	-0.319788778442394	0.185578575368600	0.0686225413974967	0.0782135565734722	-0.110059411254722	-0.174245994735246	0.988887649183923	0.0801161784468357	1.30078446913255	0.405612814981923	0.41386805313852	0.524655372944455	0.210125175722013	1.04763272642301	0.644121572618989	0.595098655256471	0.0386981340089378	0.977083587439802	-0.0826213305691565
56987	BBX	-0.344942255669714	-0.406308288845356	-0.806846796748284	-1.2924666746162	-0.583290051962364	-0.821186361973061	-0.479354305243958	-0.680910948435562	-0.238560065583701	0.0822463943834221	-0.422773446831181	-0.992550043860174	0.352742712080854	-0.508023267953547	-0.258366620422531	-0.579173539840546	-0.765841974645225	-0.125752090553324	-0.299254514334576
167153	PAPD4	0.122468666157657	-0.233952793329599	0.445315040024439	-0.168109006578943	0.376838867504174	0.293844096568588	1.10816515405062	-0.128580175026683	0.832991735864715	-0.0358939690532357	0.325785834069241	0.152376454035754	0.260630626287409	0.687112949066325	0.606239598410874	0.882059677036452	0.229532980808637	0.543161571461161	0.076137630877915
440524		-0.53129101161992	0.570597931694622	0.174329277975494	-0.624253964083425	0.284367420285438	0.191153172125437	0.772737490971577	-0.57832999425404	0.455270097534774	0.352542667796183	-0.129044308800173	0.75856961270626	0.370728266364976	0.648267096949876	0.81365381122251	0.268117075925649	-0.0419104744603315	0.371040006162701	1.75410461778471
153572	IRX2	-0.777212305906902	-0.236418602478928	0.0370873771437364	-0.564380985615141	0.723038380590894	1.83381079684652	-1.11523279826146	-0.307275537499994	1.01904582591714	0.623317078825854	2.32496919494774	-0.152310260809387	-0.0563268663095064	-1.44811582655323	-0.600210013240729	-1.51891007306179	-0.37945611554394	-0.793814872254417	-0.501952780971624
54887	UHRF1BP1	0.323221412239078	-0.0971121068941545	0.163009112507279	-0.162015041556852	-0.228711904571248	-0.471186090526578	0.188438810112345	0.30100486589254	0.330718806229334	0.0525137802286374	0.0777828689680636	0.912053244188847	-0.0291239698702999	-0.0187099600636361	0.284562362147714	-0.180976483455937	-0.279379443817055	-0.166288231943572	-2.13275963123656
134510	UBLCP1	-0.441404591689473	0.286786451437011	-0.492770214225132	-0.793530114873414	-0.719609582486534	-0.0524939471205975	0.419081914175715	-0.728356752764698	-0.344172379090431	-0.199772469527035	-0.158066530861169	-0.686213319261119	-0.133792170514550	0.356932473916291	-0.584342982904993	0.209365522894167	0.00773103922010534	-0.0715111913546965	0.453508415526960
79696	FAM164C	0.27054281656422	0.973251619199657	0.937736050895502	1.18740434524797	0.672982611886277	0.893304582031046	-0.105084744323592	1.38174480103867	1.70888991439979	1.43531201033944	1.78446549763465	0.97823211644499	1.62730454393419	-0.00365231042948832	1.55744985605400	0.470607034932101	0.0220042523714898	0.302208669917155	0.852501572642635
117583	PARD3B	0.342389430939793	0.0143465111302251	0.41824094974857	0.237138983469942	0.239294753749051	0.451394775639142	0.584986359305114	0.243663444031244	0.562211841995347	0.125110343580303	0.336003408864056	0.374248200129947	0.284738465897176	0.0378527931258191	0.692337449865746	0.699043536509107	0.0790326461346625	0.368908293240930	0.446890285807922
79822	ARHGAP28	-0.583360673121869	0.0994283180632851	0.328885069582933	-0.640382955918856	-0.0271686451060352	0.281351719106705	0.344946959576459	-0.907694851730436	1.72007472919866	0.855634266096145	1.02962026828437	0.617475904189233	1.32230804076148	1.30497643723664	1.17171066610766	-0.844798005907825	-0.83223483819206	0.83011010548954	0.43168864965282
79697	C14orf169	-0.745630029156362	0.0449706731598755	-0.356948534035602	0.0109771054434723	-0.400707012920784	-0.33052599400318	-0.445578455725502	0.644655782034522	-0.62752466753465	-0.0885661154906115	0.00447242448051255	-0.532707426314912	-0.56992294755228	-0.0356870848313934	-0.388103449780087	-0.00375799504822905	-0.148999540902076	0.0254795114105530	-0.327522346548004
55216	C11orf57	-0.556782399517336	-0.00955666869894082	-0.364014515016589	-1.06882986093636	-0.81188016479441	-0.87364330136446	-0.374095420954645	-0.381044926346766	-0.709475476421859	-0.40119219077351	-0.347041009024106	0.405174031851989	-0.33180056088665	-0.380729104343914	-0.233888402462756	-0.436991807353355	-0.227836670435846	-0.0941520886332505	-0.749259963179932
57612		0.131047612526381	0.801819442365722	0.0933888990139502	0.954496475592952	1.50247839018999	0.248585745090076	0.925472905034548	0.630897942997583	3.68548763025266	0.32171363909336	-0.188059088965559	1.96966488120534	1.02503750415087	-0.127643198469961	0.159393865063959	0.411122756644328	-0.186807162052796	0.392135224003069	-0.528183308979561
26225	ARL5A	-0.639330276365494	-0.727986388055816	-0.627477168605603	-0.974160729860926	-0.864438740799566	-0.704767222353436	-0.397457799283939	-0.330457615135033	-0.865019375747058	-0.550606977681233	-0.501793366533623	-0.016767478314129	-0.309032769971068	0.0499875716387838	-0.0110143698504479	-0.311002946888279	-0.157389918533633	-0.483025125300053	-0.974893187813648
286025		0.086243224119886	1.09418365839286	-0.643394745626639	-0.485615352219792	0.971939931623922	0.0279271154347673	1.45080802512501	1.37341375072774	1.33860326217238	-0.0383278926013545	-0.334544438702535	-0.165705468409308	0.193452085136940	-0.202234056387324	-0.0892266561269545	1.25085209699133	-0.557760223913557	0.372243508632619	-0.498576578021693
84881	RPUSD4	-0.304882339299793	-0.173801039521226	0.455804163085229	0.502903069932603	0.244157256419047	-0.536391166415151	0.626617936770993	0.34608502783842	-1.24483143344562	-0.455631335715866	-0.439358175018574	1.38701342434784	-0.153098192445563	0.185417650259893	0.0939258109113504	0.350448325638902	-0.362682125910106	-0.091277424552335	0.160475326761683
246122	TTTY7	-0.247737533059418	0.218588314277203	0.239618159158432	-0.451321422172083	-0.229990339039412	1.06717759366549	-0.310916243123918	0.260838602179845	0.422510454230365	0.0997476164019988	0.568474262408943	-1.35055058606317	0.212479527110585	-1.44832900301745	-0.113840917262105	-0.384846817126629	-0.513958244173158	0.358407868596778	-0.78215370458307
55512	SMPD3	0.867387043406319	0.459316767464055	-0.507961835489886	0.0756512917520525	1.60601422914173	0.237299679600628	-0.527529130993725	0.0465379135791181	0.139310931667593	-0.191765491453844	0.420074471047527	1.28929312146511	-0.0537122572314347	0.863749412090516	-0.709561911876923	-1.26341999301924	-0.582547311664125	-0.344516793946242	-0.383522960223971
85458	DIXDC1	0.84055304910755	1.58172966213635	0.808294776918715	0.220112676518269	0.477155349295814	0.80628678861173	-0.0685210746294755	0.785860287828998	0.405129916529124	2.02949503055816	1.73903007218711	1.14400842922410	1.56584302267265	-0.273509137479651	0.752159055275805	-0.459648416707732	1.60201017237243	2.67080205175162	1.69644166688711
148	ADRA1A	0.101969980029456	2.19315880537370	1.64385783340146	3.40413842763836	0.714903299570934	1.62778941508412	0.333586981273119	-0.412751075916754	1.72007472919866	2.15608528522464	2.85762581058713	0.375648193993278	-0.00614011438892241	0.476546410752821	0.0222270439825964	0.429302860052085	0.27295810277586	0.462544011213234	2.5981402445458
4155	MBP	-0.341154134552317	2.17125211636140	0.00284294576554884	0.143968078678491	-0.481038037558552	0.536694136639387	0.795878128615126	0.368228538035978	-0.116895952761993	0.337113684493058	0.534405435170547	-0.0690709756761117	-0.138596299012232	0.626118907953098	-0.190318715684046	0.87368092580916	0.353276196825186	0.0958371778782887	-0.0302625734911759
23227		0.952498160987957	1.44750071868127	1.58594210913829	0.376435365769768	0.224632264919497	1.31528941183675	0.545220279033619	0.149350560614112	1.99677017923641	1.20209093987668	1.50520345154276	1.28961969204383	0.715733894998617	1.59522835036423	0.381325963036658	0.868752570884518	1.51841476478895	1.66764035561475	2.11147327284311
440462		-1.47296337447914	-1.05926634924459	-1.76422197496695	-1.02163802222527	-2.36471704984603	-3.58949313347863	-2.36991862846017	-1.11628041707706	-4.04488105233265	-1.81653952845014	-1.30950301461936	-2.62504228046991	-1.45739467210456	-3.10256369767632	-1.83479578872080	-1.86936055774405	-1.12482939131680	-2.62851230545748	-1.52430870306277
440396		-0.839122070372227	-1.60027330388472	-1.54540347129317	-2.13238984829484	-1.42130411127363	-0.790718052061621	0.0478612389461908	-0.815611523061584	-1.05902052712774	-0.847551423270113	-1.03920826484750	-2.09391713087648	-0.7450191509671	0.121848332455087	-1.22580586262232	0.00785423569238394	-1.18602323692942	-0.0157947124129774	-0.488929756709271
55669	MFN1	-0.493650062195221	-0.0772008945366675	-0.198497195395221	-0.936766550715121	-0.426989054466904	-0.556326752968850	-0.0259395633359464	-0.172432689534481	-0.32075625042665	-0.00114695410243158	0.581622628765774	-0.352680511020903	-0.498026235289649	-0.0523696288103955	-0.152464838859336	0.738989700565357	-0.137373438174884	-0.00448397389002662	-0.260605676462276
2029	ENSA	0.0632692442741347	0.548433034515033	0.68685555882489	-0.605991108724873	-0.102476802990776	-0.262815280413053	-0.284973325860917	-0.134486554685688	-0.087593674728159	-0.201938017749508	-0.201408154143504	1.08297800832137	-0.0588559629446615	-0.214695736301048	-0.19948626949987	-0.0344159132256849	-0.127857650054264	0.217197048004609	-0.033596861120366
140459	ASB6	0.35909704170541	-0.0142724361907088	0.335105338047893	-0.0578049405942858	0.580321413753354	-0.147367275944380	-0.859630575577084	0.572609385362716	1.72007472919866	0.431130801083074	-0.66331964341158	-0.0135456314136065	0.00961951763268394	-0.217511198602612	0.313872656881643	0.097734091227107	0.0823283484617752	0.0122223382953251	-1.08925801316640
84985	FAM83A	-0.481527423848051	-0.32212017007388	-0.677567549987115	0.0711063424412893	-0.095305448049546	0.680024321896471	-0.0861008577570682	2.30627503551069	-0.0747241635271343	0.421678623991526	0.268596430525952	0.105070904067857	-0.079920012215089	0.496969587783175	0.296207761111075	0.681500730139897	0.0936204187984164	-0.114494961160527	-1.13214305285725
121512	FGD4	0.127108807039344	0.445768325912645	0.782332855924699	0.706667262699005	0.257115715074623	1.09324395614889	-0.372148600795412	1.16417590637773	-0.170718504893656	0.400012200367773	1.03401893789947	0.902176838311426	1.53743631660679	0.138371573064536	0.357841776072655	-0.269568048872511	0.0791823697323021	0.064034966154381	0.853901359095929
84099	ID2B	1.29793586413101	0.9681054485966	1.15737960355643	-0.388068016267751	1.30826619863475	1.07663522848647	0.218672287708949	0.8916887425099	1.55626733384232	0.848546624560418	1.60597617243009	0.92925973646211	0.772159473493663	-0.0709998430758186	1.38208223087582	0.124217652973980	0.489205409849418	0.626963390651984	0.772046299323386
96626	LIMS3	1.15559250747512	-1.96793862446383	0.171382967376417	-0.221967519376573	1.02272251787349	-0.979320203857606	-1.66312784273912	0.520964395554964	1.01762477013836	-0.531966998302977	-0.348105985800019	0.621866152694028	0.332125162289016	-1.53049750990801	-0.69746379094654	-1.24723123284526	-0.703079640192943	-0.602167751128477	1.48524122242365
441058	MGC39584	-0.228340930185394	-2.60290244272612	-0.482807674561291	-1.10550273193676	-0.77762034581259	-0.701878488296512	-1.81381190948312	-1.84756772451280	-2.02297175327877	-2.00640431647618	-1.52684593809531	-0.429905817764953	-0.619016239873178	-0.898846564313068	-0.992494231862668	-1.06279528270022	-0.995410027432035	-1.81360475302808	-1.65762981122373
400745	SH2D5	0.106919788544097	1.27781093055631	0.259960777549254	0.201824005773887	0.283503363709736	0.441927230094779	0.95567156405093	-1.99497269413532	1.43389626376888	0.5972298460064	0.449612725809974	0.266390877730556	0.169359418311958	0.633869619703584	0.078825442680689	0.528604166462464	-0.0406163081993732	0.155522413326583	0.773692149241788
5301	PIN1L	0.531205878124611	1.80136488309552	1.05303688409486	0.0601694577200204	0.205836327647928	-0.240351228573266	1.90470681609692	-0.107000712199771	0.192433012528546	0.745330249650774	1.17804259133212	1.18773336072083	0.924486693299396	0.66131818479068	0.437492364791092	0.368467256840456	0.611393592761841	1.14701779160867	0.827067088587277
5190	PEX6	-0.0944436732231917	0.572791872888980	-0.084771797206448	1.29551825243068	1.41107702229602	0.293418114903693	1.02957445856837	0.78576859955174	1.59248324912239	0.714879245828254	-0.160974227221509	0.288061301151552	1.18194201912745	1.13965843963493	-0.0555450374003384	0.996618550572714	-0.0663318323927948	0.270145139486685	2.6408621218528
5208	PFKFB2	0.731824433343029	1.50548600536143	1.65060072730294	-0.801666020638467	1.43627468775659	1.16605405187478	0.533448023100106	0.722536553688232	-0.239174847470563	1.04613606978223	1.39025948381208	1.04726709697804	0.439289422108453	0.79665151228871	2.49888428485184	0.588923151616952	0.541746167656531	0.123073623743438	-0.632778455203625
57554	LRRC7	0.450363283213449	0.961497805325393	0.347332013486454	0.219087159308101	-0.149831279941814	-0.429516799629687	0.0468536427520201	0.111487023174262	1.72007472919866	0.894294192504551	0.75111732574835	-0.389405784889607	0.427430329306424	-0.461917526350182	0.027668263020248	-0.0673722824927022	-0.608019280019692	0.225353219018676	-0.615021955383296
8796	SCEL	-0.923149973108566	-0.223858525821259	-0.618267190537833	-0.451450571450842	-0.193989495176906	3.61866011855871	-0.837560268382225	-0.0628561261135612	-0.516314071043865	-0.937566080320931	-0.587093222736582	-0.475469484884218	-0.502719194703474	-0.382162071493256	0.234384929182948	3.02265554391948	5.06972402463027	-0.540196710440805	1.71951872603437
55081	IFT57	-0.730920245462085	0.0234825236527894	-0.591457157331474	-1.00318917602320	-0.291101532708642	0.847520381111404	-0.88763887165569	-0.265070844693655	-1.79224279465311	0.472719468981911	0.972170969464758	-0.720388862471394	0.12576876450155	-0.578585370700955	0.0546140251831323	-0.697814909570377	-0.106257071271286	-0.110531576986320	0.683044526860774
285533	RNF175	-0.876931066512096	-1.35504390906147	-0.794134823751884	-0.251808722579896	-1.67898179311501	-1.12872106932491	-0.761487950210805	-1.34055672012511	-0.53891840286825	-1.28726953352570	-1.74603852502515	-0.980783083468262	-1.21112694793250	-1.14954657550069	-1.14668627391157	-0.543461136072791	-0.924549841802295	-1.20816551546359	-0.961010476413572
6542	SLC7A2	-0.092103313308236	-0.97580181194509	0.097637317473366	1.56789624732311	-0.86403028825571	-0.243288383805345	0.191909229855828	1.08573366425293	-1.31220321530876	0.478385463639125	-0.693363039093331	0.794292300033951	-0.195653551035611	0.805438442824428	-0.404234822109454	-0.464852653193553	-0.389480689140048	-0.500084365123891	-0.898547923011098
25804	LSM4	-0.723133015751409	-0.152276578715529	-0.333157004939908	-0.331597759775268	-0.332461176518225	-1.30469037923763	-1.28960002010992	-0.390423378553579	-0.850015183077757	-1.13544463106123	-1.57701120479565	-0.605941364141989	-0.656876782404318	-0.762219177349792	-0.550711019139683	-1.42882350072995	-1.07742675631480	-1.15914440644154	-0.741306149374738
23582	CCNDBP1	0.322944306000585	0.906904417493747	0.295437582724528	-0.0856112922004186	0.244829352227549	0.543360931938499	0.977306965250119	0.157253869041775	2.15344469533584	0.285605555709405	1.00117704586978	0.178664866105566	0.518403089141952	0.419744360965349	-0.211337984784705	0.808936366944575	0.235699390800631	0.524695055740946	-0.11103236367955
80324	PUS1	-0.609461611188102	-0.179740053918652	-0.499249678228851	0.100175122065521	-0.220456053970316	-0.571726896058796	-0.141090021885298	0.305401693961765	2.21899975073136	-0.681335049923034	0.265668939376078	-0.614288435988769	-0.191101015055597	-1.20666280795007	-0.832742988150139	-0.474103299830213	-0.389646142094565	-0.541209942674557	-3.93776736035532
374655	ZNF710	0.261588528447458	0.421745430060836	0.236349291573012	0.466077585702778	0.572823066873418	0.309754236507781	0.396339396745767	0.726825691681617	0.246203931887322	0.0099893352246825	-0.0341708675639844	0.409006639619139	-0.0163860975145534	0.14324885029322	-0.173913294162922	0.411444359940502	0.895103022765097	-0.880274235654678	-1.11207127841051
83879	CDCA7	-3.67935051778123	-2.32701599701897	-2.65173491143589	-2.91737935079124	-3.60491001266178	-3.48207753780618	-0.88351251815721	-2.81852108390739	-2.33900857100237	-2.44498981839321	-3.25454505923523	-2.76747591802242	-2.3705808192022	0.116023215171633	-2.45468643368998	-0.0313817536950731	-1.12652542876086	-2.43770425443615	-1.11974825155218
58191	CXCL16	1.29763001971274	-0.121238686584404	-0.174263579698526	2.13768551723012	1.08424543830882	2.90572214211524	0.723553732770309	0.698208264372149	1.78898390317176	1.06812763861850	0.807605564725544	-0.272340023996257	0.508618902415349	0.160996236620362	0.304199125925286	0.575269094994253	0.202673467961273	0.256412193380621	-0.135973769734684
388114		-0.107824506460464	0.82397369142076	0.681206882280137	-0.213301439457675	-0.435921974735682	0.369757498201151	-0.514636923069826	0.463588467501202	0.721101809803837	0.630721848454909	-0.36451451243444	0.540240691239972	0.278600020785852	-0.716009669079667	1.50951704162865	-0.654064992867415	1.22544204233846	-0.200574324559809	0.455978562892046
10492	SYNCRIP	-1.65797674797512	-1.85496980380953	-1.69205162705046	-1.40972637692869	-1.7035144112028	-1.44390637701876	-0.697713070294145	-0.726463591570583	-1.51108626466619	-1.19497683460930	-1.40279345564959	-1.56062114094737	-1.54182958380394	-0.296116842051266	-1.10283500473361	-0.406290375661075	-1.02942700287948	-1.42826046980384	-1.41561518180783
131616	TMEM42	-0.0718353932341988	0.970770588064057	0.510826791762639	0.381483212722292	0.550034407883922	0.0876508854186916	0.6010253197161	-0.0540436624175786	3.63867689650782	0.888480488148741	0.554640708542729	0.613221733669124	0.628998721708488	1.23031836370103	0.604117634721504	0.812794243995408	0.401669791202958	0.361374393224643	0.194270492482839
57502	NLGN4X	-0.370665269120403	1.98809618049322	-0.124254393906489	-1.19070646079452	-0.752492554101308	-0.430725304457153	-0.173577224726904	-1.01610725870933	0.444277535736815	0.73117013780583	-0.509930965014369	-0.85695243242514	-0.681463801810465	0.808595910881616	1.22422433638257	-1.23611557340072	-0.601717709508479	0.0561539630340042	-0.549561321703719
55553	SOX6	-0.207033675197700	0.0677519833491703	0.111964710031529	0.545713043502094	-0.0142568819295272	-0.14366405999602	-0.424647828913016	-0.583816947399764	-1.52094942442706	-0.528202209426116	-0.708660250451806	0.408709592050805	0.244904510628359	-0.910322195743972	0.0824615457904639	-0.449361593811367	-0.201975232774917	-0.376150693592240	-0.404112190829061
81533	ITFG1	1.15130920991634	0.00914293541097476	-0.0871903654644746	0.769511090435217	0.00994962225977194	-0.066383431794442	0.0301749895570391	0.585249833229491	-1.09085754150613	-0.068184217619885	0.0399354634460471	0.148757775709217	0.545388663727072	-0.192209378054183	0.355141669337636	0.108888108648316	0.0179194713079697	0.0123126879904038	-0.110814831085388
79742	CXorf36	0.521686087554841	-0.144005359961581	0.745954089144103	-0.556829611625613	2.39669030211449	0.844509421126278	0.472868291621672	1.16029342691266	0.85624323686094	0.160074692590368	0.927044040772938	0.829802400500063	0.854003504980373	-0.346119843825651	0.824548228679788	0.666831847500989	0.349135193496734	1.27079958207358	1.18036087826877
64282	PAPD5	-0.646731126805531	0.0837051522433043	-0.58100629360334	-0.490494921140404	-0.196922286398969	-0.0532147186163725	0.174534738949902	-0.916682679362912	0.382752918184852	0.0644968560860007	-0.00724869172700418	-0.122828849933620	0.186261367818364	-0.135723442176793	-0.312666072485842	-0.177745079280683	0.0249910200801586	0.187898670538654	0.586424411344627
92196	DAPL1	3.11338109082233	0.462719894304208	-0.250822234693911	0.324432155754683	0.840915648369312	0.471718715617077	-0.39910946617106	2.59122909665964	0.800554357281465	1.05935456490250	2.26942643676004	0.431701970918942	0.736004220606383	0.99414758598075	3.30729287460383	2.13072757204933	4.52702787823266	0.662672696804544	1.99411866539155
8614	STC2	-0.876977869226764	-1.87321283262637	-1.41966036175924	-0.601587097580048	-0.97997151303015	-1.30671799414286	-0.671306244738469	-1.17638978814683	-1.11579117591756	-1.90280910256407	-0.766171290950573	-1.10975736675115	-1.14931697340486	-1.39008757917125	-0.905868209055484	-1.78153335765391	-0.849754696662732	-1.94158906208312	-1.75933063471212
79882	ZC3H14	-0.381454659437138	-0.291629544103584	-0.705983050197682	-0.0941477292307998	-0.609550163809576	-0.230231181135126	-0.279272226189505	-0.77303506109992	-0.475335699935324	0.478678754473307	0.33525818104951	-0.880479477953518	0.763414044855978	-0.193803592081676	0.117115375978099	-0.235229698635310	-0.416040398435752	0.132626212965614	0.0157498437271087
3795	KHK	-0.326021093510307	0.421153371395819	-0.0749610678087657	2.67833658658209	1.11160984778921	-0.928501936930751	-0.31802017256888	0.678027414447992	-0.39081691248271	-0.916259779726607	-0.77362079214622	0.221196224841341	-0.517094713640017	-0.576126427839116	-0.362547686246736	-0.222761329357311	-0.617415091262097	0.0178608862550267	-1.19053776452409
160518	MGC24039	0.250132423178791	0.355176549871539	0.451824118759433	0.346437750396223	0.15199828691822	0.440895352730945	1.07891617287559	0.177589973785009	0.237684488875315	-0.135440279473995	0.844326799214280	0.659788171597145	0.273820867543292	0.283899570046815	0.00164699263733689	0.491603058025437	-0.190378660025186	0.0148747874967902	-0.198403174706131
23283	CSTF2T	-0.175199519219946	0.588708346128653	0.211931727114450	0.0833352749784003	-0.304317492631505	0.659293069859035	0.21862441076815	0.0449360536650072	-0.263762323641806	-0.0804868777277864	0.408090704021389	0.692952167995222	-0.0748327782773162	0.575486159509897	0.791093353075031	-0.350206350227778	-0.243600106076196	0.326359707977958	-0.0355648082736907
11062	DUS4L	-0.533961985834035	-1.07908555869890	-0.836119482190259	-0.355852203861894	-0.779320021917375	-1.77789855796695	-0.101801347284974	-0.507757533136932	-1.82228541812289	-0.641628286990005	-0.974707718962272	-0.740637852460475	-0.607597227084596	-0.945368141290875	-0.339122888868773	0.0050551132239838	-0.557665139214785	-1.03395265090198	-1.09652085523129
4041	LRP5	-0.209701398518043	-1.08591149785649	-0.211621457541357	0.150311608337687	0.0425457559610722	-0.976735584538713	-0.813532415921963	-0.0129049503120248	0.76969300977129	-0.676443756448908	-0.140399571000358	-0.914033875699037	-0.80163150421507	-0.964609097882714	-0.730131350834476	-0.735313062576734	-0.262755470691091	-0.220041974105819	-2.20229074353787
23077	MYCBP2	-0.734254830332728	1.16962481092855	-0.450816938624741	-0.936112893129846	-0.956449684066462	-0.408606975638184	0.655364513363494	-0.575309337439993	-0.778771309577003	-0.0582658529357698	-0.172252824758030	-0.543450031517631	0.149500468038092	0.59582806347739	-0.63599040311247	0.395492763583124	0.102913971331490	-0.227910043805351	-0.615533748167657
255082	CASC2	-0.404732101792493	0.431082980870705	-0.0675112754256338	-0.0925917336299607	-0.328054875041364	0.451738770768653	-0.48331990180827	0.952358593014776	1.72007472919866	0.333034484920436	0.831043929762838	0.065212470084749	0.280659120181749	0.135846647190667	0.0703991231608692	-0.811800868005931	-0.74995966823317	-0.913008518788788	-0.0736981598056398
23594	ORC6L	-0.97636147474294	-0.446193087835441	-0.246032930414639	-0.213704178372930	-0.431692178548777	-0.574492994429724	0.0771276665606833	-2.21689780150691	0.717493756772084	-0.8324433758917	-1.83281820842281	-0.094137683258048	-0.230911810555309	-0.963291783959263	-0.801482854668553	-0.374517242098254	-0.360703101533872	-0.703135122293376	-1.38995216389671
23220	DTX4	1.05195292987218	-0.196404317576555	0.392279004354213	0.734453495230962	0.674783886439259	2.95953663903753	1.93485465698962	0.91083770116869	0.79525168780209	1.26863733807791	0.734417180048286	1.39841389828461	-0.266869189981557	2.18751779754296	0.484518717561921	2.10676200064930	0.743442138484329	0.764059635833682	1.36203548609307
26053	AUTS2	0.380847372511322	0.142657328769426	-0.360529552126293	1.23185319608188	-0.340126258562611	0.426711025201381	-0.0182695890489623	0.431150151542954	-1.58345808210495	-0.0706927198913364	0.45758068505714	-0.109789209456163	0.118189995240996	0.207150591986733	-0.244006781642928	0.0693096136907521	0.255750903627980	-0.097781095337079	-0.146196076991049
65056	GPBP1	0.0260370482237910	0.28207141291187	-0.0904585654158275	-0.576714623302223	0.0594751414581652	0.175110001804050	0.558267191203414	0.064892842405964	0.27571299567622	0.197863944831096	0.397087402675756	-0.0717630197927547	0.75525560740846	0.618562127257982	0.465812691326264	0.4765701500091	-0.0796467273764175	0.447087398499212	-0.348375150366219
133957	CCDC127	-0.159767379799033	-0.303549742726565	0.0937241068563777	0.234322125578260	-0.71014829274	-0.672216287260408	-0.680278170531742	0.205880848795606	0.74264207664022	-0.327041611689941	-0.705409591919158	-0.209951315081938	-0.402707871292419	-1.14004234592501	-0.273250136627175	-1.02266107810098	-0.258117176148754	-0.162583949229099	-0.616089576036093
10331		-2.32124729381122	-2.06342378269278	-1.46799569918586	-0.381976654831777	0.0781018755227441	-1.33420985011083	-2.27073841839721	0.753488433877025	2.72800484596823	-1.31048009232692	-0.694583207815087	-1.61517335158372	-0.800581463934703	-1.71373607859390	-0.333114753201886	0.458488526995665	1.29972007870292	-1.33665043963762	-1.51382903462404
340893		0.70562825957298	1.46698600998154	1.49953122963562	0.577174732410133	0.0445672119702166	0.730088804446234	-0.0862671235587986	0.547671568655975	1.05909044437677	0.109731772770161	-0.260546682227611	0.966015320601562	0.402671619647189	0.0958119219065634	0.766370873170925	0.087210583537298	1.55903761948925	0.571841443341041	0.845532647642584
124565	SLC38A10	-0.59631806627483	-1.10712468863618	0.0281567353536044	0.109233467922563	-0.505784923097572	0.371757937913918	-0.0923345809931486	-0.337371203471952	-0.212738747297310	0.184988948794708	-0.523524409510875	0.301108913446116	0.401306249165343	-1.05355795924604	0.0203775833970008	-0.373410292922653	-0.655446215428072	-0.210231321899972	-0.561269819268296
65082	VPS33A	-0.406249458039972	0.227608543281970	-0.606331754669643	-0.0146134099635687	-0.40681267898787	-0.599659050171136	0.986571271571305	-0.80940423768676	0.423653866221219	-0.141251062639932	-0.430802597833696	0.326957164918924	-0.187643746957333	0.40779254438677	-0.364025305973164	0.417872778629084	-0.655161125674239	0.0685985538172166	-0.278135839198873
1845	DUSP3	0.676918473856341	0.720358959030901	1.75997762247187	0.984342767153982	0.960692575817064	0.717419600255462	-0.524526226029333	0.199109195834861	0.675403074276158	0.526380170401693	-0.157992912943553	1.94670677642506	0.629108707415956	-2.13936539437352	0.145188854803307	-0.431873105383747	1.18243499366734	-0.0110873128822953	0.216567038022193
54956	PARP16	-0.328895734389879	-0.484499414513938	-0.746571631412779	0.0247354397512605	-0.371294506560343	-0.62217879836069	0.210228007166587	-0.526305635256205	0.440359773991932	-0.563943099879835	-0.212864987914898	-0.87621304421381	-0.301175649088622	0.57151248046247	0.0552004195980085	0.336950304192675	-0.261640667031838	-0.141233202033089	-0.911273704980306
203238	C9orf93	0.348318812444138	0.108848357910714	0.370574199729691	-0.36087516904244	0.00673232533438188	-0.0833728497387918	-0.112143753438335	0.236931607556314	-1.55729730238573	0.140120273484244	-0.18460872218319	0.587612316917241	0.126890795612516	0.127087436334382	0.152283337503100	-0.314845145092818	-0.130875532010288	0.557245142918486	0.69712542140432
7049	TGFBR3	1.05279789749336	-1.47088553325111	0.190040380289442	-0.576447694337152	-0.0769130190059691	0.478625689353612	0.798181242417806	0.730964910920656	1.78526875659083	0.230019690024946	1.49960265958765	-0.0101318643988671	0.277033334059047	-0.179081401944407	-0.085561215859697	0.502340379828103	0.620335393049157	1.47459381671634	1.47530971567348
114907	FBXO32	-0.449866678513391	1.31122167379014	2.27355665141393	-0.279569229799886	0.300200226911185	0.400946295974118	0.315446805813729	0.572131319931063	0.87336176404397	2.44820862336257	2.69824258124181	4.02919106930398	0.512437632323906	0.81395682586739	0.692497403115843	0.553779805778098	2.06624033672476	3.13921828367088	2.79402317564046
23288	IQCE	-0.0234771097100906	0.785785055001383	0.0147122815778919	0.402039113643363	0.256639201460221	-0.386109482077051	-0.569076551325013	0.257482257098228	0.0519156798023478	-0.0304802220751658	-0.00393999539120498	-0.478790308415994	0.258636657263919	0.367998768520202	0.692787029315198	-0.874985558435269	-0.235453272442669	0.0675742625194311	-0.381255448379905
7555	CNBP	0.0812680637503903	0.639863432211296	0.107748218076783	-0.628805533577708	-0.483617545073224	0.0395885670736715	0.261468138096171	-0.809133949776893	-0.260172754579107	0.703344461957323	0.602043697246029	2.26742282663152	-0.193848199175977	0.243960716265083	0.0739595738460565	-0.0348723803002142	0.336538735475549	0.922567735277823	0.523004717077675
23657	SLC7A11	-1.14916346923390	-0.266831292219019	-1.45529708082862	-0.617528591863723	-1.47439578208731	-1.66086352572828	-1.88475427960843	0.0733228814622941	-2.35936158023171	-1.65746932568235	-3.58048388155151	-1.32372161463958	-0.566879848737482	-2.29146873348829	-1.27163437539790	-1.27140580799795	-1.86167257641307	-2.21362298880293	-1.78940756228086
51574	LARP7	0.00928041141987744	-0.230991970264709	0.727546757584839	-0.0741674837634099	0.60676737851562	0.151354093239068	0.366380055044745	0.504430107278665	0.327309624049372	0.416047225800118	0.159212104793576	0.482210344060248	0.0803387516049365	0.805637245841482	0.524864616866794	1.09808887978923	0.813257374964664	0.585979851986886	0.00138182534233090
28512	NKIRAS1	0.950293773809972	1.93488743464841	0.993575266980835	0.598023475193918	0.889330326201963	0.215838661927116	-0.417023732565319	-0.489731171964714	-0.332523945952497	0.304764549049953	0.502586467631144	1.50054077469992	1.33133324300765	-0.575899106373945	0.583063851167752	-1.20318066476095	0.685923723482546	0.592210424866824	0.880791021184334
81603	TRIM8	-0.0710741726001457	0.420076796352881	-0.346706589019173	0.712194721413846	0.499920543694691	0.151053779358363	-0.239034910894865	0.856662898085004	1.72007472919866	0.239794949218232	0.852480416548356	-0.491013189056783	0.780102855084607	1.20843920471312	-0.374583247290881	-0.603733391368707	-0.380355084154384	-0.0144341906849058	-0.040803533359856
285636	LOC285636	-0.0578877613347625	0.478869024535920	0.0396407241398506	-0.50669356394865	-0.179004657636863	-0.0805112029695593	-0.191638651062052	-0.988717977889663	-0.614674703097062	0.650219660481694	0.0523927540191527	-0.72551172898498	0.122631723969075	0.456265744715993	-0.0163298900824749	0.0400413613971879	0.48734098096025	0.26242565355904	-0.548506944534252
93436	ARMC6	-0.159007506310806	-0.82031480253829	-0.300689136880257	1.30295896574358	-0.42820190833206	-1.19145556230747	-1.57197396170394	-0.240946545092598	-1.62847179432723	-0.913803540392901	-1.05909371219685	-0.629086880547214	-0.918758874770775	-0.618025069697664	-0.480930590022729	-1.28910623040169	-0.679163202795748	-0.954200646845043	-2.93386919400890
57118	CAMK1D	0.694939783160827	0.652986481900486	0.596150776703036	1.06366084681750	-0.172040688411718	0.205009022528953	0.606680257785138	1.12348992773136	-0.238333364373907	-0.228927500014089	0.261955440295921	-0.139412207343463	0.527660247502743	0.718969924045689	0.34473662645264	0.588346128616856	0.363734042490029	0.0771558321661863	0.548260712014844
5195	PEX14	0.69064065702125	-0.633226228679257	0.0397886500059840	0.898873915811407	-0.319863172342799	-1.28064460801994	0.0912901642727579	0.600445965992416	-1.07266977319115	-0.973967764490988	-0.374451087343598	-0.373448568417324	-0.0945885197937692	-2.08214946746888	-0.442160879840001	-0.533645445808296	0.255249876813512	-0.631503243517191	-2.02470947305744
59342	SCPEP1	1.20101729819599	-0.262205656825257	-0.00514338015781826	-0.31879447608714	0.0325379799697311	-0.520955483040395	0.465454954591964	0.137620349853130	0.087234118825725	-0.474575341982703	-0.19632803516555	-0.293493631701201	-0.165062617646174	-0.808395566463524	1.43942505775433	0.392559388839736	-0.0444804705740156	0.702844517359415	-0.212940348880982
9200	PTPLA	0.27528920914921	-0.50740682616679	1.47115033263081	0.0357893240509488	0.159172020119085	1.00306533761164	-0.47081971192477	1.19761924622044	-0.192815355894377	0.0380118407305417	0.266725216962161	1.44650569612164	0.332426065864653	-1.38760377754468	0.520541314076141	0.415600477693221	1.81122613768322	0.397367494044512	0.193041511541666
2186	BPTF	-1.01769256177807	-0.641208846606514	-0.987218857374683	-1.07723036667694	-0.765635141410066	-0.609345339784385	-0.330976590298021	-1.09700956463161	-1.56638691019576	-0.394891543170924	-0.439914155194319	-0.636865762922992	-0.307795926485329	-0.0138426961288873	-0.683464724899235	-0.0394106458503332	-0.64768827023831	-0.43757057851025	-1.20404130749306
78991	PCYOX1L	-0.67819041949167	-0.0065763709705077	-1.076335468738	-1.28535106418100	-1.20536161478151	-0.951504756089107	0.549844919485115	-0.65482783841925	-1.43999554541194	-1.06280633013657	-2.19003615211863	-2.14523276926932	-0.205982688058554	-0.651338422218951	-0.789241669082105	-0.140360560459774	-1.02254321392248	-0.982788704625183	-1.77473770028770
151525	WDSUB1	0.363287528048757	0.385801933473358	0.583019575867542	0.310916380280966	0.630690347330692	0.188701418072031	0.136632825958975	0.279398841170591	-0.576109107072214	-0.118182611655490	0.169879643412378	0.0992022123165012	0.0926919243958652	-0.319952126967307	0.460341561659633	-0.150182397045165	0.261902660184172	0.699160263587057	-0.570750467124159
93058	COQ10A	1.18272555152226	0.338970240359275	2.37943664365264	0.976526627917938	0.766013575345412	-0.0253950731562736	0.471045724849824	0.412692271681367	-0.489436536608258	-0.160503316686769	0.464788653555215	2.98547846932668	-0.180340421898075	1.00902614941037	0.0876352481660562	-0.142067130339401	0.430986137893902	0.411442212608623	1.07612329287861
9855		-0.623052347483644	-0.826264695460249	-0.184212657417428	-0.170787239861076	-0.801456544465753	-0.761254110063767	-0.692577159045642	0.231720985063767	-0.723972756977346	-0.840903714688898	-1.09760878753164	0.343737178489430	-0.557146802955622	-1.34028210858538	-0.97659611199994	-0.631985832455285	-0.620476627355985	-0.931614631926526	-3.42915235873617
51427	ZNF107	-0.331406209325267	-0.821897033270484	0.537988617014196	0.594771574327303	-0.0167738204875534	-0.335552384589893	-0.00578252665753988	0.687177883737184	-0.0645248996388619	-0.468854855157861	-0.546784574973435	0.441198823316208	-0.91679442044232	0.708030319059158	-0.406782461536007	0.094363272755561	-0.0630726915005425	-0.872895503463077	-1.21030793408322
285761	DCBLD1	-0.316925385055077	0.29666642409874	0.44076639622502	-0.143840949675082	-0.340950290987428	0.389434798668970	0.915134409282563	0.155174784240014	0.180357589032730	0.274728681751749	0.122441083629324	-0.183667448794368	-0.262994013092168	0.705550744330834	0.483228918973635	0.0494629059371333	-0.131277768957805	0.663847821186129	1.09351474657680
81558	FAM117A	-0.415731239230310	-1.08485029857357	0.47632314215187	0.165183097886855	-0.0645912900467243	0.225934429464317	0.908724472396966	0.0306778338559295	-0.0969399961506074	-0.915762359930534	-0.499693417633461	-0.0947599994388668	0.363154557332762	1.26741787784187	-0.091203120436273	1.07921692555307	0.348846008154619	0.982387411565024	0.656572779585243
401026		-0.0971413842174294	-0.511688429665491	0.301937488919904	0.672059125798867	-0.0183121534484332	-0.765125193275896	0.279329616611742	-0.350173407274776	3.97059788524383	-0.379003259877445	-0.358495790411161	-0.401152368498359	-0.727460439969223	0.40964115715287	0.285097168366781	0.911053745721565	0.288646352490771	0.174509336181415	-0.615840996870078
56005	C19orf10	1.06336180450439	-0.374916514365577	0.591412949937307	0.49496226241885	-0.0377057192061105	-0.244113323924068	0.701014428647774	-0.210096036207371	-0.306472088254908	1.02673866190833	0.319499528304662	0.468759132246315	0.662298315315906	0.322763066645472	0.456737871769238	0.340893888702238	1.30420361467419	0.352155651798537	-0.399329640024338
51112	TTC15	0.585623521935581	0.144087294621728	0.250259321062245	0.844259321965076	0.971657757546216	0.81741408568801	1.30658484985869	0.396645778347371	0.382211291581534	0.660720459780672	-0.110151344995848	0.371731338710593	0.841396324798584	0.269616100463823	0.480682811243853	0.484449363010912	0.435600080193255	0.538563408907166	0.586903137265017
147699	FLJ40125	-1.10007177056805	-1.33939656586077	-1.88109084320617	-0.876248509027144	-1.76692377739005	-1.91382310168411	0.928689375791705	-0.748797457583383	-0.518510291672154	-1.54352349819393	-1.83671327443819	-1.1766128096642	-1.10491315687840	-0.503178027735228	-1.51655276795132	0.962701949631251	-0.771593607515158	-1.32416056887688	-1.62727047660650
285346	LOC285346	0.152394348619125	0.237217377689938	0.734811475162607	-0.149513145814163	0.752243985124458	-0.153818274352723	1.21641915223213	-1.20095934760614	0.702740612367934	1.07786209941116	0.865463479335189	1.53945165350098	0.703311461649437	1.68094796960756	0.418163256064775	0.747131445337076	0.346221910489288	0.919590758327071	3.78971312788843
2778	GNAS	0.409072708675756	1.15715530680830	0.547433851098943	-0.895245536561493	0.098235214152651	-0.0634967896481568	0.0148179493431308	-0.223707132419089	0.83153322139745	-0.287122643117608	0.188807808291424	0.393161635690278	-0.473554865485493	0.32742691531651	1.40694930471449	0.137044011332654	-0.0452258880289546	-0.351486084430899	-0.298359904447857
3655	ITGA6	-2.43200387039521	-2.40768725222683	-1.72584656743385	-2.77897304499168	-0.860565596312437	-1.1269075226183	-1.29654036236589	-0.847400623214518	0.273009747912019	-0.598994417761028	0.228691793327949	-1.28130021928355	-1.17412734858973	-1.44566222381661	-1.92951040782896	-1.69008160056739	-1.08819781624811	-0.460745185782171	-0.324171636107502
817	CAMK2D	0.207075064341524	-0.0599540174489669	1.38140779345699	-0.287100062988001	-0.599451480318886	0.00306985836013704	0.859033067292793	0.553602191530514	-1.50703781780017	0.39001792138958	-0.0249623862974251	1.34698870431466	-0.076368858112906	-0.134525334355250	0.283571444657063	0.899033150214341	0.705559433369463	-0.286510719944770	-0.175441246909808
3718	JAK3	0.880355636258579	0.683346492735669	0.107060380460732	1.52797095713361	1.04397626026347	1.01267028294007	3.14646165878932	1.46531565260030	2.03783289893067	0.242961804090459	0.0190530471743618	0.551316607106319	1.10685765679833	2.33869533206330	-0.164728952703189	3.41461500427582	0.320850852213845	0.609042057622073	0.91191091043518
57406	ABHD6	0.472360014773506	1.70596082104722	0.455030354677435	1.71927570572851	0.110897535175293	1.45794285835706	1.33430826369456	0.354880777694813	0.577162712350143	1.17337292218787	0.590015609139578	0.65416713347151	0.714578473436274	0.248662028454386	0.368051120626177	0.901566158505142	0.563031094497037	1.18629575992607	1.17438707546963
23219	FBXO28	0.0379170696688481	0.350698306911232	0.081816361172699	0.327327906331715	0.327468627516228	0.0810058347449478	0.216753475109614	0.640693015719882	0.91262789167414	0.220395791874310	0.427448361009489	0.128840590869646	-0.0087790962094911	0.562743862977166	0.227037241548230	0.689099324825923	0.575075922461293	0.391907070140353	0.286650897577915
55500	ETNK1	0.281579534707770	-1.02612052779715	-0.314644996381056	0.725773354082867	0.301009425172721	-0.313431282708341	-0.233090748669497	0.870983538154497	-0.803585969698998	-0.681069294388058	-0.633774602987237	-1.17100328349906	-0.28221989174853	0.217146196398634	-0.398707797257186	-0.251247433151647	0.0867148272653481	-0.75628128827714	-0.29229570240569
79770	TXNDC15	0.685486952474985	-0.179624278611016	0.336238898516424	0.705039444574107	0.395709251925475	0.39494738002772	1.22494818384883	0.837791969634569	0.233031379265421	0.341665570930091	0.364577113231616	0.0423989434439486	0.361960987743824	0.119918305738062	1.03814512586791	0.50286844806842	0.124293882801402	0.445309950902785	0.874058934420342
387923	SERP2	2.27808308574921	1.04130192134917	1.28683766080024	-0.0929162275181856	0.480918279463946	1.47396030532417	1.12578458023780	-0.321770861454836	0.142224520925310	0.914808635968206	1.88720342960748	0.623878203654714	-0.167593385548024	-0.0862684850893481	0.267442525341889	1.12163215064592	1.16589617851598	2.06881566728121	2.15769620633620
26040	SETBP1	-0.202085446281066	-0.761826319600217	-0.234208394842367	0.360654158576247	0.324229029205383	-0.426476988468357	-0.872389190720468	0.41496102041553	-2.50296456297601	-0.277333939601687	-0.498216836942917	0.195430445872528	-0.354113797677283	-1.34205911938113	-0.137254358971240	-0.852009461244219	0.118725695297294	-0.165458464840696	-0.810874253610618
6346	CCL1	0.0800749697022354	-1.30184147483072	-0.0392310149241114	-0.148887407488848	0.307516413579365	-0.0355749192317115	-1.34265878531835	-0.829523363452628	1.82649064385762	-0.737349297754156	-2.37840226741882	0.194114051960118	0.0639735240586557	-0.753317531101985	-0.549179202561204	-1.53058981691053	-1.28049892148834	-1.16159455225529	1.16900986346597
23080	KIAA0241	0.196883501386023	0.390325066034108	-0.350076251761073	-0.618775526046712	-0.0139536434928388	-0.152817689209832	0.153886061713362	-0.345599189942320	0.194039703887365	0.224842818844416	0.153793323330514	-0.476572159075479	-0.0653432427145538	0.188710787786305	0.313016283040837	-0.415186320682926	0.372600136764209	0.089297459926541	-0.233673220022446
4204	MECP2	0.553022378879949	0.789147134672436	0.00326067596987689	0.348628824585213	0.665987835935784	-0.337858337892505	-0.184670312792888	-0.162987683429952	-0.071215153551637	-0.269376392588110	-0.386304910462751	-0.0335657875392824	0.422188145234152	-0.379815689782913	-0.102787309629756	-0.506185838803095	0.595785811453032	-0.0409638294302485	0.218609466124573
55884	WSB2	0.722189048873101	1.7871040920633	0.316883634514119	-0.526091451354564	-0.0267751503972617	0.136553801008606	-0.737236776352224	0.569631278114415	-0.786089684177475	-0.214026562598698	-0.90717323691858	1.04079790483481	-0.320949506653986	-1.01168110908968	0.155988732877857	-0.602315893447096	0.480179805016765	-0.859700750537854	-0.919358688923239
7164	TPD52L1	2.46177636444163	0.857622875240633	0.894969298436894	0.619084802781531	0.599410239821273	-0.293286345741137	-1.27552085508485	0.396462694536174	-1.96084605746054	0.382569955237082	3.03165034980786	1.11594589024256	0.196737027474944	-1.35567297187045	-0.252312431187244	-0.637167006900841	1.52350937335713	-0.783195628532572	-0.241450178591314
7364	UGT2B7	-1.82234798946334	-2.51607238042987	-0.58554621188638	4.25682408318289	4.29771201680575	-1.98723738349688	-2.85971721348222	0.623592849315477	-3.68434097428185	-1.82929875970719	-0.213983577120457	-1.62545193413426	-0.880711761330227	-2.85511657626211	-2.34380408466654	-2.06279648872646	-1.67041292918284	-1.32324183300033	-0.967769222106684
23063	WAPAL	-0.691481515642608	-1.15094908944995	-0.444016467430763	-0.328997297004456	-0.437722099984303	-0.24191404371362	-0.0150230503546401	0.296678764268382	-0.0934198523933741	-0.388932594654571	-0.497415538941757	-0.0436095920868049	0.204300907667761	0.0070148488850478	-0.346088554646202	0.174140065888264	-0.133773902370661	-0.480937634552206	-0.736137902962647
3267	HRB	-0.381649816291819	-0.373127549111896	-0.261877857008372	-0.488279022235743	-0.466001648310577	-0.209392336221987	0.190065198385506	0.274752151139804	0.606578813113339	-0.576186900063782	-0.379010575435492	-0.53639707890128	0.111429090161486	-0.251159621474063	-0.672044136293821	0.0319961163637878	-0.0627277645561315	-0.311865593408286	-0.927393704254491
57282	SLC4A10	-0.395655053466439	2.74738285814669	0.29158841944188	-0.262703872942773	-0.407359513389115	-0.785434136811483	-0.329868673467463	-1.67975595317414	1.72007472919866	-0.481455408831771	-0.744907560099868	-0.345851231055067	0.303960115159608	-1.43868293795360	-0.78579415019355	-0.535011116930549	-1.60060209691723	-1.01360148377049	-0.385456772952331
340239	LOC340239	-0.150489468589046	0.420448455517307	-0.554548846639139	-0.792678638080826	-0.625299615673304	-0.44913267786122	-2.22382600609505	-0.858653166735834	-0.501723451025252	-0.310674305776553	0.649597799815762	-0.314712738182143	0.94435762463874	-1.01385439145377	-0.731654902651415	-1.27839924162392	-0.269281321589402	-1.56447928775860	-0.269443317820586
79734	KCTD17	-0.684435049751045	-0.0928465836551629	0.0439825628956734	-0.35810851383243	-0.530456305125175	-0.80840520606715	-0.93899094670227	-0.421636802151336	-0.552954210758735	-2.24093135713618	-1.10140086264402	-0.752217717870061	-0.118456072343840	-0.451279897145875	0.0657080651071646	-0.633726385713588	-0.582467941433537	-1.42068126004212	-0.987646848146098
11168	PSIP1	-0.73957347226901	0.1826509311473	-0.235476236979882	-0.91719521134732	-0.552694989462355	-0.352995903447807	0.544250580644571	-0.448034966011728	-0.677325685337637	-0.155349658103020	-0.291962550703836	-0.466459720323263	0.222692371503405	0.755326412529243	-0.000165216757718701	0.27219713039749	0.090724977626775	0.0924410677886447	-0.28064075969031
8490	RGS5	1.35877793579925	1.16942193582472	2.66595794109965	-0.693262211211109	1.10147659919143	1.79173710613210	0.564383031309193	0.636269079138413	-0.947843498963628	1.28763985520385	0.605204880819389	2.64642605159650	1.62705628179737	0.116000602217932	2.58673604849555	0.74174247757291	1.69367794480235	2.81888184552352	2.96393278251323
5569	PKIA	-1.55612932399112	-0.497739254665252	0.732590685710421	-0.140097912224121	-0.513547275431535	-0.609897462368742	0.253214816511232	-0.242545673265668	1.72007472919866	-1.54070734627832	-1.36369838630119	0.601808918124764	-0.763366095610938	-0.0370284666020529	0.258450025705617	0.844606462099034	-1.03008742285667	-0.861565336198704	-2.48480022788704
2555	GABRA2	-0.0897090606921754	1.02879668481976	-0.167895629094769	0.436315469650095	0.59791773804568	-0.579184686320664	-0.329758312463510	-0.41139386386043	-0.124726437884131	-0.767423673027277	-0.725339616785464	-0.259448513771269	-0.653903858878694	-0.100306227382552	-0.560541427612327	-0.479722318130871	-0.373281413837288	-0.590016680580934	-1.25442402739157
9603		-1.27469265821001	-1.88275823471583	-1.24646099439954	-0.825901837003217	-0.645266725205098	-0.726661893242117	-0.149524993280875	-0.124048689848211	0.842854722294418	-1.37130913741366	-0.642327728633309	-1.67185646386509	-0.79697790675041	-0.456622230278005	-1.20986847063883	-0.201634223036005	-1.18077884997448	-1.63819480876982	-1.62669185253213
2846	LPAR4	-1.05666099847923	-1.38103263182139	-0.372470041841012	-0.827008032739644	-0.428033342486129	-1.17182734614056	-0.652852905328541	-0.695598940018536	0.717493756772084	-0.92466916836621	-1.99746479673005	-1.71369238114704	-0.196416650273667	-0.355591879506490	-0.304914454063604	-0.410579092694089	-2.97839620994586	-1.02722490248203	-1.38995216389671
348110	C15orf38	0.826621744239775	0.509360029592721	1.12041407446703	0.355490751240130	0.135422661296404	1.68827340324978	0.766655750138707	1.43329465004611	1.33910829906070	1.432360552555	1.73208246211176	1.40282937825127	1.05238776784004	1.19889789037332	1.31864107938436	1.23673986961116	1.41951253132681	1.30491088754869	1.33919151733653
9568	GABBR2	-0.351981790885103	4.60523856309110	-0.68288558825666	-0.329783368748437	0.0354972077164999	0.274640840613979	-0.403834247109732	-0.443818414973927	0.00743018170185402	-0.971894725691525	-0.741781606557904	-0.457463527702065	-0.314413279811330	-1.2611256788819	0.356921696232145	-0.929929193946954	-0.140537338042097	-0.612133873196455	0.0208644834510895
7091	TLE4	0.0690809968657327	-0.103665267125566	-0.0616966157866781	0.372543120898286	-0.342810390571252	0.0838700377848456	0.330184466738969	0.364145480375179	-0.195575990169341	-0.862261166877823	-0.198373866780715	0.720212837092304	0.418578204540521	0.0295001706448545	-0.0856284418960222	0.216337201823392	0.376582680587724	-0.116631185057949	-0.109121526015280
25934	NIPSNAP3A	0.676252843324766	-0.312612632912488	-0.0744667775680273	-0.57255370538548	0.0193822949439823	0.246120028834797	-0.066861143059269	0.00847012572046396	0.242174185407963	0.220863484672780	-0.107387465933405	0.319329679081525	-0.177428073294969	-0.0855988025275973	0.306347573849841	0.168619014852635	0.53236148916965	0.096848317833316	0.201367193487446
51663	ZFR	-0.671761289911552	-0.314803052535493	-0.519519714641201	-0.908377530072768	-1.12722854409754	-1.23153910831512	-0.927186589599184	-0.307283663650938	-1.02043374273323	-0.687400031843992	-0.275258086027454	-0.348055987175605	-0.565981475033628	-0.819915445292398	-0.449990040206092	-0.536749924589663	-0.223119483200878	-0.359065717883929	-1.17267407243943
55758	RCOR3	0.332810410528554	0.531295419189556	0.477761245007656	0.608291182241142	0.779665882457635	0.602335966586075	1.49059809972394	0.65806228857373	0.956471343561934	1.32442931120533	1.40587741948126	1.26177391960557	1.34647992515035	1.48441217355109	1.42061033519858	1.23005395460841	0.766397189269792	1.23756422994878	0.818317306897541
55119	PRPF38B	-0.295155857455213	-0.817870683805027	-0.218174103950381	-0.329797132481201	-0.148861449932191	0.0371612324354998	0.769330754101485	0.835506638710685	-0.04450782546384	0.316016789397863	0.0812381406643579	-0.266613915609788	-0.416584781544810	1.04462575825206	0.0230535898674815	0.761849464071201	0.0977755119167945	0.378082210204290	-0.622127241822622
2683	B4GALT1	0.292612943135789	-0.678320812702109	0.398920669943886	0.453353486436799	-0.0681652063564404	0.32909016927584	0.15681309543942	0.466765910720092	0.139490326149765	-0.246398855487045	0.331357500084475	0.227293960316173	0.0577440383452242	0.359827238982602	0.473658165167802	0.413781708165711	0.0548327258014825	0.128031711111502	0.0782518841590359
84153	RNASEH2C	-0.528525837074729	0.52369613446529	-0.427831820238773	-0.351946877758018	-0.12450354916169	-0.896829424339709	0.755187044812456	-0.144841467879437	3.63457414007431	-0.0374120804251436	-0.89840773616318	-0.594829602827514	-0.854539719031871	0.44199073596709	0.0818169949074147	0.528116400407443	-0.172343384765342	0.528019445435995	0.58265765921354
79798	ARMC5	-0.871115620245586	-0.221277612904402	0.214406431787331	-0.483982806792521	-0.70950677257246	-1.22041586893253	-0.73553277906558	0.121356283217509	-0.343179975699211	-1.35901015393355	-1.05954731367970	-0.0933284419617093	-0.867843080264805	-1.01742022535348	-0.748995948374684	-1.00236032537178	-0.763591730325357	-0.389180005586142	-1.11232225458021
25780	RASGRP3	-0.184453867919252	0.76995386241532	1.31405263486033	0.274499500196741	0.97639517599035	0.431455829455568	2.92074282809971	0.787180580633186	2.04170762060342	-0.628211505283566	-0.0732335097430934	0.784997191177276	0.141715110353205	1.47466664672256	0.507518092720775	3.31093322580214	-0.181794765458412	0.0655021833029615	0.642977025743939
112770	C1orf85	0.0205616466588511	-0.937331373356178	-0.203020410442683	0.624103838295065	0.865773553375051	0.0723678976494846	-0.495496060544999	0.638963419635197	2.35434858455221	-0.0178693668870131	-1.22127487722360	-1.16217991338933	-0.115562353147703	-1.86496837196131	-0.451514557370178	0.420511112832250	-0.222109512744253	-0.963774367751298	-0.693490022215395
22998	LIMCH1	1.48478088584298	1.78413589317164	1.93716220227209	0.42309407899005	1.03225235046832	3.12671987778564	0.0305739505394344	0.175519576075595	1.74704366229910	2.19583003794242	2.38439407981699	2.73040897064558	0.450563135804066	0.741835782085670	1.85877295887746	0.585732422142936	1.12309957831371	0.337308312464276	2.01005273372308
131375	LYZL4	-0.265611128766205	0.00724064291398918	-0.0397150391473808	-0.0749065942683695	0.326572918368559	-0.169684013277279	-0.575145574622856	0.173675779563419	1.72007472919866	-0.328647124974662	0.926828307002029	0.352188333507799	1.60460118719112	0.62161842459942	-0.390772498883402	-0.580681653222443	-2.49587730298662	0.248489536210309	-0.64363862295728
3676		0.953761969907273	-0.0972808190696385	0.0925201192344884	-1.11146010166913	-0.234985038049629	0.293365522381426	0.486399733714229	0.679920549282683	1.42803685702497	0.541181129534658	0.0616785029370811	-0.284551293548679	-0.75407570931655	0.66862475071422	-0.203765034860716	0.316589352198894	0.615174297959106	-0.241109020416618	-1.42115299466363
23150	FRMD4B	-0.0139056768623457	0.559612442141576	0.509686785668574	0.76811415114297	1.05192989517003	1.17697940453290	0.512498011908159	0.560570036048095	1.87748924284080	0.694706751778456	2.29287056923144	-0.179735610146146	0.161782678762752	0.742233919070682	1.45454959979691	1.03310604587827	0.742739132410433	0.385058901879872	1.09930806707272
3308	HSPA4	-1.14938939481050	-1.53581719172237	-0.980255729399439	-0.866757646368582	-1.44014914408131	-1.7890881039949	-1.35910587850718	-0.825126709126016	-1.35344137651561	-1.39194247818316	-1.65315615084751	-0.77456883996695	-0.456984351204617	-1.42648707250371	-0.99803317854323	-0.507700474927043	-0.680270191848066	-1.58049629243903	-1.75659631399849
344838		-0.79646374715198	-0.946413672271786	1.53482126022415	0.992477222464234	-0.140104085691095	-0.890330596667156	-1.73939492431880	0.0902070621909757	-1.11853637743863	-1.59731999378246	-1.17936529854991	0.223292941730454	0.709255490806829	0.42658750369856	-1.30287616721665	-0.696160123622956	-0.756519730862892	-1.26810029046887	-1.73096917058222
10019	SH2B3	-0.371911405283878	-1.42539627395129	0.264540001461689	-0.627023082504067	-0.551912893788192	-0.0203211477697397	0.842905532010896	-0.813468088516295	0.282296965217536	-1.27158901712754	-1.70746381468113	-1.00067242754688	-0.782952523319416	0.0113051399894752	-0.686152741964654	0.460497801990717	-1.16176005649316	-0.89176351800507	-0.765896245801868
391054		-1.37244829633469	-0.199308448161125	-0.537824963012065	-1.05035306609008	-0.00684714480233757	-0.447419584746587	0.527020912063792	0.266648107981176	-0.786074035023598	0.509690205772090	0.296413342377156	-0.613527258495101	-0.463981660272384	0.130155289207213	0.316543886462631	0.396061306553578	-0.428196970148458	0.240334305837757	-0.393364981753194
11244	ZHX1	-0.247762561872524	0.226700271584668	-0.127681661278974	-0.133802044148691	-0.486634232757716	-0.106377125715014	-0.430058509062024	-0.0715729947381047	-0.783470050919238	0.441875763921185	0.631575944800956	-0.150176393468395	-0.259909885131359	0.440175570718048	0.746618136353036	-0.0990860905420951	1.05469713313438	0.373897533037216	-0.257669877897651
56934	CA10	-0.107265362657143	3.39754045297534	-0.457878707634278	-0.166762384974367	1.31398691660196	0.710380604938592	-0.403834247109732	0.00244737379344338	0.904064311864644	-1.03946513877646	0.447655754482978	-0.200925975737482	0.0640235215057841	0.571982655601733	-0.59601481630319	-0.838459967147251	-0.232501672445352	-0.0423308035897221	1.21625112422611
442040		-0.18720878267718	0.257391338809912	-0.306523412407738	-0.488242738899261	-0.182451038053144	-0.280197069394803	-1.12369087158652	0.975124617225823	0.464235370030045	-0.795541160775871	-0.869610862923182	0.154179427851738	-0.296284546071966	0.86911221018365	-0.0686167093746693	-0.680284655912118	-0.752647758385345	-0.338050770488993	0.0637826761826092
116835	HSPA12B	-0.282939069151437	0.743857186985425	1.11657779529709	-0.388079515768876	0.624434653303698	2.40905148272323	-0.302219963799623	0.0942467578178374	2.66919539969389	0.763439312285	1.03461099531747	0.627241124139832	0.180344018854844	1.31273718647453	-0.362797013379872	-0.173307752195426	-0.192996773904211	1.01839831912352	6.66963551319236
54971	BANP	0.0713669080209298	0.309616442337244	0.108274371387955	0.345559136166608	0.340095703883172	-0.149422920062413	0.5713359928048	0.726129480364587	0.971651152771614	-0.0645829028221122	-0.132990776714823	-0.432626091528916	-0.435532855708833	1.53842947131803	0.196853259351271	0.274057271853416	0.115401819447967	0.240884052786472	0.480438092018554
90110	LOC90110	0.683145844642845	1.52476589584502	0.72342079866818	0.0202396137693668	0.812975258544554	1.49204869850525	0.988989989773983	-0.76334237640654	2.11028776924903	1.31118573607689	1.39000304031255	0.167857993781867	0.842007846798819	2.57138911717098	0.836674327967288	0.783463926668248	0.642686573682491	1.29940608970752	0.110509606580784
10724	MGEA5	0.226499025992962	0.648910890555067	-0.027902907796281	-0.57101644770202	-0.0853343525933258	0.429896815828624	1.48220811861150	0.0697856078075009	0.98711397051684	1.16402897861826	0.90249895041101	-0.190031532403829	0.601232862883895	1.30967723577517	0.450182586745558	0.627491047987813	0.817131395098413	1.66905063927295	1.81784904381528
474344	GIMAP6	0.799683529282824	0.380406438888884	1.49429730497152	0.0915147145227374	1.47925884514898	2.49575984539884	2.55088982032553	0.700581786679908	2.47870481412278	1.61833512659349	1.67673458929181	0.780888870435975	0.355551513996928	2.51393343680699	1.42134712247717	1.90860041886235	0.473968032087636	2.0839274856786	2.63219132187943
90249	UNC5A	-0.230809673174059	1.62574220695697	-0.111432304029254	0.271997307362277	-0.00817297268123664	-0.45798776586841	0.172541422239792	0.182363699634399	-0.688411967871276	0.0862342465454327	-0.472880060248175	-0.102483222363113	-0.0633998100741206	-2.04967153199816	-0.322751757351581	-1.07176545689655	-0.417548901409616	-0.520938889333177	-1.05264946608359
54530		-0.76324919800115	-0.83641423436402	-0.32172355509945	-0.294444517186274	-0.199416127268919	-0.941413218947788	0.152298193971497	-0.287790415753302	-2.60633910828328	-0.44562195434462	-0.123015630104994	0.0323439628306538	-0.242933511211655	-0.662257246947218	0.787516394459344	0.318583725840826	-0.386648427900888	-0.817501592240261	-1.95019986504814
80024	SLC24A6	1.78006984598664	-0.270772083144177	0.273951661570245	0.606411307983093	0.519851002112679	-0.101036052347970	0.221216778138849	0.660684996860721	-0.194025380447944	-0.00546940090240657	-0.196269254236319	-0.285787329260341	0.311267556622722	0.68083023296771	-0.255646330451166	-1.16269587583866	-0.309722480085367	-0.5925528453239	-1.59546409358548
25929	GEMIN5	-1.30218507939821	-1.71353135607505	-1.14139301346601	-0.860173670569847	-1.88765799402971	-2.06380049383906	-1.36489060495327	-1.53762099166363	-2.40187297146477	-1.52111997448434	-1.65084395583916	-1.22020054082751	-1.21998479165501	-1.77635581602369	-1.11074371077511	-1.22045277272755	-1.38924741657574	-1.39343113309039	-1.88778108020098
10125	RASGRP1	-0.337310509036746	0.688204015921803	-0.740037749069502	-0.202327274695315	0.565160488472147	-0.0366138145361288	1.93438980724858	0.120643539226742	-1.41460311256919	-1.62943099675374	-1.20944830012356	-0.751809584782213	0.257428158947924	2.49502030231438	-1.05038219760288	2.25281118483167	-0.0162597099684856	-0.861367271664271	-0.406758482265155
140609	NEK7	1.24742852033334	-0.220861162203408	2.35511982015682	-0.250986122306294	0.511320122399728	0.993044495213257	0.248412317309103	0.164784272546947	1.17273871597178	0.519096569357533	0.938367159303211	0.894184112790797	0.708176440627019	0.245407809527784	0.38155366594062	0.538914291717653	1.06299863135118	1.06420554212212	0.566349636286329
57690	TNRC6C	-0.94829575652944	-0.313947314001871	-0.306640073768621	-0.427660571527594	-0.653657822353211	0.529084127166733	-0.281754475431112	-0.331695108265711	0.549876279125939	-0.78392423739447	-0.355791801007753	-1.30701471719603	-0.581147845440145	-1.14414468357642	-0.0427549637429195	0.263779975899847	-1.12395271508691	-0.720487215761852	-1.46663490251988
1387	CREBBP	0.187376608259843	0.45584877462884	0.274185035298439	0.377868356615413	-0.23505705326525	0.710161737836901	1.27457802328055	-0.751964380922277	0.537130191573125	0.530480342748805	0.708753242131677	0.606221348555596	0.324609916048633	1.09800015285876	0.45331461788257	0.708433663230539	0.194230238323576	0.666216363574684	0.263272321662838
22836	RHOBTB3	-1.59140574758608	-1.43442915168095	-1.45858633210552	-2.02099058056349	-1.51494219316418	-1.89078414022345	-2.84457021717162	-1.62046567054964	-1.32094807073530	-1.16341962481000	-0.290764495217079	-1.51922501649381	-1.29556476106088	-2.59869793308672	-1.60207674759069	-2.72414216937105	-1.81964241459588	-2.32329188027238	-3.18581258349389
64782	ISG20L1	-0.170062964396075	-1.19457253650251	-0.508453674694545	0.236557034544435	-0.366080924179519	-0.615515495975643	0.6258314258452	0.248090070347007	-0.203528664577606	-0.605652766426808	-1.17467814073771	-0.315285134076547	-0.980476700513087	-0.91859705742375	-0.308000144973351	-0.319905916020227	-1.22486666403172	-0.480506891950216	-0.510864039571842
83752	LONP2	0.764445294129338	0.183862323972870	0.144892866602844	0.846251675714353	0.12352677747348	0.0363364561958422	0.0481409288449186	1.18529061746089	-0.244559478628167	1.25033357993245	0.910786824365456	0.703755126471071	-0.148539362287479	-0.147424219327383	0.234472309212168	-0.020905757109059	0.180246195414919	0.423403667371595	0.759579522108995
4678	NASP	-0.0817499701069882	0.445143165593387	-0.937196072544867	-1.1635723232078	-0.0311524303704119	-0.41456896687688	0.0440517362654151	-0.492957106356827	-1.24336075373408	-0.0825045497071553	-0.458134835484974	0.155768236991739	-0.0138928594082616	0.592917666843706	-0.133161789954000	0.106808016016546	0.170004928600746	-0.0862863266817464	0.605332138201811
377677	CA13	0.546633070912084	0.304953599560388	1.96402565196549	0.834224905624756	0.799540719528998	2.83385412646547	0.458903614396456	0.205791046826571	0.953819519010273	1.01701163721230	1.43215686986541	0.875227820314294	1.41758232886398	1.63638462634575	1.24541247521114	0.753467918181294	0.855438214165355	1.39890136028694	0.65208553148538
1608	DGKG	0.786839794175421	0.571266199178927	0.215330137276793	-0.239114655396647	0.288586443804971	0.37166750460711	0.622197651728258	0.601658181947785	1.74464469308761	0.555001267410533	0.687426525691484	0.42826694053365	-0.0729539365943153	0.707668481376339	0.439197817279026	-0.217082681771386	0.723411119676076	0.198210699634889	0.141114045631257
1104	RCC1	-1.19469319394302	-2.09137519453490	-1.33615507734443	0.099030734450373	-1.97661625882196	-1.39438078254985	-0.550396506155	-1.16381675446091	-1.82076925240907	-1.50869062308240	-1.91405733538313	-1.20476155970301	-1.31260663232070	-0.44228923634013	-1.44978224226711	-0.466234470440142	-0.901357692775102	-1.34308026460571	-1.79601885277032
10656	KHDRBS3	0.0977671682500062	1.35760218178407	0.0515439300088832	0.168403582628851	0.210091030048371	0.0738626725297582	0.0537301984845234	0.97281346406617	-0.743291167408636	-0.167803337245805	0.208606550450160	0.99487162278001	0.60774116259553	-0.0736237211458676	0.00780497440748487	-0.62954712731237	0.231776447354815	-0.00313429642013599	-1.04299770248326
26998	FETUB	-0.292355318744303	-0.00654752177580496	-0.459765218080179	2.75787571638347	-0.0622695697644246	-0.459808734860203	-1.08590610400137	-1.06749439843838	1.72007472919866	-0.81449555397364	-2.06086267388115	-0.161988150802352	-0.356334227625153	-2.60012111946064	-0.769045143443603	1.05520847327610	-0.253709267666801	-0.360820482420955	-0.545662476178133
58189	WFDC1	2.71596541754632	2.07452987118779	0.180672936021059	-0.685810588557564	2.49063242044110	3.45588468755759	0.637398668639258	-0.302102224877722	1.72007472919866	3.95459994736612	-0.489889478702955	-0.42931228395722	2.7339761625815	1.39395091193358	0.368803936352923	0.352734825073081	1.02204065493797	1.7556758841265	4.28098795230868
149840	C20orf196	0.752259288443668	0.519481937914611	-0.157328961597226	0.207510898473374	-0.0558393537884327	0.129283579008450	0.915975273471178	0.246905182574780	-0.096127219390944	0.270717887585849	1.15194390304043	0.839509918354813	0.332404989309502	1.10454539840263	0.538349686172487	1.00405536057380	0.692338236096994	0.477094158758101	0.746934514699505
57097	PARP11	-0.646539194785252	-0.987195731083286	-0.397707023788863	0.196430535189643	-0.6165211516326	-0.338864935897668	0.312865391804508	-0.900768448354035	-1.83841311528505	0.481853369682695	-0.165678998789011	-0.412321649958945	-0.0604419008456032	0.127755890778347	-0.056478392455532	0.591212587166949	-0.134368393627595	-0.328805874016744	-1.05299197935413
25888	ZNF473	-1.27912269383184	-1.07320743967785	-1.2289761456457	-0.960696406687058	-1.22027466698072	-1.06172124988234	-0.115155213342619	-0.959934127899926	-1.10250337654974	-0.0988971354618024	-1.08600678246083	-0.814379302377124	0.539244542742353	0.237249406307433	-0.0964260256650083	-0.756124289627657	-0.382451375960904	-0.210177484581230	-0.77009958060421
84944	MAEL	0.665810060572002	1.56171652759383	1.01344850493394	-0.285444116204981	-0.209810153091477	-0.229137391347438	-0.876206585538987	-1.00211390607572	3.36348009244284	1.42023004763906	0.883069453557563	0.318805591575933	2.08585368256754	-0.119135617853100	-0.492383253327159	-1.72580736110754	0.371232080520070	-0.882978353971335	2.5981402445458
58504	ARHGAP22	0.253512149875619	0.991231060926489	-0.117274137762039	0.166876805634572	-0.545208824340646	-0.294817197013822	0.855581659694993	0.311089523149815	0.0635319686575041	-1.07921786467516	-0.454555317686542	0.391425605285832	0.164795833842644	0.237557039082128	0.484785087216946	-0.609035017690917	-0.256471942568144	0.186442246282915	-0.401191975117428
388732	C1orf132	-0.586304209043066	0.256168699320735	-0.53485183255951	-0.809187208525968	1.09670292489097	-0.0520476343711785	-0.434593447103416	-0.207939552321880	1.72007472919866	-0.422765576950143	1.23418541296892	-0.67910870246018	0.846347762460285	0.311260705392949	-0.793693634663002	0.882755660031934	-1.51140975369998	-0.340185123140089	-0.433992795409405
2960	GTF2E1	-0.0758146266251302	-0.0707995336011075	-0.724963318221398	-0.752694528622555	-1.10404344754647	-0.2158033482631	0.0502339776371493	-0.422761424009826	-1.62104815394060	-0.372303101913354	0.0385251713049859	-0.564444416632425	-0.201628621049712	-0.137556918929622	-0.604269766011318	-0.561551888939579	-0.660239676188031	-0.393834300317327	-1.18109197810786
25924	MYRIP	-0.441024749894869	2.40887948391148	-0.173754121179932	0.262309094400506	0.567256232518036	0.193374640513564	0.592183062193443	0.480651794709581	1.05211366619631	0.884693962609678	2.89765482903070	0.227031022133304	0.458551107849041	-0.0906539052561623	0.381664565196885	0.567654116872968	-0.836908746628823	1.65548539881165	1.03888041576885
90550	CCDC109A	-0.622497034662872	-0.305408331871725	-0.136259372649714	-0.64370929774999	-0.359032315288453	-0.0370067246229166	0.494366909731298	0.440341411511445	0.00610016690188839	-1.30463692319850	-0.51190270592047	1.14249348138847	0.528992961459111	-1.01706097337758	-0.606012198173987	0.49505417078874	0.362165631612203	-0.165577678904768	-0.332269762792633
2037	EPB41L2	0.662447401432569	1.57038984576824	0.928255845008221	0.280160540563005	0.613739505726768	1.50774786267403	0.902297317324867	0.37604750387416	1.47368847098199	-0.0796956027908554	0.257600702664799	0.176284425398327	0.93762943984321	0.482373951586649	0.365490157689829	0.298087152122974	0.644662941512026	1.30468875808571	1.45295737137763
55245	UQCC	0.249060209800527	-0.357038250942422	-0.0748640873649519	-0.147580164201452	0.346108434673499	-1.07605663626098	0.422699162362549	0.213779214747631	0.691385947036094	-0.3580895783371	-0.649883338020041	0.0371708927722431	-0.292540071461577	-0.278981106617064	-0.086629562861655	-0.0127066045811092	-0.084099794245951	-0.286858150692198	-0.400984781587179
64840	PORCN	1.05696260217955	-0.0847043939659107	-0.395713411669631	0.0720075453476916	-0.572429435113733	-0.586352735012853	-0.226699992970561	-0.357334222087125	-1.22531600958413	-0.507347358785196	-0.549795427799851	-0.451624252969799	-0.37981140503114	-0.425744515847498	-0.140043673969999	-0.594495634811	0.602548177783934	-1.09746351654054	-0.113876837262723
83700	JAM3	1.00736274379338	1.43190267893593	0.617022123073661	-0.174781210055753	0.0530002771577825	0.589458273648068	-0.464058352405657	-0.0484937936488159	2.35143221675212	0.773384235594559	-0.243321630084568	-0.164938705942869	0.950593957550344	0.756045952697823	-0.0160992000167213	-0.564952705491331	1.09375909702156	1.63894858942158	1.01508964573679
439949	LOC439949	-0.57079774866566	-0.864266146884493	-0.807474532861013	-0.404811464254395	-0.0972029025308302	-1.54021478007454	0.167513208231638	2.25319645557905	-1.71692597846553	-1.99649836137534	-2.10481584488034	0.449927304784559	-0.734238780790805	0.342586575675839	-0.373772711551302	-1.10943490903584	-0.599545275407831	-1.56489199038506	-1.65387691471449
493753	C2orf64	-0.61366874851117	0.160861296349924	0.300030752217973	0.0102741229760355	0.669015153300461	-0.276870922459576	-0.173758748618527	-0.107288145470667	-0.124672151207608	-0.539710928536207	0.540939493447986	-0.0788073490149307	0.205857383516139	0.275407393034221	1.29580796086856	-0.304069247826780	0.596558549396984	-0.376090234419321	-0.126152080969101
29101	SSU72	-0.266332194383319	-0.136284983301841	-0.295127293239029	0.335018721753421	-0.240151150600956	-0.51459607630578	-0.238368333003089	0.186370185244889	-0.647416464130348	-0.638269109294324	-0.784531258010422	-0.153781166125138	-0.765867716323222	-0.242711221043806	-0.00347152221181728	-0.317045550336735	-0.0472633529233411	-1.26161632929838	-1.24618706231887
5451	POU2F1	-0.388276511959419	-0.139867683081338	-0.169237323754268	0.101810131141289	-0.27665457708625	-0.326654627062435	-0.213232816166568	0.798328951020041	-0.406840439144627	-0.687647359582134	-0.788243124872839	-0.721718445474777	-0.222833853241183	-0.515927538915209	-0.243246861361333	-0.100846602100102	-0.0613515490974507	-0.432603514522173	-1.05495925046668
51276	ZNF571	-1.30522080166812	0.334414306356644	0.622259958328153	-0.287507930649927	-0.488116726095224	-1.10302583952767	-0.68239287227281	-0.70722447941018	-2.59115023106480	-1.65933326587206	-3.94699691624976	-0.435687199213717	0.606807637022647	-0.446519983602819	0.77633084840374	-0.714170854637492	-0.109606350390363	-0.474874857430369	-1.66168123278749
2804	GOLGB1	0.800359999067285	0.0100952378196168	0.780021117060331	0.427042544269467	0.832876916653506	0.771763727329969	0.287383240896326	1.10418342589295	1.05032834141630	1.95902122220318	1.83181852639968	-0.219056439481115	1.18671826349372	0.524417724965727	1.22026430648527	0.448042923777539	0.969548231220827	1.01849310470950	0.978295942479343
27115	PDE7B	-0.409557091295226	-0.586253398243789	0.246257958560553	0.559063317802069	0.600317547063113	-0.125634221572721	0.0570211930396886	0.983364118216642	0.797318018779425	-1.03462321779050	1.97867975802372	0.29178914100286	-0.427065973659378	0.0797732186699468	-0.116512751748721	-0.427545613958938	-0.8445811367835	-0.261947492896229	-0.367579089589391
151354	FAM84A	0.307091249239863	1.6231094710096	0.310552203101352	-0.0289164066726647	0.464088342144387	0.0806770195068141	-0.0302711279761614	1.09177713250336	0.524330321742317	2.04486980346403	1.33360354634068	0.63285584947325	0.560100107511573	-0.71483650506831	0.379341747565901	0.636082498636425	1.25186047984898	0.674505307901072	0.526193079327578
51366	UBR5	-0.356240755593869	0.234778746543663	-0.231181121661742	-0.913248597568198	-0.655048559394306	0.396660007942488	0.704416332121159	-0.259245064153090	-0.351723872153223	0.532809339597498	0.438493175848058	-0.0723053200682328	0.368617521936436	0.471252749099301	0.00801117115194014	0.700163941588726	0.00364268560734845	0.452992142457274	-0.431367098390767
23272	C3orf63	-0.487723467853834	-0.583702857571127	-0.749389611884579	-0.709535836291789	-0.000301490312139200	-0.381181471979331	0.80752906847876	0.475999167792291	-0.466266625928736	-0.128928948483702	-0.0820785265324211	-1.15693681462165	0.333743500099183	0.65499957585316	0.264287525958517	0.683707220666958	-0.080693355164521	0.0419853586961587	-0.367423777973793
51666	ASB4	0.603089136999464	0.144068120462395	-0.644860691923447	-0.463617054676186	-1.24252111618989	-0.900372999635284	-0.636509720060784	-1.08338469715598	-0.832304388033542	-0.193090275485713	0.135222300137050	-0.619189978422351	-0.700990301004937	-0.266243713798303	-0.292003987947844	-0.677612873605438	-0.682191538642657	-0.37171675211249	-0.561828270176283
6925	TCF4	0.843454865755896	1.77579844650739	1.1973949775041	-0.223380080863852	0.184674032728333	1.51570074303362	1.78054512975467	0.121780575008446	1.19328861022655	0.980251443525683	1.24266743285114	0.957755697803905	0.160449147151315	1.11119169991413	0.823809469599936	1.52580769595324	0.450978898498323	1.92049225190761	2.14939575174049
9711	KIAA0226	0.253840286475409	0.937169481253555	0.563425264915939	0.377600176155081	0.290677084272118	0.329319904878348	1.63739756509663	-0.173411402078912	-0.148145171520256	0.00964288719047708	-0.0817399580671751	0.269893716644548	0.262489400322447	0.910362826759052	0.0561313155784319	1.22589437123405	0.445040620387267	0.490452128241963	-0.347631959807668
9154	SLC28A1	0.528215739578854	0.215135218780219	0.666545198730419	2.42361514465996	1.58404575422285	-0.148822125070626	0.724936277040802	1.36634273243667	0.376596266311412	0.179416604768760	-0.0875867303703961	1.82656994441940	0.330092341002489	-0.200507797443949	-0.00368560355070639	0.754464812767181	0.795868107312232	0.282096508635564	0.413834750305064
3491	CYR61	0.0352583271759411	-4.10387713871912	0.89555288773737	-1.27992861591168	1.56071769175603	2.13392335575200	-2.53103530525208	-0.191177469996506	2.12006586936125	0.274715259737267	-0.189799112317512	-1.24395172460549	-2.46215488964386	-2.26502347462939	0.949098038776613	-1.71262509688866	-1.70591851938442	1.76276699658247	1.44149905135597
4534	MTM1	-0.122919336860102	0.450418749110075	0.50663906886602	-0.0604985423840422	-0.00162296401302507	0.245453298782639	0.88617239278862	-0.167594100285445	1.35580762084518	0.361373258021633	0.406290739485488	0.395724002628359	0.203704568317946	0.567106344201786	0.573221364067729	0.591564311874877	-0.330175849570727	0.452108214256059	-0.24772594991967
79034	C7orf26	-0.1040653861841	-0.892902659166314	0.529837717222426	-0.304274422626635	-0.40095078320975	-1.6077536557617	-0.285316769773172	0.264713124010004	-0.496228534881972	-0.897546814924854	-1.34699768322969	-0.310841675158755	-0.569476232890537	-0.319948226327911	-0.0238810105996195	0.142842909786425	-1.07098187472977	-0.90341142634329	-4.59931595671522
151011	SEPT10	0.272880930382341	-0.777761736558564	-0.617976689562447	0.893467335040544	0.390429177230757	0.511030458951127	-0.666922100020852	0.57785860032756	0.719381089308223	0.197351766916374	0.711034513135762	-0.446289438661682	-0.144371952978518	-1.21733893043253	0.331599256637288	0.372180721048009	0.87494767901226	-0.106443500888489	-5.98203479241642
57179	KIAA1191	0.450868962011324	-0.321417207341187	0.191227348179831	-0.129237597692236	-0.299135192061611	-1.26426651822098	0.0775751681648231	0.271374220401595	-0.346307867534919	-0.0491543112928306	-0.246904017038858	0.457717170373013	0.298884826885578	0.0263948421605654	0.875428402014337	0.144182027770397	-0.0630367997521636	-0.108118065500291	-0.471964501373031
64318	NOC3L	-0.555865963310888	-1.69967632228537	-0.915210562731777	-1.07854070110145	-1.08337827235306	-1.80354357719351	-0.180546180173603	-0.706873379586963	-1.08419723570204	-0.784213627287938	-0.883545862411533	-0.585907598484913	-0.812249726053994	-0.904530305119423	-0.396012773906014	0.141601359202717	-0.680647159394135	-0.952446779017982	-1.33347194008118
128861	C20orf71	-0.74001302783343	-0.535168137945888	-0.203041215643981	-0.176825583357993	-0.336176806837068	-0.851633519642038	-1.35612128485707	-0.167442137830460	1.72007472919866	-1.26869128059009	-1.04204701222535	-0.0533394752788495	-0.793684080206152	-1.45895170938762	0.143367752145570	-0.168597858220528	-1.16626456520860	-0.651835599262398	-1.09194055735904
137392	FAM92A1	0.560307298525276	0.744039576771529	0.644687387638065	0.269371702537941	0.306263262074144	-0.166902594703012	0.32046407280988	0.595267699868121	-0.379383933742137	0.42219869278346	0.234410573133301	0.0451900339912683	1.05513285816406	0.597326979054254	0.503178441025312	0.239239761152002	0.248461315622385	0.464460526205423	-0.0453019668067824
91181	NUP210L	-0.755808690266051	-1.53732250846834	-0.482019936005755	-0.523781819934727	-0.654826415599664	-0.99758663258692	-0.293731314734941	-0.306596608483120	-0.260001224740472	-1.65413501566820	-1.80100884266696	-0.714350147482453	1.59003348608244	-2.28183782298320	-0.397934958746187	0.271478154979297	-0.526575674677766	-1.41551996837074	-1.10062513539924
4853	NOTCH2	-0.225139927220346	-0.77400905407625	-0.68553411538685	-0.329083745812423	-0.526188487552541	0.312351566759838	0.547358930302707	-0.115768023847668	-0.360962710161896	0.151003018885744	0.192105582070628	-0.352980075346386	0.621407188177188	-0.261908252142367	0.414691817031511	0.0862986874888138	0.513425972174186	-0.00861966617830127	-0.0563284105887789
695	BTK	-0.125154061085334	-1.51774565387091	-0.522140988524467	-0.910595896286	-0.87964757077111	0.0982792190387277	1.9455654562278	0.208951347475881	-0.390317502601018	-1.32444615644740	-0.449322443146437	-1.25127388347815	-1.21346491481749	-0.88231657547577	-1.37493076234963	2.07486090510187	-0.807138831876737	-1.06581653698722	-0.714408628639984
6590	SLPI	-0.941376883095075	-0.709936047443463	-0.270969947604559	1.28474903354096	1.32335066667676	3.58068214942491	-1.48719091156170	0.0896411065785072	-2.62407147077149	0.158574909879321	4.72526319820883	1.56009748611951	-0.620622742895344	0.153044931136036	-0.591126076116102	1.98515576853153	3.27331824749134	-0.371007779702825	3.82571591121381
10410	IFITM3	2.01420912802997	0.778720219293057	1.62256672282636	3.08544722674907	2.22833184584597	2.22845534570738	1.42940475241501	1.92679267093376	1.83800492888490	1.04493090567236	0.159362043254299	0.857529511939077	1.32082552999281	-0.405146907656600	-0.0733896290233155	1.18552221895329	1.48847764488771	1.45732380439385	2.4928075569673
351	APP	0.526575979142572	0.606215094305226	-0.232237308760133	-0.95705825302688	0.226854640960256	0.0203645867724551	-0.602432672941968	0.147748043194558	-0.701642740131424	0.0319666887000001	-0.524103425566492	-0.681306107878088	-0.0914440093836968	-1.18665788340441	0.458297988821115	-0.643786955200965	-0.339456318847338	-0.251258893851556	-0.457061458202712
10491	CRTAP	0.765707271154343	0.450968085685443	-0.0563810009416884	0.157910621988322	0.533176813842615	0.4219617676702	-0.190023947790310	-0.0116398726739594	-0.179732347685490	0.592444670254391	-0.158707244458686	-0.129662118060111	0.0718787566727105	-0.805414854213355	0.257725116921299	-0.626139064862815	0.589190073882549	1.08259227363688	1.53191336996283
50809	HP1BP3	-0.315843099078681	-0.346233551628517	-0.613083410025515	-1.12350738500480	-0.669971367440148	-0.114621717531227	0.124738039310336	-0.630411496458093	-0.682825017864605	0.209291764080460	0.0908805390498345	-0.396591043463624	-0.396111910176883	0.566590004869769	0.0652884754296356	0.106637558302188	-0.0332338852414679	0.0589692881528735	-0.102116178282137
9231	DLG5	2.09494208421971	-0.0100986845981297	-0.297660400984459	-0.849768280449149	-0.370812289789298	-0.154787762390621	-0.907028606345471	-0.665211135257758	2.22131916638411	1.23547297328297	0.184706928849528	0.877962720088076	0.453684548372789	-0.473760794229207	1.26283868758000	-0.191369295523626	0.909682017240379	0.69948531686562	1.38477746527487
6404	SELPLG	0.956225576441735	-0.0315508141633713	0.289054951048539	0.843273941355614	0.294595333058224	0.819535221671698	1.63309841997638	-0.00556796603267395	1.06073695321471	-0.248401396531766	-0.342139622096145	0.115952546853806	-0.379316468724922	1.23873463963369	-0.218418186310879	1.28980761250687	-0.113829225640607	-0.434528759690597	-0.052302070422095
1896	EDA	0.911375323012503	-0.742560165673136	0.524822949010573	-0.719156326315122	-0.62193248695797	-0.535365237084468	-1.57248679446279	0.117493781540659	-0.66392537808009	-0.24641505783335	0.185459164065399	-0.355041162660531	-1.0135185226048	-2.41130924170721	0.186850598970351	-1.85064165494259	-0.604934376704491	-0.459394473693199	0.618092990768473
6564	SLC15A1	0.784075282377319	-0.0801757874022672	0.371568821490997	1.02504139434208	1.24315414089484	0.368300714988536	-0.144698949433077	1.76743761353533	-0.134080600345676	0.724144559717705	0.478672141055313	0.655199699342066	0.533384831162813	-0.0227516139711803	0.149358697255019	-0.539664718820288	0.631551966164203	0.0559160334263187	0.945136633827118
3750	KCND1	-0.676224616163691	0.123713809108034	0.231783597938158	0.488273287866032	-0.290672683430843	-0.149439448482283	-0.151218145536126	0.218250576184281	-0.030254907532322	-0.201466752425165	-0.64363490951305	-0.0662566494208554	-0.690522822930678	-0.800580660915195	-0.0659097892074205	-0.664232603581973	-0.0334150773604611	0.239476443625504	-0.295779948411374
23086	EXPH5	-0.128911505586715	-0.93270452685283	-0.175280780666991	-0.0282276916623493	-0.195026757880884	0.162347031576064	-0.904538078146642	-1.73939721946622	1.23436674939975	0.786482179170815	0.840701770637323	-0.418530908291334	-0.25996756472212	-1.38193734583705	0.0547519984465227	-0.244239906198660	0.616519259490592	-0.595312684816384	-0.118030132948735
10782	ZNF274	0.00213356078420157	-0.534987127795955	0.143145553875583	-0.504008913098581	0.0984548370613713	-0.0760021527372593	0.184502003612544	0.181102841660422	0.350439100255793	-0.131464401201915	-0.198391355216505	-0.217931341516226	-0.137003574936685	-0.529320748169941	0.379727473347196	-0.428337983318329	0.124806915738035	-0.0906745027569373	-1.10765278692695
55567	DNAH3	0.0634511556328884	-0.702329155659901	0.0453184913892360	-0.153840133352108	-1.25929088058428	0.427086874524496	-0.858459106023523	-1.58673637117848	-0.841701287644762	-0.383848805830894	0.00905229639352847	-0.284802306058928	0.407149640147086	-1.32134685495362	-0.442576430931356	-1.96172477872159	-0.250025341086503	-0.429329298393177	-2.24437285521615
1485	CTAG1B	-0.077042177996673	-0.0810934508525201	0.382989923952372	-0.276422678779398	-0.294762407122162	-0.757904998048786	-0.138083586674699	-0.342127937973634	-0.184512968382136	-0.371532101661896	-0.270732132112347	-0.0107098395668003	-0.262659721791768	-0.562962932710533	-0.0945035587621705	-0.82085674605438	-0.571498007638379	-0.198107578600054	-0.78275401255833
8882	ZNF259	-0.291395211495849	-0.833266008844162	-0.37178981999059	-0.0093144686889591	-0.239586055767548	-0.407848893535311	-0.342963697042698	0.704290585890096	-0.305610072028508	0.724788337219912	0.393927994881959	-0.443177702853538	-0.196956542016393	-0.651962697508433	0.214527446211026	0.149703313861589	-0.232488131063723	-0.398134229286441	-0.153778889427994
10229	COQ7	-0.141187270037363	-0.536522586297626	0.237800205763354	-0.872082915598637	0.319496807316079	-1.45322924894917	-1.07305731901395	-0.517675602310714	0.0409851252717282	-0.454402513262543	-0.136208009398881	-0.164677151562271	0.0565983994631842	-0.318994633027669	-0.457920188074373	0.621186667622095	-1.06767873463903	-0.693915794878507	-1.61712364098471
5648	MASP1	0.170069318946962	0.846145608872535	2.03176676397212	2.38330037594884	0.428224590206768	1.13910069253887	-0.0365326620085680	-0.572323052014807	1.94655356388360	2.06855934743951	0.00730640765120077	0.348076526490954	-0.189238902605329	-0.252555821378058	-0.441085242609271	0.342672292974799	-0.31994941541571	3.18072290639334	5.71414658306048
135892	TRIM50	-0.242873798543159	0.680405044857362	-0.4053768664923	0.0492834821344942	0.287952856066831	-0.373665916216151	0.126740923464505	0.268497952985425	0.422670383567541	-0.344515214384502	-0.0411355910057337	-0.495151525138921	0.221468066010333	0.570121724502100	-0.133710166776191	0.312547381999739	-0.407911360707727	-0.158232980343683	0.362300882249992
5138	PDE2A	1.40205444815948	2.59990861028482	1.25238484117467	0.605072539577664	0.987449610755572	0.436563499306435	-0.297710203601698	-0.265950990470564	-0.908546481254454	-0.214785329107771	0.571877974263085	0.496450644436518	0.116957293927903	0.449051982423268	-0.00927950049040239	-1.02982625715802	0.115616525905232	0.484339882665235	0.925597768316317
5858		0.396756177145236	0.287458876199921	0.289668368309458	2.45403055574602	-0.0805471545534954	0.785123463510823	-0.354885771078359	-0.32132956238784	-1.51857189154912	-0.533755830171018	0.569423988604766	0.323558592251438	0.389454071201056	0.230425646822324	-0.485592274476883	-1.75994394488539	-0.942439547544475	-0.788554322146133	1.14345910761460
253260	RICTOR	-0.0760203988963996	0.134968683690334	0.168216850897736	0.232472025823760	0.275299674104677	0.68801769826402	0.95494312023969	0.424443659609683	0.297453331487494	0.700600478549023	0.570289963054165	0.626447990170892	0.587605225602766	1.66473041547254	0.476630283336112	1.19529148642811	0.715987803088292	1.12258564550594	0.500935188641916
51454	GULP1	-0.450246572020469	-0.792661289064634	-1.14865072938968	-0.765604852976307	-0.778639848944404	-0.610281290317237	-1.67439306676209	-0.427303672571053	-0.453138922644146	0.87553223723111	0.432046752320549	-0.429981819283833	0.599436819999342	-0.970224665425524	-0.337889354409409	-0.693454323240993	-0.047709541482954	0.675620228966058	0.513123653856339
158358	KIAA2026	0.535324281594984	1.16922221001451	0.296863436211361	0.132445483358148	0.210839701596789	0.564944665632125	1.06427912244482	0.176684094499156	0.754112043191307	1.03886753930920	0.883155724480166	0.861868704636699	1.09416409155847	1.31635610949863	0.805876487625903	0.35026151681473	0.877874875633873	0.926445143830604	0.848269344488431
642	BLMH	-1.04501570520650	-0.593835094681531	-0.633092716079042	-0.166308773850511	-0.476359641869783	-0.588885219448094	-0.416009996473493	0.0250340346035103	-0.954449246995548	-0.528617328186606	-0.632710876243318	-0.652141759066314	-0.462127194775796	0.223551932188307	-0.331046844213083	-0.584088571979217	-0.469161862382515	-0.312031264298737	-0.551109916183667
348093	RBPMS2	0.614584886894224	0.127276501277455	3.30191756850332	1.07820785414025	0.8033252156254	0.0774158689011103	-1.07938039592927	-0.805945891581485	-0.0510486976342064	1.34795226390330	-0.511800787804844	0.0462392989420971	0.434516761414588	-0.50528736171941	0.965687533801462	-1.53225342497082	2.04197786651714	1.80325191385499	3.56934644604041
4301	MLLT4	-0.144179043416284	0.405091236270362	0.267523171828784	0.14875979610639	0.423467856354242	1.11440395947275	0.147919187683555	1.14497900279471	0.681399559252515	1.29298272431905	1.56210367017914	0.191086402852381	0.752901194324251	-0.187041955864297	0.536203321861321	0.333498573713294	1.39468302183532	0.648137644162768	0.914860692162385
2060	EPS15	1.64823450313312	0.663803470547128	0.873537213781676	0.689705038112687	0.293694049874665	0.973183306552092	1.32004412380014	-0.329548701668238	-0.236776271796573	1.33513646027956	1.64290932612238	0.796525642212617	0.570968664300305	1.08871868593633	0.96378482127917	0.869919614829318	1.29374179889978	0.644439413270251	2.12651766019424
92181	UBTD2	-0.4156281329381	-0.667135080603774	-0.639562654622121	-0.630189585822662	-0.501235358633629	-0.156309877963612	-0.504513611323169	-0.841420366438833	0.226936297734936	0.355599962148466	0.193799043592686	-0.314789709659387	0.41288389251626	-0.278797861388915	0.0442302418136564	-0.469798620020915	-0.0429495802909248	0.840650627196572	0.471552973897123
285812	LOC285812	0.0390173776255034	1.52273387092221	0.784151102335404	0.067581169569285	-0.043911202389023	0.854719136440356	1.15917911593225	1.55464495196689	0.578854219173326	0.633572084460409	2.31641735137544	0.213654525571753	0.0657351533466125	1.23462034559264	1.79443604761832	1.12779847952814	1.19513011627095	1.04094298199273	1.16507810294213
4216	MAP3K4	0.545519368743978	1.20706057831478	0.596915016744876	1.15043476277160	0.0691387078663052	0.916733274337164	0.854342212222003	0.33654306463439	0.310781016046510	1.29128868393880	1.02135489630789	0.445045008439407	0.732332078268762	0.970930530974534	0.4640498791873	0.366251739375854	2.74268255689145	1.27289838025356	1.24538265808177
150383	LOC150383	0.57724760783562	-0.107918508036971	0.912790518043695	0.538915590893346	1.07450474846657	0.41784939202073	-0.565880702701595	-0.00503141709085472	0.0736092745426876	0.4697668507285	0.379993385805378	0.512710839699785	-0.546714089587509	-0.377006547083152	0.547837207341947	-0.855237685447788	-0.129619127910065	0.549694234008456	1.75202668256321
54816	ZNF280D	-0.449634771961952	0.299383068311121	0.0738821838035098	0.47495510250833	-0.0157616517640981	0.0784811798699605	-1.23009184994837	0.494114168967077	-0.405493085624290	-0.0641953898955046	0.511030946255012	0.692241243819368	-0.755409900725817	1.47578145559367	0.254002793329159	0.00439977740135322	0.0740548355089093	0.701003229343985	0.656651166242128
79894	ZNF672	0.635819381833964	0.156001174426189	1.12710598613186	1.22409012055999	0.646141058424019	0.308410085516402	0.0844765562671888	0.54210084908796	1.60201137337279	0.245178192421957	-0.0198500722073715	1.02397389589606	0.192196591667986	0.363280067268845	0.187539586604871	0.183893448258275	-0.00866659571375075	0.291020411132079	-0.399374151225691
9949	AMMECR1	-0.255210022448593	-0.875688851358958	-0.687757761898445	0.0928527295068773	-0.225929626937416	-0.66939253040815	0.237190483609943	0.194663201212155	0.040589602112356	-0.184191504772836	-0.520715187537551	-0.485058176379489	-0.655201763378799	0.0684026756283834	-0.495504304606463	0.0728909583674865	0.0146116380323228	-0.354328667408668	-0.231189397562815
145173	B3GALTL	-0.273447160686771	1.23259819204552	0.326938719947473	0.169777882234339	0.135972384978407	0.160046751211215	0.091439894880299	-0.261698848815739	0.411490394532508	0.63467158513443	0.595561082956222	-0.204527040360223	0.71576221714738	0.655087846548436	0.56654856081083	0.580920709577933	-0.175458299839116	1.10143139401791	3.36953843152549
79155	TNIP2	0.187550144789365	-1.0031532606235	0.204710552638893	1.07628131309449	0.257085168183501	-0.114120418836737	0.654338309935673	0.633005013739007	0.839623093630693	-0.386644958315575	-1.08617792549228	-0.260646010265721	-0.367199920935021	-0.0461937347192278	-0.148038734655135	0.133822605820265	0.00532040740780367	-0.61961761964011	-0.725865179437211
387763	LOC387763	2.03405246566692	0.283381475521388	1.62635288949711	1.91817260321443	2.71959760210839	2.14915511657754	0.44169534849175	1.88430658186056	2.2730119869	1.34631682968185	-0.104893885751826	0.83780020990511	0.94847006114176	-0.180607625642854	-0.0170303401388828	-0.24542947961247	1.09163674252999	1.27444793577062	2.15226094026873
11238	CA5B	0.401655090680576	0.315101042810625	-0.553839294388599	-0.442198851330762	0.312253846198885	0.959244021588965	0.434228286310557	-0.130282879516490	-0.607484558047337	1.42650371750459	0.801479552696071	0.123596882202832	0.615776483635376	0.399402437632564	0.0350997635852522	0.0249221087730445	0.177285315522662	0.159453862453617	1.7545114653799
5799	PTPRN2	0.144778105754375	2.46693825341402	-0.0732587784004562	-0.129456112059322	-0.254096837960933	-0.149590724691489	0.0662943162020246	0.657112929426861	0.131766043990619	1.5665599557353	-0.743352703373619	-1.03338817934745	0.218680296867391	-1.40589002960989	0.341828925492897	0.109936040195615	-0.595850533602534	-0.251958955582692	0.0064852154250914
121536	AEBP2	-0.0234394655578439	0.00838448677296614	-0.232004821199681	-0.431511015151506	0.0619824544170127	-0.504592559714439	0.343868807697806	-0.518509904295257	0.646080892453237	0.226661133128049	0.152580490314578	-0.446884559088788	0.196096897337684	0.532528071969076	0.464288241120356	0.632315080744268	0.207183940181550	0.442325299468515	0.469079301883182
1080		-0.0795593574986865	-0.649008592804129	0.190407223400838	0.231343417852473	-0.104097590231699	1.33226946425301	0.180871793115865	5.44233808693133	0.57062966626293	-0.0335954207937584	1.26657363538527	-0.244032520953919	0.998276482297614	-0.940600382331984	-0.0516120394300122	-1.80709365782716	-0.394828060197711	-0.608329223560966	-0.852653397778763
2847	MCHR1	-1.76211178678475	1.43767863382453	0.657114731587715	0.0959744882446913	-0.0955260647801157	-0.283661666971694	0.196297940938991	-0.0977924408212583	1.72007472919866	-0.621071747765644	-1.34185331070285	0.0591165125909596	-0.414455069206663	0.370541795719502	-0.0205986759313643	-1.19539424895244	0.210241260142858	-0.193595058329410	-0.0769081606851332
149041	RC3H1	-0.233258896307157	-0.433999119453448	-0.790829358597493	-0.536762890648594	-0.386158710312585	-0.0391253655997677	0.37484009160727	-0.991156942167847	0.0376072889573555	-0.109181294431407	-0.0857899606924885	0.314480778263911	0.244026595235984	0.326778888284286	-0.0571702636667905	0.0759282700057693	0.493270667638061	-0.441639570453786	-0.250637727635395
114781	BTBD9	0.895085117965605	0.649908957011511	0.56484497799663	0.115228447978677	0.0980594675575953	0.101297489637964	0.129700199767462	-1.60705861251081	1.66758252175851	0.225971128436657	-0.155185370194696	0.40389679592851	0.374284566616993	-0.675560329829259	0.27378288628187	-0.169429268431951	0.519718452960984	0.071933673462987	-0.111650294151802
1811	SLC26A3	0.510225517829841	-0.373729967904259	0.072902859087501	-0.858430378237788	-0.0509932497485968	0.527302489834539	-0.741892886278513	0.300701562199231	1.72007472919866	-0.437557014180484	-0.617965418712059	0.21223068196721	0.773788384733806	-0.153931391644270	-0.267624382245886	-0.408314721764705	0.44456015701277	-0.224591318226762	0.420080121067408
5334	PLCL1	-0.0500740177797525	0.786590611827945	0.770084105587009	0.0463495178136518	0.538609831559474	0.386665553153306	-0.0642536391280439	-0.169288698531317	-0.45188962670694	0.0390628699948042	0.0282770604033564	-0.160007453840125	-0.111709660944844	0.719995959183802	-0.0768630544750818	-0.727758964520842	0.515616773157927	0.171829142703663	0.0279247029604044
6392	SDHD	-0.0267583646391202	-0.694553149284587	-0.222233685028611	-0.521691651874584	0.365732768355883	-0.368746808896932	0.0519107061468583	-0.405320960701378	-0.0200824573614904	0.29389766209218	0.241959386689306	1.18449211944851	-0.500924291636337	-0.42240294125209	0.184258252167041	1.17587728032224	0.413245774527126	0.374654281695761	-0.278218982961901
7593	MZF1	0.210243837406596	0.0225452432398952	-0.0497700749656519	0.291840734781284	-0.293997584267001	-0.0968220507647299	0.0769255376173889	0.487752790281517	-0.890028565847876	0.323531614116429	0.0930889373485336	0.424463810248368	0.0781587140038977	0.715041598530027	0.167511328033235	0.240835534122797	-0.331832041734374	0.172033189336286	-1.14638906787517
22808	MRAS	2.55310099102434	2.13081165922726	2.38768112742208	-0.0940207021493652	0.984842376958135	1.2508022381393	0.823736104873829	0.00346729135817351	-0.276673518878213	-0.00685164512731508	0.999424842613184	2.20226321767291	0.223845456751498	0.00417285000751759	1.91527360800559	0.45032072632876	1.46887773973601	1.18559308550833	1.32181962051166
114902		-0.32755745460178	-0.613059971790667	-0.503132226681528	0.522434946144477	-0.333885132018085	-0.515295129392638	-0.0300019260909731	0.403525942300522	-0.280593134648462	-0.337115136197096	-0.168195123973316	-1.16077861470531	-0.552204778917734	0.146789025964327	-0.224497402619991	-0.383385260308814	-0.642816754172661	-0.236662412354484	-0.167395649804972
22854	NTNG1	0.209845500749752	0.439126329229673	0.234622466865853	0.312791159678204	0.170210366836742	-0.178731942815521	0.0999197287585346	0.315437345234178	1.07991609278709	0.82600605498264	1.86167413558272	0.749024861795637	0.388325158266793	0.191102151098192	0.158030032871524	-0.0981873220960629	0.0624003836891679	0.127422434737216	0.332840132528054
1463	NCAN	-1.06770055120946	2.65093338703401	0.0713944145625543	0.363327460005203	-0.199913902741960	-0.506499963611719	-0.69090093216899	-1.89456132575753	0.383637954207655	-1.52801463607066	-0.447661913989459	-0.706267986334103	-0.443518009876635	-1.10276763222919	-0.398790156348314	0.174274032801882	1.11452595194349	-0.6901003534478	-2.86293511206746
7681		0.235674480282743	-0.0787339436861984	0.111633311530714	-0.59356679545619	1.33753319214239	0.808248959709403	0.443811807136692	0.286289158257943	0.785388811449388	-0.348846285521567	0.462851555752478	-0.317733884457672	0.465602202538088	1.27419431446983	-0.273217710439309	0.867609325151219	-0.200171613250858	-0.332284131634132	-2.54598070647659
23544	SEZ6L	0.00508175989691386	2.53716115967264	-0.484200129851368	-0.208534999019314	-0.590782632051559	-0.590531492519955	-0.737976291432118	-0.376867257324712	-1.08039730129622	-0.221681426581550	-0.168346777216826	-0.0395793898379441	-0.481158042233907	-0.353217846423851	-0.274628199916917	-0.715090272691021	-0.504750691961873	-0.0529110022590616	-0.511795218257207
2650	GCNT1	-0.538082765899029	0.145484565677291	-0.0959490478831213	0.082424865133066	-0.22809883251789	0.211189894496646	0.971427316337885	-1.31535747574228	-2.01749125530273	0.430183523078628	0.0691759686283701	-0.586669922689244	0.587590405010341	0.848019534575618	1.36490659138663	1.84000299111083	-2.36559918910418	-0.372305065519396	-0.420638569230358
23236	PLCB1	0.358745077396747	0.563910421601947	0.42239213506405	0.162094879150428	0.118331489988155	-0.161391692735835	-0.474317953570345	0.429897721480016	-0.774647656337856	-0.0492964298906959	1.29820948360616	0.258824668028326	-0.367772992070777	0.177701332456393	-0.326290043003466	-0.244856555995586	0.350894861257792	-0.362737244099857	-0.134168424585825
7349	UCN	0.707328690875379	0.872207415888242	0.128672989393992	-0.0054815640512834	-0.286796091724250	-0.0551929862782789	0.688507547938412	0.687082677546335	-0.518565589765007	1.08842621324504	0.283941599310546	-0.437109829685928	-0.412367692901676	0.622769984475159	-0.0954413799664758	0.161655283056616	0.625011970029882	0.280498980514033	0.402966304647071
3758	KCNJ1	0.95675601804699	-0.112148334414806	-0.0887506963154628	-0.122897014723385	5.40838625138339	0.365635085867107	-0.42459219003884	0.775219992827945	0.433830190272106	-0.494420410812251	0.259957451685792	-0.058034968588992	0.478118064960551	0.094935864965216	-0.234568441844666	0.332504161909639	-0.360785798313677	-0.243992922522048	-0.724421781633034
51141	INSIG2	-0.282250518224566	-0.340603514044661	-0.397313264713063	0.244884685070395	0.00484542026681305	-0.163911837930117	0.0197074841333230	0.669070573781695	-0.608505851198014	-0.0269077285693197	-0.0110977063886286	-0.448939954748065	0.0171923427720289	0.493496802545227	0.00312349866635699	-0.391324470528790	-0.323320051520183	-0.146250029236186	-0.697041525644396
91304	C19orf6	0.681396876137597	0.615423781274253	-0.383659632035951	0.327099781219302	0.94572956700856	1.62560773282383	1.23027650986033	0.651025907308934	1.10481668888614	0.0682746929411927	2.38003164241619	-0.0218617443380746	0.760613989355274	1.22835823637010	-0.166527814980568	1.91827197339166	-0.0532131385527608	0.512958554756787	0.703330263897651
10098	TSPAN5	-0.531799093370724	1.24413773507628	-0.855613445634442	-0.367047634139419	-0.372134558272461	-0.627989898212673	-0.422314969686895	-0.775999747721638	-0.231107019493346	-0.0502458658195483	0.444803656534906	-0.885754765245209	-0.225890902963238	-0.450037946386980	0.374746524881963	-0.0932003182193452	-0.0784524663405073	0.856026672217861	0.769733860335597
116150	NUS1	-0.599745480900133	-0.694585530902915	-1.14843043285305	-0.556570693101731	-0.472027459433836	-0.491019579272333	-0.62030645127482	-0.245176629664685	-0.472014737644255	-0.458695921471136	0.364659068913982	-1.33777391072291	-0.722665485020211	-0.538577179704366	-0.0833871236612085	-0.455483299342363	-0.605184119587444	-0.939001892756367	0.268692034375537
84939	MUM1	0.437944950505055	0.613197301927802	-0.0253547652427177	0.598943530621497	-0.0663537793609925	0.162123880656876	-0.111014946451230	-0.165290707715664	-0.494638740772486	0.248109725681269	0.0152428319223175	-0.0751380144019809	0.52265373498979	0.126214817200331	-0.0135215138529108	-0.00883137889211662	0.0465472933263071	0.440076188599992	0.144091390421906
29123	ANKRD11	-0.0981017361574648	-0.541104523274632	-0.428769206326087	-0.378206157449288	-0.939040703592877	-0.389851621392195	-0.470429282705894	-0.682289151702182	-1.07630792739567	-0.39439466715969	-0.417140116747809	-0.411468726942409	-0.73440019609799	-0.0110086244538177	-0.647286674240184	-0.169621269897305	-0.388656372570715	-0.500980465326853	-0.853815888747076
253769	WDR27	-0.31694247474198	-0.5386178479085	-0.423023673842343	0.201672134322754	0.0848577442810788	-0.375987602777825	-0.119508646533825	0.411314020535588	0.0995626523857985	-0.131757671997898	-0.400724365271137	0.104667882538782	-0.0437787682601377	0.270094608384106	0.251856928665283	0.208766049851565	0.0102970355233553	-0.184180005061504	-1.29473593412363
26190	FBXW2	0.207933228067111	-0.220761752772423	0.18091267309386	0.137091671778671	-0.154490426056931	0.611518837919309	0.431838893774104	-0.51737610364961	-0.580497189267213	0.405619450120809	0.319145348735668	-0.195620568560080	0.142339179394599	0.502294803619008	0.350315804599021	0.172308783387098	0.314686929018398	0.518488734155418	0.306352048742013
54103	tcag7.1314	0.989017008895356	0.8080736252473	0.376119337845056	0.91998853768747	1.03607141497819	1.16640297787013	1.28851990214403	0.227335643102795	0.217994953062889	0.792117213764936	0.50734132651536	0.0423827116537655	0.683502597999891	0.333365075548934	1.43759073548385	1.16427767938901	0.406363984378261	0.41723455850575	0.555672148422259
5087	PBX1	1.18952448008592	0.69099351006537	0.545940753633706	-0.409670449408008	0.537574775462999	0.413019153610005	-0.488904563481204	0.458172575242336	-0.134948555139658	1.19179929585494	1.77337003490213	0.647406464785725	0.310925420125466	-0.383635968553844	1.09090089142359	-0.247406645487780	1.42579591498929	2.55501324390753	2.7842354948481
57551	TAOK1	-1.15715856240387	-0.372040614070576	-1.05120185425613	-0.831582466438356	-0.543684578501464	-1.08787007713092	-0.288855092551469	-0.865248347853938	-1.79293487157046	-0.564313083536948	-0.755336572824759	-0.748648508545842	-0.468441216734218	-0.372879725717851	-0.690674181585732	-0.841116209983665	-0.811020467855211	-0.730105351883597	-0.429742187028798
284804		0.470957701918035	0.67641954177785	0.0374827544588819	-0.272839919791968	-0.110448551968080	-0.406761986811916	-1.20268560687755	0.0581975493297295	-1.30324079743558	-0.942941961028337	-0.243474922883915	-0.811369676418402	0.101664350599781	-0.472218748089948	0.568512726295531	-0.749033474386886	-1.03368862084235	0.301459684854921	-0.606016027195901
5098	PCDHGC3	0.373708760463888	1.29590783153226	0.559878478972803	0.341126566157742	-0.0642563606254013	0.765652516047278	-0.404866473631651	0.835646379998574	-0.305626283462967	0.178394986180222	0.359621152567447	0.152596837119594	0.376506252454621	-0.432972883392933	0.0730873771113695	-0.765295871649393	-0.138167975396773	0.109927048669582	1.71485584691513
829	CAPZA1	-0.676290708414515	-1.22297029734832	-1.16811345281109	-0.951813889078096	-1.06797864418724	-0.186518177560593	0.296652898040164	-0.584018819734405	-0.143018185689253	-0.697097352801824	-1.00657367055616	-1.4621397407335	-0.429055013031593	0.426474272906497	-0.677761781549956	0.830987000463493	-0.0235433189383559	-1.10469598425790	-0.803593085921187
84146	ZNF644	-0.187468238296898	-0.211735633798014	0.0750854966572	-0.314179808424852	-0.357135372889744	-0.14618581745071	0.237868047599701	0.615766797511547	-0.0944731053118793	-0.155534067303846	0.0470233055233659	0.274328784873053	-0.0522965548926245	-0.065390348517631	0.354558748173669	0.190052175160080	0.00442389911862945	0.382666475400973	-0.099510193625116
147700	KLC3	-0.758273274269944	-0.691877667845777	0.704336500945227	-0.80923436446079	0.328476381627216	-0.822348591097614	-0.379403528212216	0.393502063835068	1.72007472919866	-0.45782378442699	-0.129548255641324	-0.180308591780211	-0.773733758817485	-0.810272107332234	0.0967813202016463	-0.0268170367791666	-0.0208086242580275	-0.670658013330964	-1.31031091381985
25906	C11orf51	-0.00415420935345584	-0.129522018354318	0.467533912745728	-0.331018692197358	-0.559418940272238	0.307710573749865	-0.442593215152899	-2.31222125582344	-1.89975036532401	0.450832532571029	0.00942666990153805	0.439151439440752	-0.0851814153106888	0.192751944376092	-0.011120516391892	-0.0741747842764126	-0.214099999972864	-0.21535470532859	-0.114231553955999
7552	ZNF711	1.53598373477582	2.27956763847509	0.108357728102771	-0.277364413066001	1.02455171078822	0.333389808638978	0.571474121032788	0.222536147522886	0.908846416396815	0.975857592783163	1.15453657052475	-0.112225021141444	1.04467184691184	2.40900976421583	0.986419819496843	1.60300002044043	-0.0287737723439456	0.652302896610599	1.09649570932197
79567	FAM65A	-0.978147797725249	-0.0875007730872227	-0.214227693529898	-0.6993108644477	0.412436634819437	0.0476601952481774	-0.867332671823581	-1.19716593633250	1.72007472919866	0.811948531034435	-0.720678514670783	-0.240672410273568	0.582787181101874	1.48433947568047	-0.343616279014695	-1.0813855308691	-0.318010347269214	0.285026327314338	0.642977025743939
2028	ENPEP	1.40089481035185	0.229138683920534	1.94993797506017	2.20191406205839	3.40121295605456	1.72999948893743	-0.261776842944959	1.390303516017	2.07794447955763	0.419562338568566	0.293145641160500	0.923122830763265	0.808507997173101	1.00192578378965	1.33303808035946	-0.503974846537955	0.460614964218533	2.49844862837083	2.95717966730341
29978	UBQLN2	0.778014403441661	1.53124519055308	0.313915607346713	-0.159347082658461	0.178218719078769	0.405325139590477	0.419562407316954	-0.322890841921135	0.725613123207561	0.353423663488155	0.0430147500127303	0.553138623018172	-0.325122708206289	0.520856035449524	0.555860078696118	0.430124515249964	0.276103237107537	0.416333759172234	0.43888739208238
23426	GRIP1	0.084125112999049	0.747411308000268	-0.00863793618628661	0.245979777894142	0.184322397952955	0.414700950613732	0.471902703956247	-0.0923292161734054	1.92144343347304	0.633930208230574	1.30554491336029	0.349317605370653	0.194170319681945	1.58807766319808	0.582193601357603	0.592080431208705	0.50154665484243	0.053576318604765	0.647651422232808
286103	C8orf77	0.709789761655973	0.78019090002207	0.265275517496452	0.987206261768905	0.366164994675416	0.713478316870719	0.332099186408018	0.178175258080282	1.72007472919866	1.8198337087244	2.24062645387334	-0.100529548020922	0.703122231665549	0.445554739386310	0.0828567863072404	0.451011339614329	-0.881178385474614	0.296865363494803	0.573242683950131
51226	COPZ2	1.52960723418113	-0.323936514007855	1.30283482281916	1.26753791426621	0.527934682444857	0.187926143091012	-0.0432002608692954	-0.142333490023953	1.02175425478833	0.49455984418256	0.756449666736508	1.91117296603274	0.694863916940994	0.0334070065836344	0.744592348562383	-0.743157303679338	0.738618366672787	0.916181630639026	0.6394629234703
91012	LASS5	0.570909426323004	1.05119516487239	0.0297980678974087	0.816037307963753	0.325387066718808	0.499323267401973	1.20382205235699	1.16217375583655	1.98601428507346	1.01064608042592	0.454889726636177	0.123342066580942	0.29961061962521	1.12181962441245	0.412343030004851	0.798275447121383	0.30997929323003	0.567689187458924	1.32501520815692
51095	TRNT1	0.0366822140689848	-0.20919082861548	-0.539190205138996	-0.459425148741929	-0.338985141270764	-0.485813385094061	0.443451878711812	-0.69002036121783	-0.550377952294923	0.864859834464429	0.39563723222569	-0.612285857723995	-0.389873799552254	0.0787475800876332	0.129940741189222	0.235014121705836	-0.321785387298616	-0.264572001909808	-0.36493927927937
29116	MYLIP	-0.192714039603117	-0.279447562311545	-0.11463654227223	-0.624887923040879	0.301432815582524	1.17854390265331	0.409309026515119	0.285322719623969	2.56324780274073	0.435871115371444	0.118437275026844	0.160989808805760	0.324535216299211	-0.0323920724185666	1.89861798015771	0.0720018474891879	0.52938143540425	1.29930372780098	1.31022723334991
7528	YY1	-0.918568538791854	-0.689798763499296	-0.573884135328293	-1.42683121568211	-1.31461021477636	-0.622399112289088	-0.282932719455075	-0.830555431762738	-0.461603435753498	-0.60106135550924	-0.222382969664819	-0.652234780595307	-0.277874915736510	0.193156385260664	-0.127392272194831	0.159233981121932	-0.57248178920219	-0.969484806832565	-0.529594605924484
2185	PTK2B	-0.332801539694886	0.519567376418467	-0.650113351356849	-0.078850362967694	-0.0508727596069357	-0.236690356072301	0.849686652489735	-0.245004866445174	-0.259786895802613	-0.271466888654423	0.410306633255296	-0.430587131904753	0.722449751607386	0.587363769990972	-0.179129214800117	-0.173831409187195	-0.364084502282457	-0.292384526178840	0.642977025743939
135138	PACRG	-1.34370964414857	1.16581863450866	2.35643899109686	0.414936476238944	1.09399682755774	0.65438533131614	-0.572432070650282	0.934160464271559	-3.81353436157051	0.405291394538364	0.149736706302699	1.43254338719491	2.84453413844383	-0.758829914553099	0.619579672441545	-0.522145050314847	0.412928079249303	1.30980231587228	0.427701835333482
94134	ARHGAP12	0.0850385257114734	-0.0162097193463979	0.410382574078057	0.350796086354515	0.0963319884749082	-0.0934379568627162	0.266786705491490	0.837451841337175	0.142572086771700	0.276445752688868	0.446462321372475	0.879397314908166	-0.0425696425384156	-0.551758542568087	0.454631743497641	0.103494271483972	0.632204382204436	0.0300983786834236	-0.368534002050723
56243	KIAA1217	0.694340541518601	0.351150253428926	0.277276953139073	0.869626063915658	1.24798737278392	0.733693147476895	0.323220565010511	0.0102727803137198	1.9700862213912	1.37997180478269	1.51591532757125	1.45228123951579	0.770285320490596	0.462997411063586	0.943950587144653	0.635695781940145	0.7409456541098	0.277405809664251	-1.40011517566950
63027	SLC22A23	0.350058791924223	1.57515328325851	0.510866370034014	0.881145026165653	0.347905956199195	1.65776087673753	1.22012164701501	0.242253692397295	2.16203569712268	1.89318194893279	0.92298759565075	0.568538056164557	0.885228016490294	1.16119082358546	0.493630999012125	0.899043698243098	0.634960475657485	1.47486128421755	0.936878602562436
93953	ACRC	2.51787080458041	1.52984073235670	0.706045807640428	0.802748173397646	0.548241730295063	0.980566766859483	1.38366053254708	0.832761627949915	0.000143316024938310	0.326734782896821	2.1722782810886	1.19380185683596	1.65500151924585	2.11682339054107	0.436971345382716	2.84019151739872	0.394803459933861	0.956256145886452	1.39608293338212
4163	MCC	0.67990554602523	0.727026094588568	0.112751244227232	0.104940225323570	0.00206431083481074	0.0520170579463465	1.49777245976562	0.889962317026527	1.23027036220712	1.83729085986605	0.96021893546792	0.78869837106768	0.723306898363338	2.01899834679054	0.701947998947388	0.227472714267826	0.950790370860855	2.05444538746883	2.68774248664534
54492	LOC54492	1.65840698549945	0.355026597585742	1.72111108374384	2.44528167257626	0.59590177416734	1.17302123589580	1.51802698427525	0.509949627148049	0.745314417724462	0.696514386621984	-0.217146608011287	0.605813073903561	0.74663578065816	1.24294400756284	0.0255222328877795	2.92714133833019	0.775082832415696	0.54953051614667	1.39385997132316
23081	JMJD2C	-0.505084686801955	-0.00291977886789197	-0.237896410640112	-0.198785954788082	-0.0701713499172421	-0.0149748616312191	0.72484479694063	-0.379937836103319	-0.818099316928243	0.00326147645113010	0.524284209396244	-0.112498111293562	0.312696849394983	0.656598323761884	0.359514043029906	1.13574516618194	-0.0416845873159738	0.0266876919966056	-0.542321631873289
57052	C6orf50	0.68534254337219	1.00417905470053	0.654125296375634	-0.00436927519100326	0.413937346103868	1.26903644792876	2.56139540393374	-0.0714368254510911	1.34743284816435	1.96298850873871	2.17498435208628	0.964112779777705	1.50426418268114	3.56635385585655	1.14491340555091	1.73572370745479	0.564954437964692	1.39053796403750	3.00882914392699
23040		-0.131993234868610	2.49225792336589	-0.395027215350647	0.0857884709181682	-0.235076027946689	-0.448254893008083	-1.14826210169392	-0.0202427098564038	0.565037974673024	-1.64428427027760	-1.54562349965724	-0.0302937878896404	-0.0302294570376503	-1.01781988279910	-0.352948752144252	-0.972070855812076	-0.439875195807036	-0.691302882487931	-1.67192575246282
93624	MGC21874	0.652965540058394	0.477279067832543	0.394258060933628	0.757015640142218	0.250271866858742	0.000224881277903696	0.585596128317109	0.255938950037550	0.748152662754879	0.300162984604801	0.661569122333922	1.25997180363617	0.773880077542457	0.301741719133938	0.56319324603073	0.419938794661399	0.448160815543584	0.120880323694100	-0.430134988445295
9360	PPIG	-0.436271519593782	-0.327387940936829	-3.22319998921456e-05	-0.558516573400653	-0.338218178398311	-0.462493635038029	-0.391134907132132	-0.431592848161872	-0.52881877591046	0.246055594086829	0.245855629078969	-0.212042516729368	-0.379929338502714	-0.377243526244056	0.00405733007193706	-0.422547947101818	0.00494007069123841	0.118705522651580	-0.590051268074867
27094	KCNMB3	0.532429836584554	1.67321930222937	1.12200398247962	0.38113901681729	0.369042866296219	1.54382091302029	1.67270716849175	-0.201565021266854	3.21312435041923	2.02881746804136	1.94848815140750	1.51085347322527	0.89159223924994	2.09701255527427	1.23258777836324	1.00324036844187	1.38954059333478	2.42580865060490	1.82214281408344
284623		-0.652942181730556	-0.77938244037905	0.0569344124585534	-0.890576200837701	0.0741414494379286	-1.28361717306244	-1.80179930137943	-0.563707779168421	1.09471297111047	-1.92321393040990	0.849413753599481	-1.27073777250803	-0.367489492584731	-0.270639172255493	-0.112522027660656	-0.707776973887433	-0.423940541293511	-0.717723648802334	-1.25250941540535
1823	DSC1	-0.268109925421513	-0.81596697321403	-0.000288008162413552	-0.0845960436641135	-1.04090691712739	-0.254857438352814	0.246303398605204	-1.82335009278079	-0.494939489247138	-0.926665797094887	-1.19569987043966	-0.168705805101200	-0.803885238584801	-0.742100919125449	-0.130530911852695	-1.41079077355745	-0.461552753026116	-1.20423275509243	-1.13523662057921
5529	PPP2R5E	-0.387960014109028	-0.306952134099319	-0.407658751931365	-0.192859134663102	-0.772044789627694	-0.628226985914144	-0.503384670148552	-0.628643347234827	-0.98200456141194	-0.432707963383263	-0.763172967685555	-0.187908700113088	-0.807113724605892	-0.619016376415465	-0.181088969421206	-0.383571848442827	0.0404686674470708	-0.591607963136866	-0.759132588869563
84223	IQCG	0.605293281772337	0.0557849796289845	0.665651305603372	1.30250175357688	0.924601887701795	-0.0464280515183002	0.168464962189164	1.64691851822982	-0.638624486768175	0.692347705186529	0.717393273032099	0.68909103076582	0.332500543115755	-0.209294697658453	0.242618102731705	-0.147243286159210	0.646082000946944	0.497196545503402	0.479636389112233
51105	PHF20L1	-0.305413151762020	-0.800389020107307	-0.301171245572533	-0.959714993440446	-1.00024496973373	-0.43760003118465	0.161567518467633	-0.674344262219336	-1.22957658117851	0.131499647879070	0.302279522671523	-0.0770579532999644	-0.345606743746416	0.393407538297528	-0.0154661892805016	0.121913002699635	-0.353823182025126	-0.251206005118907	-1.99581460151147
64761	PARP12	-0.441606605828201	-0.542746709396962	-0.0162433387229912	0.772685411108074	0.167187741204130	1.35947410466936	1.74127837142467	-0.0337437640234782	1.02812150769841	0.531576001708922	-0.475359465744768	0.383767947230936	0.321559300387667	1.15245048703607	-0.0226562092887805	1.08964694965459	-0.122650311980961	0.67616198543093	0.405800180554336
56158	TEX12	0.0941192868113774	0.6880515188439	0.110709170701792	0.716727664573079	0.306218440060387	-0.0456243375075769	0.158587468166413	-0.096107333323684	-2.56823854746311	0.312686295966208	-0.411453034601509	0.947787236898523	1.09700055598814	0.198551972954709	0.164920428115264	-0.415999172832914	0.0804750835492425	-0.12074086437508	0.000375401738016184
2130	EWSR1	-0.560263216511514	-1.27119938421592	-0.703339116437025	-0.728840631878076	-0.85990773948834	-0.478587079784052	-0.272506313196241	-0.345614181289003	-0.982269025225235	-0.162522824413991	-0.510368712895086	-1.14817349728134	-0.382035605019384	0.070449037360976	-0.607404873825752	-0.149184601328808	-0.696798090865478	-0.83267671439141	-1.19260461032899
79750	ZNF385D	0.496860511402752	0.385003496090409	0.144079603111785	-0.0417317333003089	-0.464384894902071	-0.77019666881572	0.0754370508641624	1.98077333920006	0.321824095949575	-0.0809011313091768	-0.415610790993697	0.612381783118599	0.429898725808088	-0.286242461546468	-0.215387915671963	0.0762276685498605	0.53164952966013	0.0609220508677657	-0.500681279918501
51422	PRKAG2	0.177725367583867	0.0760226204270755	0.7508541892597	0.941676981778025	0.475406266225735	-0.157545345470148	0.0771726015335265	0.174883076236110	2.45164731857829	0.514521068499049	0.98226649809119	0.582589433808401	-0.500568197680015	-1.15130989984599	0.23022686698157	0.662979470731894	0.808863659667567	0.452325645416238	-0.851170797661532
51460	SFMBT1	-0.62635557478856	-0.601041398413868	-0.267519313257782	-0.508436548540749	-0.60539833306927	-0.512001851171239	0.386049206167251	0.116440171286052	-0.204741580668077	0.526582628671779	0.910674278547167	0.179791713198050	0.64363843667475	-0.116329241400741	-0.237061483194185	-0.105255134817739	-0.388498582588849	-0.884079559899425	-0.59522824500492
23294	ANKS1A	-0.346976502821027	0.474530671046409	-0.429710128178512	-0.510076437567394	0.0523329428785954	0.862347737226328	-0.0964408834179652	-0.212484364979845	1.14720173001942	0.632721203126414	0.0502328334593169	-0.139526953083335	-0.0370869470824717	-0.266480827046109	-0.385546627631799	-0.0678072606460996	0.00349652976163682	-0.129557419282666	0.358043804248320
1767	DNAH5	0.312851296780354	-0.180400398987588	0.344891545331774	0.914507230707859	-0.384312281845623	0.636585161657208	0.238875642686507	0.783324977572268	0.272230631941158	0.260261641580009	0.0651129497663149	0.272215729109841	-0.411396462479457	-0.188856709036274	0.096116435664631	0.272030073744012	0.564944899250566	-0.057893548542316	-0.169882667046902
1352	COX10	-0.209036520826409	-0.521928702123643	0.995909287609437	-0.227625450535221	-0.191324689905726	-0.636073468599949	0.0528011638078698	-0.189871170793472	0.151644171899661	-0.201562437702398	-0.136041581328479	0.538192475951002	-0.199226028864727	-0.395634667973532	-0.0688709438964317	-0.110551911885106	-0.0474679278695422	-0.272986008063839	-2.10337928181913
55773	TBC1D23	-0.276788749571777	-1.02290027129747	-0.112064558225393	-0.523043279492987	-0.676830692659755	-0.627787433137497	-0.407723301938111	0.0554400616671053	-0.526924030142579	-0.270994739246171	-0.174324721571121	-0.247975360527315	-0.303733762248653	-0.242086303498486	-0.245748434580587	-0.647008193412756	-0.445389577886146	-0.554687347758518	-1.06063991728052
7481	WNT11	0.907962793200588	-0.729277111051563	0.538278241449784	0.658890885270449	1.08112090624905	-0.0352524035381848	-0.578371846581761	0.206499057683518	1.72007472919866	0.392828165075887	1.01375871683166	0.292479590309468	-0.67047715980236	1.00710235989281	-0.436997215285943	-0.205609276210151	0.0513987599155541	0.155842378793593	0.340617526781906
160728	SLC5A8	-0.0217486344817084	-0.719184557675283	-0.44960124190032	-0.79589854181118	-0.539675641197485	-0.922664203304807	0.143152844640099	0.491802450201283	-1.14348865416360	0.256520337298044	-0.151268658052715	-0.099954620648831	-0.760296635281367	0.233880466863537	-1.07396711287848	0.195301900660980	-0.95881259790009	-0.571708621070435	-0.196691788742747
832	CAPZB	-0.143019229876692	-0.350091247766214	0.046059858668278	-0.665261111483745	-0.6414516759597	-0.210434105670221	0.438504920388072	-1.7319634360241	-0.356040224817258	0.436277402391234	0.0687645448858969	-0.186481406112882	-0.219788977303508	0.389832451524982	-0.480322686914573	0.323924383745358	0.110381169819574	0.154948074404792	0.19408073960703
23255	KIAA0802	-1.07589586908556	0.656090002521215	-0.973390530660524	-0.125245791706001	-0.382735260423755	-1.07708024286437	-0.565819085320815	-0.545668894842172	-3.96413449125676	-1.55271109373031	-1.02366699101169	-0.22423135965351	-0.0891574475796382	-0.783233837776185	-1.11842743623534	-1.52968965405872	-0.521556716097735	-1.12391907240101	-0.714856534392832
85021	REPS1	-0.606886998024897	1.10877404332325	0.403404285058724	0.201403317753635	0.133075712648464	-0.103600520627085	0.298031820914763	-0.415277802952861	0.676139879057331	0.0151728023840042	0.60759323666274	-0.416289740924882	0.999024046068665	0.79862448387971	0.167481116020792	0.0520741568731167	0.331110572165295	0.847214141185564	0.0546479943971441
23440	OTP	-0.284669161202377	-0.300420462037601	-0.299343801743427	0.177391330913835	-0.292729914690078	0.673809212246533	-0.741497790157958	-0.352016490977556	0.60999385523066	-0.209595815767534	-0.261257494140065	0.33675949195986	0.459210311282548	-0.278766762114717	0.310400009448341	-0.745745355892211	0.650787509074659	-0.117865453283148	-1.63091735581632
116085	SLC22A12	1.26300034745847	0.66907194863763	0.423871209208686	1.81687851661737	3.81349068459445	1.44220239677395	-0.491430241664355	1.05814089758644	1.72007472919866	-0.72289600913529	0.222513844264787	1.16849069748165	1.56608013400226	-0.0548276042808771	0.258944629440496	-0.215545732632188	-0.600926461629873	-0.168834871821315	-0.107676346346920
375295	LOC375295	-1.40502976063690	-0.471730696094361	0.947502572214653	0.235012640044307	0.276730315470956	-0.292694630267483	-0.301764336772337	0.176979149713392	0.60999385523066	-0.903239615611744	-0.871877820524341	0.27504268058194	0.478553781355836	-0.589488854912	0.186145842753596	-1.65343711816802	0.129159019582096	-0.459037630687351	-1.63091735581632
133584	EGFLAM	1.74157242072508	-0.740739249800522	1.74847478887080	0.355823179640652	0.682035066922766	0.263887745899776	1.29597951233438	0.261892336809135	3.86733748040144	1.07068505455461	1.55400138986600	2.62425644987589	0.597463240722393	2.26772359998094	0.454596550441237	1.53981153463286	0.59118103307192	0.300126884646996	0.893139600356165
1429	CRYZ	0.129300508159287	-1.04881386706169	-0.773154399409831	0.802374143674624	2.13503783696052	-0.33670969380825	-0.68197844855264	0.927402079442486	-0.49351999008171	0.252235478632439	-0.590737232397377	-1.21888725425289	-1.04453931412070	-0.546621545542252	0.493708692681031	-0.367175016718230	-0.0797161240943123	-0.105131716754365	0.697405420126153
442345		0.242251709235816	0.508872221463256	0.228021700497828	0.389410895049489	0.797924096871743	1.77757103112455	1.99196710686665	0.272736441590445	1.16503429221466	0.820974829849813	0.622324698871734	-0.0256245870535277	0.694936926453274	0.365303110293442	0.206473827846715	0.481900863097919	0.127155108947944	0.628107564518906	-1.63091735581632
84366	C17orf92	0.972059096398362	0.202299104116097	0.116081635913326	0.591307369125731	1.29798141054651	1.50684078667144	0.649297776239817	2.55203435292576	0.973338720034888	4.96197212028145	1.38940228725201	1.27715939096665	0.625497121030743	1.64822992345499	0.00549772729768977	-0.0632803386365304	0.702035163843814	0.767822564527938	0.292169689328914
9706	ULK2	0.722121262841139	2.11509220814063	0.780663514625618	0.629754443514676	0.565678548487788	1.10618762013295	0.59987986642862	1.07771596696689	1.44305891451582	1.43032385397714	1.61393347975920	0.901281820239358	1.90070422831758	0.924666758338498	0.892708810274425	0.368998433852501	1.26105553646693	1.33136699560337	1.18918413677066
51596	CUTA	0.529134356444126	0.160407458851772	-0.931414728089339	0.265695233816431	0.428764527540788	-0.247023102552196	-0.526837381111698	0.429818156370249	-0.785104205866527	-0.288630113131198	-0.290925208165045	-0.667290972276297	-0.661814665722502	-0.52179429805373	-0.319871835596055	-0.636253610222999	-0.670878110143724	-0.307478572710861	-0.193229538120241
51450	PRRX2	2.73454523913834	0.161226478969162	0.76187858809395	-0.164425246906290	0.652152016934755	0.948936042595502	0.0614395695153598	-1.40888090759068	1.16503429221466	2.46546059938914	0.260503590960453	-0.0188948020780313	0.745186980741374	0.409869689456474	0.336283469135498	0.866267832954388	-0.46587489109421	0.935028416320457	4.12669983325137
7353	UFD1L	-0.513291605640302	-1.15483344198761	-0.349243713173863	-0.248885203622168	-0.947050718785492	-0.569017197146199	-0.599968772432811	-1.02352981079158	-1.17043493337763	-0.71563445353537	-0.519740349043438	0.199157214258638	-0.359110565048539	-0.405896498417629	-0.153645843932093	-0.736257961487373	-0.192473808867259	-1.17683912442047	-0.57719413278958
124491	TMEM170	0.120306729123560	0.25667013437363	-0.0115028591010473	0.157432886352284	0.447322637893253	-0.0270775390675839	1.16285597438678	-0.690315547433427	1.29507090855124	0.30906754263553	-0.0521560459353753	-0.301943966630003	0.0413231246306262	0.546708031277073	0.340925785399379	0.307076960366804	-0.310406824872295	0.367114177736873	0.363651271418113
389370	LOC389370	0.701702177692922	0.389444914604420	1.34318889672006	0.250405250277802	0.288042921425474	1.83253413353368	1.60045857948396	0.395970450259377	2.97954124882977	1.93262885449688	0.805290375799244	1.21391650281394	0.603112762335687	1.52437028104189	0.6234371169804	1.77471857660099	3.45262500893675	1.42117125878252	4.10338163969605
55002	TMCO3	1.03960122571322	0.193783662244228	0.403769308174736	0.0928707181720904	0.603184625622888	0.468851428961424	-0.0344763049747965	1.76011367928263	0.93273791905732	0.861032538056717	0.68942580939355	-0.0087687763914475	0.276420099633673	-0.116646888385291	-0.406142325769907	-0.0781847360934635	0.877362882674242	0.513676063747082	1.15649717786559
23075	SWAP70	2.23207639645803	-0.256404258409661	-0.234743018170086	2.34861395099108	2.14061201294938	2.15969592774996	3.02078604367386	0.566438064785331	1.06848612327990	0.94506581590387	1.82456977016789	0.312674138989975	0.294243692739136	2.29310690954624	1.33232153491582	3.62472402962435	2.26387088583806	0.623184691157455	1.03921102579617
8505		0.612037021206602	-0.00650432723042967	0.898766554000971	0.59569919342601	0.589336500995613	0.715639684830237	0.319947959055832	0.290112921490720	0.018982039721714	1.02753986076917	0.75138321238257	0.78877839858063	0.39193152995054	-0.210784184759022	0.201255578888181	-0.0273112539732486	0.693411693563955	0.848460745562058	1.25758759287069
90557	CCDC74A	-0.87326023066275	-0.853567288385629	0.987989643202847	0.00314344643969263	-1.19654470956312	-0.508278625626035	-1.47619218860853	-0.290465615794129	-1.44571537340238	-1.06707150393492	-1.18152812746234	0.596315253485442	-0.67537915465032	-1.83560893539666	-0.432801691355735	-1.75283992142670	-0.600000902385178	-1.14197974909939	-1.25276945143736
24145	PANX1	0.153401151518701	0.0771648129973512	0.0422188417061109	-0.411994571554785	-0.0846103746744139	-0.0301763759952054	0.404704548381302	0.0767220514412236	0.42974148993071	0.104541705456154	0.319562426112655	1.84269792030062	-0.0201513484225370	0.0528432777885079	0.196221246104774	-0.129764804367954	-0.389448522141458	0.0535980885603579	-0.800248778585642
9989	PPP4R1	0.877352179948437	-0.23002823222207	0.113516716052971	-0.592100971261373	-0.0489342394514185	1.03039634906445	-0.423813435236333	0.266921841301279	0.632859071050613	0.202732896431088	-0.192423082334986	-0.193410775121946	0.525137780672072	-0.173865932848162	0.220386016149405	0.203041906147025	1.23366522796830	0.255159449566411	0.21456868234458
64321	SOX17	1.34894647276901	-0.223615251995159	1.13865546921606	0.575013480603827	0.231286353035187	1.62640961562280	-0.645995533020068	0.81472680063186	1.80694501196632	0.443077905433924	0.309584591890349	1.37913029503112	0.391125480265462	0.187519839093579	0.439641076393671	-0.113413889180380	0.821480476342434	1.37633510835821	4.62373402113017
114883	OSBPL9	0.216473425648243	-0.00066012517813345	0.408721976850223	0.441167101984936	0.494969157962513	0.432587463475823	0.0929575886665611	0.439676982979512	0.357588041088953	1.60190348631359	0.516512723293773	1.07852915600990	0.232017153229782	0.481878859922567	0.203771025690396	0.0788091573118929	-0.0201213574633745	0.468921798635501	0.289849964227142
23041	MON2	0.848575326401733	0.894772022282545	0.685183256803953	0.639226166047253	0.907107340126447	0.9883739646933	1.12877938615669	-0.225993276420445	-0.155979853158206	1.52806969772453	1.93032046713334	0.461948130902839	0.765834144271093	1.25030997739363	1.51476239953854	1.06970431934840	0.601532434903801	1.05591161215784	0.985191402963104
79748	LMAN1L	1.19715235266365	0.325919253999108	0.382977290916045	1.36573815175631	-0.196193368065629	1.49115102632656	0.097736567913709	0.993084107793313	1.72007472919866	2.723088841428	2.39261844680194	0.546932473182985	1.33430930878883	-0.330811006728739	0.0780967523875791	0.343191789571403	0.34831731008603	0.908465874818866	1.01395322011336
81855	SFXN3	0.601613660260094	1.38101339187704	0.334572481380883	0.300954666568322	0.0861066562301141	0.747535859809632	-0.0924150904285364	0.624940514262780	2.09222888901119	-0.454150805067389	-1.07016139424275	0.123666411092397	0.360883895547377	-0.639523493905712	-0.00342449549418966	-0.117405871478999	0.530499179674874	0.63379041886622	0.270292326074559
57504	MTA3	0.420413524301397	-1.09351887296989	-0.384610146523524	-0.470420395934684	-0.667426969537777	-1.22076214520883	-0.52831583585047	-0.954995852210607	0.243281911060952	-0.146450385769450	-0.0921086294487	-0.669782763657053	0.61124653024371	1.20697108184023	-0.190306339181458	0.434897293969294	-0.0632657464269586	-0.245614946924746	-0.370940721843401
254827		-0.301528752032703	-0.838868356419586	0.0537269726556028	-0.0822965165823691	-0.798527304016773	-0.770175278173274	0.273969196676995	-1.90139843187330	0.585632432451178	-0.515763905810742	-0.728453007555255	-0.728849929076258	-0.655237938718907	-1.14972316213427	0.0356470283381312	-0.195463731938607	-0.27619889199478	-1.37980123275117	0.296253268565825
7003	TEAD1	-0.587907746818012	-1.20287323233062	-0.147928707873755	-0.583010166425022	-0.827406038647772	-0.378329464283610	-0.728538696437346	-1.01218489237386	-0.675884219257949	-0.118148771397901	-0.577045840540099	0.806224491400447	-0.347188836597769	-1.57029707617223	-0.0981717188568344	-1.05616931375380	0.133253247613189	-0.099261604221248	0.0623619724459354
401025		0.37326023176461	0.262793362780969	0.272603655827556	0.344305879865378	0.56147049164314	0.127911108287132	-0.308142214848976	1.24984873855732	1.090251553461	0.249577518324921	0.606595701808097	-0.0439282204273517	0.735318910497727	1.08436010821956	0.770049646853859	0.539557940727316	-0.0600014636924374	-0.027963221582559	0.70527483757094
23279	NUP160	-0.168799642699018	-1.69599145395773	-0.922663981352331	-0.692042664477715	-0.845815971327242	-0.996334608692414	-0.460460908264947	-0.311076423213223	-0.7902890689649	-0.415959291701066	-0.379946077246216	-0.124694481539343	-0.230728896908049	-0.475142133789616	-0.153052680371650	-0.177195927144799	-0.166694365413110	-0.454793770425913	-1.40175142034008
8554	PIAS1	0.263684389304433	-0.524765119416639	-0.124334712741374	0.392922083113846	-0.0119418131877518	-0.348782427471596	-0.296804267705119	0.456156866594069	0.474232918942925	-0.286514822483206	-0.40814280583992	0.00118311190984377	-0.0572364798586779	-0.143871917712294	0.166121652044175	-0.0250652913904003	0.249197436555999	-0.404291700199911	-0.75442753577538
53405	CLIC5	0.803010999785252	0.491809658879537	3.88296765344421	-0.298383146982041	3.34031849624327	3.76449439652224	-0.314166975013983	-0.758451632379257	2.41929943599799	0.0640782549311611	-0.586195439305502	4.39782809268308	-0.338101531540875	-0.639717389839803	1.89011116424699	-0.133689300661928	0.584021036993065	0.553998928585957	0.459178965102871
84056	KATNAL1	-0.0413406681325907	0.653017267041574	0.962258120742352	-0.260557850519704	-0.282684335349622	-0.198242281452038	-0.322899949448718	-0.604530700717179	-0.59803627076206	-0.29378499850092	-0.42373292251868	0.554068482241965	0.389017733595026	0.176699997607478	-0.149527161688793	0.187296136459115	0.571757172231822	0.580407276407497	0.417681155973041
200150	PLD5	1.32047771829659	1.34870625898602	0.575119731175372	0.1630606339514	0.8194108122864	1.16281798533232	0.0873847776909248	0.86712197573316	1.72007472919866	0.205419731614673	0.441453616954918	0.748942966273454	0.558471138906985	1.69164868258804	0.173050963052561	-0.0480028576327626	-0.0764385291407749	0.99272580523238	0.586472888408883
57217	TTC7A	0.664185415908861	-0.0938835508567174	0.142453324427224	0.710894957056198	0.170014415746015	0.379820860237647	0.446615466868137	0.181470821105254	0.444797248837656	-0.339983907535729	0.127180719319513	0.233890742730765	0.356054051586547	1.23766399278656	0.347621428694384	0.639278520264652	0.676470124234001	0.0567449596994599	-0.771432477894444
84081	CCDC55	0.473443514051162	0.257342231577718	0.414641631861144	-0.308743289616357	0.0684332493099843	0.306641079974672	0.715685813649282	0.113158515459179	-0.0103257501738807	0.80175951800593	0.981825085797327	0.579322826773024	0.467933670991215	1.20061922283106	0.666596074771699	-0.0426957268232926	0.677406635660659	0.912908636891377	0.913724328967573
7430	EZR	1.48569449775433	-0.413612059504007	0.520306281280774	-0.371584458972267	1.51177291702138	1.66977096401005	0.508244510083668	0.791411889918036	2.18469534701722	0.56727040368088	-0.719656986312543	-0.690359020951491	0.477332140219311	0.00603610021329765	0.504508879123254	0.99850890246031	1.6146875041358	-1.35593826173760	-1.31680977647183
4609	MYC	-1.62397475791388	-4.00456284414871	-1.50817219765794	-2.47813854864461	-1.06112116562041	-0.443897560341221	-1.39173143246919	-0.807598023385685	-1.17710290259483	-1.27846215595789	-1.93072483827455	-1.64372817750997	-2.55470495077254	-1.05895079310482	-2.40037322310674	-0.992312372381605	-1.18182294281821	-2.22190970322205	-1.31898618109245
7249	TSC2	0.167711738515262	0.0147223404019019	0.832267077809933	0.0579055424420826	0.382200073519427	-0.522082299248665	0.798000087691099	1.55101471226955	3.51499421418046	-0.159213609363543	0.885639771111854	-0.127519431855728	0.976211182213032	1.13219645843044	-0.246584060977131	0.80287601060879	-0.330919149786102	0.261439305235838	0.0366234354823843
7220	TRPC1	0.157795125684900	-0.39152039867252	0.37740826371233	1.07593090402805	-0.036485993382962	0.384555021266200	-0.367197910660817	0.0889160992140064	-0.309914163471153	-0.17974262697868	0.131500282143545	-0.130984127884203	-0.415457015693647	-0.959289702128504	-0.189681376788769	-0.60227530732365	0.211855203813644	0.160399823824011	0.338876346086044
1445	CSK	0.0448412040047475	-1.32052122077198	-0.119888708114173	0.927158458199993	-0.162999311551829	-0.38966468901643	0.202385560777580	0.219545092725997	-0.299856056766291	-0.744273631245591	-1.14438292771795	-0.138577919554538	-0.311229656712516	-0.12674717643873	-0.54352694301913	-0.137062604073397	1.20356633342666	-0.937808176142723	-0.47659969712453
6427		-0.74865365018945	-0.573135176798307	-0.63923694133318	-0.60161020676556	-0.371094338898125	-0.121635582887934	0.353483120841022	-0.483751175480082	0.345855672840493	-0.360249862403084	-1.18426818531428	-1.11809306251599	-0.490913373174618	0.749575455541838	-0.360065960850533	0.185137637560468	-0.259736126408810	-0.517323234505188	-0.510947285793037
6548	SLC9A1	0.303458761565807	0.636633999806983	0.235605560291005	-0.0928315268936869	-0.0626542646731722	0.580538785084423	0.0587390569576294	-0.756349054501712	2.62694111006763	0.0812231074912327	1.14656442847786	-0.131339248714273	-0.525764832218402	0.150104724668648	-0.322374339815044	-0.539367542156334	0.102684082174626	-0.314150190431628	-0.35573792718606
5521	PPP2R2B	0.201685593565676	1.03360468933655	-0.0260391260959730	0.305834099430826	0.298779529110144	-0.00558615001580354	-0.279706424156439	-1.66307823197355	0.669728852361644	-0.751952549692778	0.446996029628393	-0.130930585808510	0.263245857960583	-0.1699429720152	0.210088085855104	-0.195622292440389	0.0612665255338487	-0.807058064869839	0.0416080020096586
22795	NID2	1.65331856382057	0.00433133937255679	1.75697439046391	-0.182842212967963	0.704542964330744	1.25577369977795	0.0220302769988704	0.929888230742084	2.47521338775310	1.02185574102698	1.00357181624626	0.307479760646323	0.146722130803763	1.07802772894784	1.259674166145	0.115930365025214	0.914834279590432	0.877855823558735	1.64551692354574
3151	HMGN2	-1.45250714444755	-2.13701426023097	-1.55646370404698	-1.36475697856195	-1.57315289655745	-1.40555909409786	-0.429770968199714	-1.43867823237559	-1.81861064793705	-0.967481717532148	-0.968518287883515	-2.04645403906747	-1.25366579996227	1.60098868846277	-0.754394402978319	0.281174250831863	-1.28125231214713	-0.722781904673414	-1.35386235864837
2315	MLANA	-2.08413154763895	-2.02742614226683	-1.13329752547531	-2.03115246706341	-3.62661689721793	-2.97693270480680	-3.19266933438803	-3.10056338404313	-2.65262414571784	-3.06531730569268	-2.74279956309206	-2.12399873420531	-2.57832364566431	-2.18150362013879	-1.22937263396622	-1.46718140288003	-1.31067984408202	-2.13688654729060	-2.0755053394356
6919	TCEA2	0.657997938847279	2.26132243759397	0.600789978328523	0.533502040212962	0.540940023960089	0.796193174751302	0.857968903075668	-0.363362193563202	1.0688430654173	1.06856960740245	0.142580495989766	0.300617212498477	0.730858224932153	0.576659162284734	0.436140281638079	1.30423699004931	-0.153116795291558	0.553619275752503	1.54284758472305
3176	HNMT	-0.122602479373150	-0.282336838468216	0.191767991707842	0.380402964154611	0.877983057101346	0.578416687870762	0.426483435916304	0.0253205507902341	0.595366737153809	0.977108558628197	0.47872492108189	-0.384232132019222	-0.116061812801220	-0.760608948917617	-0.343997325266232	0.39653602751868	0.097805678108389	1.26638143634707	1.41864320972523
1264	CNN1	-0.488419618592103	-0.126513648201174	1.47821204794717	-0.340832845273549	0.842862294907763	0.937856481724963	0.151654592355195	-0.209570600256080	1.24342594559350	3.10234508556538	1.12344782052085	-0.198319515928079	-0.593011962365344	-0.477566534258205	-0.80782591779167	0.932898820268542	3.05179057367437	3.09393144605509	3.27284838787548
3235	HOXD9	-0.53513071744768	-0.222272486969039	-0.434220920664206	-0.821209279514172	-0.0785899756268233	0.406983853150999	-0.435530941883595	-1.84343717407473	-1.15138462899559	-0.036774665437433	-0.0579978726385248	-0.378412381013229	-0.456797691511697	0.269221753264802	-0.122568218957585	-1.10196062045780	-0.327794286350565	-0.271045416495711	2.06190431396615
2669	GEM	1.32249046762503	-0.326223457233067	1.55781849422913	-0.0226601521249875	1.51682915901271	1.54462348099323	1.42816293605969	-0.138761081008374	0.507695485823409	0.874396203681565	0.272755262302162	-0.144940453836943	0.296255754184928	0.678082656319182	0.200034503733576	0.728679419716446	0.748584812812367	1.31618246109907	2.98268152951553
79171	RBM42	1.36281791054501	-0.298786291315953	0.137277336465603	0.139180622316146	-0.341018640084749	0.337756723010578	0.196907513122533	0.323778497727127	0.848225802823594	-0.0121612304178440	-0.000436415599076499	-0.550006466643802	-0.524385259827963	0.37353447952337	-0.346407507069777	0.300132725422478	-0.510737458112913	-0.606181462104705	0.673553623820157
9037	SEMA5A	-0.276733835346349	-0.76500303433055	0.289398186814549	-0.526275939997114	0.0936740230864098	-0.510496186636548	-1.02431394456277	0.144593730550822	-1.66443417515798	-0.482329128886042	-1.35553710698533	1.36401015670886	-1.25184520634212	-0.969962572885956	-0.917458229836145	-0.966576867842937	1.38518773636129	-0.538813935720741	-1.06219667960163
10223	GPA33	-0.353633776578058	-0.192398989880367	0.0409054072202565	-0.486788782934929	-0.333552199683134	0.0196186707262172	-0.279140132948093	1.03543705308145	1.02848819707958	1.37888678709566	-0.105708072772527	0.225120599141617	0.165368639571663	0.0343795338003094	-0.627894375283157	-0.364210939536134	-0.462157263707040	1.02919629353561	2.56179110635406
27044	SND1	0.00339587236360475	-0.757157618375785	-0.58373402495766	-0.0885208029892512	-0.148243786042044	-0.75948390341111	-0.991204800850522	-1.31598075566203	-0.652686901314045	-0.404491626967226	-0.122010479500007	0.342063610185973	0.120653451974122	-0.151349261280458	-0.0960874791709744	-0.609348578334144	-0.478188630597394	-0.803677104321764	-0.0673808295544033
1742	DLG4	0.159836578844522	0.647506075235683	0.297179833286313	1.64091481377299	1.38744641667065	-0.044570347772676	0.0821555173305102	0.307198285475807	0.569378187596739	0.425779542796244	0.187309796898436	0.615733133078004	0.212782583189524	0.362731493292699	1.03451216720667	0.187558298438262	-0.258163689503134	-0.249888104014169	-0.0197505626132407
5264	PHYH	1.87134350996081	0.484065405788238	1.87563044035068	2.96013101468558	1.62406029173264	0.182475131688636	0.589876739329606	0.687358277054507	0.285535852981770	0.385900655078837	1.04253282562936	3.52013377561974	1.00883546341436	-0.0741487746856827	0.897484152921037	-0.00849171779866802	0.899248841386822	1.06523704307146	0.720188485301224
3998	LMAN1	-1.55967613070023	-1.83589288334628	-0.822631784046725	-0.632112956660757	-1.00139415191859	-1.34174369354731	-2.17078387200814	-0.58119078623094	-2.10759232182423	-0.178020680412721	-0.0515694750205125	-1.47080732775141	-1.47092261922086	-1.39817044664119	-0.308594534209014	-1.41467408523216	-1.58229078009157	-1.73756301704725	-1.40894062722466
5860	QDPR	0.236033033037816	1.88196106924594	0.187000703563540	1.52427613112151	-0.289348901391325	-0.373547629428074	0.0281806076522107	0.107219786194726	-1.33064669865202	-0.826475856758636	0.108581515404101	-0.247189897893100	-0.602604008767083	-0.531885478154635	-0.870282346588527	1.02249397374904	-1.16465583202508	-0.951073544281067	-0.158084370144877
2073	ERCC5	-0.198677248747953	-0.111569795884475	-0.203933225305687	-0.336229302391942	-0.313171716530379	-0.0164742343323377	1.21259471493987	-0.193829265342222	0.352396584131223	0.0515140104032103	0.533754984403311	-0.16112953807265	0.229677267514579	0.797344812536612	0.513062905291956	0.724708708444406	0.00183410873639455	0.180898181795717	-0.569416406073794
1559	CYP2C9	0.237367819664301	-0.844150626118052	-0.596659693286122	4.06264302548821	-0.267449515752594	0.481350901269101	-0.775655086365144	0.082855834109888	-1.81767182133837	-0.888249451912674	-0.636853476616477	0.158946528442596	-0.135227833682201	1.77738888461023	-0.219368161222961	-0.726107822178992	0.926335875434485	-0.331084470581434	-0.150188856591373
1441	CSF3R	0.22901830079847	-0.352354945870018	0.356712325575666	1.39857607363697	-0.329568952697708	1.2289496357099	0.68967579999105	1.11639381143806	3.97728921993405	-0.646337565027727	-0.525450140847699	-0.354390901875133	-0.82530317991023	0.0944959564873508	-0.541452422080614	0.156957180816	-0.349302701701473	-0.123588539688254	-2.64858943474762
1286	COL4A4	0.297254080964792	0.0557495004329421	-0.00219386988062285	0.104682902280253	0.307730028069719	0.530907748021907	0.495988217312755	-0.0436004291062346	-1.50948644775021	1.64242584086569	0.301716151867382	0.186875696876154	0.467135862391299	1.57843213590378	-0.00707605396015167	0.439972463430063	0.00825136365068072	0.360265021274161	-0.0103659666926500
1404	HAPLN1	-0.381652671914682	-0.335170991029319	-0.097429157066625	-0.373408515219397	-0.77845688380531	-0.406705121403794	-0.581095284019508	0.112762453237278	1.66071582546950	-0.313241021337062	0.601967771292562	-0.352418304045134	-0.686453615709108	-0.73285640256644	-0.196508007109832	-1.34375162162279	-0.385047095030080	-0.554670795217423	-0.423718914782786
4953	ODC1	-0.91137288908226	-2.78509929843351	-1.61007431007401	-1.54012166260511	-1.33744485046067	-0.841641147625818	-1.01571901010972	-1.27221839907605	-2.78796167955456	-0.0203156070985498	-2.90731367184682	-1.31296327224114	-0.391877757913053	-1.28080761289202	-1.69004563320741	-0.394423929588670	-1.20512207631501	-1.65441957454192	-1.58726342429433
4686	NCBP1	-0.66657547836119	-0.933473844399171	-0.699144814037737	-0.640204966765045	-0.97885979678366	-1.30527371306562	-0.456546685380633	-0.0607548083000573	-0.554661322848175	-0.954222642536415	-0.991403188674757	-0.85745668344052	-0.651029350151116	-0.520511365191023	-0.728625451352342	-0.242251831547647	-1.00560287608456	-0.918489169662465	-1.08278321480003
4627	MYH9	0.083498391115404	-1.27277626698085	0.155505595167987	0.0224437552003815	0.979373019954229	1.04085622587787	0.76317593406474	0.791378875690417	1.51726839143157	-0.0443752653925331	-0.318284333932015	-0.344568089500985	-0.575659502847056	0.551242931093037	-0.475789226928916	0.350569564227157	-0.0952667241817503	1.29055575003995	1.35342729072468
4582	MUC1	0.146528149610160	-0.0679014923840367	0.000491297625563851	0.244259988823638	2.52899522303924	1.46385781467203	0.158842895080859	2.63352674907702	-0.623830971447226	-0.176000658004107	0.509510019088629	0.0303040538474001	0.42127477753746	0.0470499657215743	0.129792512426793	0.647998688257838	0.354172486175405	-0.0539075504520616	0.601704729628784
4015	LOX	-0.90848338712241	-2.02055144110497	-1.38546173302199	-1.57237744676102	-0.144233327751768	0.0317013068242365	0.634024946486329	-1.22172651483622	-1.18091014427691	-1.25887719449703	-1.28559852548849	-2.11004638876788	-0.90281289521702	-0.0309734217588670	-1.97025142793634	0.205060816119719	-2.08560637086233	-1.69856282104209	-0.878613423350008
3953	LEPR	0.503144299921904	-0.666896467976875	0.269522343665740	-0.218952766399506	0.842252334041842	0.518282591724363	-0.152047869863115	0.643462952893838	1.12297756904363	0.346051634373909	0.309066382495125	-0.0154381776084644	0.201127878852288	-0.558741841557197	0.567224833207179	0.0730409872471626	1.16595011656936	1.08894190391994	0.796508151264716
3728	JUP	-0.123282431332647	-0.986679920179768	0.359892957776142	-0.290774696208487	1.84589066887075	1.39664571305274	-0.238123230234961	0.605269778473232	1.34934489498083	0.349860137382144	0.529544547431944	-0.69996513912941	-0.226519774414322	0.228264111365527	0.0931608105120478	0.178942636189669	0.868207535388486	0.243776136619467	1.19621777383399
3601	IL15RA	0.540999209289886	-0.911363728639294	-0.344222388074471	0.81211274139142	-0.0456853184310683	1.12635450971271	0.298848334363008	1.5699278423403	0.880200090725584	0.860534957117689	1.4737811082722	0.529918151756849	0.454692335568811	2.59099813394109	-0.46427649659493	2.1536148458392	2.89811065390808	0.482003513256107	2.59957743499277
8372	HYAL3	-0.769494007573227	0.00550068291737965	-0.396594419220598	-0.166311460586737	0.0812653019920325	-0.35631300175095	-0.525065165932712	0.621542395619424	-1.47047709712535	-0.916498606940292	-0.753526410703998	-0.049290035667092	-0.359566414131692	-1.00377395421629	-0.874322686141209	-1.48837297042461	-0.373402187307842	-0.493146972294005	0.195770902498565
7158	TP53BP1	-0.141755304669788	0.0850009304726537	-0.419718482869911	-0.933125139045133	-0.26140461630682	-0.676507468016599	-0.169001327956082	0.0263350201030604	0.18297996802829	-0.26185198578719	-0.471293409510139	-0.371440068384987	0.323270792758208	-0.119704045254283	0.102889896936692	-0.292946902207094	-0.405403006557319	-0.398020736521039	-0.510354193084981
283846		-0.0656192214972185	0.44449286185631	-0.0133191517399458	0.0188442723812023	-0.159567236346771	0.267375984564543	1.77105374580507	-0.560069363468163	-0.167950025272602	0.196298599651199	0.0262653026263337	-0.00786241214713505	0.812028881154783	1.36864506443639	0.29469285058904	1.32995362320790	0.0721097027451115	-0.318439101534305	0.361982793240182
10238	WDR68	-1.38866573389514	-0.800591798591759	-0.663464020312012	-1.02635187309155	-0.388146882429031	-0.750289347978635	-0.0875601181886356	-0.849437479670515	-0.463126388794149	-0.553071045530152	-0.886822088453883	-1.26574334498707	-0.82847652837726	0.534698287144617	-0.307694584564835	-0.374447819456020	-0.85395354257373	-1.00400464109746	-1.00822676526737
10519	CIB1	0.156377949485519	-1.4447546473142	-0.170392162566501	0.515977848085177	0.165482923336576	-0.55234122298703	-0.229653526058358	0.727476127651843	-1.59273606992854	-0.275692828427341	-0.833023851696692	-0.756658214663483	0.290849950777277	-0.66838148544551	-0.68840400454904	-0.407784739995924	-0.440497028001553	-1.31384112990101	-1.12033418307435
4855	NOTCH4	1.39522187282155	1.38364095610714	1.23612521406233	1.00366719892203	1.62184400607911	2.32844517131937	0.919116697936043	0.757264147670677	3.58572858865924	0.172549888108266	0.172187310913013	1.64194969277751	0.808710347257944	1.42537266048915	0.879683688532952	0.73707009788934	0.839881985805206	1.42532803625598	1.04122191398543
10313	RTN3	-1.01887637070689	1.89659439773782	-1.47012770383100	-1.21867670470169	-0.874304253858624	-1.0795051681383	-1.71178563757506	-0.491823286990431	-0.48661211262146	-1.32283056403468	0.284010675113897	-1.05840995042300	-0.928385292483741	-1.15709193825065	0.247411031152752	-1.41524231670675	-0.994254465926307	-0.646523821004221	-1.29206406045437
2071	ERCC3	-0.0754931115696824	0.350323371214741	-0.161126033040101	0.302975913111232	-0.144239664887025	-0.0170305258796779	0.693659677169768	0.131347398024686	0.176856249480290	-0.211017015797605	-0.194822934257902	-0.524562734819838	0.413552547333222	0.270044523911217	-0.75314294895722	0.0531674744790344	-0.313632573807136	-0.0984903303399628	-0.246771009102616
1675	CFD	0.183305519777727	0.193652137279618	0.626023050221348	0.598953255829895	0.716501618018625	-0.0135601007061599	0.420224762615907	1.01767677766900	0.729428563779848	-0.137001170951101	0.315176344097227	0.532865984237848	0.095239099776969	0.155576819092106	-0.0961315402725307	0.419735086135001	0.720932997514462	-0.272851057733743	0.382434017445999
717	C2	0.158141654439964	-1.63961652851788	-0.581614310256432	3.82862410514011	-0.768068313037709	1.40483927712546	0.46537958344814	-1.09496158940038	1.98899055965363	-0.708228987061266	-1.56462157829573	-1.39618519939246	-1.53484900386346	-0.970412122727103	-1.18752445685642	-0.426612844655545	-0.656422133440383	-1.34414375455723	-1.16876768413601
1439	CSF2RB	0.692029311243438	-0.500399500827578	0.397142139087107	0.617521246825012	-0.553489092774234	1.07574670556507	4.28316072016651	0.248344891327374	1.45994380945059	-0.119324033766486	-0.132749654886394	0.141063801057315	0.708972925715618	1.6014308790556	-0.310595273912187	3.76049580158780	-0.278920116829516	-0.599344141491167	-0.197727515603001
1512	CTSH	1.22581113796018	-0.145670746050509	0.86900398423682	1.36634528142317	2.18327369679521	1.95457542500327	1.22970564010306	2.51919567944195	0.104900670389129	1.09845661836402	0.936997894082448	-0.193166821801197	0.404027834144356	0.101103815076003	-0.612304605080718	1.54663327559304	0.073086414228689	-0.0104808014136969	0.355025281191629
1373	CPS1	-0.309684587657739	-0.209060848071971	-0.426814418146033	2.45857660078247	0.538031440135517	-0.118382899882642	-0.148563468410373	-0.343113599479464	-0.405254596071272	-0.0753165033662772	0.244258253791325	-0.674015354638296	-0.303788139053498	0.122129575772365	-0.469559913049561	0.0599390165545529	-0.641316026256766	-0.834893447879552	-0.565966177931644
969	CD69	0.502712181232416	-0.635972020360408	0.200132719327624	0.437895277532842	0.337560781025791	1.64249724856705	1.63013440455408	0.383885550349696	0.94780314016651	0.472215555956813	0.0150024475197998	-0.912822228060694	-0.320864276154944	2.57294550326558	-0.132075046083169	1.90618874101507	-0.361780811468201	-0.526116002117527	-0.200668651165828
114987	WDR31	0.917666824782745	0.657085116546673	0.655907325496353	0.321505888289851	-0.190218790096912	0.757397393997155	-0.205779274088137	0.081384995438499	-2.65922166080665	1.17191493572809	2.02350130168491	0.886885272506992	0.616024098330074	0.469161070650627	0.513624580924954	-0.837861147860162	-0.245359960982506	0.137285568938796	0.774716258726614
55033	FKBP14	-1.02124277395589	-1.01600448430395	-0.750514213873933	-1.31021572429896	-0.953388499869437	-1.04834857387875	-0.968536970944822	-0.401951946827193	-1.94552474288905	-0.105117614709233	-0.534685417822964	-0.92549198273684	-1.43851543567727	-1.11153069712513	-1.05270776149751	-1.40407176077729	-0.821828225186949	-0.754970185178115	-0.516725695042818
55508	SLC35E3	-0.217547465688005	0.124462722945119	-0.364234329849694	-0.337051998140489	-0.537398645503588	-0.0889427056196323	0.0914966188843838	-1.71758868953964	-0.678775295942684	0.5201175603542	0.800374459841669	-0.109545135225789	-0.395774341639307	0.697119275362893	-0.412399537053045	0.0208753913548004	-0.112077595425811	-0.264604827596679	-0.204420271492525
5930	RBBP6	-0.0419172276613929	-0.247338979310115	-0.239515013590965	-0.466923855556134	-0.376659893004827	-0.228297845527210	0.300198899696079	-0.279165489274653	0.378352373617032	-0.047321914841844	-0.0733387527570449	-0.138593484371636	0.109634589514673	0.465130912834236	-0.226698195726721	0.162611683675141	-0.0619220849455731	0.215780897908539	-0.3026727725926
9379	NRXN2	-1.17484914176552	-0.216503426836563	1.3954781114236	-1.65859341883632	-0.590823273103714	-0.473014543832015	-1.36099572777838	-0.64502796881923	-2.24245885051077	-0.737256454997107	-0.362032081724600	-0.155254268179888	1.99263755368375	-1.77734677414165	-0.478370329908495	-1.46382558329105	-0.717427185049919	-0.171798898664229	-0.273679819315963
94107	TMEM203	-0.356557186138104	0.190407960083178	0.0350493327513013	0.353892627720598	0.618567585711573	-0.5045513948529	-0.206854903513041	-0.659379983482253	0.421942651451016	-0.298626273120157	-0.66863214910873	0.0084487684610669	-0.320480131802515	0.687584478165772	0.121399406318691	-0.321156696621091	-0.105417190477498	0.00796448158475276	1.09850804801411
159090	FAM122B	-0.573336590398873	-0.626405754361489	-0.810545353693276	-0.7494408462511	-0.524559381280159	-1.05116574554866	-0.251960926366268	-0.0988312449892655	-0.88443621089075	-0.675923696338297	-0.597985371669818	-0.958585118536855	-0.378823206850175	-0.116663246940630	-0.124029093150836	-0.556097217233278	-0.818375176901698	-0.480880621835679	-0.850833089618965
114789	SLC25A25	-0.392144451271882	-0.813872579251996	-0.498143539286096	-0.0390780786290976	0.0365895089586674	-0.718300237596112	-0.0427495284649386	0.122501264268462	-1.78224864840173	-1.1095906045151	-0.971036021315915	-0.132261743271165	-0.994453630122859	0.0929030516793756	-0.106846155614026	0.156781865126288	-0.342188925776284	-0.548083357194193	-5.36897158653995
8481	OFD1	-1.16242880403196	-0.432287991649879	-0.501821821332276	-1.20755945273004	0.116307371837079	0.0148987365911527	1.22244388832173	0.228826470125033	0.281778126244962	0.371672272698014	0.750210197294992	-0.909086985745078	0.432043772698266	0.876834577350577	0.519147963849814	0.661889281007092	-0.101327971125120	0.694842906982835	-0.0992149027561105
283742	FAM98B	-0.247085700939594	0.332785019769377	-0.301175169679952	-0.235279501962667	0.165574894898151	-0.329503098871739	-0.235210559693053	0.240697434438872	-0.0168970262186117	0.147118755182681	-0.115052252557106	-0.640747282130657	0.183746625703999	0.474682847429097	0.284441115400628	-0.524138311187887	0.0175322208696486	0.56884344001916	0.462401225905908
4673		-0.897478064383813	-1.2823250054069	-1.50989422146762	-3.52214758194621	-1.92417412359216	-1.05714175182993	-0.23020142070401	-1.32698579958526	-1.59998866157213	-1.01780362105536	-1.09356866324649	-1.05752870716539	-0.984701906198835	-0.791757145067	-1.25523580147496	-0.106632700618200	-1.38343274375932	-0.443825237705984	0.613959929404909
2309	FOXO3	0.124273528444286	0.565894661142493	0.732599344748448	0.523229894130341	0.44640558967082	0.807693364933714	0.457024155783336	0.629782850081851	0.488009279160551	0.214890634815683	1.06113393157916	0.86125256706585	0.34592034280077	0.0946002959508982	0.77419907675113	0.464331171765344	0.59038783932505	0.912322968026251	0.399243893550299
64240	ABCG5	0.242086924550804	-0.835723575014383	0.0111363306733425	1.42064402901417	-0.563454544822942	-0.671105014097623	-0.938171174836564	0.497108299843495	1.72007472919866	-1.19499834166371	-0.678727352616051	-0.455602126660288	-1.02915640329194	-1.11017279409667	-0.605606995219078	-0.799352973217884	-0.776349936932675	-0.442057963106419	-1.62062373677345
22890	ZBTB1	-0.312622495909954	0.0408117946874493	0.0959545035724182	-0.707056607652357	-0.350230364284737	0.362835563290894	1.06206551638166	0.596929853228935	0.364320589315711	0.901950113403713	1.36000964973761	-0.192024945949891	0.0408646507562825	1.26642529983435	0.782326534909315	0.844454417843726	-0.147980570519638	0.673999729701824	0.493548065858159
9655	SOCS5	0.0151098163626066	0.144140912039001	0.00710636322418636	-0.417514895111562	0.124810483090427	-0.594725155604478	-0.375754306014712	-0.484873509952560	0.0260141583973675	-0.428628298844947	0.427391853202785	-0.304652046168649	-0.076306381659233	-0.239839900553137	0.197106127740814	-0.335850401421707	0.414724592614014	0.844035022773104	0.65191421125174
55664	CDC37L1	0.662971470470307	0.447036842732441	1.32660498853202	1.54257587271065	0.95246014017344	0.00895492835699005	0.114808980695836	0.565245088656309	-0.151021236660737	0.399789420777383	0.714798306304904	1.70874479425130	0.537502645018824	0.529560111159492	0.151071635155366	0.00256121776080573	0.333538580933304	0.274053056092624	0.061312108177967
258010	SVIP	-0.409458192387272	0.98546186165495	-0.252704746979334	-0.723388919826967	0.250666453054721	-0.711996827899503	-0.0161891194844255	0.184551090407695	-1.66657989195320	0.537293019848029	0.904623669641692	-0.673268411532544	0.474037574906468	-0.390378540434546	0.75857731483777	-0.386864992135535	-0.223460726066834	-0.287089430256466	-1.01910845763948
389834	LOC389834	-0.363107616580086	-0.264449604307745	0.403970752852883	-0.795472398557995	-1.11388501295287	-0.244241689291407	0.783094408035931	-1.63635025906100	-0.6729834842542	0.611590938239888	-0.0893835474278137	-0.55423347300344	-0.218066951151024	0.303668306535215	-0.0531781396211752	0.917611455873759	-0.266057169984012	-0.19202194702435	-2.36904565731323
7402	UTRN	0.468880363989626	-0.0987098168602964	0.721336307923227	-0.091686497452936	0.786784910955967	1.37921392072902	1.35895488070583	0.89452939867419	1.69351151560195	1.34422621298894	0.688296705035725	0.471758390000479	0.592902251838142	0.755843310089806	1.91502812079550	0.789748043377377	0.371820536244193	1.27216346657060	0.884571638974552
55125	CEP192	-0.606644642509659	0.18525960121799	-0.0108054204168169	-0.620154197223294	-0.835427729539249	0.071186223226786	0.962110547790447	-0.205066703829350	-0.621541774726063	0.95135551154494	0.426842775947640	-0.663342973401263	0.326106421313597	0.978378444244481	0.629341264813033	0.64435309172951	-0.347422043589433	0.247718559576051	0.395622426493824
388335	LOC388335	0.975394773345417	0.597689000781658	0.614048137613277	1.70536075541665	0.613999218183440	0.571327530052232	0.753534533521713	0.0343729577962743	0.448674606777827	2.20068045056514	1.41953801228923	0.650151603661386	0.74702912629156	1.71505562796023	1.55992916978842	0.40209629105826	0.94986199726299	0.892583643550427	1.26327990609345
56886	UGCGL1	-0.874222945698778	-1.17441710399607	-0.939201352513067	-1.60213334605937	-1.03381700454826	-0.889456872745425	0.434695008370762	-0.396071812807458	-0.806894764057614	-0.801479804235388	-0.890940777373363	-0.149909039978128	-1.0580390818072	-0.0136674276544941	-0.269692454835184	0.912783447627945	-1.32921210571295	-1.47899083752693	-2.25196648145611
3985	LIMK2	0.452604810223894	-0.392100882017936	-0.0720127139975859	-0.382808712703547	-0.682684805623622	0.231956071493365	0.430436262223504	-0.47944085108707	-1.07968126534715	0.347226620869821	0.555377993181844	0.138591311085451	-0.0440385110462153	0.612079641142516	0.371453745249361	0.511113383621818	-0.286683755260717	0.135547965776835	0.338397691978672
3570	IL6R	0.400867023182731	-0.080191161563954	0.00475241586838674	0.94197408880344	0.455478725598613	0.529044199602974	1.47032514120263	-0.413488131500981	0.950627235963565	-0.364506257975459	-0.308043345603317	1.57336973935834	0.138396373547646	0.622179648634965	-0.433252521107077	1.16765627188326	0.082966324335842	0.296356429882972	0.216874151480145
27245	AHDC1	0.676630992318807	1.29853317256801	0.228016934881324	0.225557849658849	0.292362269688585	0.72700287290799	-0.26260476764573	0.307439832137982	0.929904479960566	0.347768327506824	-0.0327135283549578	1.12484815451876	0.472090012458443	1.10757330302505	0.567178925352509	0.0396225148644146	0.939561786542108	1.12174575048656	1.10880664822555
59277	NTN4	0.798784344289505	0.689035197399078	2.22243148910411	0.510991216148098	3.48896922374189	1.78976222642571	-1.47781259147961	1.5077492407105	0.076695837452796	1.63558163214608	0.413340653220968	-0.0425155612455739	-0.0763661365248723	-0.324087877153316	-0.445036248135638	-0.416799146015032	0.662778745257470	0.633499255521916	1.25975383118119
55180	LINS1	-0.583611876871431	-0.684103708639498	-0.781788684225944	-0.86005042433683	-0.715797857168759	-0.592992393874634	1.54811839416026	-1.13289534363108	-1.14286883141682	-0.112232955472359	-0.0739343154815258	-0.387592199525537	-0.00717054172294139	0.575009935846954	0.384947123350854	0.896306412150601	-0.646287307915932	-0.371903227251426	-0.552341007591489
64431	ACTR6	-0.0245426197878950	0.49545582182706	0.216551217619270	-0.337894220326863	-0.116354670681692	-0.420882055559143	-0.207880185463516	-0.304833206602036	-0.182638327228222	0.269986040104336	0.258134369440399	0.128184474574629	-0.113755254789898	0.200261570758433	-0.0976695609364884	0.478614734431001	-0.136684181682085	0.117448606152251	-0.0716159937268899
54675	CRLS1	0.0153698639800479	-0.501531708028424	0.334236214447013	0.584397527069568	0.232970235866099	-0.0830851640739606	0.240754201060835	-0.254417693560837	-0.69400580049524	-0.197385598045514	-0.272034770794619	0.480627505728829	0.296969512844534	0.219755417640387	-0.193145423516528	0.119989142839313	-0.467243048996326	-0.50211433220137	-0.406794139363216
257000	PLAC2	-0.161390252638269	1.27867422763169	0.185483988906987	-0.279620763626045	0.213676956588255	1.39655985753393	-1.11780380125038	-0.308759451383562	4.65075822817624	1.86067724479186	0.115446398484558	-0.0350971250166856	0.0646390239641461	-0.529756576379956	-0.643693816186584	-0.487598811535598	1.59988991169395	0.174324731043134	-1.63091735581632
1911	PHC1	-0.98971554165716	-0.786316292761805	0.00974873724540325	0.315249627970284	-0.132168517423225	-0.594028958334136	-0.523887745667308	0.212061302662824	-0.450040415060616	-0.864590933904615	-1.14698317396515	2.20264366850789	-0.150475426887662	0.996014376768475	-0.0394690073374134	-1.00228183777392	1.44976469715867	0.047061044795219	-0.0371678149189524
2913	GRM3	0.131628981686017	1.59099965128978	0.535577795171793	0.67279422600259	-0.413628242728378	-0.256385304700796	0.253809887094586	0.456501958953115	-1.07211572578631	-1.27649152285770	-1.14636731048899	0.292918768572425	-0.363613816255502	-0.439296175814527	-0.470581559873894	0.450345880384725	0.42484505010797	-0.270823205602755	-0.31193379116418
29899	GPSM2	-1.35708419760099	0.107369386141701	-0.37743871589277	0.356971542765270	-1.24368920333952	-0.330895489996167	-0.729686796198719	-0.44970456686599	-0.466131445084578	-0.663619971590295	-0.936595595400814	0.46721606995438	-0.355664273730269	-0.410225754809775	-0.259768786387393	-0.230476101390270	-0.338102709558744	-0.286282728046640	-0.0903621559202795
1635	DCTD	0.621789234418806	0.166262554867571	0.118000961560200	1.05343396566187	0.144383834564623	-0.0299890995936851	0.413759732108125	0.372805943154887	-0.309435055454806	-0.305874732264460	0.120152269446907	0.0955753166337134	-0.0148429467050236	0.0314042142865	0.198339450280983	-0.278232333531216	0.200779662400014	-0.202883611756400	0.251588421731785
7005	TEAD3	0.279233597367152	-1.05134394327354	0.86331053680202	0.825985361717111	0.00357159447497999	-0.339279454372958	-0.371449225407325	0.703881366785606	0.950352668891754	-0.0972355250975351	-0.582246408411663	0.42201856302186	-0.667684203696037	-0.35286604012489	-0.623846396817075	-0.260611923798704	1.07315409009054	0.49795144319931	0.441988491303651
4969	OGN	1.04991538523106	-0.219676737644361	0.954250080910847	-0.557326572481276	0.174625253125389	0.877692209113635	-0.336038424331797	0.527597966047177	1.82193081560884	2.48180755371966	-0.407547073694119	0.0759499884300585	1.65966100167959	-0.468599170530618	0.0211638066092786	-0.161743133487775	1.13823360323854	3.08673909806341	4.42781554813744
4713	NDUFB7	-0.209242788757907	-0.807652380746906	1.26248818346922	-0.128682533579901	-0.0707715314352165	-1.00468186761327	-0.598592882268217	1.21799761999537	-1.9663717539274	-0.912210472757346	-0.601387228900614	0.141768414556308	-0.987388447595096	-0.530664797595272	-0.576001712201566	-1.53686013222026	1.76637300495137	-0.27697858328879	-0.531343903265058
92400	RBM18	-0.333810735837724	0.255404595067178	-0.0872512761290574	0.54619385379082	-0.249387797755272	-0.279016313795611	1.26392877298977	0.490548578222321	0.503474384576978	0.503448771846771	0.222349663140346	0.321705822050281	-0.236138903778336	-0.418848553996571	0.0791884749522748	0.299958474552491	0.199620469266755	0.0817040138763921	0.279344321475518
55193	PBRM1	-0.552230994078201	-0.438498077102283	-0.272095851284738	-0.391178984998275	-0.508289158448315	-0.569588928827847	0.0374937365079782	0.269234133883355	-0.181298070106983	0.0755015263452268	0.0257783945925495	-0.104732790572201	-0.244323968126726	0.363854427089384	-0.0439042767870425	-0.199751316285733	-0.135300540455952	0.0438707023590058	-0.0731140757870022
57019	CIAPIN1	-0.771577090750217	-0.682246615909981	-0.511887140839804	-0.84172299253922	-0.554619202788207	-1.47084832265426	-0.854357303847541	-0.969912415304772	-1.24845714945423	-1.06954615354708	-1.18134604695722	-0.9772442484338	-0.258181867725484	-0.798059975614237	-0.606401772533871	-0.436788908513173	-0.978055442177237	-1.36522141078164	-1.48095380006751
55902	ACSS2	0.968640326140376	0.676128502492822	0.969217496177737	0.545200285788684	0.965005568559845	1.30540285069173	-0.225565461236074	-0.83141928154854	0.596918886987978	0.179294932679891	1.36614471815654	1.84027362613227	0.732785310683909	-0.732761297232078	-0.0241297963651749	-0.361151041453475	0.499722134128071	0.36355025957674	0.0957552483123414
6783	SULT1E1	2.01431024897133	-0.00896970975240119	-0.60394697282706	-0.26188495518664	-0.0388904521785097	0.146279922177745	-0.0432996005731260	0.734784813173024	-0.768591614572267	-0.396649024071058	-0.389365512181968	-0.217468874158461	-0.0343209308131721	-0.301455032454233	0.0418640685538035	0.542656435385144	-0.371146182215295	-0.408705655499778	0.137286335314920
129642		-0.138980671579242	0.624869921130883	0.0975918966544778	0.852756096250399	0.327788349392706	0.586102719008333	-0.243987825735332	-0.0263765948174657	-0.231119951155812	0.613185370531167	-0.0970313564263597	-0.813403038498485	0.127938084994829	-0.393593947383269	-0.148909293354982	0.713502665253631	1.54820392665289	0.203874438192632	-0.0476576370531665
5139	PDE3A	0.814003303632992	-0.250808290248681	4.51437919616678	-0.270728844473043	1.29899124895170	0.83824276181371	0.0443208501246661	2.43826761292218	3.49149879410872	1.0589429228421	2.07920966588159	0.631604687384498	0.0874229243462677	-1.02532614122478	0.512484532484908	0.143016960318794	3.16567876440150	1.80937267034006	1.93414882753159
10565	ARFGEF1	-0.264319153346035	-0.00938739764344525	-0.267489864708262	-0.542737794813012	0.344436535417081	-0.0646329508688528	-0.00171368942529318	-0.280964611799985	0.114436313737786	0.0267572666186278	0.160631232865837	-0.213290940359934	0.644282587039045	0.586650040784335	0.180926115743183	0.247988370769003	0.137542690497519	-0.114140547960096	-0.218497461204000
11098	PRSS23	-1.38277612812583	-2.28426669087353	-1.19974913171373	-1.77764613679511	-0.667541116658327	-0.598582861298282	-1.32944729408884	-1.05026266581191	0.441533399639144	-0.352706937757923	-1.04202437810994	-1.05818493161439	-0.778386013601802	-2.12165643946917	-1.38196374755930	-1.64989911746081	-1.27550882652955	0.117657677087931	1.08280026758403
203069	R3HCC1	-1.16808439965330	-1.19791129154996	-0.702323223116097	-0.0143755346009410	-0.574591785708877	-1.61469712594157	-1.56907040167924	0.486492460372077	-1.54823072447869	-2.03597901338685	-0.928159476999424	-0.122173134012232	-0.653833757099246	-1.46466474573116	-0.771731697215999	-0.817187763745923	-0.437542164776715	-1.02700059255336	-1.39437753451938
84707	BEX2	0.770322233996288	2.85216102418238	-1.40634184952433	-1.40057328665893	1.01499294425089	-1.02283804585284	-0.764946544937238	0.638702695158154	-1.35478939312561	0.182058374093106	0.175616185376033	-1.33312217487341	1.22766195131479	-0.286158157461939	1.25858650105341	-0.70697886375639	-1.23077894365733	0.0210208342063450	-1.17375586682384
10630	PDPN	-0.422974705206274	-0.76910617723225	0.110310259138141	-0.423274291505992	-0.9642877469098	0.733548594092442	-0.270076314061521	0.21693384173765	1.50105933286786	-0.384972654000263	-0.773637050409859	1.27475204917677	-0.475780827322613	-2.09035294511019	-0.897703331368884	0.107044646373439	0.112503440613273	-0.172527143565570	0.58930493663589
84193	SETD3	0.434972344892272	0.851245994517674	1.12062270072466	0.256142510669339	0.902894221739263	0.533627084191724	0.239922260910847	-0.0139670501360188	0.738495468705037	0.690169979483511	1.17652537363919	1.52284118296268	1.03826658757357	0.197807494556820	0.742820127086284	0.383564200150125	0.438668853573218	0.398640348954382	1.10008870386322
53616	ADAM22	0.553487638323672	1.78116152228362	-0.936346441600521	-0.385723257616316	0.156244587611512	-0.0760288636416715	-0.113249428990451	-0.198280922589299	0.371023553795312	1.25278235112417	0.0810755865900078	0.565841695792933	-0.0413873378401907	0.221424509427130	-0.060907586958373	0.379852792965192	-1.28295973675182	0.546809660170306	0.656891782737123
144438	LOC144438	-0.0975311066771399	-0.858665873905094	-0.343745724337897	-0.752258852757966	-0.120454552054018	-0.205565690370679	0.170220971729675	-0.863658447182443	0.457460468504299	-0.0780413585443904	-0.219625116728734	-0.378502558808611	-0.119433028572056	0.654993626240795	-0.0563604276175968	0.196489770721533	-0.209573108062509	0.197366832567185	-0.269150830960640
79777	ACBD4	-0.268315348261854	0.504122052536321	0.145235241715768	0.845639922862947	0.69884146301896	-0.0335292804852075	0.227299624909568	-0.382730756387729	0.497837662778314	1.18132387616728	0.677688245617785	-0.126206276002710	0.410670116756511	1.03470255610833	0.153071404656825	0.529781620827536	0.0715193554120492	0.470670249696469	1.00506944102728
83853	ROPN1L	-0.109480681981247	0.938902019530756	-0.234942297640393	-0.309508773783112	0.204129170021347	2.88540547844002	0.186623986713225	0.737014158668299	5.33392957339239	2.78848822820131	3.30315204053945	-0.303091334048855	1.13317759036970	3.80422097884762	0.833366675910088	2.59537588301617	2.28640645159740	1.40509866541908	3.31489745452105
387990	UNQ9438	0.180691473864182	1.38360640333406	-0.342197710550866	0.742332817427566	0.319386947614278	0.0877569209094696	0.0792817767988305	0.534389801635762	1.72007472919866	1.79673396646243	1.41742880488767	-0.0753354721165057	0.225832373150638	0.476880546238793	0.247429507679127	0.423165414163385	-0.273626070107228	0.461144887180253	1.54860371124374
57212	KIAA0495	-0.0040402508393695	0.37742884977276	0.319056012764657	0.0533907991380645	0.146447778244158	0.224598972748534	0.99681089779639	-0.162901217930568	0.483086602115733	0.590465276645939	0.475837102038332	0.307741054743100	0.57295160765308	0.612047440815569	0.438534272780795	0.345696763809825	-0.0820245655837775	0.628496920975683	1.80030172534119
132430	PABPC4L	0.749578295822152	-0.363671177646196	0.631530224986882	0.219543450456971	0.235989926569983	0.380102720848297	-0.478150829051504	-1.18008943902842	2.31276502662713	1.19299889257883	1.99571291447127	0.103477771160155	-0.189672509081926	-0.00286442165563081	1.40768088465411	0.116022348862691	0.359581878534469	1.02161568526012	1.82694550443009
123355	LRRC28	0.116762630710335	-1.85323230975784	-1.90360623729290	-1.15819481129420	-1.22160153915038	-1.31308148618538	-0.613034381901399	-0.669306750917271	-0.404003547688894	-0.711467521932456	-0.704566441357623	-2.39642028654082	-0.839491096594932	-0.0940861998049436	0.688736929529227	-0.926695402251459	-1.92949151562481	-1.43372954442876	-1.1775334225228
93183	PIGM	0.0715801408863407	0.9812645918739	-0.187640371722952	0.395463729557561	-0.268197420959242	0.0162522068651672	1.72377950618922	1.32146996676494	1.92487117202900	-0.0662582433093089	1.6115551958301	-0.542574283940627	0.385108480122973	1.09224935066136	0.0564819054421573	0.73780106067158	-0.561006877691177	0.562755437058151	0.642977025743939
1161	ERCC8	-0.611157213061785	-0.058093046807729	-0.0451959174267822	-0.351708952881364	-0.492984260430707	-1.04098996776044	-0.615255881870415	-0.219015447131559	-3.29312850237452	-0.482154823252299	0.071257989278354	-0.347143020582949	-0.344000684093880	-0.472218748089948	-0.0195368688986616	-0.77161905113586	-1.02911928162948	-0.503862353175114	-0.548214212214762
85007	AGXT2L2	0.42182743632702	-0.240659057494122	0.556400674682798	1.43177433206621	0.476728838238398	0.678109348446977	1.28679928028382	0.805593181013634	0.304866962589039	0.438880469692178	0.348720609878573	0.390044238189241	0.41944766748718	1.46196344477257	0.280772441711904	0.605229955323166	-0.0688094364650815	0.487316031970221	0.607312242577331
152137		0.130307062219155	-0.314957049343184	0.395151444507066	0.0620998919243581	0.344396606225003	0.454282544183078	0.670798917174347	0.152598856849944	0.0433688033244036	0.580895080459474	0.539383202731579	-0.028367866600454	0.219544957709988	-0.352417687943131	0.393605485960472	0.203871977409399	0.603264956736562	1.08563024415403	1.04741621687551
8202	NCOA3	-1.22636011985235	-1.50080991732881	-1.13096684830607	-1.58865897113436	-1.74980051132101	-0.734043987731258	0.577223264074366	-1.51901592376516	-0.0739823026378145	-1.02340694887832	-0.557315710068066	-0.638124257031533	-1.10376911860717	0.0577810201996755	-1.15086053311003	0.362573595502944	-0.943603785094921	-0.82306344770192	-0.963480910009562
54899	PXK	-0.499018667954786	0.798933025782785	-0.528794565915176	-0.940864665825062	-0.485847802782987	-0.939802574795398	0.443719062019109	-1.83977823963799	-0.244698726257587	-0.870738282563621	-0.640551836250199	-0.96533918841752	-0.424064659497217	0.281468985771024	0.535508793447234	0.280868930547400	-0.629910377092703	-0.225353032990148	0.307936362167693
79682	MLF1IP	-4.09043832960243	-3.83840814619773	-2.69874731757831	-3.01275755282952	-3.18307137530784	-3.07721317147674	-1.46156273762025	-2.44893071196110	-3.25836514030844	-3.46151305497682	-3.47230692847161	-3.56642337880221	-0.936761142150152	-0.578223913525924	-2.60010679285994	-0.676207017984846	-2.36052862583074	-3.30745213906196	-3.02281469545566
26005	C2CD3	0.253561747253019	-0.258389276924181	0.312741974881444	0.259778084146025	0.68437441897813	-0.550914678757813	-0.146894401452398	0.167086575044860	-0.338183998285436	-0.477293066612554	0.00252430527723238	0.539122542710797	-0.368400075837281	1.28054995896955	0.336134106951678	-0.556473685788756	0.147546777628657	0.203141019508912	-0.264026012282785
51451	LCMT1	0.0211032757058127	0.742069602824602	-0.203008129239518	-0.361298443443783	-0.333809370196086	-0.656539028270084	-0.105598753284572	-0.0991960293593933	-0.390181294607898	-0.486026470263727	-0.341846273850951	0.354662471777776	0.0146772664575898	-0.00625383008095332	-0.056274464135492	-0.0882521584492879	-0.54364290110803	-0.409538401681489	0.189591881604155
23087	TRIM35	0.449974175115073	-0.26869414409032	0.176725235519225	1.22675530017999	0.375701969175378	0.205432916628977	0.842063713828086	0.824617835875892	-1.99896723015718	0.321325086007587	0.630055270912709	0.411823699852759	-0.22929357609077	1.80953491615990	0.000107762891992607	0.861108718491005	0.407136799183387	0.510655107586808	-0.216539848565781
114882	OSBPL8	-0.725161943144826	-0.807680835169591	-0.760204853916636	-1.00390202771060	-0.907133519668095	-0.432409588797165	0.03690406341745	0.43300762571175	-0.146218323732344	-0.797528046888889	-0.444071077117904	-0.655221859575465	-0.519001192842335	0.306550609801509	-0.783597857960686	-0.151921801012983	-0.100541060236957	-0.376085050352932	-0.532356061451955
138199	C9orf41	-0.437815480569863	-0.376888643158703	-0.88155719748218	-0.119305125415922	0.294625403793007	-0.448568482519005	-0.0651970819536172	0.429518672181826	-0.56117320609883	-0.349691166855138	0.453649326899901	-0.744111241892527	-0.0195029093882788	0.728115145521706	0.194729832027377	-0.208691646151694	-0.178361945232853	-0.0413403621624898	-0.771338517804835
53981	CPSF2	-0.265312413790247	-0.662226560664924	-0.88519273467695	-1.68696655161712	-0.293911675007477	-0.455668338123533	0.063876489704701	-1.18565804784509	-0.895759156218252	0.147542373497561	0.146784872693045	0.136027454172458	0.328809925891039	0.128755301766505	-0.347026491631121	0.116171890813103	-0.160744847591067	0.0386609757963347	-0.491635948639486
55270	NUDT15	-0.626267824149746	-0.864640246939963	-0.570750996194963	-0.39088425146106	0.0156951381481462	-0.881871781949118	-0.964923760222385	-1.89569848244128	-1.12486205229665	-0.527919092225894	-0.753845441457882	-0.584691911061077	-0.214920633878723	-0.366506513142359	-0.56430411218728	-1.05440110793769	-0.439167675057726	-0.802488214147135	-0.293264034779946
51109	RDH11	-0.534112674715375	-0.399296789220912	-1.37512111979338	-1.16242538043272	-0.648336052939652	-1.06237426932283	-0.821789111583433	-0.944733185030818	-2.20015669006603	2.71288024622873	-1.09996715651792	-1.60094654831654	-0.389187161547572	-0.691777396109182	-0.308649621582610	-0.95805283673433	-0.813548877889728	-0.502907031017539	-0.986943025480044
28996	HIPK2	0.616317480878554	1.62551320585016	1.1351824359369	1.01262896261869	0.981300442546447	0.227725712554732	0.402755889417917	-0.19810971536272	-0.519013904376763	0.191856004183613	0.678529112790284	1.49945839198164	-0.104838031641059	0.137877268674186	0.312854684449670	-0.253780458363674	-0.149973030220169	-0.342425746542125	-0.554243688690333
7327		0.169287217821275	-0.508198582600718	-0.297365996516427	0.393629636646383	-0.0835528931436814	-0.103015167078969	0.127336397222485	0.116442622975369	-0.942464870454808	-0.308222036576179	-0.47775448912691	0.0345334732747706	-0.341622835611071	0.0766303211792003	-0.503660804115027	-0.225678326987283	-0.0942928229292052	-0.149278650102872	-0.00190707621338113
92140	MTDH	-0.751867539562022	-0.576787207584518	-0.882383899574424	-0.56865824402815	-1.13694397348032	-0.710862127923833	-0.505227816258274	-0.305641309944138	-1.48415623996830	-0.511877968984928	-0.699709655218336	-0.209059773366217	-1.06005678272654	-0.536445135377196	-0.542663749922484	-0.140699526136143	-0.643750440530209	-0.668492893114998	-0.497870711258749
64231	MS4A6A	2.78992193857483	1.07026924427766	2.15551543218575	1.66247000107598	2.42382059216322	2.65263056795758	3.83635665724083	2.51463892440726	5.49302605333096	2.47755095294527	2.65391372156783	1.45275752188027	1.61330547512938	3.24364433710879	1.63663017419737	2.95917612241723	1.39477528991207	1.95824984919012	3.78044516770077
221120	ALKBH3	-0.266806163677619	0.169820432291147	-0.173875728204256	-0.794766500680091	-0.424196226303168	-0.0445534822868031	0.611746488283352	-0.0534222816124896	-0.330087440735142	0.0412048779081099	0.664359095212316	-0.0316779814551564	0.103596360433058	0.181493370834426	0.123219290334521	0.430363776625767	-0.939908902581617	0.0317318572396022	0.0167280881291414
64968	MRPS6	-1.02017739965118	-0.880398005763598	-1.65590520110852	-0.79925036722771	0.669152020213498	-0.828485328108576	-0.548849461298994	-1.11418760921543	0.0950871662256836	-1.04911340159828	-1.20715563745585	-1.10796399741814	-0.713425148553005	-0.8664387728906	1.22021991331730	-0.413076068571195	-0.93312360378699	-0.441084259414091	-1.23933062713883
55331	PHCA	-0.360884781042256	0.311826939029580	-0.689848188301882	-0.343389513531171	-0.777293393220794	0.244142462774066	-0.00387186278217652	-0.210715615489715	0.522510004826771	-0.0523465067034455	-1.08553439558961	-0.931630309614404	-0.00988653969810145	-0.622202023127943	-0.572022261048229	-0.160941260916856	-0.210843873968576	-0.557321368252278	0.438744478729728
10629	TAF6L	-0.3072785925858	0.9987105985953	-0.0384289749964249	-0.0991385588146241	0.609320871023004	0.849248311956433	0.123376725523038	1.06483324755267	-1.42308373404907	0.917664551918984	0.695215419162287	0.614218762005604	0.0476754434798438	1.13638463856026	0.277645440791534	-0.169228157366602	0.134379008621709	0.32678284598522	0.227782214913254
4094	MAF	-1.24106387086307	-1.33820585495106	-1.37648160188245	-1.43922118763988	-0.0741040926305831	-0.4295261176817	0.894621137028315	-2.07984169107713	1.23135124060447	-0.212297934607908	-2.00921638268150	-0.214341412074836	-1.07418332867026	0.0713700925860406	-0.193412744138075	0.541829832843493	-0.39157469452311	1.03566068977806	0.394200587263394
4296	MAP3K11	-0.307618937724037	-0.276583560935912	0.258464875824401	1.40266001387167	0.506834474076762	0.243728558737686	-0.717657226754946	0.46975936559616	0.225951443970291	-0.493951519844327	-0.67216856019089	-0.0640680358912565	-0.436434373709754	0.253812040252544	-0.44482312764275	-1.35851233337954	-0.395143687926226	-1.03879541519402	1.76890516847118
4682	NUBP1	0.83569062171802	-0.166046879795113	1.04913082394463	0.90056595695037	0.500644155968048	0.0888038715725332	0.225606361601069	0.425569044271390	0.550296406726277	0.327896557643701	-0.0161814918287701	0.744310339104014	-0.212215726071597	-0.107450521882327	0.143194762539289	0.499873979522068	0.174021486832338	0.198393989454495	-0.309796919869555
4650	MYO9B	-0.532855589205336	0.904751586039825	-0.375306629479674	-0.830711664235505	-0.407559402870234	-0.363587959880531	-1.03795786317578	-0.0811289735245033	-1.90239865314822	-0.714808894499581	-1.01931372587116	-0.381779889788983	-0.476342091331381	-0.722742793266456	-0.528122723991025	-0.848450014144866	-0.742489094258824	-0.540057937739815	-1.63536713090775
7326	UBE2G1	-0.730384214085856	-0.426773909824456	0.432862841160016	0.0656749156006451	-0.460467230384323	-0.360109959231162	0.240012868605035	0.0121275265121947	-0.434620992645574	-0.113792818602673	-0.682175982029117	0.886973326113525	-0.606264004675523	-0.140925231829774	-0.344396886338201	0.411077390046683	0.496598344309795	-0.230923068715695	-0.694944814339587
5279	PIGC	0.0724814392445599	-0.508708094978499	-0.261400781126886	-0.192665157848915	-0.352697785672668	-0.426891634298181	-0.68444983751365	0.108252652841268	-0.67865506095934	-0.307884602197320	-0.207790281652534	-0.151426111160869	-0.174248255159592	0.624538503437086	-0.0608338746598104	-0.386315931925194	0.100297898465554	-0.0919931208332565	-0.195553186868967
9853	RUSC2	0.0231986989894138	1.23525521391526	-0.070572339593745	0.151970085189894	-0.0532683590469066	0.202072863195963	-0.479263191985735	0.459117372396919	-0.696137883949228	-0.0630813717485835	0.488565822390386	-0.146737838586803	0.901250650053394	1.02126688696287	0.431850569208800	-0.241555555716962	-0.196786899707368	0.51993450287006	-1.63091735581632
65125	WNK1	-1.3359354424278	-0.0391835444745874	-0.82950696309696	-0.96031632132536	-0.813349009212006	-0.443167408917566	-0.296526478802065	-0.998374909185457	-1.57428764884416	-0.503229222694935	-0.813584003931866	0.298154188924533	-0.17769544132964	-0.444385012474085	-0.992632140519616	-0.477002100247524	-0.0149811660089257	-0.722240403346601	-0.877412860428971
2580	GAK	0.0465891990424615	-0.675573510452226	0.282119606525721	1.98563301348196	-0.264345239622654	-0.0159045915734397	-0.831501240108174	0.288484453685931	-0.508974996091513	-0.815190343494238	-0.675046434029754	0.822127008954121	-0.254123605804797	-0.325064569532995	-0.977580385457976	-0.885380715447858	0.614763348723122	-0.519534171286277	-0.247753075213087
10311	DSCR3	0.604967018336436	-0.0285825151924496	0.407042902902782	0.292794535710133	0.244267517752953	0.495293705590023	0.452161095176349	0.0219894433130306	0.768766631615063	-0.171552603196601	0.275929597253817	1.13223547321721	-0.666487822073562	0.316288360841515	-0.0342179367310771	-0.185323253004312	0.100540611431846	0.412383475438177	0.709194916330085
245	ALOX12P2	0.0116947392289447	-0.375328411780741	0.554203772101543	1.04499377079972	-0.223887164769909	-0.304403543010206	-1.38782738272014	-0.312143990664082	0.855583225751257	-0.197557154586486	-0.189806243348783	1.16573574404957	-0.121279999688782	0.405492203793438	-0.0561316666200875	-0.91959012228264	-0.110102726105304	-0.535949745228195	-1.00180634853108
1654	DDX3X	-0.477122629997151	-0.630643804399632	-0.266525236084905	-1.10992764428372	-0.528162210589004	0.477254934598826	0.404220259283664	0.0610097088643657	0.897023052104251	-0.161777453254111	0.434051121966541	-0.622299634057284	-0.546997179980423	0.223049869581907	-0.109678079009283	-0.245318083035172	-0.451491469743771	0.330018361936341	0.92449318925944
23363	OBSL1	0.897321937172576	0.638902961929206	1.04164837629594	0.352498286073993	0.765698783255788	1.14210776505735	0.212014622715431	0.113096576239039	0.310650457099973	0.688460442619238	0.718412750116403	1.11797852868164	0.406286464782011	0.652794864817546	0.8632153192244	0.0361392009513912	0.189255855911030	0.642675547042315	1.31253875183058
10574	CCT7	-0.676573981026477	-1.06700923060003	-0.545293476848394	-0.376018968808285	-0.72774481140408	-1.08624367928805	-0.758627812950131	-0.75118387184492	-2.19397002831808	-0.854074550709563	-0.816397518995775	-0.388465818899225	-0.841072974180737	-0.839536053455231	-0.736973523973117	-0.746945221549278	-0.684877813201887	-0.814968157428503	-0.79538925677503
8428	STK24	-0.279141873116444	-0.280022544619429	-0.275032344937697	0.101283615825719	-0.09856534175666	-0.139284537124445	-0.112864341043591	-0.483189558922819	-0.0969306541254938	-0.0593869179159189	-0.296922816959975	-0.426625909700848	0.0846623133962569	0.0116068607298319	-0.266415341401544	0.0510462720095525	0.558456121004702	-0.243854736158439	0.536939859118163
5252	PHF1	0.704153382536155	1.39915154327866	0.696998208260285	0.965913999769925	0.895823503682309	1.51252755348155	0.621218107345339	1.39772471086907	1.56070244566249	0.836655166436396	0.575060424399603	0.373247327672835	1.12765951683209	0.572232568681209	0.49147644749702	0.139731672622455	0.562950065010584	1.74604594430386	1.21601405556266
10810	WASF3	1.23926805748443	1.47747625440268	1.00773750839258	0.562179562831833	0.831333431338576	0.0563548546535051	0.93798276063189	0.258174258946398	0.229511487247859	-0.125014499385719	0.296648763312134	0.500148883420781	0.897783954085801	0.806535528280118	0.905654444834861	0.622272753482744	0.197087002996658	0.221868489188001	1.7992034478384
649	BMP1	0.0505402433265287	-0.248121975944683	0.400916477462925	0.55287343818596	0.495527574886809	0.0760252162264733	0.486177438191589	-0.454908324863742	2.64682354912329	-1.10008650743908	0.748649005949568	-0.446179845125267	-0.428700644650065	1.14522839539927	-0.298434883733189	1.45978886067238	0.454654579096069	0.157181567863484	1.68767326301048
384	ARG2	0.0933394247792949	0.0521299270161651	0.368027141967599	0.0395862799143111	0.664002559805975	-0.117913169658968	0.204416876497814	0.160829463956352	-0.0955731852666593	0.89287335793102	0.882802366313791	-0.165172926050260	-0.269714064452619	0.540756640995886	0.462001481408387	-0.297672281948168	0.610344632266288	-0.087065606270086	-0.503587316816279
308	ANXA5	0.96986221539566	-1.33211810792682	-0.435387259312888	0.47660192218771	-0.0166966367506589	0.784510426515275	-0.544691549484039	-0.116733549248457	1.20323793118384	-0.0373472659682921	0.468075232903393	-0.949746201478462	-0.41045723148123	-0.789740525808643	-0.0208204461804965	-0.791050492685466	-0.559013395327113	0.679831922268801	1.0898243424839
292	SLC25A5	-1.46966189786839	-1.58394131488081	-1.64435207992555	-1.10021325638614	-1.13717470982145	-1.09887839838467	-1.20890173931628	-1.21009535274215	-1.28050984740659	-1.61695555553948	-0.797839675188495	-4.00261908178151	-1.47903121242169	-0.758555240538406	-1.83779642590261	-0.496496405667703	-1.16659120680213	-1.84008747757052	-1.65336494835152
516	ATP5G1	0.0807592008045805	-0.177467346306692	0.617675181051583	-0.44731811534562	0.159884090192731	-1.12841090629837	-1.01459879817432	-0.5159078913688	-0.702675734991428	-0.873523223518688	-0.437453208016773	0.488611436680217	-0.782894912072134	-0.838345942509837	-0.540234865187798	-0.421032477336736	-0.579929436223539	-1.13538844553764	-0.647893686000675
9388	LIPG	1.42154608886928	-0.375386986089131	0.444288638685357	0.661142871061373	1.53168244510444	2.31891617130974	0.63759337463049	-0.630092562896745	2.4081232146346	-0.115444481982128	0.83818325739764	-0.57119625742119	1.96465520279844	0.49739810888557	2.81265913158832	0.959985802389339	-0.272651974040617	0.538836628630561	0.85922883854782
168374	ZNF92	0.427500866129468	0.446330866100129	-0.51832510672848	0.587024984139803	0.721021948420604	0.802610795612236	0.111480555176806	-0.254192699767317	-0.279642208329405	0.691811309478892	0.913692734055383	-0.673721809215189	0.363524124189645	-0.0965657611354842	0.876552840196715	0.068659917701847	0.107885674461674	0.0814861255667656	0.0214925613025988
80765	STARD5	0.454287889336737	0.00488823546128676	0.432790167631819	0.430229101510484	0.677686331820662	1.38268401539530	0.92506736191072	0.932789265070255	0.697263748077754	3.28483610266272	3.75000998826639	-0.305466553573219	0.308553180477743	0.149731090412138	0.388699203051270	1.13135707604547	0.553208939106715	0.85649276480074	2.24110093381818
51343	FZR1	0.110226613308857	0.00138668229501771	-0.461283682736509	0.282763440275370	0.0990938066354048	-0.292212553202531	-0.00564917650592531	-0.147935935334444	2.21899975073136	-0.0817170276979696	-0.343329985905852	-0.0401879570957119	0.0132634136163269	0.264674357914269	-0.550428887963947	-0.70904463827936	-0.170123500777790	-0.645278674514802	0.0813979194766052
388494		0.283698191611351	-0.0750611357374428	-1.08206702901819	0.295374807017044	0.641556131355361	0.951253668856975	-0.477798277860658	-0.879107926045306	-1.18397537151645	1.81461287116078	0.767081790262885	-0.00852023226179416	0.220595178081453	0.210390050584085	-0.374329060884751	-0.539931932661579	-0.399735893519293	0.137790294327153	-0.525687092269549
2115	ETV1	1.26216856206851	0.513471171728502	0.982532062819827	-0.234427158135895	0.0536446996892837	1.61830966071277	-0.0674486515150239	-0.47831296640785	-1.37800979855446	0.282311456515759	3.97139724992023	-0.262779395723511	-0.43202281056229	-0.544889850016086	0.747230493455119	-0.380802683063141	-0.214865102927127	0.264420937477863	0.404228401604157
23036		0.224647805991117	0.349144214360591	0.162008306815167	0.201311464044563	0.304065614170363	-0.0459358134230919	1.02587493808181	0.616929627059578	0.762545373785128	0.771150597206818	0.770486436951523	0.125352095098769	0.408803089021452	1.10533956327744	0.445611901161414	1.02023298346814	0.445211780770339	0.965300452985255	0.905356119648469
140710	C20orf117	0.098880481145814	0.0804433839434557	-0.302639873131157	0.844487254482149	0.110560804585546	0.119019163450536	-0.0823370731445838	0.206921520570142	-0.0800743510343885	-0.338187904051859	-0.452199222226474	-0.810779445864845	-0.175615980014366	-0.586296485769824	-0.102567957707564	-0.403299119747906	-0.677894237154665	-0.604816096993435	0.165139987270351
8715	NOL4	0.561042579607023	1.85490216277421	-0.400835257335112	0.336437998127268	0.899286583585095	-0.167334257516057	0.472488970542793	-0.203203891179574	1.72007472919866	-0.533783965479466	0.285283492087969	-0.164084465482834	1.32293379876547	1.12453747061298	1.03210058221624	0.690649101917192	-0.389728229116951	-0.722712325440076	-2.74186782690537
9899		2.76600414466133	2.43364223317110	2.38313190120739	2.55144053143488	1.77963931550812	0.950269731022028	-0.0781763876324458	2.97828848614159	3.36948206053736	-0.267899532051603	0.602401125282242	2.65738431574264	0.896209989869275	1.12020152244236	-0.0104833508038396	1.05308982249169	1.65163595030710	1.51614579156219	1.70331965697966
55740	ENAH	-0.876617260159017	-0.343506792006646	-0.745371995492759	-1.34527152181274	-1.29600066861849	-0.356862069497506	-1.56021106631722	-0.266623577713873	-0.72418639306293	0.0682248329731306	-0.0978097315552364	0.0977773135968801	-0.536770662039929	-1.39774581753293	-1.31495312157971	-1.73791855859611	-0.245551812254501	-0.071856285788825	0.195879882884355
94009	SERHL	-0.151167371524354	0.797173242853497	-0.684991130769989	-0.131571703214055	-0.149328600806026	-0.296718490298294	0.111533581836847	0.883112747829553	2.06259597451729	0.225937083492924	-0.00659457308526706	-0.586575152572462	0.0930135591381746	0.482151080714402	-0.304289926097142	0.57127625468784	-0.227084883229516	0.338799511020264	-0.479280977882449
5689	PSMB1	-0.363993152208743	-1.09818928311806	-0.504829261255037	0.0112677012480933	-0.263946092068661	-0.517875951974245	-0.135335088174091	-0.494005133479307	-0.114040681223104	-0.536782011307273	-0.456682768162607	-0.488556860677785	-0.684312456688464	0.105898286921780	-0.53106677429995	-0.521393747800388	-0.703506083461308	-0.154806921695776	-0.140991877684202
3553	IL1B	1.07535186446979	-1.43985123948896	0.0278394965731434	-0.501326282752563	-0.296303930177941	1.81162865610169	0.184058747752269	0.212780886751997	1.19412068938681	-0.140151690894842	-0.310651543672894	-1.72495054130493	-0.0141515448593979	-0.996952148725341	-0.729522441906386	0.61410795184938	-0.86063141484651	-1.14120738528725	-1.63091735581632
2063	NR2F6	-0.107528179741693	-0.799852135276793	-0.0394541432524812	0.330487770884070	-0.0915275284267266	-0.62787040019429	-0.133262761045303	-0.0288939995890497	0.137624951096687	-0.837585433270767	-0.626691775449932	-0.365324217121902	-0.0204060573971083	-0.229758772550073	-0.499513119563778	-0.114047498067810	-0.0100925574122217	-0.73768627937397	-0.225430124057325
23152	CIC	-0.115110568476983	0.600844641128815	1.11773570407189	0.576170343142935	0.369033310661950	-0.515191459094914	-0.655694126478285	0.183451631195158	-0.971336786062328	-0.0781381720540634	0.317366579299862	0.91100639977847	-0.930130830473778	-0.0954676670049509	-0.444686311288739	-1.65189962755414	-0.0707060458681794	-0.0207486802443441	-0.266315993359832
10293	TRAIP	-1.63467487480771	-1.03573708276132	-1.22580653766634	-0.961455845320966	-1.35393204172618	-1.36679588767436	0.477720122590606	-2.46824950096889	-2.63171336973487	-1.4920987507754	-0.841462538983229	-1.64437926046304	-0.522831985002543	-0.493905409152647	-0.838071914560394	0.338858792795501	-1.04469385681198	-1.03309277022999	-1.85674768552206
4841	NONO	-0.94949957401128	-1.47249269160163	0.108868737172459	-1.03601729341836	-1.07308919136838	-0.87759047463476	-0.543570951829309	-1.04278544790442	-1.31742763559547	-0.69919468799917	-0.648974527450928	-0.840274718475188	-1.17388937036364	-0.461285095782826	-0.325630135781793	-0.407079106082738	-1.08005260159449	-0.565074730322882	-1.08234407218541
4957	ODF2	-0.526093543387272	-0.799753814092	-0.398852181231586	0.135765116783547	-0.953304657687778	-0.432690595191738	-0.276404469605548	-0.616818698418212	-1.11748043579931	-0.352974385070892	-1.12948881676168	-0.407614388563832	-0.118340808744643	0.673812838267623	-0.83275432797018	-0.203366011189871	-0.828718095629237	-0.340181870858542	0.142015509020364
53834	FGFRL1	0.623724264161131	-0.388802166825535	-0.551795896974335	0.504010911937662	-0.231124912363895	-0.902231504458055	0.308200937768459	0.227042917131894	-0.880709380517196	-0.817636229661006	0.0892341891617942	-0.556769563299174	-0.045035215221877	-0.839794526205584	0.471048633462699	-0.0732709342226514	-0.815704863268607	-0.429972630348089	-0.0836280563187871
51103	NDUFAF1	0.92414367663016	0.199655216610136	0.850637178319206	0.00309489777556361	0.133896722703083	-0.552504975146875	-0.306286285739898	-0.167983179379807	-1.33821350960729	-0.646115127378532	-0.0833026007276493	1.43412154969707	0.479305158146891	0.0748610819201002	0.210603251573384	-0.0961817831748737	0.278389169930853	-0.459120158337043	1.10210817611682
57128		-0.612465628915137	-0.81641027761916	-0.796210204789595	-0.639946079876043	-1.22934463847731	-1.65591273248761	-0.45813196738231	-0.681729815473894	-1.11732598518805	-1.6431755477281	-1.26970249955496	-1.39184270869519	-0.98991411272884	-1.06170267335074	-0.279598303321553	-0.861783424175027	-0.912518719327514	-0.872709056020182	-0.551539380905988
441014		-0.692140711297183	-0.546915908933626	-0.393302960023602	-0.304965504486862	0.224929669703812	-0.751292631436152	-0.663794547559706	-0.524871868849758	-1.68547937952644	0.621232058764661	-0.465967037174065	-0.708918667153022	0.376758474162186	-0.774572488559294	-0.222974907177234	-0.450491568944749	-0.605391106984951	-1.00355504444776	-1.27386132503793
6764	ST5	1.37815085930009	0.388025383241239	0.841458262382244	0.549658985233775	0.295206627925303	0.440896924938688	-0.264222503527357	0.346233941325617	0.542143354241055	1.09199764218477	0.8302930535439	0.277694718317275	1.13834149631136	0.120866571739073	0.485721944506515	0.106135894647480	1.16260168352932	2.12368141903764	5.08581015743003
139818	DOCK11	-0.442859377966451	-1.66495831872289	-0.898199513111332	-0.76249141235243	-0.754806942311414	-0.281834426383850	0.640922195976213	-0.941067764764089	0.819473599161286	-1.09467302539402	-0.76723846119117	-1.32121995757383	-0.896799028539325	0.447956171328529	0.076468765127441	0.0455636980006438	0.254069746371374	-0.202044277472033	-0.561324851877029
27125	AFF4	0.339265714631398	0.165198405887878	0.0252920818865767	1.18144861470746	-0.201277242931678	0.100241221688564	0.558470023083697	-0.07162835392786	-0.126385343303255	0.83362279284742	0.553345876360365	0.201617345573108	0.0701381107946191	0.637455578321425	0.328225027171574	0.316549572690124	0.209256269476037	0.422098684563674	0.38487411827426
9249	DHRS3	0.400302435261668	0.0554631846342851	1.38249234117744	3.43720430953907	2.10964827053425	1.50692349715651	0.542005702380759	1.47794802140645	1.51939577382088	1.99666872607659	1.18586309117255	1.00480423627377	0.97715858257587	0.599299691964599	1.20044470105171	-0.206991868215252	1.52163187753528	-0.084954273497435	1.46832951192458
361	AQP4	-0.201294420997723	3.87635707777814	0.433704416832357	3.01711677989311	0.476303529263515	3.68179157599664	-0.12334962265744	1.45461827904402	0.884802424495112	-1.03164933569048	-0.299920979354258	0.719589361495365	0.371785199165058	0.270875183196236	1.91536745056145	-0.490566741172821	-0.212577979895920	-0.289644220141365	-0.0705014743142764
26586		-3.2279409015144	-1.50924082501604	-3.05537779722389	-0.633717564834365	-2.83236719162766	-1.84167995797863	-1.05210377854760	-1.54223473108843	-4.44519949614553	-1.72288994601662	-2.50511392081116	-2.07371210666982	-1.02762051869895	-0.05875829250262	-2.50688219050468	-0.49640419067882	-2.13260883934179	-2.94234281177336	-2.92893517126265
23335	WDR7	0.262017785908320	0.906120815593067	-0.040586379370139	0.567315530806293	0.184278089784543	0.00640107958974175	0.553615967036725	0.413505489146888	0.74818146265359	-0.0236634123757547	0.103194670740180	0.164238435296056	0.0430046265762057	0.310788596305327	0.802032614716001	0.60657681947074	0.0886361304540365	0.252914748257806	0.126279533051927
9894	TELO2	-0.257950373323062	-0.694896085232344	-0.75669056313929	0.0334619914482122	-1.89510754864255	-0.652565249517374	-0.402740577446845	-1.35145403031405	-2.28651713267472	-0.806661966630827	-1.39197110075973	-0.478678170568238	-0.208222233840694	-0.595582664147847	-1.07131394035363	-0.636720041155953	-0.600188895367913	-0.841161302420623	-1.45261286983221
1182	CLCN3	-0.111984614307664	0.466439827261997	-0.0303099197186995	0.306100444496627	-0.243751502890852	-0.0734753657741356	-0.0945925412673746	-0.32466326279628	-1.11931368656428	0.681153836833077	1.53354948349580	-0.354744018481588	0.162806176068282	-0.426439414364351	0.289569343505557	0.227464549469694	0.277966219614216	-0.100247788177059	-0.72884094198788
25782	RAB3GAP2	-0.185092740708141	-0.0339976210868378	-0.241410934916655	-0.362500658088056	-0.0808609645285516	-0.260921402274641	0.0515023985437084	0.062861812270326	-0.288120170302113	-0.282451857281018	0.0579372610525891	-0.183277237970998	-0.227698291663321	0.0523493067591107	0.0287744674462823	0.295375516814412	-0.171910181836632	-0.0743186159779344	-0.489204139317175
90861	HN1L	-1.12389605258550	-1.67087050917505	-0.841857549332785	-0.302960724896975	-0.786006995528336	-1.33509740471498	-1.19585674097569	-0.20571846161004	-0.479154987901939	-0.30947588655301	-0.604825838163803	-1.24641987987845	-1.00655932835392	-0.75716753317149	-0.850897877527791	-0.887407378927566	-0.571929996523958	-1.42349258275983	-1.38233684315502
54894	RNF43	0.632204590459223	-0.702564626659233	-0.787680799688622	-0.134951910617733	-0.383974492196358	0.384151713220979	0.234065647040568	-0.358540455709145	-0.430645220561454	0.768936759695783	-0.078162510060957	-1.52469304540828	-0.384577584050263	0.888468814157038	-0.502978050815183	0.390180287264082	-0.114670828592463	-1.01037135078408	0.261714153461358
51185	CRBN	0.0916177373289588	0.712259825913268	-0.161816152168703	-0.257558060307399	0.319130338999592	0.252333767578062	0.71851232142165	0.829876123455403	0.606419130427391	1.08047826594762	1.34769108458148	0.331644211408815	0.674047155828288	0.908190337778772	0.621855434023504	0.107808911318251	0.508010539179283	1.63466241347303	-0.186605275876265
25946	ZNF385A	0.185880071657879	1.42429363877112	-0.361302712655853	0.212484764502641	-0.105561440207622	1.27818750484092	-0.0994399125698881	0.585952794662355	1.18496272271088	0.380412622944127	-0.299595000027365	0.829417325241767	0.34695550445079	-0.372773657418688	0.0268070760071497	-0.0519775287769127	0.592495016164735	-0.168147937852041	-0.834091225289984
27230	SERP1	0.551900935149237	-0.793995063045771	-1.71592971729231	0.441982751374645	-0.243746720946737	0.0652244827271215	-0.405620774664916	0.771883797744146	0.0885664162562952	0.338068034464079	1.52190232087793	-2.40941939526871	-0.182123360647488	-0.170350118023872	0.213524903950707	-0.20662301460848	-0.279201948043929	-0.826063827342011	-0.391276896187293
57132	CHMP1B	0.279236354049571	0.321114372108731	0.152060579552878	0.552530385909223	0.595069802626973	0.551257949442126	0.385760345326567	-0.438740406481389	0.201875776682344	0.546508432474061	0.55578987737968	2.786985540718	-0.0797923159796766	0.793173004231818	0.304079600545835	0.356193349101357	0.285864826869314	-0.251459375578628	0.0945746969142325
26146	TRAF3IP1	0.544282034381789	0.431102774879621	0.306998745345759	0.344286360058988	0.156532637244624	0.824446230155958	-0.0211408407999565	-0.239264776416161	0.982604869938091	1.73097278674147	1.08516661430669	1.47969451863619	0.405622108553598	0.752396477702186	0.44037678524208	-0.0225952383760519	-0.00666885390619049	0.496316416442001	0.541542565060938
340252	ZNF680	0.0892735095066004	0.134124240410380	-0.405579145167581	-0.338800156394866	-0.360670649644235	-0.732279765547417	0.103051860374836	-2.52723669969460	-0.122618825402117	0.135415333033155	-0.474753074090882	0.0718491971737115	-0.46906998097097	0.033992213562733	0.682768953908745	-0.200398892925192	-0.57533027970853	-0.424206179792127	-1.02526045581341
57724	KIAA1632	0.0072964040403825	0.398221972991098	-0.194916460590387	0.77526801831465	0.0954414431196368	0.469428003892277	0.612012374297862	-0.200880026606429	0.617564311194918	0.224426785996688	0.259736098993972	0.88359941792224	0.319076126740233	-0.269347250826122	0.31292723733321	0.790934681502361	0.0781350107035203	-0.00717916095481656	-0.00399176858676323
57511	COG6	0.423261544475661	-0.312985266769367	0.100426310973551	0.125954826569248	-0.073002964666039	-0.682088389264753	-0.188340767816156	0.123783687855435	-0.735439676454416	0.181821510223554	0.0112049627465179	0.337827578152272	0.143571081410472	-0.379488618130447	0.590620106905143	-0.0541554024182759	0.227392750643044	0.361174365271695	-0.439736652036386
1390		2.09738257338889	0.242330891417104	1.72302227725774	1.05285625245662	1.20002732265765	1.11923133530002	0.676591536090037	0.913982055718467	2.56741530757650	1.31374254612934	0.0123327865641718	0.557885686352892	1.27308467763488	0.219425758730964	0.378496114247825	0.323222981172797	0.164020129483054	0.569052030040437	0.659426599371457
64844	MARCH7	0.314214554300926	-0.0880469838882065	0.508834251927549	0.434178043122118	0.470666654141068	0.531654440579045	1.50719220453986	0.244258490326686	1.47412248489745	0.347003091480849	0.436691481572544	0.268595327217707	0.0497945496427171	0.793549289372107	0.759081658195038	0.738791460378282	0.674684760803592	1.03642412565774	0.249488566631724
26046	ZNF294	-0.447356667357675	-0.335667391568099	-0.734332341662007	-0.898783314962319	-0.83549002270994	-0.306021012685125	0.312526931288284	0.142507795615639	0.489387160987005	0.710585853802778	0.778420303211146	-0.237391533930498	0.214638080866883	-0.0869117457361198	-0.209516939163667	-0.0445545792420797	-0.0556981932756534	-0.00761403816979758	-0.515382869594932
10003	NAALAD2	0.837648446561937	1.12389825181353	0.0827091133320486	0.793710722662957	0.302427950903308	0.495794282302608	0.570456208229678	1.00254265224005	-0.756116434728553	0.911097744902045	0.45836757856316	1.16969265889521	0.664065486129625	1.76106593782469	0.191653708953835	0.142223976491738	0.337829287050682	0.729617803713483	1.08776170260607
389831		-0.0983566191501444	-0.73742852127945	-0.456836500867803	-0.935707947565887	-0.250919488270378	-1.50043245954584	-1.16650177878161	0.104215225344964	-0.485513681547273	0.532573741906193	0.305623210102665	-0.748051695322546	-0.0095308532335991	-0.0362150463693092	-1.35282416611956	-1.30514780704667	-0.231250098716878	-0.096313359202244	-1.03328332333447
84935		4.31425532258019	-0.380119808255078	2.27972721310813	-0.401118526299036	1.21130343854381	1.7737459534196	0.0639620197794264	1.37285518116076	2.94350702309163	1.67850598474326	1.51051619654817	2.53858679901863	2.75219574116698	0.879707111614664	1.10830057235267	-0.196781087582395	1.40972836209090	2.73467021007500	3.81515927461349
10474	TADA3L	1.43761480748735	1.12249534413175	0.953580217030623	0.422477002511688	0.545348322328235	0.821335833659997	1.41039836662154	1.22509325306453	1.61051376725699	0.55919740074465	0.677226569203652	0.82728535765812	0.289045116625387	1.81709573883669	1.19532956298199	0.621788389129539	0.570389828760758	0.80116424100804	0.80758818117243
54849	DEF8	-0.382848495575574	-0.654965133512055	-0.586200919571265	-0.137391084296431	-0.94147655166399	-0.936052263909983	-0.885441291202728	-0.716242641521593	-1.36875903862739	-0.637577278955046	-0.604239532199145	-0.521283367908743	-1.16056488101440	-1.69733256664282	-0.816450724485274	-0.381710167097690	-0.320888475036513	-0.64323554411148	-0.487396523730502
993	CDC25A	-1.05594829840912	-1.6863602154412	-0.565207026395415	-0.606629493943138	-1.02240551831158	-0.806437160057513	0.00892676954190461	-0.451056098693683	-0.846807623879958	-1.11223911271581	-0.635604998349704	-0.92731986864611	-0.669050891506559	-0.270043144120089	-0.614886510793182	0.136441430309762	-0.612005889651005	-0.706271250356014	-0.601892219218397
148641	SLC35F3	-0.634200499260605	1.29444324414401	-0.486981742483717	0.201263135293432	-0.00361746168050008	-1.54076454956732	0.213687122685319	0.495524144179895	1.72007472919866	-0.0560043726249489	-0.440503185818173	0.322095380225153	-0.541135845333935	0.469218636968576	0.436271812294824	-0.0200612221485552	0.263496652405428	0.0426459443918528	-0.350977681859401
553137		0.334783090393509	-0.152752440789450	0.613096910324766	1.28219901769464	2.97963671780589	0.381976304266438	0.0848557671536133	2.36420844811152	-0.735429533738896	1.67448268916884	0.829863076990756	0.723753059862243	0.533308064535967	0.230271075184673	0.319079849181055	0.505851086398287	0.116542780417323	0.410211493351661	-0.0728226227789734
389202		0.615947054017514	-0.00865399742554273	-0.419537785786703	-0.0267490280644812	-0.0460902926116849	0.214428691713320	-0.33594846090965	0.134704237678325	0.60999385523066	-0.209595815767534	0.577190127605048	-0.119983925140756	0.60892819997984	-0.610864572514491	0.410528682046571	-0.773728508278407	0.152985312393526	-0.140462630553373	-1.63091735581632
391498		-0.177935803302226	0.617058623034469	0.187678970904063	0.463340381006604	0.382167883519766	0.359568997399079	1.18031469071020	-0.851598888186118	0.0900425514559788	0.798602339803669	0.473249771246810	0.467463400482487	0.195081407512021	0.0129031821134755	0.0675501089000648	0.447034649311546	0.448585373010594	0.373258671275910	-0.0298641515439570
54902	TTC19	0.45583121176482	0.544537850213354	0.258734436229364	-0.0561861767593488	0.39034837714452	0.279570520060339	-0.254562695407761	0.172908081856462	0.00392567199523607	0.639755069841058	0.524866765273633	0.285137558834016	-0.118134294340164	0.172025266343818	0.566635846141232	-0.104085150168507	0.0602186167448184	0.570938394008869	-0.0591555541946379
339448	C1orf174	-0.453996223582062	-0.287617748256537	-0.636871217270963	-0.133813261402463	-0.885322912582904	-0.369485505861399	0.110494171042029	0.724226190259681	-1.27742844221963	-0.0441792555360567	-0.182963187521002	-0.319238560407582	-0.518827453244054	0.380983985743716	-0.344239043419382	0.161597243002418	-0.431244725985635	-0.423981553864093	-0.62121000106456
57685	CACHD1	1.23608382417233	0.234528555093654	-0.455147011070676	0.184134663798023	-0.0927631731199944	0.468229695978076	-0.231504157700083	0.0725975725886553	-0.132409694174711	0.409534382108246	0.308121901127555	-0.543912442444301	-0.242975692745580	0.168016759928712	0.957241061557274	-0.613090519627464	-0.766973720315014	0.676528123643436	0.112299704500762
442382		0.262133397169170	-0.208730063900123	0.602308296793947	0.777746603672525	0.91496836237208	0.69841443187896	0.130125524672258	0.253369755996737	1.93762584703782	0.302730285080727	0.706963550231924	1.29217874761077	0.06434938464026	0.406690282197713	0.674763088948374	0.197173576184673	-0.0424500697074508	0.191229017502415	-0.231912662870665
114043	C21orf90	-0.452480011085342	0.123180825061823	-0.486497550754814	0.420193556373607	-0.235589435275441	0.37814207983888	-0.667542445222434	-0.102069515098751	-0.0474445942329901	0.0811498432622897	-0.0252502710547989	0.236345725834883	-0.0821067611675946	0.151693893186958	-0.43928384904213	-0.181756166816282	-0.0846917588225694	-0.172762577527363	0.225037129286349
3621	ING1	0.130046536083057	-0.172808750728079	-0.179648662720467	0.47774673493109	0.415390339705685	0.0683226790092113	0.261098346523086	0.395278717014356	0.365443446428839	0.203562285050647	0.319331557927938	-0.0362785909175226	0.0174544176582836	0.491495520415522	-0.179205749073014	0.227267991763592	-0.135103951796445	0.213743208091141	-0.133472506631974
22878	KIAA1012	0.133319793809197	0.969915912366077	0.215778979487441	0.309034960135413	0.740692570646053	0.306950034451989	1.23843890056167	0.000230200181444262	0.970412260010658	1.10449701050145	1.16433660560096	0.426140555758031	0.977730711067578	1.35331771091903	0.531753606050963	1.00612886402554	0.752633262778434	0.72336888155191	0.655340244859449
2301	FOXE3	0.544265774687655	-0.0480470173871059	0.752537188905224	-0.0844494483059767	0.456670748332112	-0.345939776138815	-0.214587974178231	1.54869297836288	1.72007472919866	0.456930476441712	-0.374734651896859	0.148008813783731	0.447950240846849	1.36247220785107	-0.254422879515817	0.878862948103056	-0.395721979965357	0.0439679230900839	0.114757092941098
219557	MGC26647	-0.113476357491547	-0.111648088882343	-0.297459762037083	-0.490502320153657	-0.416750195486524	0.617807937226522	0.175974086439850	0.257171445383751	0.211857589364466	-0.0927311374828535	0.0116424812899976	-0.339007125071805	0.961596757724238	-0.809769424351955	0.96870247240719	-1.61202877662304	-0.245806202085891	0.0431321166827559	-0.629432432341055
154881	KCTD7	0.172734004595745	0.0507139706646247	-0.0663942861659298	-0.357089846577907	0.0462984695758025	0.203648133270575	0.286717901734559	-0.113415550312992	0.442840393286002	0.75028133114669	0.196063504921440	-0.0654084935816073	-0.00721793629051488	0.927879308925204	-0.243139710532395	0.5449926437643	0.045615388713748	-0.247646573017557	0.119972979587257
9139	CBFA2T2	-0.286810739923383	-0.166242736798778	-0.0524266552209281	-0.506640229928853	-0.540956452471856	-0.506097134544524	-0.168670927790570	-0.427953921188597	-0.221213993895780	-0.125390459605521	-0.421221227379127	-0.129019665611927	-0.601430096650357	-0.0636168314254365	-0.194086332007898	0.0700272633102065	0.104888222623317	-0.543356642456647	-0.713380873902209
5690	PSMB2	-1.08084810696553	-1.42162963838336	-1.27177178750940	-0.722849573494783	-1.32895642688976	-1.29222571837667	-1.13859180841326	-1.83606426826319	-1.20129560732776	-1.25423362889477	-1.60822199779456	-0.599204489746386	-1.24416822127009	-1.18416288749569	-1.29885939318951	-0.711269494835264	-1.30480406095540	-1.60206104363089	-1.32436304215307
161742	SPRED1	0.246660907649432	0.541125838509714	0.393696105368117	-0.237233790282353	0.250191803908862	0.558634210479604	0.568468241117648	0.153668373812263	1.23451835283413	-0.166726411735355	-0.0204266535102994	-0.3496026558657	-0.172408387886983	-0.724479416088463	1.20720481813095	0.183938945462895	-0.0852835125686933	0.175445440152525	-0.100943579045671
58472	SQRDL	0.695158632726068	-1.33293404691863	0.493748537831463	1.51443302999036	0.317641201934386	1.19290291649059	1.07844844302329	0.402085105815542	-0.356381069365825	0.955445061371654	1.02073779084285	1.71245304892116	0.48799636327314	0.0746023691038367	1.20377967059896	1.40717384376028	1.77035444267350	0.0395763326605621	-0.0155675713277241
5896		-1.12930689266173	-2.03240987840650	-1.79531041837816	-0.293398452830764	-1.1525877902788	-0.805812102858577	-0.953725913381694	0.372167710216892	-3.74327110883245	-1.29931068194012	-0.932869737972124	-0.91041636332071	-2.11807422810032	6.68012626047665	-0.5420902875286	-0.579007233789997	-1.12285093438888	-0.891354952777470	-0.967290462372025
3074	HEXB	-0.345466529880947	-0.808317741874817	-0.530980260356523	-0.531917820411586	-0.453190083354423	0.172674682496476	-0.81678481143365	0.229049869736015	2.01772908134341	-0.00800283515720854	0.231372001291804	-0.77770986309602	-0.874683844234886	-1.25390405324968	0.0272758309349893	-0.556451080290113	-0.848127317837008	-0.333299341935894	2.10115487747744
51232	CRIM1	-0.601583505798756	-0.532583181274982	-0.221012723955029	-0.00594341251192026	1.05816109866119	0.22322753455835	-0.608847321082335	-0.66464048759232	1.62470486915189	-0.0732522121717227	-0.148779733607631	0.515501081875038	-0.213408484944121	-1.60136569577879	0.0939322023454583	-1.07650142250456	-0.271867299086291	-0.0731576266235972	0.869926920214845
22881	ANKRD6	-0.00879679656953707	-0.454421908742443	0.125911519826432	-0.0721552170884722	-0.362195659460483	-0.3508834133323	0.510484214295702	0.495708647587149	-0.0747405513416214	-0.449356420379617	0.117607484965430	0.7751932702974	0.193382856425143	-0.354523557393015	0.390472906972020	0.646818808818972	0.622543149193399	-0.0498416660537406	-0.293158876328578
1340	COX6B1	-0.304253693364496	0.328537567765448	0.769081504156123	0.055452840243613	0.31125050659766	-0.672406670091695	-0.667621552937085	-0.506366779065682	-1.01799550492694	-0.550203934285272	-0.210658087080276	0.540423211867056	-0.987186421158203	-0.397532708471728	-0.353686933721157	-0.247668735826418	0.0937527373810317	-0.884774638435027	-0.85819080526417
1780	DYNC1I1	0.231102046870924	2.96463896712247	1.09601692781837	-0.133506821032172	0.0358449591347405	-0.447463805306666	-0.682579399986098	0.00783765013205598	1.72007472919866	1.02795274567822	0.598118258262815	1.35498306481705	-0.316364548798919	0.191396539535467	-0.0479957009971137	-0.690684743330495	0.353946628880678	0.266154911244182	2.34905743625422
28981	IFT81	-0.319303361321969	-0.155531179105164	-0.340945854841961	-0.857859546841966	0.512285627695152	-0.0118860669849901	-1.68755595622533	-0.327538111914197	-0.9187441782254	0.54360990199389	0.442918775838390	-0.69358471896788	0.743480915588835	-0.620943870198484	0.713074926488184	-1.06899245751066	0.438387606144719	0.94572068206215	0.697144923401466
64750	SMURF2	-0.0729012215798511	-0.854365942332273	-0.258488121197641	-0.45737639679955	-0.658782057037761	0.512770554856806	-0.233234671448690	-0.485828103254706	-0.264920865259175	0.0853065133955302	0.0643599915096711	-0.459346478679114	-0.377315599383851	-0.142943401824722	-0.0185411942680533	-0.719792978542043	-0.146044175879491	-0.129966608138568	-1.12814365439968
54606	DDX56	-0.403223771856032	-0.496889263739492	-0.610508426688537	0.443046662845706	0.119969515413973	-0.687038832372936	-0.441097631403826	-0.237535769476726	-0.296947250812664	-0.561263106069222	-1.08237749412124	-1.09241983027271	-1.40252156293482	0.0621871055444671	-0.527649628026505	-2.2096252702751	-0.588454709560825	-0.717776370679648	-1.32456153302603
56267	CCBL2	-0.366379010832449	-0.717680351660012	-0.625818230733017	-0.937645639541597	-0.516634720368383	-0.326058824496478	-0.466765090353175	0.058380012430036	-0.0992658755317616	-0.152069284014926	-0.0259996663462135	-1.19377625810980	-0.764543128109444	-0.245187156196852	-0.135969174007167	-0.875061458482059	-0.287109887773666	0.0771741818966811	-0.215844109680742
81631	MAP1LC3B	0.856734887327784	1.02945728657161	0.658450283022664	-0.355327968661007	0.246791825266916	-0.0239563066017128	-0.230215188752791	-0.134256018552873	0.761276647872397	-0.0786091321079005	-0.116952709104125	0.995928055752508	-0.0225939545714706	0.107741311676407	-0.126149632548015	-0.914813124560479	-0.0309988074229381	0.202215234110485	-0.537973647610221
9615	GDA	-0.755814068122261	2.26419407534175	-1.17121018871113	0.658005487160827	1.26522840095032	-1.31482452608238	-1.86313723393915	-0.52460566517466	-2.10682362685429	-2.04129005081554	0.194491655191836	-1.33035673726937	-0.413403309879093	-1.47356497346254	-1.38817010723746	-0.59225212409886	-0.646427608646358	-1.27230931427795	-0.698522710807779
339883	C3orf35	-1.10595508100082	-1.04187743028236	-0.798369460888028	-0.497558577800441	-0.796546661584997	-1.33589252392438	-1.14592223073435	-0.177249287312831	-1.30786875022407	-1.15009132171641	-0.574212017454819	0.0265399783201651	-0.484107355446111	-0.846724084476066	-0.272923811000499	-1.46621785703864	-0.58543178633485	-1.44148346552102	-1.06837123347595
389336	MGC23985	-0.740910632056022	-1.46966606516589	0.277121085556076	0.837485679808891	-0.287384283422225	-1.21195072173958	-1.44800567334890	1.03363564727137	-1.99993690039088	-1.09236792361838	4.26460071579347	-0.85284070734191	-0.0936688135434491	-0.713717592973023	-0.565085022352194	-1.62374097257386	-0.702862567218947	-1.43240101797462	-1.03325216625005
80789	INTS5	-0.139043882174622	-0.240663516852247	-1.28238692317890	0.90711453775209	0.0637832139374288	-0.295621688619799	0.0288939654871283	0.550829095259337	-0.194985290214348	0.207279690206548	0.168199153915277	-0.00422170174680445	-0.409263127479766	-0.112654957307945	-0.199844993012504	-0.427145523306897	-0.0751007425673084	0.0191969161647387	1.47437643841072
66036	MTMR9	0.477703104826382	0.730825064874594	0.524885123110485	0.158582151360557	-0.114352410376752	-0.122327657739227	0.421151221914007	0.144388739283509	-0.649866307243698	0.355486225707659	-0.278475873671802	0.63597844396068	-0.0745730891999851	0.159435773841449	0.226167414656189	-0.161075881581918	0.154390269880856	0.257653149008187	-0.808365816594074
27292	DIMT1L	-0.256415020320894	0.676793479931595	-0.46665799096034	-0.692162779822752	-1.16257588364991	-1.05180291056812	-0.246935641762044	-0.265992955254705	0.354747150900243	-0.911545562185944	-1.02874952906202	-0.378119141791129	-0.730409461582235	0.356535586730042	-1.19928949633504	-0.59552566512427	-0.451704671622364	-0.523836934253734	-0.84789582622742
124045	C16orf55	-0.643251217606572	-0.668554309336887	-0.42400506492324	0.257072134091905	-0.283978690011355	-1.57364106145548	-0.164138601595791	-0.191451763023182	0.462251683695581	-1.18401907445754	-0.931609957860117	0.228216916014188	0.0374655591772525	-0.143719728328536	-0.0817418971223443	0.555309833999178	0.181095829938870	-0.926604547073895	-1.46469219013379
203228	C9orf72	1.43483651604187	1.21647189693311	1.50378466171111	0.572466131718637	0.941184996427639	1.28107497672399	1.76706898141032	2.58349413606039	2.60848141079378	1.17834997756616	0.577770319633949	1.45946802651736	1.05852772636595	1.90903754110032	1.91330332872171	1.46067866299496	1.00144379923709	1.11939815097359	0.306426169118327
54542	RC3H2	-0.40556146162092	-0.571984241956987	-0.289207596648842	-0.0130906871291094	-0.672042601197819	-0.554534732801915	-0.288864034050039	-0.397015932796604	-0.403839739052840	-0.125401277774302	-0.226080130346239	-0.1151054703097	-0.34672759239004	-0.0678991208850564	-0.037681530068169	-0.0145414275525483	-0.195644989062613	-0.410409873526213	-0.693965107705234
2739	GLO1	-0.997678050380286	-0.43521083509087	-0.617929630820461	-1.52620023121744	-1.09757455501325	-0.987196258286152	-1.28228900689306	-1.31839126989117	-0.858998245344462	0.433150913201716	-1.55889487619476	-0.273794822717479	-1.42612148101462	-1.60850956291623	-1.30075429318035	-1.60969707390956	-1.19244268284510	-0.834328490009396	-1.43511479628120
66008	TRAK2	0.0987302827694224	0.518152236479331	0.847264893692582	-0.509475114812123	-0.0639551235886698	0.0792959865314462	0.556657644417732	0.211931387140065	0.568290187549236	-0.110383313927483	0.658673733367656	-0.031913292427017	-0.455024541980132	-0.42321106697118	0.471967930577319	0.108844299353874	0.376156205907148	-0.0233028551680856	-0.756967290219628
8379	MAD1L1	-0.478456908553505	-0.237861408838273	-0.182576447251518	0.0272651966936518	-0.613089161644884	-0.618931226805285	-0.60658303949028	-0.0380046662409071	-1.85864611122063	-0.461893810999619	-0.224164151214349	0.109770979336339	-0.520050086167103	-0.241382777391334	-0.485779331334112	-0.556434906110617	-0.291153739121613	-0.635736421531239	-0.8829415908974
2719	GPC3	-2.18010983173132	-4.16261392560695	-2.16865812554036	-1.86785920005949	-1.9781971127659	-1.55585704014362	-3.79445533427928	-2.67963978475237	0.454765808639287	-3.74213549101696	-3.50948086903470	-3.06299334264251	-2.58915003224401	-4.11800474392852	-2.32585976205037	-3.0798944396979	-2.45186252035592	-3.00191016373964	-2.31107445512623
5045	FURIN	-0.498814130409725	-0.247461119281711	0.04281435197721	1.42563654278081	0.650677824732537	-0.094752835342722	-1.02097833790192	0.475477337994668	1.37260334386333	0.137562604888334	1.59446618418469	-0.741338171054252	-0.635354871616585	-1.07194167789207	-0.263138166794874	-0.906190311695024	-0.522152802532799	-0.702890990558199	-0.957459355020466
6192	RPS4Y1	-1.99628379425339	-3.50496039681182	-1.00105512397458	0.149027867047798	-1.76490023276361	-1.98164265175759	1.72233513092719	-1.89280501586075	-3.30472450470346	1.44360775765445	-0.0777618216892288	0.143537544822249	0.640258423908718	-1.55449222117286	-0.0081104136224669	1.11583020363264	-0.820200266729217	-2.49354904470586	-1.27982402579063
1781	DYNC1I2	0.0138180669130869	0.562899435890542	0.0327393197324483	-1.03306907107872	-0.109553350809497	-0.382742415636709	-0.751691635909102	-0.688193655499379	0.280027192585505	0.339836374636649	0.106328180334096	0.155915111507330	0.207480000435527	-0.484767033268684	0.0646432697303488	-0.0842009052137015	0.90124059053507	0.702757061037663	-0.149828852389349
57577	KIAA1407	0.648066930923462	1.13725093481253	-0.140262581917669	0.0779928402072963	1.40118036214898	1.32752132705937	1.80168245052152	0.781586834877106	1.66151061714391	1.81878392824864	1.28386313334571	0.486821550853987	2.06351338619470	1.62238150486552	1.71191272996237	1.45943975311957	0.685072331685657	1.92058507177932	1.37258073816124
23304	UBR2	0.377316604131395	0.756895981213827	0.577497969582782	0.316951132059301	0.483317972935289	0.309144349001522	0.69319944171901	0.0924845245187497	0.738119904518475	0.771196974287669	1.25389513450657	1.52194230775315	0.206128216933965	1.1795173919717	0.822883153278962	0.434404488846309	0.844228609540554	0.752892912681714	0.765219601717218
29028	ATAD2	-2.67136079115502	-2.04738412764932	-1.88207057824295	-2.18453563892199	-3.18658846501146	-2.13463755052663	-1.08673181216284	-2.33717061447689	-3.5608005734996	-1.14096552888176	-2.09037997756557	-1.94991679252429	-1.21932171538446	-0.511005499639091	-1.50456857226754	-0.217151320861736	-1.93036120199956	-2.41764767172081	-3.18228898530398
3930	LBR	-2.120139807368	-2.41867644887303	-1.75253100859049	-1.13263179526326	-1.65043875544258	-1.81862499100516	-0.8421250867319	-0.594187647949783	-1.75405544447789	-1.33434514949322	-2.32775271501649	-1.51201995685882	-1.32717474122441	0.15088542668982	-1.96126304325387	0.205279695469515	-0.464941579378884	-0.610530297507555	-0.307256337398695
57661	KIAA1542	-0.303350114434133	-0.933029355257667	0.238465675036249	-0.342602646960141	-0.802622175664483	-1.39041199751582	-1.21400937346156	-0.545917635213817	-1.91568667958523	-0.865597703020238	-1.12875061815393	-0.414699790583965	-0.85483753814884	0.0541199204892258	-0.306000176730557	-0.8234227427846	-0.277191469559328	-0.878302134267453	-0.878587343726474
23078	KIAA0564	0.659028892832794	0.560218582866456	0.717592924523895	0.075312220809405	0.458788659311709	-0.183619946024893	0.110143006209295	-0.478169592786983	0.190859952550659	0.0496728598711875	1.34286787609799	0.750779012259846	-0.0282958301722634	0.533055840232314	0.399703129140964	-0.0550370107090808	0.0988544218791455	0.0186203081543793	0.584655068003929
140460	ASB7	-0.424552070773345	-0.0133153883998274	-0.310451462924256	-0.353405116462095	-0.133980732284326	-0.904427421356293	0.483403974621802	-0.275402185728134	-0.389480088769917	-0.292251252476954	-0.163968075497473	-0.0786719995870664	-0.00522142610889352	0.375896934930592	0.488069179016735	0.432875467361487	-0.0916955551943869	0.0806101831456126	-0.345661466305918
84623	KIRREL3	-0.796925031683121	1.00940140477415	-0.465079150941002	-0.308288715261184	-0.354863298708267	-0.535073044425651	-0.559629071303801	-0.0375870486682361	-0.288400930268651	-1.14784426712830	-0.131602690363381	-0.123355205107580	-0.534747002969697	-0.794309235027756	-0.228423564423811	-0.900995664613797	-0.751378170397283	-0.672069281656216	-1.19883561423915
23261	CAMTA1	-0.094809925436431	2.56595369068526	-0.0158815847853841	0.130042218076598	0.866351140964128	-0.224246988697168	0.133019633739954	1.25295597261697	0.530613041666972	-0.211217868329023	0.802671352735617	-0.513827953548591	-0.124223189717390	-0.309866228390137	-0.285775016157224	-0.229850131685926	-0.447171893301562	-0.357719320869745	0.681089871619497
818	CAMK2G	-0.0354225312255035	2.72430064748532	-0.113560560931211	-0.301485403553294	0.093465607286917	0.368398370270055	0.668200237482387	-0.752733910401581	1.72816526211051	0.900965912399765	1.71138860808855	1.14758411941871	-0.549735565257469	0.978623075992936	0.22849420398405	0.499530473826822	0.425914702577770	0.970106669333742	1.20237755298229
23095	KIF1B	0.689215283015679	1.21001643039748	1.07570591796928	0.43292515805377	1.03488626270300	0.970983174353623	0.344493744756921	-0.242004477934409	1.16725536367677	0.34571756680306	0.449226973025524	2.25956071662053	0.314695283004921	-0.708772722249756	0.290512752529999	0.0755150168109632	0.840840436374861	0.329191186338341	1.02331166682297
112858	TP53RK	0.271705990516716	-0.955856574490301	-0.502533133642278	-0.177932263632763	-1.03736341661574	-0.899436103799072	-0.158647675594094	-1.20778889161640	-1.09337484128466	-0.563571629325983	-0.588582798799325	-0.231888395938683	-0.802258834862344	0.320366219550937	-0.486557074966619	-0.103908872967869	-0.306450094343096	-0.872522904582932	-1.51672488885656
122402	TDRD9	-0.68955307512998	-0.559065403467674	-0.0001322665799455	-0.775359601907462	-0.364367877799568	-1.63346884673716	-0.402583484655699	0.888893946118722	-2.11246079852236	-1.21257836011712	-2.02498480195568	-0.585553206181131	-1.46587813564001	-1.28251806136270	-0.0358288792045449	-0.803864476823045	-0.841822086691849	-1.34975603260084	-1.49801062866857
4705	NDUFA10	0.61421160382346	0.283343016782113	0.798615065750734	0.375807325227264	0.251744032380337	-0.607105670506252	-0.0662402483955607	-0.111027805397053	-1.32029572560322	-0.205039992657621	0.344892654651231	0.781629502252637	-0.0294566810797955	0.123777987134528	0.0712275951445605	-0.0620859238742423	0.317538682278794	-0.35003108044308	-0.171157514435826
54815	GATAD2A	0.56677118772839	-0.466266133347918	0.0363077356191369	0.345806697913374	0.0302659045921310	-0.393818743491601	-0.486221286521708	0.322067931612827	-0.96243935945041	-0.675067871788328	-0.596472670149356	-0.316984707034170	0.0554921480536695	0.171108455764278	-0.162164746783265	-0.116167679851988	0.253186527667337	-0.872080859565242	-0.566477717219624
116159	CYYR1	0.709457773233346	-0.448124042274517	-0.161561875108678	-0.271594348532615	-1.53305936246582	-0.142570652352163	-0.500609879923853	-0.909283314401383	-0.997854208895815	-0.147517629152516	-0.962999649450214	-0.00679086647622662	0.109622914279277	0.0877542666133685	0.0385164638315745	-1.63216482154832	-0.679503866021786	-0.559362303153657	-1.08513299314007
9391	CIAO1	0.0279913339034006	-0.137438804992861	-0.161353678570147	0.231607973480394	-1.24532939377587	-0.259028865859209	-0.250045212729348	0.486690733999189	-1.18653935868575	-0.270075920323628	-0.178063653307152	0.300131835233516	-0.531227112831671	0.323422274935697	-0.400530165737217	-0.214770266906159	0.633485208899808	-1.08769496574779	-0.865212100396742
80853	JHDM1D	-0.151965291219428	0.491893934059668	1.27083221349818	1.27421596674852	1.0562156289061	0.737067710104116	1.37142295200300	-0.526639371164956	1.92097845948472	0.711211528860886	0.608589610980385	1.89626715727051	1.46861162293863	1.48625070308832	0.649147037743969	1.60620083439883	1.43540867126225	1.09659533459159	1.66984560479618
56913	C1GALT1	-1.24878157099448	-0.530907364944778	-0.870802950915014	-0.907160757320105	-0.57967570291704	-1.05395839002813	-0.441151816252122	0.107174391329352	-0.548334533589804	-1.42321961101203	0.996160710538468	-1.09195664640388	-1.14461553812430	-0.48535348918032	-0.922132011401587	-0.400738213386966	-0.437009660260537	-1.45656574080394	-2.25490654677505
4601	MXI1	0.710154758815962	2.05464979594818	1.26161710633796	0.535936607907931	0.548332352216817	0.351573725900163	0.185354566954332	0.139711248418171	0.659054928466821	1.58607255943772	2.16328694225616	1.02249662156544	0.985521971167872	0.828098704283343	1.14345669555310	-0.182760858752748	2.71251516713794	1.70441244351802	1.11844401279926
9785	DHX38	0.485023439077398	0.103315571302498	0.135110772107895	1.20882499732131	0.78581807555764	-0.247693900692130	-0.0423873811457738	0.784681616099325	-0.80008777740123	0.843908434160406	0.217337871299239	-0.193946724685032	-0.198670303676917	0.548528512668596	-0.744663813690138	0.132640037359906	0.244951992768391	-0.408656177884328	-0.107159556368541
5774	PTPN3	-0.729720199923219	0.245564963273373	1.36924273288241	1.75314041608921	1.16468133711175	-0.105227150123083	-1.27697171745134	0.968787275125366	1.31015999570143	0.513922892720601	0.830444291055888	2.11116718430567	0.36141713898569	-0.269330784359745	0.309664580502506	-0.211423469432975	0.406324330114951	-0.832867742159902	-1.27455425888803
285195	SLC9A9	0.242661998352979	1.47679862676242	0.350970630894891	0.260978727698006	0.359433639623047	0.311109802487315	0.59407271123696	-0.983149082573011	1.68481386372716	1.00724111777457	0.589994135275021	0.565555249805928	0.594185944267621	1.62176242352985	0.54261479240529	0.910916257070602	1.93120597446330	1.12616144507126	0.721871345129326
55089	SLC38A4	-0.525061352253341	-0.904144750250846	0.192979228751911	4.49015085844761	0.509274575688379	-0.220406035446568	-0.289965833809706	0.343001963655892	0.402409160130857	-0.203042515358676	-0.230397800918553	1.93659569274813	-0.238511853076076	-0.00281857214197773	-0.0804279525037661	0.34076870786302	0.102854267607095	0.829032490650307	-0.75148610592888
51199	NIN	-1.72277925169172	-0.823796232049961	-0.96938660921931	-1.16561634957646	-1.41380530886527	-0.6768975060902	0.78404241391308	-1.51010087355394	-0.409578504350258	-0.77382939941395	-0.87702758307999	-0.331395392347161	-1.01004796503503	0.466515058738937	-1.22841617186200	1.02189725294834	-0.625983626667237	-0.829346604045897	-1.63505794642435
10392	NOD1	-0.235708544426263	-0.318432087765475	0.72472451375314	-0.0178519791780453	0.210195930931533	0.856777545780795	1.07283955340956	1.01315116484277	1.30610099798263	0.100716178032156	0.701460183681113	0.192757707789922	-0.230900764648624	-0.432168993728637	0.911690388327928	0.882219201206373	-0.261388118061587	1.12408674040624	-0.373629294827358
60481	ELOVL5	1.51669719703744	-0.585089093463857	-1.33401303309320	-0.700561419566111	-1.71290671160131	-0.509630976916103	0.077664452518347	-1.91404205780347	-1.24743250016925	0.513740206824323	-1.70759057328628	-2.56283785322496	0.0201084040606287	0.173299297707636	-0.578242039332011	0.101119543772121	-1.38540267801039	-1.59484354021612	-1.18224041703319
22884	WDR37	-1.45364111403132	0.252406226764172	-0.553877631217162	-0.172987590291416	-0.425948191712597	-0.238413318173293	0.253353899005998	0.153040818483195	2.92856401189400	-0.772591330650563	-1.33533584195896	-0.193162945898689	-0.230516113316943	-0.760903405475781	-0.0473783644907892	-0.359654513133079	-0.379029474819112	-0.236536019678945	-1.57276265924246
6453	ITSN1	0.650786487853674	0.0456968196543326	0.316803164230912	0.471325357551014	-0.112285166599193	-0.139222261917142	0.446403461786867	1.21662503117188	0.412712888943792	0.350397014745879	0.120515872351464	0.454734757923904	-0.108344418427041	-3.82510499260033	0.366821152251625	-0.307194600036271	0.0271594854500399	0.41685485692424	0.469105546765796
221443	C6orf130	-0.634786804596201	-0.210540854117999	-0.299624221998860	-0.697256502737713	-0.677614862862181	-0.848902150420376	0.0701515183828651	-1.48172839316088	-1.13848767267257	0.194000452420077	0.272890758475484	-0.297952694099484	0.325928629618938	0.275831001254103	-0.0241319230357068	-0.0117914604154620	0.0201450150359869	0.271048561656897	-1.90606491274105
64397	ZFP106	-0.60589807770993	-0.049047804363089	1.89904759300874	-0.942969925342752	-1.04779218907288	0.00676524726105798	-0.802174475779732	-1.18941807597153	-1.43017465032597	-0.545869859254423	-0.273370072127457	3.14102501223981	-0.863834000265315	-1.01563615240532	-0.831953850111749	-0.279301630880801	0.334108831259465	-0.246319933631016	-1.40933300703568
10254	STAM2	0.989183723828872	0.260921657384450	0.577146947618364	-0.24905029388487	0.55544427777346	0.424515862219587	0.671231983544305	0.350590939175175	0.234198464212611	1.05080110801	1.23453128949323	0.467249781261244	0.589296270892932	0.941539052449993	1.14950843684956	0.583049665153502	0.871159263125363	0.717634647466309	-0.0563399232804575
6867	TACC1	-0.105364793043596	0.756332331147867	0.331830493381626	-0.960811489289126	0.130432081917342	1.29744852439013	0.391679542696755	0.678235775481783	0.572895951500684	0.758390113472968	-0.415661389220442	0.345753437373456	0.379928083507224	-0.0950275580081864	0.294863113560282	0.645562303061908	1.16922935967659	1.27843766227766	1.66074638072766
51111	SUV420H1	-0.779129585439599	-0.479419907144891	-0.349949122529377	-0.565837411737154	-0.239283101890764	-0.513609856586852	-0.103480066172868	0.436191675460566	0.642752310019612	0.280497948425747	0.468355840512731	-0.481291524677913	0.0484582010004678	0.537610115512819	0.391538684963638	-0.149424330773050	0.0485026146167834	0.0941880405590592	0.00289272264546736
56946	C11orf30	-1.04209062936030	-0.551753917505255	-0.115358539268309	-0.665581014733338	-1.10032250061011	-0.871256691781933	-0.434179320939608	-0.275092128185033	-0.65758033601228	-0.386841312866751	-0.557749281558293	-0.263731987705665	-0.371807333981595	-0.0630901783466414	-0.0792021640755014	-0.944070215079838	-0.268284091216869	-0.362674617427758	-1.17983258829287
85377	MICALL1	-0.938301506758146	-1.14924744599987	0.122267654317358	0.166166715506023	-0.00219158056312643	-0.574154502853179	0.342406934816175	-0.190956784429622	0.752123683972967	-0.737987348565024	-0.447822320905081	-0.306713544859237	0.342262559228328	-0.87437811367051	-0.112818126991620	-0.151743389657139	0.902198947144088	-0.184124296483328	0.180807700550411
10725	NFAT5	0.526700855589779	0.67609340288247	0.612239070239327	0.279896963903571	0.632703646547635	0.508516958811073	0.808567845972295	-0.0252962139702167	1.73504490994906	0.74455152642393	0.635564768436091	0.536727108465224	0.398908414225484	1.06923683057881	0.67073948648464	0.611877405359152	0.75577135601742	1.08620856145187	1.49567704988971
90987	ZNF251	-0.545023940753929	0.821450267852763	0.199928014964723	-0.285770369040413	0.561510633649002	0.0198029891996026	0.524486626175995	0.326938426776057	0.372828404808601	0.36952022751373	0.482070731924998	0.379366731709654	0.530603597933571	1.22661830489650	1.02206849857219	-0.00421399221501212	0.260910491742467	1.48516786893361	1.06100197992659
221150	C13orf3	-1.23931692453077	-2.55791918682295	-1.57214870490015	-0.770881859436631	-1.69152434439298	-2.97572523547578	-1.28141263440278	-0.726766794981753	-1.22212866697349	-3.19880206327614	-3.80500579015486	-0.626762507541129	-1.09088868449933	0.139851810294299	-2.70768559819670	-0.469350284368487	-0.770932811904311	-2.36308197403047	-2.03433964710579
26528	DAZAP1	-0.0579120861663606	0.237709884374265	-0.532269563174372	-0.152969010485424	-0.203912153711915	-0.381221344050284	0.0417526641633996	0.332524889604461	-0.296099293359383	-0.0652211103837665	-0.141333109904906	0.793682431734734	-0.534105222376243	1.43640830679021	-0.573563575021538	0.778253278186403	-0.130576281518682	-0.309425538142676	-1.39643205558223
6518	SLC2A5	-1.03784484207070	-1.53930064065434	-0.81772029113359	0.121586423880678	-1.83714171532684	-3.12619958041389	-0.8577394600135	-0.565236911464174	-2.93333027356705	-0.425190703816927	-3.15706680364608	0.00651566782801527	-0.425253267329612	-2.667497501096	-1.64787281807935	-0.389041749530255	0.117242495401147	-1.98314092700176	-0.448486840151898
154467	C6orf129	-0.53741324545422	-1.02229299255850	-0.407190733961010	0.56569847570848	-0.881483491368072	-0.976213534058334	-0.532668629451095	0.0455859136197011	-1.34874606111649	0.0129939274792770	-0.902701811070398	-0.348713922542304	-0.97557498301313	0.241658923408757	-0.911742759312837	0.901025966660867	-0.872981005442806	-1.44835380851726	-1.24071475349905
9209	LRRFIP2	0.455525194651091	0.103418591265146	1.33159154096618	0.752305571326045	0.186079582129211	0.248941940602582	0.278873752442138	0.132678063085805	0.0582803939400727	0.512167688231491	0.184575184615220	1.87870661218834	0.562821423451018	0.217743447439505	0.290034092595325	0.315883768985721	0.90732743207423	0.151814628508104	1.06135603270128
605	BCL7A	-0.363910257059898	-0.077201250094903	-0.561826656301419	-0.685797439923224	-0.592550876460102	-1.59618440220733	-0.114975222861455	-0.66422514032858	-1.90351024005922	-0.525249485786926	-0.774724008516607	-0.445945386624067	-0.836175738774764	0.518606444885624	-0.26266445514604	0.476324405726605	-0.506952514218279	-1.31876862269469	-1.15768389564870
83591	THAP2	0.274392617249439	0.464388511783334	0.163833434020142	-0.0724688196689628	-0.179749714669151	-0.287283034515717	0.375901415810959	-0.116274295727754	-0.570260912428908	0.266211184173333	0.603988793642583	0.500485086321519	-0.0739636731902577	0.854816785512202	0.172464242794178	0.46122184310518	-0.216659579879679	0.407906504304634	0.479155212664884
57157	PHTF2	-2.60369335293354	-0.84005754901966	-0.845266814885652	-0.725421218992141	-0.888271761329333	-0.352047770512471	-0.00835428252766669	-0.43090641433199	-1.3554967982928	-0.840774671047671	-1.22168726655669	0.88894994414496	-0.955753840636668	-0.472894924969718	-1.25053063707975	0.140253751790929	-0.464820767859904	-0.930130552019033	-1.22361017887037
9847	KIAA0528	-0.434347160892928	0.0603619240108104	-0.295182939154901	-1.18798529709502	1.03821282464439	-0.00444242698218424	0.181695152837188	-1.69617405567811	-0.43014221688489	-0.0204899370294968	-0.201420623774011	-0.583010584148167	0.00216408506711549	0.724085804859173	0.378707931781912	-0.165783445867541	0.100281822995814	0.564712758283584	0.108273195030935
57515	SERINC1	1.24823693380147	0.99698674308793	0.999608599617576	0.561909768268215	0.268643094527004	0.732390218057416	1.29636135745781	1.00413569584665	1.29616972028180	0.981576716968675	1.14552399111347	1.59132057020138	0.470217681192716	1.03878292885140	1.08438322144593	1.0563572162646	1.02410849415058	1.52406180782968	1.19080132241840
114836	SLAMF6	-0.689301325208836	-0.931939957973725	-0.432937453499346	-0.922935125438868	-0.697611793610594	-0.632404301469253	0.55130561170915	0.540490826630184	-1.23579498305774	-1.15965793210939	-1.17053617473307	-0.822761538587416	-0.567820059225363	-0.802107553946644	-0.20731556958827	0.216640465139085	-0.641972487073756	-1.82138697027077	-2.34382602159697
55775	TDP1	-0.58953314076221	-0.539816228507191	-1.09257227757791	-0.246044029248728	-1.31438216016324	-0.878433731297877	0.561347748628201	-0.566098150763129	-4.75355430940789	-0.517064257705993	-0.166492193081135	-0.876749568079953	-0.307594892762272	0.214487164167052	-0.614470581078029	0.859651957682764	-0.603559249710447	-0.597553005157026	-0.968523025850333
5620	PRM2	-0.90553209046429	-1.41324255277318	-0.564049480388976	-0.526859445633543	-0.628233549817162	-1.90370542334799	-0.792160411269967	0.546431233377605	-0.603907690095954	-1.05569766410542	-1.56498301026852	0.127726576548269	1.78331026043294	-1.37777780610376	-0.935364026772759	-1.18039007009473	-0.150803398521923	-0.63109105135285	-1.2237844695971
11051	NUDT21	-1.39331030263179	-1.30978140565541	-1.36016619135396	-1.30129674439988	-1.22149785880728	-1.50438865293575	-1.04709048582385	-0.429415685062997	-1.39408491605640	-0.814321471296923	-0.835503921182802	-1.63510781423539	-0.443910159241673	-0.660699192745614	-0.785439762760617	0.157737243659075	-0.596511287428276	-0.874184969259413	-1.23143714235634
171586	ABHD3	0.0867621158125833	-0.482530961162732	-0.315476747546326	-0.496210578793316	-0.731284429500087	-0.920406795258927	-0.199254765445612	-0.725595742183751	0.496644438477052	-0.49656726574427	-0.709753266404437	-1.07905675385743	-0.308510088640616	-0.278177661406902	0.0245658086860596	-0.370457896293627	-0.47271620414768	-0.349146745323660	-0.594871858506191
4603	MYBL1	-1.52294655649122	-0.684973004397516	-1.20638047691936	-0.588244398646775	-1.16678477450008	-0.868233874782122	0.501974770613697	-0.924258595188584	-1.30012647861467	-1.13560734910663	-1.27696228478012	-1.30405484485572	-0.190062537861277	-1.16892260286204	-1.56736945619878	1.40851809093177	-1.66664224072413	-1.52593268610608	-1.12431917657130
10573	MRPL28	-0.61283667190165	-0.27912976081612	-0.123298156464364	-0.358035548600716	-0.314341937676836	-1.13473868341236	-0.106258463698482	-0.198252016070312	-0.76220734097101	-0.566645912468584	-0.453056455690245	-0.246241454374584	-0.482470793043486	0.256505029711625	-0.496577880144213	-0.214017189446348	-0.84192660067996	-0.741738271716142	-0.356262572177072
3299	HSF4	0.56321187318418	-0.689910158430364	0.200970029856374	-0.229036652964088	-0.129246330547211	-0.180973126629367	0.183552090726909	0.240575909688675	0.413826055782045	-0.116121502773069	-0.668224629434137	0.668063362867659	0.245574621097629	0.323685500835279	-0.0285079718890674	-0.0374982237344244	0.60539866477166	-0.114900077201216	0.612480485411658
3761	KCNJ4	-1.20515484320889	-0.313509819805606	-0.932824799026674	-0.969758490343353	-1.00707630640611	-1.61498293709305	-1.31585436837955	-0.320827294843561	-1.09874691265826	-1.0214841654914	-0.999280780425214	-0.633389705323233	-0.601636015876422	-0.85197910092921	-1.29679866138065	-0.617269094498455	-0.968092834041685	-1.19375928650785	-1.12513090090827
25758	C11orf41	-1.52583149749156	1.19958132767769	-1.06740801014155	-1.33181237818519	-0.534315270000422	-1.88267878509658	-1.32527635742758	-0.140658652259585	-3.37440808630897	-2.04227635393610	-1.92731365651423	-1.21796680532075	-0.488346489531642	-2.00870430097023	-1.55575978342763	-1.34245103587733	-1.09073031524484	-2.62125455991296	-2.2962436508499
400749		0.0958979732797422	0.726839507428075	-0.326711424594426	-0.225458538838782	0.6247706243663	-0.523513423906533	0.403394897003048	0.136542598291640	-0.610347927501628	0.415751039434727	-0.0595281461509884	0.06054439256814	0.315081760941656	-0.673250126164312	0.617497119827501	0.258617038148882	1.83771413472511	-0.458418549428115	0.655139196322764
90199	WFDC8	-0.828932700758488	-1.47262367118178	0.618672448083553	-0.515429371794878	-0.361230326296595	-1.69636993712191	-0.919538761322544	0.0415435870674509	0.885186480164479	-1.55387125048779	-2.20440739230696	-0.0573127360629792	1.47501817001388	-1.74636402030691	-0.271203799976052	-1.43367253685725	-0.304682434120342	-1.44412803258839	-1.39955894773323
57159	TRIM54	-0.301248301141228	-0.954715482459559	1.58611684227459	-0.217126814064237	0.336415562089374	-1.58752973132993	-0.724022084968658	-0.757270999834376	-0.523504132829049	-0.232289073104171	-0.838204265235568	2.30876357075555	-0.687369649274234	-1.29504517558722	-0.173970645622306	-0.981568930233874	-0.804163742472598	-1.29988400462269	-1.14450271703853
145945	LOC145945	-0.338874194101694	-1.59968063918299	-0.0402445721174432	-0.317884294164994	-0.483396981062228	-1.23810712356729	-1.63166935154437	0.525623185023077	-1.91568667958523	-1.61887869590837	-2.12387060571401	-0.178024964951160	0.310630838553077	-1.3609253868938	-0.819540891299694	-0.424263698155160	-0.898103876412314	-0.57476355850008	-1.31016723282018
79027	ZNF655	0.552063346916333	0.0357499186919968	0.446226508976485	0.430741507316798	0.878365659372951	0.535748671267973	1.4509235614833	-0.153787903783771	1.66748324134663	0.887502110345532	0.739161011935479	0.677422363055816	1.17185347780073	2.20239648614141	0.938633403000034	1.10937348648018	1.04473876825518	0.777393824715141	0.855604810207978
54997	TESC	-0.39581624987728	-0.49987861197935	-0.0555076947914715	-0.388722428441094	-0.409554952855692	-1.49700608130332	-0.910895243090384	0.259625398436298	-3.2910625415507	-0.999068291970813	1.52080980513309	-1.78480678583942	0.110716460987728	-1.45049217047168	-1.09106025312054	-0.813938376215052	-1.45213649242552	-1.79043150780643	-1.06194320737391
60312	AFAP1	0.201256567350445	0.17303170930031	-0.220974926672186	-0.221011530752755	-0.187172055558613	0.0251231803743397	-0.578393848565757	-0.368296336589436	0.210460351317496	0.0248663978593846	-0.0450814708816407	-0.747086380865321	-0.649308186833717	-0.987607139595696	0.24288906208556	-0.431076118206287	0.886645467583016	0.142737754495592	1.1144286167411
115950	ZNF653	-0.39638006160182	0.384577406696424	-0.189078839737459	-0.178294161170571	0.232146690766612	0.0460532920302627	0.631508487592602	-0.366476471811842	-0.425339606532379	0.776177958449489	-0.134149948735958	0.377058516133269	-0.187461242688761	0.277063019902676	-0.0637024812473218	0.663669364407927	0.0404306484497207	0.248180635552994	-0.0746077446788811
81532	HCCA2	-0.187507515083885	0.76891960580123	0.671907770077605	0.68348777792031	0.0582899065436912	0.0193400586418526	-0.469078794029579	-0.74260924614566	1.39236013843762	0.289509301410401	0.552342086332932	0.965321810389197	0.186304176771191	1.20401217373980	0.162758039729874	0.195567900426608	0.991347613902372	0.473889669248924	0.64620668514911
54495	TXNDC10	-0.333569407762011	-0.582681461634638	0.00481274083923561	0.16722528619623	-0.297345156849965	-0.16341895460417	0.853564275636519	0.18085229112154	-0.998175094984482	0.269460536266454	-0.481958735046832	-0.108044039346054	-0.632929494181495	0.59596965263526	0.0370650591139765	0.563645819477212	-0.295694964183583	-0.0768414110846831	-0.312080913910829
54994	C20orf11	-0.400105409999823	-0.162666219218241	-0.453809129986182	0.0907420756519298	-0.253700825510857	-0.242602794292126	0.405807908613968	-0.791500889933582	-0.359962998245866	0.0637249024688828	-0.0540502120193348	-0.518817536617378	-0.171160206003672	0.248703957412175	-0.0180550474972841	0.305826367167462	0.580828787980993	0.0748528301790816	0.112867958122829
65258	MPPE1	-0.199697261082989	1.58690288903419	0.121190238108950	0.30467214128378	0.357861311866084	0.805617092926967	0.629730974294119	-0.28835602023398	-0.111698036281158	0.643154658403852	1.18065577564867	0.540989878816943	0.912629090919181	0.592558032523545	0.962669366868806	0.83980227969299	0.103551374959800	0.843532060794914	1.35021781531519
22926	ATF6	-0.420398604001172	-1.39274056807454	-0.682920270500528	0.808982972623583	-0.430337449147035	-0.791783457427325	-0.643222735266086	-0.356075604210975	-1.32010186775797	-0.573232598485875	-0.20058232723173	-0.533269139775369	-0.620353548335456	-1.11531892702769	0.129225906122684	-0.203510181429412	-0.0302575480947499	-0.886959774224503	-3.60088972213149
401431	LOC401431	-0.180935572367375	-0.222284318593867	-0.542418535515888	0.806593247044046	-0.156740963337036	0.18177650503443	-0.344239325590922	-0.547250765342949	-1.17246111359523	-0.132190928374359	0.737875451924306	-0.622383829525446	-0.205763093321444	-0.368392736129807	-0.543131242962903	-0.804392086772464	-0.329414579962771	-0.133015787467432	-0.515647964012785
6310	ATXN1	0.0807360361664719	-0.0208970025573476	0.194764651600962	0.574108132884541	0.334010091300812	0.705449473245689	0.572264315605012	-0.105884912168005	0.831997087552314	-0.426535063865901	-0.877653726561325	-0.664134082651619	-0.22863691099725	0.589413383052575	-0.361656133744371	0.46519676354977	0.855685478798575	0.121635290368678	0.876519759761205
55632	KIAA1333	-1.52464784357351	-1.15166746547041	-1.61114452151125	-1.88273317285906	-1.57842255310156	-1.08340205386689	-0.785922219444787	-1.16504816418926	-2.3573251282901	-0.586542737950295	-0.616977096983937	-1.06964986850629	-0.547673807821749	-0.276829258427429	-0.972434991050873	-0.638813999164131	-1.19043531041987	-0.99006487181545	-1.27316909351460
10163	WASF2	0.750190741428552	-0.609742236846904	-0.234524069727914	0.56491288131999	0.360898496519967	0.699196212378772	0.469581694509583	-0.214902415776372	0.936139088874771	0.0463067435969372	0.315914867049159	-0.79961026041126	0.271734096603175	0.9885972172297	-0.106326021502744	0.198095247430763	1.45770733938650	0.499133272863854	0.613343493882343
81539	SLC38A1	-3.90777416580466	-2.00053031898049	-2.03125801260206	-2.56186154048922	-2.70695862173870	-2.81369474543625	0.0312345532095698	-1.67665768388589	-2.72782653846686	-1.38727958289495	-1.93910916735391	-1.29796399043764	-4.33708875800082	-0.558390275748279	-1.98265455279774	-0.92339689620461	-0.888832873610552	-1.67514361646830	-3.26859435149513
440423	SUZ12P	0.0292955876306435	0.623452991989421	-0.643636882020664	-0.297684935841980	-0.182550842220781	0.153854729967616	0.87835224029108	-0.50554312271733	-0.619107292487723	0.345261867912444	-0.182309583737182	-0.151802111782422	0.549264072994276	1.26783553543778	0.30924590858466	0.72568420984735	0.0274203417380939	0.280839086233470	-0.00993890243941767
84432	PROK1	1.47609584003869	0.562394437010805	1.5831557973683	-0.236753405771484	-0.194517447811496	0.506520097363931	-0.66407595592606	-1.28060875667827	1.72007472919866	0.516446162454375	0.278235787524975	1.69579954143245	0.853934372854177	1.13945682571665	0.714982861068712	-0.136861394849984	-0.108415890745496	0.754110436626664	-0.327019261024355
9456	HOMER1	-1.27625669143635	1.10871528439721	0.221345654660787	-0.911890030258743	-0.208872493691083	-0.934858692903871	-1.32134749540323	-0.766704153271982	-0.384872892162254	-0.744341291649364	-1.23095554752293	1.13248624472972	-0.745582305179761	-0.958812487231157	1.47973994013431	-0.777678494769724	-0.587256359885534	-0.498424570379806	-1.14451702501217
60496	AASDHPPT	-0.566311988391442	1.39211046887541	-0.605602689544747	0.0984495301296901	-1.00910645585876	-0.927262054106336	-0.356614429652688	-0.155762828222526	-1.58781820368077	-0.146675361015028	0.388356195473541	-0.122079942320677	-0.541050303081204	0.345698011171109	-0.502383229127698	-0.201881164289557	-0.818323665353618	-0.360293552119972	-0.641917578435693
283025		-0.311953278270491	-0.559963103881135	0.665659956591481	-0.0969061812122235	0.695565161939814	-0.0875808707381831	-0.368336977142395	0.0308265882676502	0.860970281298457	-0.66446882574719	0.115397279820561	0.213273922485511	0.165941326864057	0.332026135371096	-0.510335023897862	-0.438613381442592	-0.345340355470484	-1.27273233626824	-1.23812166976523
23384	SPECC1L	0.00292657675294750	0.158283913383896	0.025926479211493	0.554445779549675	-0.293189223944032	0.186344938109828	0.324743589201962	-0.21952885398928	0.476017524671289	-0.0511013215853862	-0.0432709975780911	-0.208064839613256	0.146284562936049	0.391818525428759	0.255351801469305	0.159725586806489	0.348427694816993	-0.0679351341828433	0.0654248497784665
10644	IGF2BP2	-1.86706819005992	-2.32245763574183	-1.55884887241645	-0.512611574843518	-0.91555114563794	-1.81700636602430	-1.60722781392300	-1.52888018418342	-0.751202616446606	-2.32457244892965	-1.17500964952342	-2.60214341675635	-1.28269284273016	-3.47893265466128	-0.742073027074533	-2.36568205935775	-1.58253464976707	-1.60355238354577	-1.80543813250329
89848	FCHSD1	-0.345331469273000	0.349586055390289	-0.459954232884478	0.086077068906976	0.0333098510151689	0.441466957534565	-0.0775554360288188	-0.228779729163634	0.09585386954499	-0.598312864507999	-0.377864667219915	-0.872841156941437	0.184482226377451	0.397614987429348	-0.329252815523523	0.106269534104925	-0.466620151190937	-0.356132846146744	0.00230500185981247
51175	TUBE1	0.565639033023255	0.5627431756855	0.609187822274396	0.334159757979432	0.164937859506971	-0.254697012413715	0.836875705099542	-0.395990001563856	-0.113956627849422	0.357960015404107	0.44114629959354	-0.0545185028756706	0.573139824058504	-0.0429497850545366	0.700593188963173	0.756778593201055	0.0742234032374638	1.39774237102413	-0.155006850370196
5788	PTPRC	-1.21809166772614	-1.21099117238320	-1.06276656663668	0.0440204099959097	-1.10113285492619	0.272932041062392	3.07721275351396	-0.134357340158017	0.940598370941754	-1.07341979873590	-0.781169716710124	-0.850354123831863	-0.931714656044738	2.14346834863491	-0.748866939497158	2.90923339697229	-0.863570863829272	-0.74936987684232	-1.63306126851751
255488	RNF144B	0.165400942270343	-0.174473007145580	0.778273841316617	0.611920202025603	1.41668833096662	1.83589193979451	1.22690992997877	0.131645577548149	-1.01688745917134	2.15914651922975	0.706985235581079	1.95772549126539	-0.064977035166023	0.608304277656714	2.34633134404808	1.3551950429264	0.451608641975191	0.258294779062481	-0.546178696191325
324	APC	-0.305947787331073	1.65999894280376	0.167143760206564	0.225144227749819	-0.248772631705774	0.0751027408259067	0.303201191758943	0.298933255242962	-0.580384076035245	-0.0624114065336803	0.119836884124001	0.537139816615622	-0.228913955272788	0.0724604003359103	-0.12763372178259	-0.275081687134062	0.247231580719762	-0.0849978222849485	-0.149255394323835
60528	ELAC2	0.081072050972742	-0.0614381800859997	0.22165045101666	0.235814404627289	-0.249382172086882	0.234391723185688	-0.219987467940376	-0.0341243595851817	-0.592057668964943	-0.206107574942654	-0.0457439119805288	-0.407063581588753	-0.329947771863898	-0.190583376234627	-0.581099125363358	0.596356489767059	0.283292988660108	-0.467952250380128	-0.323943742819386
7639	ZNF85	-0.626513498169577	-1.0249413413024	-0.535959330449258	-0.216602837551857	-0.983806582969228	-1.29719189829306	-0.122077050573408	-0.121038070414160	-1.02019074279030	-0.402539050770961	-1.18730516276858	-0.66859424445653	-0.0934872720541132	-0.134657997871403	0.303978446719787	0.0825164522482419	-0.699718387354158	-0.439282898971221	-1.22015911015303
387712	DKFZp781N1041	0.0588214126762608	0.421481217843449	-0.010041097440919	0.414607180073275	0.500173170517683	0.48559685469502	0.4987559354494	0.615907866034015	0.604371531016587	1.09051425190225	1.40603342927658	0.0638576087194791	0.616977299558121	0.241613583812416	0.841983718468379	0.622533547746563	0.105073651307115	0.81742073380885	-0.159592740105816
55540	IL17RB	-0.172022998119753	0.717626921656091	-0.239499224207747	1.31798885655808	1.51374339259926	-0.189329598811534	-0.843515150611485	1.16191692168558	-2.77922413945549	0.0874719984925559	0.4301675833002	-0.447254101129398	0.0565881235484181	-0.347833370237458	-0.303661672063446	-1.02422242343482	-0.372326224693504	-0.69494345764938	2.05817247504802
5150	PDE7A	-1.28043311302459	-0.543689120094678	0.655887051969545	-0.724858247261162	0.374457515430963	0.340701440943322	1.98525469616502	-0.282717471938718	-0.7173000731114	0.649963843749192	0.325605687679294	1.32919260629961	0.0198360580208808	3.04753132380222	0.239926986125294	1.30812287817771	-1.12069262399377	-0.967001704939636	-0.963542728126145
53944	CSNK1G1	-0.152160562115869	-0.238331196131008	-0.942389419422135	-0.477266434675227	0.033277865959893	-0.0704671218707077	0.394656062420095	-1.11059897619739	0.962782399693114	-0.0368913770681888	-0.110605531668072	-0.47089388825846	-0.427040368356261	0.39452890242983	0.347659803150133	0.482415912710303	-0.0152565373745226	-0.252983795346692	-0.492704129977755
56965	PARP6	0.657790600841167	1.36331489558094	0.671853619072308	0.362599716894264	0.844569682522651	0.565344165201356	1.24309053402646	0.61798552090467	0.90158747823555	1.53346312353591	1.37899760793955	1.23203376202831	1.14260118680198	1.37074008572906	1.17398635794653	0.56626293490614	0.854541006910938	1.04361998322157	1.47278514048439
23387	KIAA0999	0.836309012221385	1.88328607166823	0.779985443790547	0.641745227810888	0.604402417888406	0.865693625383852	1.66941960795318	0.0731713212063193	-3.3977866039338	0.769049038867039	0.721104664746018	0.809393287571923	1.00661996430137	1.68380724224807	1.36971721874525	1.10036866688231	0.70685018059089	0.849212921689912	1.34868660923983
400604	LOC400604	1.43801571355719	1.17929303269774	1.24529826723432	0.0226993083543425	-0.230979370401715	0.265102961084363	0.0728975069696607	-1.22791040612376	0.93958208085407	0.78270786481427	0.589844839596984	1.46523512890285	0.237587872673435	0.536783389827306	0.40974765881702	-0.349315611906629	-0.228732335723216	0.189767265778789	0.0954632025015694
10627	MRCL3	0.654133872697395	-1.09648075868097	1.60462798600793	-0.670769222521366	0.251139941108311	0.514268167755914	0.648238262796382	-0.500529212457443	0.348179155203298	-0.0681951105540485	0.224250218178719	1.73872834619988	-0.255456944998983	0.119675602621219	0.516776331957088	0.639678975713326	0.337681031303613	-0.0757060483444563	0.483782588731783
58508	MLL3	-0.33854799374189	-0.334041089516804	0.0406915742102515	-0.56512900086247	-0.545288343506893	-0.228924663474714	-0.0972896493530038	-0.358693809191220	-0.667791453585526	-0.206538328490468	0.46490468962029	0.368136938488259	0.0820004169436189	0.448363001577196	-0.114889559658376	0.134001901204056	-0.100395723323504	-0.42449010976073	0.0859946963055124
55223	TRIM62	1.17434248481542	1.06212680781552	0.0520921832371310	-0.301586779415963	0.532429240576263	-0.00189871285314919	0.758155703837669	0.0280442811048545	0.997479231760618	0.821416032848884	0.109889285023531	0.382745313733169	-0.0356688256975476	1.01728875018824	-0.0263988527452204	0.495389344278895	0.165613065046125	0.370754335783450	-2.96102678565867
231	AKR1B1	4.50131283607291	-0.089337968173994	0.302188907757333	-2.22206599596307	0.730543606894162	-0.168251856953906	-0.634327421415304	-1.03615291199023	1.50927515440279	-1.54961646367958	-1.16384183498945	0.703433221038662	-0.469219795880143	-0.914803146294913	-1.41029601732492	-0.670945666347191	-1.12868778274271	-0.902871125954112	-1.30389952982234
256764	WDR72	-1.23564602290986	-1.67274685443502	-0.9870771538975	0.388328648089714	1.20251019119021	-1.07840435774415	-0.944091897871867	-1.77779875682848	-0.817332351285127	-1.55082923895686	1.35993627680753	-1.82510062487584	-1.30732526863663	-1.95610081116717	1.64855306645055	-1.64879127386198	-1.59045867790808	-1.73247571001413	-1.41326477575331
11108	PRDM4	0.0339264082114015	-0.894880970780533	-1.16479786223485	-0.478507353182085	0.0903146569459064	-1.29480816962462	-0.420457682737859	-0.237288523934431	-1.18179500161045	-0.650496278625883	1.17887521972780	0.469784929149853	-0.697996502235824	-1.07411917856593	0.742256535770998	-0.388878809893905	-0.637225196108798	-0.0424138369768296	-0.991274098420118
55832	CAND1	-0.600356787880576	-0.507639054787442	-1.30763757762970	-1.17558155996017	-0.710925354227661	-0.553577959587362	-0.361806557631373	-0.461511550516333	0.163564742278436	-0.206134490058392	-0.498819467712025	-1.62671733806804	-0.172435582528774	0.0886340359357365	-0.283387704277367	0.0556989676789655	-0.447042763988246	-0.514789449973064	-0.689386364812035
4043	LRPAP1	0.184879483573796	-0.0215819999556667	0.872555139277636	0.403768156640745	0.212762278989081	0.0305262928503822	-0.777056152520596	0.754599592229943	0.864930529225641	-0.249455948161918	0.205668268310555	-0.423519264340443	0.126606328581699	-0.926145662208288	-0.184496515133288	-0.677666447960104	0.959604205073732	-0.721803682051843	-0.624477659167149
91147	TMEM67	-0.445538150456875	-0.117910881739735	0.562169635617692	-0.481581419834377	-0.417762117798008	-0.720732752276732	-0.371707936023823	-0.931329138853012	-0.75282645872251	-0.275783075590764	-0.250465987025282	-0.862421525763924	0.386556627716276	-0.789712175805964	0.56064043416144	-0.59471154858447	-1.2980818152184	-0.276036987462088	-0.455770427773303
56963	RGMA	-0.815652538438308	0.60467996634678	0.352570229413633	-0.425872493866492	-0.80594598845277	-1.52670108269259	-1.55782758055923	0.372789491433921	-2.22406563940919	-1.61698430973946	-0.404942623244566	0.80001364601061	0.26845677305496	-2.28477662082466	-0.77395067370052	-1.12876494453304	0.707348793301956	0.574974327793523	0.118338060413424
25817		-1.09091658366140	0.654623038046425	-0.33186504008499	-0.0957362291569897	-0.332704096242756	-1.60355923517999	-0.156681946136447	-0.250426760894703	0.301507780960136	-0.896573506738129	0.108270859087200	0.107053733281240	0.0584378295464495	-1.45989810733064	0.0149010078483485	-0.638648094069765	-1.03203200794969	-0.367855634726222	-0.802275039394894
1813	DRD2	-0.210427419153482	0.0823367129866023	-0.236761498296758	-0.0930034108999628	-0.483688561851536	-1.05704124327325	-0.595473549422389	0.0104657474235414	-1.01862235576503	-0.490055579532893	0.154844390320823	-0.111240416978299	-1.03716937733191	-0.850832536798469	-0.910279505938722	-0.440175188722532	-0.569082637808759	-0.347531995689216	-0.93398352033095
79746	ECHDC3	0.772076717247172	-0.190456324558205	0.695515413274343	-0.569874361846166	-0.124008351987987	0.96888639633831	-0.849982796607915	0.409618597184885	-0.431326640819779	0.313103779853963	0.89762092842938	0.640875560709764	-0.259870676752605	-0.472670950538165	-0.0911727936071331	0.0682425570485972	1.80920091882971	-0.217429850603975	-0.191478413042787
79657	RPAP3	-0.700772784395509	-0.390781992258254	-0.803967975614256	-0.691324619084826	-0.696098326267449	-0.830886293739117	0.44858811609337	-0.428312805322464	-1.02174840771663	-0.519895453526364	-0.117897902936481	-0.350052377866977	-0.0830163504748881	-0.319918295832248	-0.723513849026296	0.756445537437273	-0.550095198927963	-0.571713473263648	-1.2967048547335
26995	TRUB2	-0.325124610205135	0.496931977697394	-0.205204458535830	-0.105872564889288	1.31984797683075	-0.815695047406817	0.661208314407033	0.167480535267507	1.72007472919866	0.481979937049869	0.747038058617506	-0.202315711343645	-0.0179488219906658	1.39533876120005	-0.421366540722684	0.214556633155223	-0.464011875015723	0.478147768435435	1.76739270894190
64798	DEPDC6	1.09581672109587	-0.569388318485131	-1.18201260368776	-0.783033478584524	0.918137385455272	-1.10596069496223	-0.435824894051296	-0.0687059196258006	-1.08483183944497	-0.196371000721965	1.90638749945943	1.57359946759859	-0.740314065059153	-0.389293530614145	1.50189050730328	-0.971329341174861	-0.840736262133937	0.322750627720326	-0.439475842293597
150568	LOC150568	-0.304329146716099	0.374336467779954	-0.60858515741699	0.4032118581458	-0.369568135959366	0.0138442918387321	-0.836332231376337	-0.191185383255145	1.30025773633342	0.161313400405839	-0.570586274945707	-0.219724570799131	-0.45351348389702	0.274014609556594	-0.761504761436789	-0.281147465032452	-0.318096334973172	-0.803531113537905	0.313011062935971
440998		-0.352830840566398	0.600698890323979	1.59356896705795	-0.269872910633536	0.434033251363106	0.669159354824492	-0.807663477638278	-1.13578176781586	0.887044362064473	0.224423423327621	0.456107863113206	1.01016691894984	-0.0857914582101286	0.86834410025214	0.202803942936587	-0.254395627737044	0.0044207244937799	0.339368790999974	0.945858783473807
284361	C19orf63	0.242953021916287	0.097931729524965	-0.0650941739854907	-0.074172289262582	0.202699829931346	-0.380325722972193	-1.02536827812419	0.376771550444417	-0.02946606590841	-0.442167966178251	0.304515866336696	0.0965544020652278	-0.124397415885130	-0.424030324336419	-0.0230029286366195	-0.613935849951058	-0.266971173334708	-0.575413698454793	-0.350602110991349
10763	NES	0.077811557022859	-0.0583826471015066	1.32618858157246	-0.176512978088783	0.95589270350393	0.786040618273588	-0.856358926803746	-0.489563384245423	-1.09868721944175	-0.369031198371511	-0.226331485533796	1.22284366847276	-0.62429171285452	-0.786029768419819	-0.331750644799902	-0.596124787027409	-0.166939509496064	0.889164273302301	1.69579920550629
8924	HERC2	0.435449635826680	1.01476395343803	0.341605546321637	0.333550275651279	0.367418612317287	-0.0852357009705603	0.0121315738850201	-0.0552372045024224	0.0632017122998138	-0.307980862444074	-0.329031826830051	0.698380011819687	-0.223826711883994	0.149317281287383	0.059367023161099	-0.0158888838346452	-0.299977869164269	-0.162127781339046	-0.0172181817307063
363	AQP6	-0.0311083881554740	-0.167432341123226	-0.0492713413340055	0.375458145626914	2.02051341196451	-0.493511716103483	-1.00524384548483	0.801448401820972	-0.952672803467721	-0.709094479364208	-0.645903208939208	-0.529005099566668	0.472671881150682	-1.00530078863397	-0.374022017935783	-1.64992976184724	-0.331052594334250	-1.07570676768851	-1.03367399908166
84749	USP30	0.897579665826371	1.15167891525446	-0.0972314285117372	2.02153093535280	0.470451029672527	0.652059917905666	0.138080583244751	0.195601957117117	0.390680581373101	1.23760265186191	0.974698113867184	1.10641594563363	0.88950348974394	0.616212128099989	0.514793735216148	0.184494484226925	0.401283657772542	0.716028210957826	1.23018010154408
11163	NUDT4	0.855064093399332	0.92170862209804	2.17971016706656	0.367316754976521	1.64078726533401	0.258123369092608	0.302628199974975	0.676020160798121	0.893690760103407	1.23346477417780	1.96210909657717	1.86001626813807	-0.0213427014849546	0.44957054282467	0.823082301084864	0.483268298687071	0.421730297859632	0.339570086265075	-0.494855055526663
8930	MBD4	-0.324554129962126	-0.564685295860914	-0.489897281569532	-0.0149938304437775	-0.322765433188142	-0.350262806045635	1.18514208405398	-0.523046575094128	-0.306880449085921	-0.193734765710271	-0.0285264354729807	-0.536691562260513	-0.307536091706767	0.712224569673525	-0.180764011448121	1.54673764220328	-0.589821017960653	-0.269478354858926	-1.11756398465882
4261	CIITA	-1.94699180470640	-1.53434883924203	-0.493168194217367	-1.16005259596969	-1.55561199247937	-0.152231472086607	-0.0169901406638830	-1.12677755558380	-2.04691778246329	-1.01117588324546	-1.27408600155221	-0.904093354217664	-0.709306997388669	0.0513227110307451	-0.785403453810026	0.354454121449850	-1.02871175001599	-1.91549111028507	-1.6527227683877
11320	MGAT4A	-0.41057217703261	0.532728362946277	0.317212014938287	0.249015646499669	0.993677583273796	0.923738828891794	1.00319946046940	0.97933332185433	1.21249058009738	0.638289863414835	1.53460501868355	-0.180661356537848	-0.0192661783676795	1.01934754051746	0.186840420280978	0.557511115097145	-0.275345870796952	0.230078046441577	-0.0563842671068626
374928	ZNF773	0.177693345409693	-0.105085212038872	0.117800043961050	-0.247991573985188	-0.0351986675286016	-1.02369185288187	0.574618487145405	-0.588266893673281	0.0982682411665901	1.57451583478013	0.831769782270052	-0.0214675055337423	-0.223286270990899	0.292602078233989	0.679963912403371	0.0241554164738875	-0.103177377793040	0.152219282308332	0.0940600627202693
805	CALM2	-0.738075429449669	0.409051765547145	-0.25538466573894	-0.259417788900072	0.0161978719992205	0.545638150462752	-0.00333199974264421	0.302895776998149	-1.33671900858251	0.939037367566532	0.777993186669538	-0.55206882549167	-0.390940139422549	0.231151014501681	0.248898351953698	-0.315716556361877	-0.51504396137946	0.212350713613958	0.276489105711436
80333	KCNIP4	1.08762739303601	3.72167412770683	-0.171931877234087	-0.204225472752704	1.66072255694471	0.359548891958734	0.189603009562124	-0.82391378750598	0.311988068151069	0.694788210363366	0.0312623577138202	0.210491188671683	1.25641516095926	-0.765497518173853	0.53272803794391	0.357229189523155	-0.0350040108820739	0.858469982454643	2.61284833592115
10001	MED6	-0.253276702478584	0.0084599032393405	-0.419291269965145	-0.0813781466380412	0.195203904062996	-0.591010960388297	-0.141239005902024	-0.737703516747326	0.479853471084226	0.104361047483594	0.655065522451847	0.0246068450339468	0.0251677057667626	1.13389030457079	-0.22630507128583	0.148463357828096	-0.332988405245554	-0.30909331581123	1.01211141553199
389337	FLJ41603	0.145770676389757	1.86875869064114	0.895723789438858	0.0344029345914599	0.226130353544460	0.400151060642839	0.487813585938319	0.444410875688201	2.82751575173737	2.74124965172594	3.73019148172913	1.36987525584164	1.64608507810432	0.599638487171694	-0.25399227293645	1.02971775152135	0.633093128095021	1.49226921244159	-0.695728096381798
619348		0.251969742527457	0.919442424514653	0.0247410016858372	0.468601141100605	1.06859010046586	0.121166708983340	-0.255512922479138	-0.122472717173952	1.04932015009135	0.649803445362092	0.907239464043977	0.115032064129193	-0.412412318865189	0.211794860646365	-0.511455769853515	-0.341561550657761	1.07330766626102	0.231752954507460	0.161390396588557
440359		1.27387984432577	0.585891934304311	0.606744750230734	1.01628482875659	1.28315951928023	0.047683584365597	0.363761979533419	0.145650428698975	2.30715660666123	0.40323483759238	0.938468453267678	1.73044015976105	1.19376333581305	-0.000826333097429592	-0.125454059763025	-0.416382787999151	0.475342899105435	0.118408963305697	-0.376754222548984
162333	MARCH10	-0.00667971084126195	-0.315932346077678	-0.12542269914685	0.685159965311595	0.194431899184350	-0.0879816137819135	-0.657087350682483	0.566312908917172	-0.202829276576036	-0.167366478623799	0.0785714551488728	-0.0365668558945509	0.207288248075704	0.554931628178434	-0.387443882586843	-0.512090708514081	-0.647357356853688	-1.04464332435541	-1.00870953692912
5905	RANGAP1	0.366947520272324	0.589364420310091	0.225659506688828	0.724993173228115	0.205551310800317	-0.467556060364714	0.343125158525124	0.613967623284472	-0.750707691172421	-0.646781137194913	-0.829917862695397	0.94091442517519	0.708606457214278	0.0411447422727205	-1.01913038666040	0.257166413079310	1.11074921190192	-0.165157229303953	-0.548631812780906
51091	SEPSECS	-0.647399878940283	-0.241134725422909	-0.0329774633875026	0.883019733418288	0.385732641030829	-0.0519509841295697	1.18623559779589	-0.0465578916918025	0.414240759540907	0.103681931937287	0.628710258312306	0.110832670911448	0.606384253091597	0.840724629459618	1.03210526016470	1.10298341074810	0.0702440721472138	0.458625337841652	0.262365043611898
5893	RAD52	-0.30164991108337	0.205619873446374	-0.0138566107072823	-0.278035274818888	-0.106159535544607	0.158785595165408	0.216353753976419	-0.759061567005643	-0.510224688826213	-0.368107241453084	-0.400880920088936	0.673806326083975	0.0643622937314544	-0.070435611640017	-0.427261328221359	0.179720523337187	0.469409438728422	-0.295002498779423	-0.0908394969609463
64927		0.867286982385642	0.459053195266265	0.154259895251178	0.648738200823324	0.692661642766178	1.50052862141877	0.0589165011063507	1.23211360815334	1.72007472919866	3.13844776997839	1.58533351426630	0.93163540359266	0.238150857744052	0.719273516813718	0.404887252293806	1.06598264499632	-0.0467564246536533	0.508850425348132	0.194562484655987
7472	WNT2	-0.948425604087864	-0.463623412897038	-0.207423360472106	0.196876484182209	0.185083330765520	0.749855745509456	-0.596598371116222	0.648579862680605	2.42060332152618	-0.86136079224017	-0.93153175024105	-1.09285817719986	-0.0533016871922044	-1.89836586312813	-0.169097118870093	-0.595689566248834	-0.4360911958154	0.500568698917207	1.97014290177955
125336		0.0667009765086044	-1.33247575951475	0.779120403671175	0.398904477912745	0.462690910805759	0.0572003078196750	-0.908446671339222	-0.360353989226409	1.72007472919866	-1.34281727492817	-1.24147192309644	-0.354089979751508	-0.785315863433911	-2.05068943845474	-0.124245386442128	-1.20001540267552	-0.17710376271255	-0.250682524463268	-1.21149170236210
51148	CERCAM	-0.0685597964799922	2.28104389973229	0.798191685950631	0.904637953538145	0.836747241634419	0.568752425851263	0.224689468948576	0.93570508820959	-0.150868930915814	0.584396957793995	0.0366642705390818	1.03806557057984	0.528477980750647	0.40862880108941	0.126876468226099	1.03320788686242	-0.372260431030971	0.700393703704734	1.43318698485555
375611	SLC26A5	0.0450978168617183	-0.447008744311164	-0.33788800695403	-0.0121736104733618	-1.09488903468301	-0.602014603183641	-0.326238576619245	-0.62858206354517	-1.09028937966132	0.300964190568054	0.031813623607995	1.32095534106352	-0.719634021876963	0.0995014717930316	-0.523298420402538	-0.479875874345662	-0.303306540639102	-0.540094025555034	-0.452324355096903
391819	KRT18P42	0.413125975986641	-0.852645477696147	0.0647103805215801	0.109371884846030	0.933763333072088	-0.708715042277032	-0.668762949518784	0.766977658220169	1.72007472919866	-1.27715091819313	-1.43668031912959	0.70411157860287	-0.0590269085991589	0.00687595137957969	0.148373063841738	-0.868202946418852	-0.222089969077758	-0.422269952440641	-1.27082502119922
54806	AHI1	0.783925775119344	0.741946112891683	0.0553603540620941	-0.156586244191590	0.0436332979694176	-0.052381805367499	0.173722565590912	0.0805723165742515	-1.56287300410737	1.11706751222724	0.201992137549286	-0.229753853703737	0.70109820037121	0.330283894801391	0.51431055578993	-0.454271745989043	0.030704247710283	0.0971238030812888	-0.0503628115725565
54509		-0.0654429921289825	0.148003421580659	0.151442594377311	0.000563393527170863	0.344295349167288	0.207554006727440	1.39632070455406	-0.440162251887926	-0.866529583596859	-0.299324722772524	-0.150939797189694	-0.0498831316626487	0.190276671392115	0.541959343086503	0.38225422582403	1.14424004930855	-0.0543013164729134	-0.184870885564485	-0.399723852261135
266722	HS6ST3	1.02984463412287	2.87124408168825	0.772393227637136	-0.515937560793247	1.07683053332716	0.179794881424346	0.0745075247982945	-1.03561779303558	-0.125967093873081	-0.531644398735369	-0.207804448705751	-0.218043627957708	0.247129188087705	-0.849954452503102	1.03809684859731	0.101002890730775	0.12733974616238	1.00546976525251	1.51734198178438
120376	LOC120376	-0.0251067956614276	1.12002661334908	-0.297715176017399	-0.521440815963468	1.33282563319778	0.261485535527879	0.987978623529225	0.243063974217926	0.825235208121012	1.17383254119272	0.124222278177365	0.029241343807584	1.15203865576301	-0.167194724453022	0.732923083066176	0.904102497375199	-0.0366839834698725	1.62403416878719	0.727952083339068
9110	MTMR4	-0.41334825502195	0.801231436945887	-0.522527663163807	0.282750183508818	-0.419450895885438	-0.317781235649658	0.381066366381111	-0.415961330182729	1.45756891213962	0.0592435412530476	-0.135317197809687	-1.04425724093557	0.557242996418898	0.68449302607777	0.531780286226663	0.145473858238366	-0.129679725145613	0.213054035000129	-0.502564680655942
10494	STK25	-0.0197904630794152	0.140765394126311	0.165142222053346	-0.101555171789497	0.31604459943192	-0.0778913357396362	-0.646862429138855	0.57603957706648	-0.926499654408374	-0.356742326659468	-0.467507277854134	0.94132522817975	-0.329200646961194	0.130763141016748	-0.391104000063537	-0.490062395576771	0.106829183171194	-0.0880084363963645	-0.336294012743452
3376	IARS	-1.19694802628223	-1.26044489466063	-1.17528685016501	-1.46913147770956	-1.61234620677699	-1.71477069895802	-0.929629659525613	-1.51533246191738	-1.58281078849664	-1.05262100957439	-1.27948175205858	-0.711366955853554	-1.05241536066984	-1.11819389918234	-1.1526260828941	-1.02680389575913	-1.07657418927789	-1.29461845692260	-0.830517337389874
5298	PI4KB	-0.575295916274261	-0.937075157640676	-0.633263622172226	-0.90857736832189	-0.383895543065494	-0.820383807733493	-0.435285150167815	0.176133929863017	-0.857988193306447	-0.528797065716118	-0.0888854480645499	-0.475492026121723	-0.120168089796133	-0.128079500105750	-0.436518657610457	-0.14263117789159	-0.559020022205418	-0.458723568292359	-0.977911158487554
26278	SACS	-1.19180240871488	0.712650340706178	-0.500276787053735	-1.68513090410704	-2.00449500758353	-1.23848492339688	-0.243570706785597	-0.95303743283898	-1.94985410387696	-0.885089929767936	-0.4185986129195	0.354186782633837	-0.880662253818332	-0.704142306530395	-1.83187550523427	-0.840582338510974	-0.340984195982576	-0.618625081251522	-1.27515359199843
130	ADH6	-1.40148153985248	-1.36687843184081	-0.628284787837793	2.93281493011839	0.319516545271966	-1.06447093614811	-1.01769020360518	0.222266192147422	-0.840224621870375	-1.02914932468118	-0.709813676211298	-0.694260434057293	-0.531918752483482	-1.26553743767639	-1.25250674969589	-1.21361098277852	-0.836956779112085	-0.837943151552058	-1.27343962618661
4654	MYOD1	-0.463770392034907	-2.07531051045390	-0.182570813256517	0.527712846078044	-1.12128993140144	-2.65779762689417	-2.52143174650355	-0.867825507897623	-1.14737994037108	-1.78371256709457	-2.28117088284773	0.215851694826041	-0.636782143439481	-1.84977790612432	-0.939036165251387	-2.1535262821906	-1.06137946218924	-1.97949365212949	-1.78066323158616
6375	XCL1	-0.365440097274966	-0.078855611849239	0.0514548162342854	0.30712938491045	0.0992392626489283	0.9106964339948	1.26830662963463	0.289932357641416	3.6332064562284	-0.40753444329151	0.0514467392216557	-0.289581798845191	-1.08587286333351	1.34039378569116	-0.304910787610541	1.35459459365157	-0.168612888535030	0.636559757042828	-0.201225613894418
201191	SAMD14	-0.377355602706655	0.169828080308351	-0.0897133223904032	-0.146879991626313	-0.0497074013301075	-0.0475125124318556	-0.444754011878608	-0.152139890920051	0.82226329252755	-0.0274580589716956	0.0127799088249142	-0.330307507493456	-0.134612695194752	-0.374520847518929	-0.0643499726012285	-0.848680378575767	-0.0452631381951561	-0.0488818749706392	1.21506187890968
9705	ST18	-0.235234141451519	0.562373029617312	-0.181602056910155	-0.90541132981661	-0.245742216674893	0.639114140612474	0.926245301562113	-0.0576229620928111	-0.82278361010848	0.714662632259512	1.91327102192121	0.319923540499351	-0.058243903728764	0.812480892143549	-0.243551191243098	1.22165585683666	-0.304391124910144	0.453480248543129	1.5482428107406
6291	SAA4	2.80660457614944	-0.401592103867947	0.679511840499813	4.96936905654978	0.239101092790636	0.573582076514478	0.219067102312135	1.01078170942097	-0.078970241973849	0.481867100486467	1.9357621920932	2.42630291439162	-0.109811302943081	0.812277081341217	0.185568862987604	-0.0426562322152833	0.88699238894422	-0.241499004002271	0.435198128375716
5326	PLAGL2	-0.00548131211249408	-0.334464587593054	-0.474864636898702	-0.739566393475084	-0.496143402087611	0.221952726900836	-0.969625638018088	-1.06784841830034	-1.28432528726976	-0.116848185103259	-0.48528138461894	-0.944849566389157	0.297482910125408	0.0182553299176758	-0.245038687961917	-0.987698402509	-0.385948540138844	-0.790774400555252	-0.648129831750183
5255	PHKA1	0.474229791514174	-0.045947902545982	0.268059618277354	-0.166641957095217	-0.77603800201403	-1.19256461707425	-1.19247914527358	0.0267415382335113	-1.25661553542260	0.864823260413667	0.482213763568762	1.99832151304021	0.140978905330603	-1.35426377498192	0.627210034776979	-1.23855344684693	-0.106464335931881	-0.0839894410081818	-0.226765635121765
57798	GATAD1	-0.331527843519278	0.0517721335039519	-0.477948587992029	-0.232315670143638	-0.0301733598135498	-0.355556469011381	-0.187346033695569	-0.0232738985162003	-0.384811064177534	0.562955620611791	0.634401571267209	-0.242073690040046	0.375545645500625	-0.537329409957767	0.521997097202179	-0.100272602743465	-0.260699789499605	0.0801228475767239	0.245475519611221
28778	IGLV6-57	-0.756590903970733	-1.00742517245062	-0.882265483164712	0.155399101862507	-0.140534389254388	-0.233402298011248	0.84962540373121	0.263072177583534	0.168455581033650	-0.114303258060392	2.48018761247846	-0.745772825808439	-0.909504514694678	-0.435689790607794	-0.230052352436251	2.66894677698091	-0.866881740428786	-0.789290879457528	-1.10685980554309
2776	GNAQ	0.299841115613406	0.94540493135195	-0.6970709028138	-0.377330893206904	-0.298128602482587	0.841079642911479	-0.081466645532241	0.371698780820819	-0.0184723975859210	0.388520306242153	0.879110685705592	-0.248401863046013	0.388416710571881	0.337183547150965	0.5509843366525	-0.121575163418881	0.589365473405045	0.795508999644688	0.444480702925598
6335	SCN9A	-0.574122835011243	-0.499696380416354	-0.144800021607430	0.642579279616167	0.179901922415826	-0.673091956019292	0.0178195087314890	0.795632480920086	0.270417196026476	-1.07624199211463	-0.240861041642329	-0.570588553920215	0.179294435486748	0.157900246410941	-0.11257187839253	-0.873155108730249	-0.411035452575168	-1.25817595782572	-0.808155679072857
4063	LY9	0.517132827346099	-0.133575744847409	-0.00230219620573731	0.176921232902635	-0.164036421205751	1.21044259203041	2.73905437888539	-0.189871811736366	0.945090042735645	-0.0936717239497785	1.76224843713987	-0.409703972906184	-0.289445542086287	1.34639536676129	-0.381259967142593	2.79265635755258	0.115137716378239	-0.310545116956226	0.221154187289055
55200	PLEKHG6	0.0366881849157757	0.0480108399413881	-0.141469394359172	0.381916344500225	0.87120356098218	0.635236745895821	1.15996288802377	0.352826920034376	1.72007472919866	0.792606398636235	0.893170693519774	1.05600516516302	1.75384580869593	1.08849001255218	0.292530519194694	0.417015640664255	-0.0637722717292938	0.344338589649188	1.08604587939915
55589	BMP2K	0.330280174002584	-0.502412372903935	0.468789422360135	-0.498200473875198	-0.602126988093529	-0.0697367000017348	1.280791306213	0.00952917329838304	-0.346642915827808	0.200679086173469	0.331181274259118	0.136839711566394	0.299419112455488	0.866017566523953	0.345476876673141	0.851724524059249	0.875824508681766	-0.215756752379781	0.337864239126274
51478	HSD17B7	0.456471947700708	-0.287824113134756	-0.81664393805777	0.382528002505396	-0.292833462142908	-0.104154766700315	0.468607135492812	-1.13887654298025	-0.481062388890073	0.069228141597097	0.0164172272073399	-0.866531174416146	-0.0952989875738945	0.274455922234381	0.0238610824075019	-0.145165233788222	-0.234491784504184	-0.19570179289002	-0.594134569832764
152485	ZNF827	-0.313288871678369	0.519584316846496	-0.149238564183704	-0.745985421238194	-0.0558904254272716	0.0368133215090332	0.613040947283916	0.306822761588413	-4.45853266594567	2.01353114269579	3.05603084921951	0.37033085266952	0.126010865229072	1.39911115347275	1.02629729772450	0.818477944396473	-0.0678389349062386	0.701487398982255	0.50334505388824
222166	C7orf41	0.201248078456063	3.93241029490697	0.929783884719053	-0.107775801241226	2.00210458832503	1.16528048265723	-0.478229182550974	0.703123271774986	-0.176920361677111	0.868280669382728	1.95251292287809	0.660642012760048	0.731616984871973	-0.144532679407144	0.943777984660772	-0.499094274738067	1.88108375636596	1.82235836261224	0.552650075418712
125058	TBC1D16	0.577394451034596	0.494691814839062	0.284794451370724	0.626787546859742	0.597646280527913	0.651794294749222	0.188866407276009	0.87141292833331	0.537952429950644	0.843125845774154	0.63521632121777	0.449549038355774	0.117524203628755	-0.381675399197924	-0.173361298542974	-0.0469839076151563	0.585898143445226	-0.161906366983223	0.946266635787907
54331		0.0783327792748333	0.710764590886184	-0.0275846949078898	0.0414510003927209	-0.170677145986650	-0.444486366424957	0.810908243371684	0.270296719904471	-0.74940925757376	-0.376158718726402	-0.326133640968329	0.246030807823388	0.404920247109991	0.0577174933270886	0.224340253741107	0.809307951834568	0.0660066499148471	-0.252093089197414	-1.50492187176761
253558	LYCAT	-0.829231831117003	-1.13852459214395	-0.703191938214004	-1.23037755692618	-0.842358787507195	-0.913528675099348	-0.619994353026635	-0.731431069972543	-1.48092560026597	-0.392844097967137	-0.773351702399713	-0.470652895491174	-0.173903612474174	-0.723733731069525	0.246290630514221	-0.161028552095595	-0.675867589380632	-0.425260294529686	-0.405732755993291
55236	UBA6	-0.477155897638367	-0.498069284299578	-1.07820208882919	-0.597027608454132	-0.464619202466498	-0.265000957588269	0.552217470550842	-0.556052349600665	1.10363379020056	0.0309807468478114	-0.313242900633207	-0.756196461798245	-0.269819194937356	0.889444173028613	-0.46497347715142	0.68911398164876	-0.158333008368641	-0.172902899917796	-0.814640739327048
149478	LOC149478	0.796910626101522	-0.200742315280957	-0.0208586231410439	0.615146459678799	0.07614304900068	1.66466946873115	0.261745254874043	-0.481384789870374	0.361960362340633	0.347009676481895	0.605965034285888	-0.557149571012323	0.00134204648731242	1.20953357638836	0.721718677222185	0.517853700328830	-0.310610621401981	0.562594224387356	2.41050191474064
94104	C21orf66	-0.526533307849485	-0.334470646443172	-0.727409084040176	-0.475013784968629	-0.595388251680026	-0.397169405276136	0.195743990573847	-0.694298009379365	-0.580509695521376	0.315843991036489	0.174293852161795	-0.858955730881355	-0.26578717741278	0.676114073628081	-0.0136312194848470	-0.0709050230925151	-0.569064828061504	0.376108907047628	-0.375154444227933
80003	PCNXL2	-0.219671387124808	0.605117094918138	-0.181122563223614	-0.441696098531489	-0.211074310737216	-0.186523944694901	-0.264121361079643	-0.213196974852863	-0.087488048244642	0.385356464991946	-0.000379448636433841	0.542607004080177	0.676019800093505	0.169589507581669	0.301544813430012	0.277773993996001	0.0674236483811574	0.607042176599499	0.290950564286601
8661	EIF3A	-1.67218183782496	-2.10543372035238	-1.72333429239449	-2.9092833779923	-1.47469524959735	-1.77464365457879	-1.38277280775059	-0.292667467505368	-2.04124444869213	-1.00588848377774	-0.33467049029726	-0.541847676023791	-1.10761196513993	-1.43543312457462	-1.61141742152105	-0.75777837180923	-1.22670440775669	-1.39464353162263	-1.80834829749029
9683	N4BP1	-0.390842969814948	-0.0674664905205406	-0.00410920574915265	-0.0822396965882325	-0.0320961778079845	0.0453415879166268	0.563311006373672	-0.62892532184821	0.798379220724886	-0.00686237944262707	-0.262036693930178	-0.455719467421764	0.025396402137941	0.112487048641958	0.0211007570727896	1.14843259812034	0.224580479057326	-0.258775778355392	-0.436187945849351
4747	NEFL	-0.619267296536234	3.59903723923379	-1.52739663416360	-0.243946138536237	0.270366243319647	-1.53662473478155	-1.53679605935410	-0.163253312865723	-2.48351777124524	-0.624442087033237	-1.50772942459424	-0.487995018865085	-0.559771237049138	-0.686399163661567	-0.929486032978322	-0.83556614420908	-0.411717290724311	-0.762800893514647	-2.02500625360205
8850	PCAF	-0.569157447825949	0.825223119731952	0.6549049517316	-0.241607977832306	-0.148302920678615	0.312752971594265	0.834176155004794	0.262459475166517	0.851664664556283	0.613933903741384	2.47907539918375	0.776793411926743	-0.674884354450287	1.24820993470358	0.321262929177009	0.881653921907796	1.37395432406122	0.629085373336607	-0.438571799537514
27300	ZNF544	-0.182595475627816	-0.299355917864710	-0.0555699967795957	-0.0603523911857888	-0.165003942861744	-0.500563894399645	-0.0343098736150807	-0.127466451223137	-0.185751408160343	-0.0862491921718108	-0.152041286570884	-0.520901095769883	0.55250531661909	0.181323108422366	0.31438180971941	-0.265221946888481	-0.208214428618337	-0.259639966755735	-0.235954912001196
404744	AAA1	-1.14269936862665	-1.02869190273376	-0.80080306380789	0.213127709394868	-0.072055051790905	-0.607920273043564	-0.659860376515944	0.110807676176773	0.835213186417901	-1.74903808677564	-0.72390671505247	-0.0724917589256799	-0.859759572430278	0.410874265555116	-1.02134191887680	-1.09331931714586	-0.569995033644084	-0.802179903159033	-0.768090087758357
27185	DISC1	0.212284256759408	0.464258720630818	0.846787215226197	0.435333931319614	0.291368793303712	0.404750730153572	1.14648310240924	0.169452371089407	1.87107456434435	0.427226189734199	0.455435792328231	0.254352885773264	0.625774307515116	1.03742472845189	0.728722888208798	0.6861247422254	0.122788874484954	0.905602758698706	0.666459915458053
1185	CLCN6	0.412901639499250	0.412197218906725	0.431435519164785	0.5455467326133	0.0298146101990129	-0.295027969494199	0.180798571979627	0.836206464290641	-0.771981947127059	-0.186661858339515	-0.170265633868645	0.167530556255755	0.164671147756336	-0.472035768758133	0.0492544656590564	-0.203538978662363	0.0455473034794759	0.000930111552302576	-0.373376123494740
26509	FER1L3	-0.463349638445632	-1.20100510468577	-0.616275323167869	-1.57765216899658	0.0641634861660521	0.635460347043921	-0.329724143437463	-0.794154557184817	1.93824382187909	0.711227465273261	-0.123112788082096	-0.760736336506676	-0.321047501695709	0.345362293159515	0.333346595585343	-0.281259286977199	0.76427414713787	0.715228609513422	0.976164742247386
3034	HAL	-0.176779162481453	-0.30608905749508	0.326359951939328	2.14595240162881	-0.832129227788763	-0.199209917333327	-0.263143601377992	-0.715258788344988	-0.774501714614587	-0.482614026099258	-0.279102958376446	0.275567920658115	-0.529878013677981	-0.203844609136756	-0.732538221229043	-0.332785024911256	-0.223949804830320	-0.798111379174522	-0.7808874275637
831	CAST	0.165120073737591	-0.495882687826826	0.551057341276981	-0.06107459482121	0.501473004858778	1.34792847379234	0.78855623184849	-0.0295299692898361	0.239727424174514	0.326918070322593	0.194882516985867	0.513371272391926	0.294298709121125	0.245370121334998	0.443974068739396	1.44057271460027	0.773241031854055	0.385011485619114	0.374829160322282
10466	COG5	-0.502166892670347	-0.231330002373102	0.41088439294893	-0.977640629317961	-0.681977881198502	-0.238490006859918	-0.307707009423688	-0.239344537196097	-0.367143229249828	0.228738669322086	0.498151090443787	-0.0948064176875857	-0.101176921659666	0.399887469178453	0.147376958068873	0.322527735912190	-0.265796516511256	0.125819999332883	-0.230530677291359
5475	PPEF1	-0.401112564646864	0.0061911100711483	-0.425844977636633	-0.400440052594934	-1.03170076088457	-0.943060568397	-0.52449652242013	0.0960565820092121	-1.59498031127287	-0.525640608707022	0.121038328914215	-0.256984187900946	0.39988454720079	-1.81747513607489	-0.692936816016124	-1.11367585001083	-0.342320619537286	-0.133577350000124	-1.08809087491210
23133	PHF8	-0.618622401261657	-0.154233520025315	-0.194652509229821	-0.750807369766079	-0.350497784772649	0.200718355766970	0.416414643492577	-0.944768793695392	0.0257001163742277	0.236793771325675	0.0172013490192611	0.0543709034089645	0.838540565366668	0.581360275238277	-0.0476132621165238	0.20967756850126	0.338124870408741	0.495617462881616	0.281702097771689
8939		-0.436805439412567	-0.347263778322005	-0.121715516670323	-0.0611865558389403	-0.270807266482464	-0.403492303573641	-0.265874517753665	0.0158728423568189	0.186854530390772	-0.239301795663452	-0.440345711372282	-0.935571334664595	0.0260765562262699	-0.200783313027650	0.613925819971864	-0.36292070445233	-0.148257189759095	-0.0339839507446544	-0.123753331617987
11069	RAPGEF4	2.64971508122879	2.6999140963429	1.25397797089540	-0.236424357003957	0.53120558699387	1.41921907008227	-0.37112169548392	0.289530938411739	0.895840292654884	0.358531795176862	-0.42210707239885	0.406128917547765	0.974416478293141	-0.733986981452963	1.28991158911919	-0.492215506568804	0.285823968571311	0.688913185014609	1.25004866624655
58525	WIZ	0.494856403178189	0.247248263780631	0.31832429151741	0.372619898171136	0.440744608197063	0.230325649139872	0.822910457140173	0.360211869349309	0.924403930871695	0.703294320985628	0.337613096438546	-0.0453591824464619	0.460268619340516	0.527961823692324	0.711101828164273	0.647057850556492	0.0311190316645946	0.454914327854346	0.651293545737066
160851	DGKH	-0.0370314004036047	-0.938710949647098	0.209715407826258	0.167254933810745	0.533481964760787	0.818316942855928	0.00392426842293106	0.39348654460271	0.373429613817344	-0.320994864811182	-0.148280274810061	-0.472572651897485	-0.837057816011466	-0.233471225087963	-0.255876670163769	-0.293823063917039	-0.100435784327692	0.436424202188824	0.945486732911498
51063	FAM26B	0.398318000998051	-0.175214434105530	1.00992681449806	0.069394987050024	0.0593169189069447	0.461493670847144	-0.0682460151825645	0.468060646688577	1.63077432593269	-0.373432549544174	-0.638185857976406	0.0718359333693852	0.360143532265367	-0.347636487304664	0.102632264668694	-0.253883555527431	0.472886710699627	1.65734644660962	0.706973646672787
26147	PHF19	-0.367433502567246	-1.2743927043977	-0.108665066219542	-0.448738710060658	-0.405470692055594	-0.629673981764944	-0.491333632862951	-0.405909552482144	-0.0781150703864018	-1.02189288445120	-1.01085659047908	-0.578201583554024	-1.03824586800778	-0.630889901874217	-0.806222744622812	-0.824766785428331	-0.0101262628513738	-0.653168548127252	-0.633874884291205
9736	USP34	-0.0472814667741247	0.0824949316950578	-0.490742868694265	-0.801971097617632	-0.180978980648856	0.0240346723082838	0.493468295643775	-0.0389070172222463	-0.137058505449476	0.343199509479226	0.479504544530527	0.0189327255444540	0.43307242972506	0.865121406312848	0.125255288785438	0.495562089745991	0.331964452761424	0.44777197504434	0.00195675054172778
6300	MAPK12	0.59881509594986	-0.607939968097836	-0.151079425401494	0.623060366508836	-0.443047742759183	-0.96662563297178	-0.295124219219097	-0.152637876544005	1.05220215480605	1.67524070859077	-1.15352907448086	1.20563463222862	0.556139682032058	-1.00672429257129	-0.60871049236532	-0.798327830432098	-0.53955535745392	-0.670715157446176	-1.63091735581632
7480	WNT10B	-0.592508521252473	1.71107976923258	-0.212084078149034	-0.866810204069139	-0.491459212148779	0.144097474130094	-0.0382613962410654	0.618302227038837	0.00746105965649117	-0.599446538945387	-0.240323006735901	-0.144418024319191	-0.103863874645215	0.188614721153942	-0.679457101865162	-0.972104206254395	-0.186938579092153	0.0248470945113488	0.0785775871016506
7280	TUBB2A	-0.531478101552598	-0.608713358246679	-1.33942078775776	-0.731271332491396	-3.11100569715886	-1.56525634259487	-1.54498685651213	-1.32918428283528	-2.25311620880009	-1.41655305048676	-1.78218783667891	-0.527688991974633	-1.28804663138704	-1.28747746763301	-1.04386802611343	-0.699390068887626	-1.06529279537698	-1.40039048766862	-1.44445307126548
5007	OSBP	0.531923013577176	-0.00120528708989936	0.13131303212561	0.508719817011151	0.0224842417159596	-0.115202435809265	-0.159897915864187	0.151066376634666	-0.078509626369834	0.55257548731404	1.03539931923333	0.13511334144541	0.450045487713677	0.139835686162302	0.357587106625251	-0.183727852183249	-0.00854582051132735	0.0298575510587826	0.0245432549450419
9372	ZFYVE9	0.321458684603933	0.82681868793868	0.570446667915228	1.01559196061781	0.518964361081234	0.245349349567705	0.261434765462729	1.03838789063485	0.915296199242111	0.1236590176079	0.511233919598849	0.666015973593205	0.642428860426292	-0.330573499443795	0.733429950818186	-0.270174895305954	0.617848114721370	0.748541668746106	0.315398389701149
56902	PNO1	-0.653663275924086	-1.36900852482703	-1.06218394546873	-0.895605070709187	-0.926749051533215	-1.32953797410984	-1.17911875940620	-0.506919343324318	-1.00939141511726	-1.01210882896246	-1.30892932366361	-0.547120271643751	-1.38400122986964	-1.23595326825215	-1.14282450854531	-1.05803903200664	-1.14527641055510	-1.19039331806469	-1.49128423620491
22838	RNF44	-0.579275095300064	-0.0317060653792342	0.843616046942124	-0.613070755966225	-0.146106854802539	-0.573498442414981	-0.471645584263611	-0.0329139099306983	0.661740619850262	-0.39583466994234	0.424977116409808	0.50612952691741	-0.309711239156020	0.219341984835525	-0.265414697336373	-0.135014205587283	-0.124182561780835	-0.364743211777283	-0.385061287320339
1028	CDKN1C	2.52849111121935	0.949445314985234	1.57712054186569	-0.351644428704089	2.08741111228364	1.06023441836646	-0.300180510949525	1.30082346683513	4.61399720161107	0.989159407008463	1.00417884711505	1.50642648505773	-0.0624094926578227	-0.536287548683076	0.442312101596576	-0.268194346118861	2.34073974816124	2.42116265440870	1.51158008235309
170692	ADAMTS18	0.383752187340349	0.617540613971685	0.479649688786513	0.257640465534249	0.0747778865485666	-0.82911126815886	-0.87433114163709	0.291472028243787	3.52339980979678	-1.20205257784221	1.07020453959282	-0.255580284029054	0.69040562419797	0.165570764468747	0.35977785389302	-0.712564543544226	-0.303127691780283	-0.362703244994015	1.32055506697387
4922	NTS	-0.0977931108970162	-0.300354770684029	-1.13422903619624	-0.383539288315667	-0.0436758806842234	-0.754693029897586	1.32955387313751	-0.294306790561869	-0.148966688472650	-0.00559404056041223	-0.360672665947579	-0.387704060579471	-0.0247748570465924	-1.38997294685113	-0.971907767507477	-0.0142552226014637	0.0136845369854500	-0.756889501799156	-0.781621357958848
285620	LOC285620	0.120137950491268	-0.460678409300586	0.392714108698009	-0.0687977564564253	-0.274544014748085	0.793715029917883	1.06301503381708	-0.661485198389006	1.16503429221466	-0.103119573801688	0.429310674048322	0.944562253927633	0.0391931862232503	0.588711241651935	0.149528785911618	-0.657001277747221	0.214234847673512	0.191358115647098	-1.63091735581632
404033	FLJ34077	0.83023200854686	0.519936391113459	0.498697844226833	-0.00411066313133199	0.336726063462486	0.949780729442065	1.17732687421159	0.595252108732908	0.924485048471839	0.654846765420314	0.502760091461858	0.62806684921934	0.400698883423564	0.435242429943169	2.00924372302917	1.18295845665996	1.44042682527348	1.39888593460645	2.02706875386673
29958	DMGDH	0.986579574088622	0.233664976929687	0.261309105397586	2.35268334759630	2.93469003936585	-0.0195964470142326	-0.444359176270674	0.113935234436134	1.72007472919866	0.789816793060332	0.624432208431006	1.49744226625653	0.632174170662606	0.168110603832301	1.37832044356629	-0.378988653884706	0.841965189323514	0.472549082142476	0.346026308468105
83850	FAM62C	-0.884198241903218	1.32538240022542	1.11281011230337	-0.716547070398944	0.596070388913183	2.12138939879956	-0.22239995269484	0.113947731598919	1.72007472919866	1.09436390739212	0.286940364669450	1.78201820532850	0.276901332123586	-0.896578362689886	2.56809175461918	-0.721914947770387	-0.446641150525804	0.503786656777699	0.0601966002633837
7204	TRIO	-0.539632014031838	-0.0244086614949566	-0.392515204836305	-0.394429946605502	-0.638196717469035	-0.463312333595427	-0.39804797578134	-0.516146795087008	-0.146278799254535	-0.62657601764033	-0.585651468506482	-0.255069484919973	-0.561260421287449	-0.374625117147442	-0.348800813925931	-0.533170535657411	-0.509911420658821	0.00098793136113189	0.186295396701090
166863	RBM46	-0.187940331816373	-0.118700686619358	0.177413895903474	-0.394925393174176	0.131077221304896	-0.472103603792806	0.446662789414199	-0.968836622773175	2.15225079219771	-0.731589675788541	-0.630742614872967	0.193864300382259	1.65362037158788	-0.791367073209738	0.0915778544536323	-1.55528458619116	-0.626916884374178	-0.476287976705763	-1.21750734200466
441601	LOC441601	0.159725442404893	0.0146770507736572	-0.477015372893012	-0.0107538773821571	-0.740805022369194	-0.283331388081802	0.255607891526981	-1.02961459146481	1.41806105230548	1.63869555339232	-1.84089391020667	-1.37387177579733	0.605191445130051	0.696108170015692	-0.508160300806575	-1.07486145473011	-0.253927947483379	0.0146402419495351	-1.63091735581632
84302	C9orf125	1.11372604420253	3.1447917902572	2.70384150582103	0.00321665861707959	0.832186318463749	1.06346429120577	-0.50488985850016	0.930422989937937	0.831061749426828	1.77089302083974	1.91375007976997	1.81683071098653	0.581151783049293	-0.561810063645326	1.02514191305039	0.355180759831225	2.01282033594310	1.7824385134344	3.22057122937987
344787		-0.742359121493562	-1.25466083715356	-1.03968438580553	-1.91363874152755	-0.91954072409149	-0.731731136605755	0.467097915855193	-0.654677755531538	0.415991582005322	1.87575199793448	-0.0127980489602963	-0.974823830269604	0.148178300444235	0.181048154698152	0.0777387506765012	0.319878911327917	-0.66250527431895	0.0193415872664098	-0.750990715672653
439993		-0.369179762301329	0.0943856264960997	-0.621558522704122	-0.443220616387037	0.0892124534443532	0.0607551799380631	1.03341993911579	-0.560815963185706	0.815057853669612	0.350881840087728	0.654996187962143	0.0138677088628874	0.394993527190806	0.900227116177772	0.229007812274516	0.345664493983385	-0.594214423619467	0.243166708258358	0.208274970057680
57709	SLC7A14	-0.454660551200826	-0.981290053877479	-0.374869374086343	0.311863333293913	-1.19472005594675	-0.0149818473314122	-0.00411915157887927	0.0755379538953642	-0.342782867217862	0.241018137646607	-0.473896418071486	-0.432698086511987	-1.672736907877	-0.307272893665031	-0.157410638349377	0.204704275838141	-0.626680232050725	-0.84121283830165	-0.413894631172351
115123	MARCH3	0.503111658756761	-0.682294408909578	0.886410755836886	0.465281303604377	-0.122760621206978	-0.776916618411298	0.302035504207053	0.328378351084502	-0.172117922891513	-0.961924363415753	-0.0947342279482196	0.0420816874526558	0.404012701285562	-0.651657756290443	-0.121833681857218	0.475633584740129	-0.240237448410246	-0.611627567280156	-1.87747711628410
55016	MARCH1	-0.117605775465647	1.15175895426843	-0.166777389528104	0.136436500103114	-0.0634390832809193	0.493343093266766	2.37024862249678	0.195943545122533	3.50721712856401	0.582721678729835	0.413161539139253	-0.117248953888262	-0.197747784464139	1.16062322901249	0.0727304283032554	2.37886196521089	-0.0443076051486008	0.182502926068683	0.0106655234294684
2530	FUT8	0.294703867342099	0.410292385767616	-0.204487062825607	0.865872458408117	0.870580165980748	0.539130665567807	0.7659421434756	0.651152489607983	-0.116189499406939	0.919345818990115	1.62424608055693	1.03073276969698	0.406379570171521	0.720412550095972	-0.332855785159839	0.789721379972538	-0.597080342264309	-0.0450069350187483	0.436795527955692
284486	THEM5	0.52235036546117	1.17630288155005	0.132072192714127	0.518724113186264	-0.136653402903466	-0.216744289643763	-0.678607490307578	0.991427611244681	1.72007472919866	0.617423273024192	0.294650065372016	0.919726261890562	-0.0900601255329781	-0.885302534635764	-0.0377625491174530	1.31997431888442	-0.141542955025691	-0.156319068482991	-0.61632540783571
375513	GUSBL2	-1.22697164790485	-0.304782055370486	-1.19417322912759	-0.733072710694976	-0.585307296928088	-1.01508944293099	0.145884692369057	-1.96367107092435	0.322031389123081	0.00406320025227979	-0.0436699439453202	-0.376625340752355	-0.434953101716371	0.710806738954994	-0.129325616584965	0.445873617952054	-0.385329925475742	0.0685630088297167	0.190368232234204
10251	SPRY3	-0.748785828284955	-0.0179198433646663	0.562752401001883	0.358683335194502	-0.0291128662356305	-0.520955483040395	0.424494385704615	0.54864555062259	3.01124989494034	0.185049351837992	0.617842626593442	0.311495869916634	0.371068401351022	-0.326039073534317	0.80557769191478	0.233007856874533	0.354514301270817	1.14061576354478	-0.212940348880982
400713	LOC400713	-0.216621695423314	1.47036300592330	0.531275954559659	0.0808493301939454	0.157612887988548	1.50355186801111	0.626693336433941	0.193571270685705	1.72007472919866	2.36426334398579	1.26531829322588	1.13960236612415	0.714304408765467	0.803228179615594	1.41145268879808	0.380671088310927	0.583450329667421	1.19998543666749	0.970245403363782
171024	SYNPO2	0.446332803649445	-0.0626410456185847	2.21589625186053	-0.0781453433651858	1.41654797254458	0.56132169277657	0.418064675765699	-0.590498775247576	1.95744620283627	3.51290955276182	0.344779193603854	3.96379857721032	0.748538051046348	0.469741560416336	0.0073781222202998	0.203918077005431	4.54386184480812	3.15021101436587	4.12191729838575
85417	CCNB3	0.917596097378817	-0.217091008170047	-0.0348321415718975	0.690132228621166	-0.175825966310062	0.0663890796374455	1.35010821869774	-0.727550306963978	-0.176090428993915	0.771414788889665	0.478822676747942	0.209156354957239	0.446320109758716	2.44605589316521	0.272556818125022	0.305296832393629	-0.0503954936740507	0.294983027677333	0.183752704545872
8091	HMGA2	0.0184415877866889	-1.11002971810198	-0.129289756277111	0.159142916804456	-0.730804485537567	-0.96075797363022	-1.00997634111879	0.454457074486088	-1.03628296772906	0.0699421795162524	0.130033798778461	0.308113479531131	-0.219298536000201	-1.10789691112290	-0.193954059764519	-0.165201266442375	-0.119477818678249	-0.700650194978632	-1.54793891582501
116987	CENTG2	1.28773515565586	0.607983725680885	0.31493413845473	1.17595376722342	0.855053494658679	0.783985361677006	1.12734833361932	1.30629858127811	0.452872099847707	0.292851546474233	0.716596279841993	0.24323519224787	0.320558561956207	0.98370057362938	0.394892058438557	0.657708828702125	-0.00897492437794852	0.417561193349573	1.25622177269220
5359	PLSCR1	0.472302699734328	-0.896328322065912	0.212289051832258	0.386540787295262	0.693223807026427	0.77001509597063	1.05289368308382	0.845310862123894	1.96723762250963	0.285005941869817	-0.432688710601593	-0.0865616026427786	-0.0888996231731945	-0.343524256993791	-0.121400680269634	0.887200070252561	0.512843037557514	0.669352325382004	-0.239800299081195
8945	BTRC	0.358266415994397	1.13131020773028	0.712754736931824	0.138920888147672	-0.295942053892689	-0.0839148471405308	-0.051872093150036	-0.312273751749165	-0.549843542576682	0.659531949881627	0.74032581553385	0.913813076854171	0.805714742076225	0.468212376730554	0.484937074087358	0.0875397795218062	0.403524338127476	0.739052776980257	-0.383714663195783
114112	TXNRD3	0.126288109367503	-0.329396711811761	0.179627294623297	0.434398429976186	-0.25522052354359	0.148272561370874	-0.279281154093895	0.358197824770300	-1.29999478715179	0.112276590634424	-0.0289261875095831	-0.111203848785310	0.262251853706838	0.0168986573775330	0.319115235714384	0.0073302734552956	0.0600856972839822	0.409631406873906	-0.366171833395788
401287	DKFZp686L13185	0.07699187910882	-0.036699470795884	0.269607998235083	0.0317817706196008	-0.186005607903121	0.260190247123240	-0.366545474974904	0.308605249827921	-1.01853767834483	-0.691630905604179	-0.0522200544285642	0.479543584060934	0.274981247019157	0.126303221213457	0.0332688632183414	-1.06206964927913	-1.36801602513482	0.711485085450434	-0.206684520244795
5174	PDZK1	-1.67442830150125	-0.649389323657209	-0.204594948958410	0.339425230966691	1.14739781123609	-0.814355640167203	-0.0994615983966633	0.456652753014392	0.637552837949042	-0.84516823021388	-1.10995497724015	-0.093616830667826	0.490669122211665	-1.98699943523636	-0.955200593034099	-0.408029108364331	0.641315585800294	-0.119115913753561	-1.39761104741663
56853	BRUNOL4	1.25415176629248	4.02758466303732	0.390510204805348	1.18846199272551	0.405862615030840	0.568338821915438	-0.819355556702035	0.479452653058376	2.68978606140272	-0.00548000574251362	0.0100760212976927	0.92314501333265	0.657565447091802	-0.853595769256374	0.523899027233127	0.0851508048770061	0.762733529719256	-0.0648411915398926	-1.33319912472625
84321	THOC3	-1.28268370206162	-0.955363496834184	-1.24762460011160	-1.25298749068404	-1.03299300312115	-0.876655642737676	-0.271206538414642	-0.604695106513034	-0.983888620496967	-1.08125989562504	-0.267065884333068	-1.54181095561439	-0.952060023869189	-1.03362741498542	-0.317136009865455	-0.734792604703448	-0.458908269887118	-0.637283300219965	-0.853580042958178
51352	WIT1	0.515614963710263	-0.854097963823014	-0.36698380333587	0.878926655994669	-0.214877132691043	0.229869195901656	-0.731222442651369	0.464715542458074	0.60999385523066	0.302085253143712	-0.195865384129017	-0.125186280732624	0.0924155883598558	1.16694857307253	-0.0810482483881745	-0.81702073431637	-0.23819935753794	0.110322980129267	-1.63091735581632
152006	RNF38	0.510145437261515	0.628521038925118	-0.349116876433666	-0.240918318060366	0.0151766485006448	0.431975758315288	0.538352944886278	-0.398043552807552	-0.0524697107365902	0.592463668232604	0.924100422721089	0.274603516876934	0.750275248690106	1.21478855573589	0.910571990530344	0.658297517067226	0.688858458114995	0.858257266610123	1.21175570030743
79903	FLJ14154	0.169136626835412	-0.251924806135614	0.165948699155867	-0.148615620770125	-0.00362926161544122	0.332991863680679	0.312488477357236	0.109647668095577	0.771488365750214	0.318187267402794	0.336419396024702	0.839283947054187	0.542644664733021	0.335159154580813	0.712543024249295	-0.161762172736882	0.0377198895983254	-0.232878615569362	0.53432422986039
27314	RAB30	0.104293909189061	-0.0242526684221479	0.222404746254590	0.897201808394291	0.9435565969113	-0.584788234983323	-0.739297418442089	0.256811412673339	-0.91889952563927	-0.428612427485313	0.0745830819141553	0.297092951790687	-0.415006796843287	-0.911093474733337	-0.355257465087320	0.133782403558858	-0.467097629269525	-0.243127073805919	-0.05549809484242
221035	REEP3	0.516029325855249	0.682588740094497	0.213511055300228	-0.148954328562912	0.0433398890918237	0.684577040851553	0.097098771781332	-0.295795872864541	1.16907802129452	0.961131125461567	0.741628826242133	-0.166845473450984	-0.290172154012610	-0.587026158601146	0.582636651944606	-0.040045822205088	0.716984025286322	0.89184332824576	0.97287536433226
26037	SIPA1L1	0.566630466304915	2.74974469602381	-0.115983158666105	-0.311781838499290	0.224166782030210	0.597997370919923	0.312808104562164	0.0319578013774991	-1.16638458558544	0.324337947130944	-0.00542665715977922	-0.269144281974161	0.900343837571484	0.546064789121505	0.703277210185781	0.0786460759652823	0.440200674511424	0.196298537182534	0.707302147361617
80309	SPHKAP	0.955949623919167	2.80157469636932	3.45376228730055	0.468390647068267	0.193044763502127	0.319872359446003	-0.301551605819451	-0.117927012553589	1.72007472919866	0.256738789964393	0.616862932917501	0.713963876274263	0.0445921866177154	-0.770603669238707	0.796879952435886	-0.121873929606461	-0.0276242978672706	0.212201514395743	0.617301507268225
23673	STX12	1.16322287225671	1.52101895613172	0.510302999433319	0.124035090328612	0.771968540001048	1.63812782864218	1.20948462131923	0.588753783375704	0.91824069280947	1.16915227079712	1.17526109531750	0.415188206986826	0.980578006182248	0.462691599945839	2.53035166737312	0.842758189965194	1.28173981716413	1.29747253946018	0.286240408749876
837	CASP4	0.574441874625232	-0.755009900774866	0.690213118224765	1.28749001504050	0.645990500644773	1.39453095606322	1.42382205103629	0.676942691616724	1.98372715525652	0.566906811582984	1.27197995780755	-0.0237337102085525	-0.0548081739042987	0.609368470698445	-0.71482502432553	0.688435335806549	0.837785803705428	0.131917461663295	0.687999448440795
847	CAT	0.0378361539436599	-0.0157298916177330	0.113155857024956	0.430034147762823	0.306861082068231	0.470027711477623	0.271272853094523	0.0951055053865386	-1.10298008980430	0.674763678922349	0.801380721935844	0.536131573290819	-0.303002191784695	0.437082162055784	0.452523945555261	0.0371190926287261	0.0131884218271413	0.0735324114192228	0.581007572994862
8609	KLF7	0.474116600789764	0.458740732222809	0.918711544034765	0.166425685974542	0.251585532075850	0.997387269846952	0.847055498912334	0.196861914652627	0.854959237114055	0.612542469978413	0.185225281343231	0.675171761279944	0.62331842330508	0.861715259083345	0.112421545282369	0.506130169217797	0.847516943006413	1.32969651354766	1.07717388305330
11093	ADAMTS13	-0.73612514809949	0.526522331549365	-0.116609780396844	-0.0608561593879141	1.25194190091511	0.49168355836474	0.0451179569406898	0.307590433013286	-0.957678858634439	-0.172808141889861	0.752233505008155	0.229276865353649	0.167999675122653	1.04282867960623	0.657106007252081	-0.174286981421189	-0.448405666492318	-0.431559797606169	0.2878366051742
51114	ZDHHC9	-0.508075200032418	0.774203841084069	-0.416918085653956	-0.106482397926660	0.117905116678578	0.469726416641773	-0.155235474805552	-0.96886517785304	1.12509176259984	0.131236571973688	0.278673161751408	-0.791773466040569	-0.0106491274486929	-0.639304438029401	0.0430498155715348	-0.327135145960690	-0.446231398660360	-0.232608105024768	-0.450807415600161
338811	FAM19A2	0.729312566381276	4.05329927600497	-0.093908394159937	0.301479490109244	1.53107978164815	0.828653698288456	0.306975468346995	0.224537947153327	2.64810159118283	1.59639050888771	1.98973443683980	0.114692994857322	1.36046750795367	2.55916862779329	0.455323376797047	1.06342395768621	-0.00529967403918216	0.659526476234319	1.44515496693736
29923	HIG2	-0.571970772670332	-0.802873502963098	-0.594447563337837	0.00372955995782763	-0.623400392295192	-0.681977845559525	-0.363493468403628	-0.543264140202534	0.692489214572968	-0.632914005154163	0.0520508161624113	-0.853568676210978	-0.191343734578571	-0.398087071670986	-1.08513337663133	-1.0630648702355	1.89137753018039	-1.23788967568071	-1.11529346342689
10190	TXNDC9	-0.586614951358804	-0.954131727417835	-0.214732473965860	-0.956806265423095	0.17512814892181	-0.389708861673041	-0.168981966401603	-0.0235959793649604	-0.675998543280014	-0.106654973371638	0.108750660467427	0.401738639036986	-0.331393913460908	-0.162409194465232	-0.323350126765079	-0.135643161366475	0.10832671955493	-0.34255832846474	-0.391281113045331
83892	KCTD10	0.876998351943285	0.597446447826048	0.549227856214426	-0.249670141672409	0.395831118954123	0.900333927921585	0.656965078326353	-0.355358532816484	1.00056774832504	0.676262494008573	0.148065251495125	0.0527558103246843	0.299542748073355	1.12050562563324	1.38245219663006	0.312982566367351	0.936180641199839	1.21959934662593	1.86300212475333
63979	FIGNL1	-1.19212253679492	-0.803122309446264	-1.09510932557866	-1.24600415757872	-1.24325517548004	-1.32327517563472	-0.940887493828091	0.979790093533725	-1.08875688816222	-1.21692313630152	-1.46418134526413	-1.03801264383201	-1.37626470518814	-0.31525856070324	-1.04642145424875	-0.55182296873846	-1.16767204745270	-0.64189124462502	-0.692409632899866
6157	RPL27A	-0.147778184170453	-1.08580624098404	-0.377166093593386	-0.589584263227304	-0.854284430599414	-0.566930386410152	-0.116582929011848	-0.099744893221054	-1.20279134297145	-0.513070913299827	-0.00341292971718399	-0.261784456624092	-0.443042160656548	-0.582279773369657	-0.230659500255909	0.193907225876524	-0.291447794587932	-0.106948273955787	0.667828019752939
111		0.977547641544427	2.85946262289578	2.68221380527491	0.277105206459472	1.06491888080686	1.55157724925052	0.158620572264533	1.19830419829386	1.97452977996251	2.56049406792441	1.20340302074999	0.705956885492945	1.60440572135874	0.74718272588608	0.083219207465226	-0.0229292283556805	2.75543534136626	2.04234286357305	2.40389889051734
586	BCAT1	-0.83554622380331	-2.08621142082630	-0.95025142631607	-0.629822707221914	-1.54468945607856	-1.82421999759396	-1.02336766271212	-0.742328970734029	1.82648264788522	-2.63694021912861	-2.25158856776068	-1.11103765719177	-1.94976059176677	-2.00852714422044	-1.18730728979186	-1.41142341804869	-0.981466301705762	-1.49926208733337	-1.42103732743821
6817	SULT1A1	-0.0646861565219105	-0.21413047452261	0.0866166182570943	1.11327727178840	-0.118859088176993	0.170733639317571	0.410612866855159	0.0868376440536335	0.519330877896368	-0.941894399380793	-0.625288761270995	0.084533546392985	-0.151912007997751	0.357300053268787	0.0311785517502836	0.530187025082963	-0.273638833054018	-0.197420611399547	-0.892964532408153
64744	SMAP2	-0.40505223179228	-0.820155583766443	-0.440466244327448	-0.442505155030749	-0.229221948317365	-0.150188260555024	0.185581043019077	-0.0316855442231523	0.813485321926823	-0.0439321693498953	0.283110142443273	-0.259108833789793	-1.28472883311842	0.0178004815107715	0.198928938282686	0.674001612756542	1.22122937712590	-0.367736635416678	-0.622476542165015
8464	SUPT3H	1.31886135156221	-0.33506244687848	0.0520861371116227	3.57148085876966	-0.393619970734059	0.86671973786959	0.123238956432349	1.74979182996986	-0.891767226702736	-0.805467213849151	-0.206869799486614	-0.503723216623623	0.133145425896673	-0.493231422973923	-0.396063982320851	1.06170637369874	0.696938218892925	0.125231469837608	-0.999858043519442
50848	F11R	-0.417936111720202	-2.81376002524635	-1.08365127267283	-0.895751834680943	-0.0178185616559354	1.03951975584289	-0.84466034528715	-1.00826924532397	0.683949467912306	1.01233793552446	1.28107800346268	-2.05686164379487	-0.0708789940062269	-0.576275204191332	1.24164128162055	0.336403603074728	0.228482498484991	-1.56781296765854	-0.741950964565284
23002	DAAM1	-0.114021017374651	0.704632242132864	1.80481212776633	0.571076781702176	0.501262021713995	0.560270727039773	0.82844020888169	0.156504078850420	0.97561502075871	0.685346095358832	0.6308377978132	0.100993394263466	0.143047667255261	-0.091849432335084	0.513494822033608	1.02706615489860	1.87511412673547	0.902934782712611	1.7803785016794
1999	ELF3	-0.192667201071357	-2.36496174494616	-0.441676175855269	2.04376475609423	2.760190818713	2.71618836567154	1.76584502449719	2.69679302182071	1.62904958322227	2.05011977001625	1.64026536779692	-0.976016326813475	0.249651357326026	0.603972858920407	-0.0229424544118186	1.65128077053512	1.30412608104992	-0.706069076961147	1.1141165750006
800	CALD1	-0.91277243119788	-2.53678592189258	-0.828158804771224	-1.40799232242848	-0.855934511391651	-0.85724661513853	-1.66546005426121	-1.42942311372043	-0.600450706674171	0.818358851388237	-1.66735229570372	-1.54618197181250	-1.33919606233788	-3.06978406806986	-1.13916746333560	-2.29311877500576	1.38435494763888	1.18459769444856	0.830545893702575
2191	FAP	0.655657106086783	-0.356751434410065	0.523952826108467	-0.405222654841846	0.401602113267708	0.533400197286398	-0.624377947236391	0.760471440400154	3.27966617826749	0.128820607792554	0.522970295125521	0.290430035459085	-0.137635369265764	-1.11387322910825	-0.000326366732081251	-0.212191970203678	0.108763015932317	2.05633120701241	1.27705105957303
55752	SEPT11	-1.25245527773427	-0.228931450446547	-0.75400495746143	-0.948344233740638	0.271558518932872	0.0624592861866679	-0.489359411342516	-0.107141201741767	0.392862815590742	-0.869718198911288	-1.19792849363317	-1.27142138462300	-0.984705238857225	-0.97180205803667	-1.29235943280445	-0.903851820821648	-0.9214437862851	-0.574652922971047	0.147937032212779
85364	ZCCHC3	-0.595361215168364	-0.0931137468547346	-0.258608845563130	-0.211342582417777	-0.258401793936774	-0.214826294833773	0.718832489352593	0.222930257893992	2.33752243558645	-0.298343961130147	0.0317027137381702	-0.283745048409951	-0.554359079805306	0.711395599736933	0.18105998267148	0.592637801283598	-0.701594610788163	0.0390420061281921	0.182764211085047
388480		0.3325881056481	-1.05431565234049	0.665784957953473	-0.135274371234602	-0.46447906628121	0.769592753924056	-0.299336082565903	-0.223515577189305	1.72007472919866	-0.357345108755541	-0.998731741492436	-0.953211244046364	-0.52231299439655	-0.817928879336826	0.124671175229171	0.000421141761481558	-0.152995213428368	-0.258067517961124	-1.08038881033266
27283	TINAG	0.658504214149077	-0.138066252488721	0.317510599421911	1.16110297313111	1.34575446981736	0.110757716990708	-0.224544073059146	1.49220912779476	-0.0423422422956198	-0.737343155657892	0.256862864337866	0.360317443074421	-0.393114035197013	-0.710615577473762	-0.00562276481472038	-0.598957379653768	0.0929911801836827	-0.484757345598367	-2.29087954307693
23405	DICER1	0.221892274435604	0.775099368891865	0.22750307424619	0.0989583263711062	0.366632574796712	0.42981631364881	0.502595936636715	0.374885873512655	0.681301014514722	0.83436710632645	0.29861830851521	0.603279285753789	0.357332978853837	0.564878747600437	0.831663133901024	0.464362217031557	0.725962265459276	0.741547385064088	0.627048066559764
5802	PTPRS	0.43464314258583	1.10646124273763	-0.207870272007428	-0.102573157950225	0.289470930878696	0.198413260700663	-0.454439646600208	-0.0697378095921074	-1.01959258392136	0.492082038172077	0.0106818792659816	0.0366998186247167	-0.0547973128163244	0.527353270895048	-0.564524331663159	-0.135847011003212	0.193909383068980	0.520622304363933	1.25585409661167
658	BMPR1B	0.885971267685478	2.08083287975836	0.25210168795644	0.503860780948125	1.74399671188000	0.892744000902735	-0.352431736832470	1.19695476663791	1.72007472919866	4.03421138197322	0.844881718445268	0.780534716974446	1.27145176786985	2.16591603501988	-0.493319396110659	-0.70774748837145	1.08631205916779	1.65580264031557	2.23430170482577
83992	CTTNBP2	-0.229825294246639	1.54345794022509	0.280777716885286	-0.167912941731408	1.18524905234512	-0.0932067507023547	0.510196847788501	-0.156447559810115	0.62362216874806	0.437066098985512	1.7402733691573	-1.57208354566166	0.719749658064329	1.1627650058688	-0.224051128788617	1.20449307072934	-2.96622367002071	0.633894134341835	-0.423261173132139
11060	WWP2	0.195577617083329	1.37939774175801	0.236452230567924	0.353182935261224	0.588692590494767	0.405828371373854	0.578641394742872	0.0703981289180097	-0.552326418527975	0.308342356389237	0.329342906351144	0.392959640046228	0.589882173059706	0.0314506414624632	0.124400205907507	0.257686391067415	-0.1803429141389	0.572863673498473	1.32311523470369
3990	LIPC	-0.821379957824382	-0.600195837225222	0.400384395724141	0.286857161234844	0.864284322333585	-0.219962668336115	-0.628232310858771	0.134516740230444	1.72007472919866	-0.77608656053101	0.114545911109238	0.235751838723294	-0.228847405780741	0.367760487698052	-0.213439656254658	0.158803006956378	-0.177101985063173	-0.853127677943423	-0.669268773790016
5104	SERPINA5	3.75120028281136	-2.11607623077007	-0.715081535992594	2.09661867673983	1.5503983940092	-0.667670038600093	-0.595735090359165	2.37298285908578	3.40820301440402	-1.44963926959969	-1.04703316746337	-0.127551238060000	1.73059573488062	-2.11390027753505	-1.31583088188259	-0.840388837496922	-1.20114636835812	-1.38036687271353	-0.439420826101307
55084	SOBP	0.440956917750519	1.77254313138661	0.287046717188485	-0.483892878480828	0.0578249308518615	-0.121639280895844	0.192283843716070	-1.03542202636137	-0.591124464166271	1.88136888275402	1.25921170330120	1.07522000317169	-0.280486281138677	0.668087884141463	0.297273167230091	-0.039956599042663	0.173778919430253	0.460990215217277	0.808952685273653
[truncated: 12,886 more rows]
