# Supplementary material for: Comparison and consolidation of microarray data sets of human tissue expression
Source: BMC Genomics. 2010 May 14;11:305. doi: 10.1186/1471-2164-11-305 (PMC2885367; doi:10.1186/1471-2164-11-305)
Supplement: Additional file 6 — MAX scores derived for the different expression data sets and tissue classes and the corresponding FDR for the 6685 non-redundant genes included in the comparison (tab-delimited table). [file 1471-2164-11-305-S6.TAB]

	Rosetta1										Rosetta2										Geneatlas
GeneID	adrenalgland.max	brain.max	kidney.max	liver.max	lung.max	adrenalgland.fdr	brain.fdr	kidney.fdr	liver.fdr	lung.fdr	adrenalgland.max	brain.max	kidney.max	liver.max	lung.max	adrenalgland.fdr	brain.fdr	kidney.fdr	liver.fdr	lung.fdr	adrenalgland.max	brain.max	heart.max	kidney.max	liver.max	lung.max	lymphnode.max	muscle.max	prostate.max	pancreas.max	placenta.max	salivarygland.max	thymus.max	thyroid.max	tonsil.max	testis.max	trachea.max	uterus.max	uteruscorpus.max	adrenalgland.fdr	brain.fdr	heart.fdr	kidney.fdr	liver.fdr	lung.fdr	lymphnode.fdr	muscle.fdr	prostate.fdr	pancreas.fdr
2	0	0	0	0	1.153063199	1	1	1	1	0.64125	0	0	0	0	0.487682893	1	1	1	1	1	0	0	0	0	0.641947123	0	0	0	0	0	0	0	0	0	0	0	0	0	0	1	1	1	1	0.112286689	1	1	1	1	1
13	0	0	0	3.594721588	0	1	1	1	0.012222222	1	0	0	0	0.810043597	0	1	1	1	0.218285714	1	0.15356835	0	0	0	0	0	0	0	0	0	0	0	0	0	0	0	0	0	0	0.910071942	1	1	1	1	1	1	1	1	1
14	0	0	0	0	0	1	1	1	1	1	0	0	0	0	0	1	1	1	1	1	0	0	0	0	0	0	0	0	0.424263775	0	0	0	0	0	0	0	0	0	0	1	1	1	1	1	1	1	1	0.987486034	1
16	0	0.306319229	0	0	0	1	0.00502521	1	1	1	0	0	0	0	0	1	1	1	1	1	0	0	0	0	0	0.046537023	0	0	0	0	0	0	0	0	0	0	0	0	0	1	1	1	1	1	0.444737991	1	1	1	1
19	0.27108885	0	0	0	0	1	1	1	1	1	0.201191856	0	0	0	0	0.50706422	1	1	1	1	0	0	0	0	0	0	0	0	0	0	0	0	0	0	0	0	0	0	0.064957169	1	1	1	1	1	1	1	1	1	1
20	0	1.693839247	0	0	0	1	5.52E-05	1	1	1	0	1.179461414	0	0	0	1	0.000777778	1	1	1	0	0.604363577	0	0	0	0	0	0	0	0	0	0	0	0	0	0	0	0	0	1	3.22E-05	1	1	1	1	1	1	1	1
21	0	0	0	0	0.808410373	1	1	1	1	0.53140625	0	0	0	0	1.09139748	1	1	1	1	0.658813559	0	0	0	0	0	0	0	0	0	0	0	0	0	0.264268054	0	0	0	0	0	1	1	1	1	1	1	1	1	1	1
22	0	0	0	0	0	1	1	1	1	1	0	0	0	0	0	1	1	1	1	1	0	0	0	0	0	0	0	0	0	0	0	0	0	0.05779516	0	0	0	0	0	1	1	1	1	1	1	1	1	1	1
24	0	0	1.019710175	0	0	1	1	0.527826087	1	1	0	0	1.995376606	0	0	1	1	0.385714286	1	1	0	0	0	0	0.015900282	0	0	0	0	0	0	0	0	0	0	0	0	0	0	1	1	1	1	0.488878879	1	1	1	1	1
25	0	0	0	0	0	1	1	1	1	1	0	0	0	0	0	1	1	1	1	1	0	0	0	0	0	0	0	0	0	0	0	0	0	0	0	0	0	0.059674973	0	1	1	1	1	1	1	1	1	1	1
26	0	0	0	0	0	1	1	1	1	1	0	0	0	0	0	1	1	1	1	1	0	0	0	0	0	0	0	0	0	0	1.366651134	0	0	0	0	0	0	0	0	1	1	1	1	1	1	1	1	1	1
27	0	0	0	0	0.082924711	1	1	1	1	0.716744186	0	0	0	0	0	1	1	1	1	1	0	0	0	0	0	0	0	0.170351687	0	0	0	0	0	0	0	0	0	0	0	1	1	1	1	1	1	1	0.561630695	1	1
29	0	0.961170573	0	0	0	1	0.000619195	1	1	1	0	0.882859414	0	0	0	1	0.001711712	1	1	1	0	0.599064041	0	0	0	0	0	0	0	0	0	0	0	0	0	0	0	0	0	1	3.18E-05	1	1	1	1	1	1	1	1
30	0	0	0	1.322493977	0	1	1	1	0.096842105	1	0	0	0	0.218781188	0	1	1	1	0.430106838	1	0	0	0	0	0.153791804	0	0	0	0	0	0	0	0	0	0	0	0	0	0	1	1	1	1	0.359107649	1	1	1	1	1
33	0	0	0	0	0	1	1	1	1	1	0	0	0	0	0	1	1	1	1	1	0	0	0	0	0	0	0	0	0	0	0	0	0	0.217163498	0	0	0	0	0	1	1	1	1	1	1	1	1	1	1
34	0	0	0	0	0	1	1	1	1	1	0	0	0	0	0	1	1	1	1	1	0	0	0	0.612752644	0	0	0	0	0	0	0	0	0	0	0	0	0	0	0	1	1	1	0.80248062	1	1	1	1	1	1
35	0	0	0	0	0	1	1	1	1	1	0	0	0	0	0	1	1	1	1	1	0	0	0	0	0	0	0	0	0	0	0	0	0	0.335941095	0	0	0	0	0	1	1	1	1	1	1	1	1	1	1
39	0	0	0	1.475651495	0	1	1	1	0.0858125	1	0	0	0	1.652087812	0	1	1	1	0.112754491	1	0	0	0	0	0	0.157420374	0	0	0	0	0	0	0	0	0	0	0	0	0	1	1	1	1	1	0.370742049	1	1	1	1
43	0	0	0	0	0	1	1	1	1	1	0	0	0	0	0	1	1	1	1	1	0	0.000765609	0	0	0	0	0	0	0	0	0	0	0	0	0	0	0	0	0	1	0.005698113	1	1	1	1	1	1	1	1
47	0	0	0	0	0	1	1	1	1	1	0	0	0	0	0	1	1	1	1	1	0	0	0	0	0	0.127422015	0	0	0	0	0	0	0	0	0	0	0	0	0	1	1	1	1	1	0.3903125	1	1	1	1
48	0	0	0	0.16769068	0	1	1	1	0.42777439	1	0	0	0	0.134164583	0	1	1	1	0.494534884	1	0	0	0	0	0.029830304	0	0	0	0	0	0	0	0	0	0	0	0	0	0	1	1	1	1	0.475889698	1	1	1	1	1
50	0	0	0	0	0	1	1	1	1	1	0	0	0	0	0	1	1	1	1	1	0	0	0	1.067263538	0	0	0	0	0	0	0	0	0	0	0	0	0	0	0	1	1	1	1	1	1	1	1	1	1
51	0	0	0	0	0	1	1	1	1	1	0	0	0	0.547343075	0	1	1	1	0.281549708	1	0	0	0	0	0.02584236	0	0	0	0	0	0	0	0	0	0	0	0	0	0	1	1	1	1	0.479085303	1	1	1	1	1
54	0	0	0	0	0	1	1	1	1	1	0	0	0	0	0	1	1	1	1	1	0	0	0	0	0	0	0.282928179	0	0	0	0	0	0	0	0	0	0	0	0	1	1	1	1	1	1	1.805213115	1	1	1
55	0	0	0	0	0	1	1	1	1	1	0	0	0	0	0	1	1	1	1	1	0	0	0	0	0	0	0	0	6.202234541	0	0	0	0	0	0	0	0	0	0	1	1	1	1	1	1	1	1	0.02	1
56	0	0	0	0	0	1	1	1	1	1	0	0	0	0	0	1	1	1	1	1	0	0	0	0	0	0	0	0	0	0	0	0	0	0	0	1.325906909	0	0	0	1	1	1	1	1	1	1	1	1	1
59	0	0	0	0	0	1	1	1	1	1	0	0	0	0	0	1	1	1	1	1	0	0	0	0	0	0	0	0	0	0	0	0	0	0	0	0	0	0.805407688	0	1	1	1	1	1	1	1	1	1	1
81	0	0	0	0	0	1	1	1	1	1	0	0	0	0	0	1	1	1	1	1	0	0	0	0	0	0	0	0	0.009726359	0	0	0	0	0	0	0	0	0	0	1	1	1	1	1	1	1	1	1	1
86	0	0	0	0	0	1	1	1	1	1	0	0	0	0	0	1	1	1	1	1	0	0	0	0	0	0	0	0	0	0	0	0	0	0	0	0.163626374	0	0	0	1	1	1	1	1	1	1	1	1	1
87	0	0	0	0	0	1	1	1	1	1	0	0	0	0	0	1	1	1	1	1	0	0	0	0	0	0	0	0	0.143006636	0	0	0	0	0	0	0	0	0	0	1	1	1	1	1	1	1	1	1.085338442	1
89	0	0	0	0	0	1	1	1	1	1	0	0	0	0	0	1	1	1	1	1	0	0	0	0	0	0	0	0.926543821	0	0	0	0	0	0	0	0	0	0	0	1	1	1	1	1	1	1	0.269183673	1	1
90	0	0	0	0	0	1	1	1	1	1	0	0	0	0	0	1	1	1	1	1	0	0	0	0	0	0	0	0	0	0	0	0	0	0	0	0	0	0.154156324	0	1	1	1	1	1	1	1	1	1	1
91	0	0	0	0	0	1	1	1	1	1	0	0	0.130360073	0	0	1	1	1.361935484	1	1	0	0	0	0.728225689	0	0	0	0	0	0	0	0	0	0	0	0	0	0	0	1	1	1	0.733349515	1	1	1	1	1	1
92	0	0	0	0	0	1	1	1	1	1	0	0	0	0	0	1	1	1	1	1	0	0	0	0	0	0	0	0	0	0	0	0	0	0	0	0	0	0	0.027058004	1	1	1	1	1	1	1	1	1	1
93	0	0	0	0	0	1	1	1	1	1	0	0	0	0	0	1	1	1	1	1	0	0	0	0	0.112789859	0	0	0	0	0	0	0	0	0	0	0	0	0	0	1	1	1	1	0.394199744	1	1	1	1	1
94	0	0	0	0	0.13043971	1	1	1	1	0.695283843	0	0	0	0	0	1	1	1	1	1	0	0	0	0	0	0	0	0	0	0	0.013846678	0	0	0	0	0	0	0	0	1	1	1	1	1	1	1	1	1	1
100	0	0	0	0	0	1	1	1	1	1	0	0	0	0	0	1	1	1	1	1	0	0	0	0	0	0	0	0	0	0	0	0	3.478888748	0	0	0	0	0	0	1	1	1	1	1	1	1	1	1	1
101	0	0	0	0	0	1	1	1	1	1	0	0	0	0	0	1	1	1	1	1	0	0	0	0	0	0	0.534893595	0	0	0	0	0	0	0	0	0	0	0	0	1	1	1	1	1	1	1.951832061	1	1	1
102	0	0	0	0	0	1	1	1	1	1	0	0	0	0	0	1	1	1	1	1	0	0	0	0	0	0	0	0.225374967	0	0	0	0	0	0	0	0	0	0	0	1	1	1	1	1	1	1	0.512724719	1	1
103	0	0	0	0	0	1	1	1	1	1	0	0	0	0	0	1	1	1	1	1	0	0	0	0	0	0	0	0	0	0	0	0	0.607814437	0	0	0	0	0	0	1	1	1	1	1	1	1	1	1	1
104	0	0	0	0	0.432629372	1	1	1	1	0.624385965	0	0	0	0	0.089103714	1	1	1	1	0.98125	0	0	0	0	0	0	0.180099176	0	0	0	0	0	0	0	0	0	0	0	0	1	1	1	1	1	1	1.621794872	1	1	1
109	0	0	0	0	0	1	1	1	1	1	0	0	0	0	0	1	1	1	1	1	0	0	0	0	0	0	0	0	0	0	0.177696059	0	0	0	0	0	0	0	0	1	1	1	1	1	1	1	1	1	1
112	0	0	0	0	0	1	1	1	1	1	0	0	0	0	0	1	1	1	1	1	0	0	0	0	0	0	0	0	0	0	0.035234153	0	0	0	0	0	0	0	0	1	1	1	1	1	1	1	1	1	1
113	0	0	0	0	0	1	1	1	1	1	0	0	0	0	0	1	1	1	1	1	0	0	0	0	0	0	0.516059282	0	0	0	0	0	0	0	0	0	0	0	0	1	1	1	1	1	1	1.876111111	1	1	1
115	0	0	0	0	0	1	1	1	1	1	0	0	0	0	0	1	1	1	1	1	0	0	0	0	0	0	0	0	0	0	0	0	0	0.434811056	0	0	0	0	0	1	1	1	1	1	1	1	1	1	1
117	0	2.584032157	0	0	0	1	0	1	1	1	0	1.48015408	0	0	0	1	0.00043956	1	1	1	0	0	0	0	0	0	0	0	0	0	0	0	0	0	0	0	0	0	0.791420961	1	1	1	1	1	1	1	1	1	1
118	0	0.134220537	0	0	0	1	0.009511834	1	1	1	0	0	0	0	0	1	1	1	1	1	0	0	0	0	0	0	0	0	0.268263111	0	0	0	0	0	0	0	0	0	0	1	1	1	1	1	1	1	1	1.039202899	1
119	0	1.74346721	0	0	0	1	0	1	1	1	0	3.104637736	0	0	0	1	0.000149254	1	1	1	0	0	0	0	1.407056199	0	0	0	0	0	0	0	0	0	0	0	0	0	0	1	1	1	1	0.024475524	1	1	1	1	1
120	0	0	0	0	0	1	1	1	1	1	0	0	0.449123735	0	0	1	1	0.965042735	1	1	0	0	0	0	0	0	0	0	0	0	0	0	0	0.090527878	0	0	0	0	0	1	1	1	1	1	1	1	1	1	1
123	0	0	0	0	0	1	1	1	1	1	0	0	0	0	0	1	1	1	1	1	0	0	0	0	0	0	0	0	0	0	1.438409467	0	0	0	0	0	0	0	0	1	1	1	1	1	1	1	1	1	1
125	0	0	0	0.157500623	0	1	1	1	0.433363363	1	0	0	0	0	0.64325283	1	1	1	1	0.802222222	0	0	0	0	0	0	0	0	0	0	0	0	0	0	0	0	0	0.117619542	0	1	1	1	1	1	1	1	1	1	1
126	0	0	0	0.499383138	0	1	1	1	0.228684211	1	0	0	0	1.66540512	0	1	1	1	0.112242424	1	0	0	0	0	1.000036545	0	0	0	0	0	0	0	0	0	0	0	0	0	0	1	1	1	1	0.049198113	1	1	1	1	1
127	0	0	0	3.155709937	0	1	1	1	0.019552239	1	0	0	0	4.142069534	0	1	1	1	0.011836735	1	0	0	0	0	0.56177949	0	0	0	0	0	0	0	0	0	0	0	0	0	0	1	1	1	1	0.137195122	1	1	1	1	1
128	0	0	0	0	0	1	1	1	1	1	0	0	0	0	0	1	1	1	1	1	0	0	0	0	0	0.152961588	0	0	0	0	0	0	0	0	0	0	0	0	0	1	1	1	1	1	0.365884354	1	1	1	1
130	0	0	0	2.196535197	0	1	1	1	0.0445	1	0	0	0	2.910286422	0	1	1	1	0.033186813	1	0	0	0	0	1.474565329	0	0	0	0	0	0	0	0	0	0	0	0	0	0	1	1	1	1	0.021678832	1	1	1	1	1
132	0	0	0	0.21564308	0	1	1	1	0.378111455	1	0	0	0	0.703472799	0	1	1	1	0.240033003	1	0	0	0	0	0	0.330502654	0	0	0	0	0	0	0	0	0	0	0	0	0	1	1	1	1	1	0.297571429	1	1	1	1
134	0	0	0	0	0	1	1	1	1	1	0	0.356076572	0	0	0	1	0.008191781	1	1	1	0	0	0	0	0	0	0	0	0	0	0	0	0	0	0	0	0	0	0.165347128	1	1	1	1	1	1	1	1	1	1
142	0	0	0	0	0	1	1	1	1	1	0	0	0	0	0	1	1	1	1	1	0	0	0	0	0	0	0	0	0	0	0	0	0	0	0.487548805	0	0	0	0	1	1	1	1	1	1	1	1	1	1
143	0	0	0	0	0	1	1	1	1	1	0	0	0	0	0	1	1	1	1	1	0	0	0	0	0	0	0	0	0	0	0	0	0	0	0.13239255	0	0	0	0	1	1	1	1	1	1	1	1	1	1
148	0	0.372335683	0	0	0	1	0.004064748	1	1	1	0	0	0	0	0	1	1	1	1	1	0	0	0	0	0	0	0	0	0	0	0	0	0	0	0	0	0	0	0.023800326	1	1	1	1	1	1	1	1	1	1
156	0	0	0	0	0	1	1	1	1	1	0	0	0	0	0	1	1	1	1	1	0	0	0	0	0	0	0	0	0	0	0	0	0	0	0	0	0.223448754	0	0	1	1	1	1	1	1	1	1	1	1
157	0	0	0	0	0	1	1	1	1	1	0	0	0	0	0	1	1	1	1	1	0	0	0	0	0	0	0.038335284	0	0	0	0	0	0	0	0	0	0	0	0	1	1	1	1	1	1	1.506483376	1	1	1
158	0	0	0	0	0	1	1	1	1	1	0	0	0	0	0	1	1	1	1	1	0	0	0	0	0	0	0	0.051320559	0	0	0	0	0	0	0	0	0	0	0	1	1	1	1	1	1	1	0.660432692	1	1
159	0	0	0	0	0	1	1	1	1	1	0	0	0	0	0	1	1	1	1	1	0	0	0	0	0	0	0	0	0	0	0	0	0	0	0	0.007488962	0	0	0	1	1	1	1	1	1	1	1	1	1
162	0	0	0	0	0	1	1	1	1	1	0	0	0	0	0	1	1	1	1	1	0	0	0	0	0	0	0	0	0.613620757	0	0	0	0	0	0	0	0	0	0	1	1	1	1	1	1	1	1	0.877586207	1
163	0	0	0	0	0	1	1	1	1	1	0	0.27687271	0	0	0	1	0.010861423	1	1	1	0	0	0	0	0	0	0	0	0	0	0	0	0	0	0	0.47883498	0	0	0	1	1	1	1	1	1	1	1	1	1
165	0	0	0	0	0	1	1	1	1	1	0	0	0	0	0	1	1	1	1	1	0	0	0	0	0	0	0	0	0	0	0	0	0	0	0	0	0	0	0.04476444	1	1	1	1	1	1	1	1	1	1
166	0	0	0	0	0	1	1	1	1	1	0	0	0	0	0	1	1	1	1	1	0	0	0	0	0	0	0	0	0	0	0	0	0	0.288965517	0	0	0	0	0	1	1	1	1	1	1	1	1	1	1
167	0	0	0	0	0	1	1	1	1	1	0	0	0	0	0	1	1	1	1	1	0	0	0	0	0	0	0	0	0	0	0	0	0	0	0	0.182919516	0	0	0	1	1	1	1	1	1	1	1	1	1
173	0	0	0	3.564968346	0	1	1	1	0.011754386	1	0	0	0	4.187732448	0	1	1	1	0.010638298	1	0	0	0	0	1.10060209	0	0	0	0	0	0	0	0	0	0	0	0	0	0	1	1	1	1	0.041263158	1	1	1	1	1
174	0	0	0	2.710758223	0	1	1	1	0.028777778	1	0	0	0	3.800099631	0	1	1	1	0.017169811	1	0	0	0	0	2.827340387	0	0	0	0	0	0	0	0	0	0	0	0	0	0	1	1	1	1	0.003392857	1	1	1	1	1
175	0	0	0	0	0	1	1	1	1	1	0	0	0	0	0	1	1	1	1	1	0	0	0	0	0	0	0	0	0	0	0	0	0	0	0	0	0.091213256	0	0	1	1	1	1	1	1	1	1	1	1
177	0	0	0	0	3.665220487	1	1	1	1	0.32	0	0	0	0	2.817660728	1	1	1	1	0.89	0	0	0	0	0	1.377481544	0	0	0	0	0	0	0	0	0	0	0	0	0	1	1	1	1	1	0.094	1	1	1	1
178	0	0	0	0	0	1	1	1	1	1	0	0	0	0	0	1	1	1	1	1	0	0	0	0	0	0	0	0	0	0	0	0	0	0.272924005	0	0	0	0	0	1	1	1	1	1	1	1	1	1	1
182	0	0	0	0	0	1	1	1	1	1	0	0	0	0	0	1	1	1	1	1	0	0	0	0	0	0	0	0	0	0	0.408216534	0	0	0	0	0	0	0	0	1	1	1	1	1	1	1	1	1	1
185	0	0	0	0	0	1	1	1	1	1	0	0	0	0	0	1	1	1	1	1	0	0	0	0	0	0	0	0	0	0	0.782386231	0	0	0	0	0	0	0	0	1	1	1	1	1	1	1	1	1	1
191	0	0	0.054703052	0	0	1	1	0.926944444	1	1	0	0	0	0.391470949	0	1	1	1	0.334177215	1	0	0	0	0	0.161567629	0	0	0	0	0	0	0	0	0	0	0	0	0	0	1	1	1	1	0.354333333	1	1	1	1	1
196	0	0	0	0	0	1	1	1	1	1	0	0	0	0	0	1	1	1	1	1	0	0	0	0	0	0	0	0	0	0	1.57165193	0	0	0	0	0	0	0	0	1	1	1	1	1	1	1	1	1	1
197	0	0	0	4.872794497	0	1	1	1	0.006875	1	0	0	0	6.287949816	0	1	1	1	0.004285714	1	0	0	0	0	1.4817835	0	0	0	0	0	0	0	0	0	0	0	0	0	0	1	1	1	1	0.021617647	1	1	1	1	1
199	0	0	0	0	0	1	1	1	1	1	0	0	0	0	0	1	1	1	1	1	0	0	0	0	0	0	0	0	0	0	0	0	1.50493349	0	0	0	0	0	0	1	1	1	1	1	1	1	1	1	1
203	0	0	0	0	0	1	1	1	1	1	0	0	0	0	0	1	1	1	1	1	0	0	0.065306186	0	0	0	0	0	0	0	0	0	0	0	0	0	0	0	0	1	1	0.605134228	1	1	1	1	1	1	1
204	0	0	0	0	0	1	1	1	1	1	0	0	0.093425558	0	0	1	1	1.362596154	1	1	0	0	0	0.495875913	0	0	0	0	0	0	0	0	0	0	0	0	0	0	0	1	1	1	0.88204893	1	1	1	1	1	1
208	0	0	0	0	0	1	1	1	1	1	0	0	0	0	0	1	1	1	1	1	0	0	0	0	0	0	0	0	0	0	0	0	0	0	0	0	0	0	0.829254307	1	1	1	1	1	1	1	1	1	1
210	0	0	0	0	0	1	1	1	1	1	0	0	0	0	0	1	1	1	1	1	0	0	0	0	0.778587749	0	0	0	0	0	0	0	0	0	0	0	0	0	0	1	1	1	1	0.079375	1	1	1	1	1
211	0.275878687	0	0	0	0	1	1	1	1	1	1.950038061	0	0	0	0	0.187142857	1	1	1	1	2.577556817	0	0	0	0	0	0	0	0	0	0	0	0	0	0	0	0	0	0	0.02	1	1	1	1	1	1	1	1	1
212	0	0	0	1.624609677	0	1	1	1	0.074480519	1	0	0	0	1.664810555	0	1	1	1	0.111626506	1	0	0	0	0	1.812999636	0	0	0	0	0	0	0	0	0	0	0	0	0	0	1	1	1	1	0.013173077	1	1	1	1	1
213	0	0	0	1.934682764	0	1	1	1	0.054855072	1	0	0	0	0.665715981	0	1	1	1	0.250160772	1	0	0	0	0	5.153750379	0	0	0	0	0	0	0	0	0	0	0	0	0	0	1	1	1	1	0	1	1	1	1	1
214	0	0	0	0	0.122758831	1	1	1	1	0.683012552	0	0	0	0	0	1	1	1	1	1	0	0	0	0	0	0	0	0	0	0	0	0	0	0.16882054	0	0	0	0	0	1	1	1	1	1	1	1	1	1	1
215	0	0	0	0	0	1	1	1	1	1	0	0	0	0	0	1	1	1	1	1	0	0	0	0	0	0	0	0	0	0	0	0	0	0	0	0	0	0	0.031672433	1	1	1	1	1	1	1	1	1	1
218	0	0	0	0	0	1	1	1	1	1	0	0	0	0	0	1	1	1	1	1	0	0	0	0	0	0	0	0	0	0	0	0	0	0	0	0	4.110256374	0	0	1	1	1	1	1	1	1	1	1	1
220	0	0	0	0	0	1	1	1	1	1	0	0	0	0	0	1	1	1	1	1	0	0	0	0	0	0	0	0	1.094424375	0	0	0	0	0	0	0	0	0	0	1	1	1	1	1	1	1	1	0.73525	1
222	0	0	0	0	0	1	1	1	1	1	0	0	0	0	0	1	1	1	1	1	0	0	0	0	0	0	0	0	0	0	0.077069782	0	0	0	0	0	0	0	0	1	1	1	1	1	1	1	1	1	1
223	0	0	0	0	0	1	1	1	1	1	0	0	0	0	0	1	1	1	1	1	0	0	0	0	0	0	0	0	0	0	0	0	0	0.455974505	0	0	0	0	0	1	1	1	1	1	1	1	1	1	1
224	0	0	0	0	0	1	1	1	1	1	1.272683417	0	0	0	0	0.222608696	1	1	1	1	0.547810536	0	0	0	0	0	0	0	0	0	0	0	0	0	0	0	0	0	0	0.438380952	1	1	1	1	1	1	1	1	1
229	0	0	0	1.216351205	0	1	1	1	0.106685393	1	0	0	0	0.824674734	0	1	1	1	0.217028986	1	0	0	0	0	0.05595094	0	0	0	0	0	0	0	0	0	0	0	0	0	0	1	1	1	1	0.452024609	1	1	1	1	1
230	0	1.043090335	0	0	0	1	0.000522876	1	1	1	0	1.171346387	0	0	0	1	0.000801105	1	1	1	0	1.749527553	0	0	0	0	0	0	0	0	0	0	0	0	0	0	0	0	0	1	0	1	1	1	1	1	1	1	1
238	0	0	0	0	0	1	1	1	1	1	0	0	0	0	0	1	1	1	1	1	0	0	0	0	0.048337177	0	0	0	0	0	0	0	0	0	0	0	0	0	0	1	1	1	1	0.456619411	1	1	1	1	1
239	0	0	0	0	0	1	1	1	1	1	0	0	0	0	0	1	1	1	1	1	0	0	0	0	0	0	0	0	0	0	0	0.097195399	0	0	0	0	0	0	0	1	1	1	1	1	1	1	1	1	1
240	0	0	0	0	0	1	1	1	1	1	0	0	0	0	0	1	1	1	1	1	0	0	0	0	0	0	0.314462181	0	0	0	0	0	0	0	0	0	0	0	0	1	1	1	1	1	1	1.811014493	1	1	1
241	0	0	0	0	0.390065379	1	1	1	1	0.643442623	0	0	0	0	0	1	1	1	1	1	0	0	0	0	0	0	0	0	0	0	0	0	0.212416924	0	0	0	0	0	0	1	1	1	1	1	1	1	1	1	1
249	0	0	0.193578876	0	0	1	1	0.79601227	1	1	1.471695886	0	0	0	0	0.229	1	1	1	1	0	0	0	0.283284427	0	0	0	0	0	0	0	0	0	0	0	0	0	0	0	1	1	1	1.053314176	1	1	1	1	1	1
262	0	0	0	0	0	1	1	1	1	1	0	0	0	0	0	1	1	1	1	1	0	0	0	0	0	0	0	0	1.474878176	0	0	0	0	0	0	0	0	0	0	1	1	1	1	1	1	1	1	1	1
267	0	0	0	0	0	1	1	1	1	1	0	0	0	0	0	1	1	1	1	1	0	0	0	0	0	0	0	0	0	0	0.451976107	0	0	0	0	0	0	0	0	1	1	1	1	1	1	1	1	1	1
270	0	0	0	0	0	1	1	1	1	1	0	0	0	0	0	1	1	1	1	1	0	0	0	0	0	0	0	0.472856182	0	0	0	0	0	0	0	0	0	0	0	1	1	1	1	1	1	1	0.405512821	1	1
272	0	0	0	0	0	1	1	1	1	1	0	0	0	0	0	1	1	1	1	1	0	0	0	0	0	0	0	0.041310515	0	0	0	0	0	0	0	0	0	0	0	1	1	1	1	1	1	1	0.673048212	1	1
273	0	2.231268449	0	0	0	1	0	1	1	1	0	2.335746917	0	0	0	1	7.09E-05	1	1	1	0	0.995786293	0	0	0	0	0	0	0	0	0	0	0	0	0	0	0	0	0	1	0	1	1	1	1	1	1	1	1
274	0	0	0	0	0	1	1	1	1	1	0	0	0	0	0	1	1	1	1	1	0	0	0	0	0	0	0	0.105651736	0	0	0	0	0	0	0	0	0	0	0	1	1	1	1	1	1	1	0.61963035	1	1
284	0	0	0	0	1.092660693	1	1	1	1	0.584473684	0	0	0	0	0.496602668	1	1	1	1	0.810692308	0	0	0	0	0	0	0	0	0	0	0	0	0	0	0	0	0.091133923	0	0	1	1	1	1	1	1	1	1	1	1
285	0	0	0	0	0	1	1	1	1	1	0	0	0	0	0	1	1	1	1	1	0	0	0	0	0	0	0	0	0	0	0.10770051	0	0	0	0	0	0	0	0	1	1	1	1	1	1	1	1	1	1
286	0	0	0	0	0	1	1	1	1	1	0	0	0	0	0	1	1	1	1	1	0	0	0	0	0	0	0	0.045374329	0	0	0	0	0	0	0	0	0	0	0	1	1	1	1	1	1	1	0.66862776	1	1
287	0	2.327465898	0	0	0	1	0	1	1	1	0	1.319516549	0	0	0	1	0.000610932	1	1	1	0	0.648229672	0	0	0	0	0	0	0	0	0	0	0	0	0	0	0	0	0	1	3.38E-05	1	1	1	1	1	1	1	1
288	0	1.208563658	0	0	0	1	0.000404412	1	1	1	0	1.902646691	0	0	0	1	0.00030303	1	1	1	0	0.160589985	0	0	0	0	0	0	0	0	0	0	0	0	0	0	0	0	0	1	0.001081531	1	1	1	1	1	1	1	1
292	0	0	0	0	0	1	1	1	1	1	0	0	0	0	0	1	1	1	1	1	0	0	0	0	0	0	0	0	0	0	0	0	0.27882213	0	0	0	0	0	0	1	1	1	1	1	1	1	1	1	1
301	0	0	0	0	0	1	1	1	1	1	0	0	0	0	0	1	1	1	1	1	0	0	0	0	0	0	0	0	0	0	0.022385704	0	0	0	0	0	0	0	0	1	1	1	1	1	1	1	1	1	1
307	0	0	0	0	0	1	1	1	1	1	0	0	0	0	0	1	1	1	1	1	0	0	0	0	0	0	0	0	0	0.095466507	0	0	0	0	0	0	0	0	0	1	1	1	1	1	1	1	1	1	1.042163009
308	0	0	0	0	0.153484495	1	1	1	1	0.70436019	0	0	0	0	0	1	1	1	1	1	0	0	0	0	0	0	0	0	0	0	0.30775462	0	0	0	0	0	0	0	0	1	1	1	1	1	1	1	1	1	1
310	0	0	0	0	0	1	1	1	1	1	0	0	0	0	0	1	1	1	1	1	0	0	0	0	0	0.054375705	0	0	0	0	0	0	0	0	0	0	0	0	0	1	1	1	1	1	0.434832215	1	1	1	1
311	0	0	0	0	0	1	1	1	1	1	0	0	0	0	0	1	1	1	1	1	0	0	0	0	0	0	0	0	0	0	0.32946515	0	0	0	0	0	0	0	0	1	1	1	1	1	1	1	1	1	1
313	0	0	0	0	0	1	1	1	1	1	0	0	0	0	0	1	1	1	1	1	0	0	0	0	0	0	0	0	0	0	0	0	0	0	0	0	0.06714543	0	0	1	1	1	1	1	1	1	1	1	1
316	0.987800047	0	0	0	0	1	1	1	1	1	2.590638365	0	0	0	0	0.098888889	1	1	1	1	0.862824203	0	0	0	0	0	0	0	0	0	0	0	0	0	0	0	0	0	0	0.225	1	1	1	1	1	1	1	1	1
320	0	1.886773179	0	0	0	1	0	1	1	1	0	1.364975715	0	0	0	1	0.000538721	1	1	1	0	0	0	0.112558836	0	0	0	0	0	0	0	0	0	0	0	0	0	0	0	1	1	1	1.104221698	1	1	1	1	1	1
321	0	2.094482819	0	0	0	1	0	1	1	1	0	1.369918172	0	0	0	1	0.000540541	1	1	1	0	0.919685704	0	0	0	0	0	0	0	0	0	0	0	0	0	0	0	0	0	1	0	1	1	1	1	1	1	1	1
324	0	2.126949049	0	0	0	1	0	1	1	1	0	1.940367577	0	0	0	1	0.000205128	1	1	1	0	0.298687346	0	0	0	0	0	0	0	0	0	0	0	0	0	0	0	0	0	1	0.000326531	1	1	1	1	1	1	1	1
328	0	0	0	0	0	1	1	1	1	1	0	0	0	0	0	1	1	1	1	1	0	0	0	0	0	0	0	0	0	0	0	0	0.316482297	0	0	0	0	0	0	1	1	1	1	1	1	1	1	1	1
329	0	0	0	0	0	1	1	1	1	1	0	0	0	0	0	1	1	1	1	1	0	0	0	0	0	0	0	0	0	0	0	0	0	0	0	0	0	0.135452335	0	1	1	1	1	1	1	1	1	1	1
330	0	0	0	0	0	1	1	1	1	1	0	0	0	0	0	1	1	1	1	1	0	0	0	0	0	0	0.600876429	0	0	0	0	0	0	0	0	0	0	0	0	1	1	1	1	1	1	2.048557692	1	1	1
331	0	0	0	0	0	1	1	1	1	1	0	0	0	0	0	1	1	1	1	1	0	0	0	0	0	0	0	0	0	0	0	0.04924934	0	0	0	0	0	0	0	1	1	1	1	1	1	1	1	1	1
332	0	0	0	0	0	1	1	1	1	1	0	0	0	0	0	1	1	1	1	1	0	0	0	0	0	0	0	0	0	0	0	0	0.873674543	0	0	0	0	0	0	1	1	1	1	1	1	1	1	1	1
334	0	0	0	0	0	1	1	1	1	1	0	0	0	0	0	1	1	1	1	1	0	0	0	0	0	0	0	0	0	0	0	0	0	0.151419926	0	0	0	0	0	1	1	1	1	1	1	1	1	1	1
338	0	0	0	4.837065596	0	1	1	1	0.007058824	1	0	0	0	5.469616846	0	1	1	1	0.005789474	1	0	0	0	0	3.504837312	0	0	0	0	0	0	0	0	0	0	0	0	0	0	1	1	1	1	0.001282051	1	1	1	1	1
339	0	0	0.062946493	0	0	1	1	0.913802817	1	1	0	0	0	0	0	1	1	1	1	1	0	0	0	0	0.191832491	0	0	0	0	0	0	0	0	0	0	0	0	0	0	1	1	1	1	0.325338462	1	1	1	1	1
344	0	0	0	4.536670247	0	1	1	1	0.007692308	1	0	0	0	4.345502428	0	1	1	1	0.009761905	1	0	0	0	0	5.022148193	0	0	0	0	0	0	0	0	0	0	0	0	0	0	1	1	1	1	0	1	1	1	1	1
346	0	0	0	0.587618825	0	1	1	1	0.203134921	1	0	0	0	0.956491655	0	1	1	1	0.18844358	1	0	0	0	0	1.149379973	0	0	0	0	0	0	0	0	0	0	0	0	0	0	1	1	1	1	0.038033708	1	1	1	1	1
347	0	0	0	0	0	1	1	1	1	1	0	0	0	0	0	1	1	1	1	1	0	0	0	0	0	0	0	0	0	0	0	0.317064093	0	0	0	0	0	0	0	1	1	1	1	1	1	1	1	1	1
348	0	0	0	2.432642768	0	1	1	1	0.035283019	1	0	0	0	0	0	1	1	1	1	1	0	0	0	0	0.627622923	0	0	0	0	0	0	0	0	0	0	0	0	0	0	1	1	1	1	0.117037037	1	1	1	1	1
350	0	0	0	4.695912271	0	1	1	1	0.006666667	1	0	0	0	4.35027951	0	1	1	1	0.01	1	0	0	0	0	6.788566084	0	0	0	0	0	0	0	0	0	0	0	0	0	0	1	1	1	1	0	1	1	1	1	1
354	0	0	0	0	0	1	1	1	1	1	0	0	0	0	0	1	1	1	1	1	0	0	0	0	0	0	0	0	8.367425054	0	0	0	0	0	0	0	0	0	0	1	1	1	1	1	1	1	1	0	1
355	0	0	0	0	0	1	1	1	1	1	0	0	0	0	0.078534607	1	1	1	1	1	0	0	0	0	0	0	0	0	0	0	0	0	0	0	0.03703424	0	0	0	0	1	1	1	1	1	1	1	1	1	1
357	0	0	0	0	0	1	1	1	1	1	0	0	0	0	0	1	1	1	1	1	0	0	0	0	0	0	0	0	0.091516995	0	0	0	0	0	0	0	0	0	0	1	1	1	1	1	1	1	1	1.125485327	1
359	0	0	2.927470286	0	0	1	1	0.176666667	1	1	0	0	2.136685455	0	0	1	1	0.344615385	1	1	0	0	0	1.475583728	0	0	0	0	0	0	0	0	0	0	0	0	0	0	0	1	1	1	0.399104478	1	1	1	1	1	1
361	0	1.215839504	0	0	0	1	0.00037037	1	1	1	0	1.214464436	0	0	0	1	0.000718391	1	1	1	0	0.045313976	0	0	0	0	0	0	0	0	0	0	0	0	0	0	0	0	0	1	0.003278689	1	1	1	1	1	1	1	1
362	0	0	0	0	0	1	1	1	1	1	0	0	0	0	0	1	1	1	1	1	0	0	0	0	0	0	0	0	0	0	0	0	0	0	0	0	0.359380753	0	0	1	1	1	1	1	1	1	1	1	1
363	0	0	1.185261975	0	0	1	1	0.478	1	1	0	0	0	0	0	1	1	1	1	1	0	0	0	0.49436904	0	0	0	0	0	0	0	0	0	0	0	0	0	0	0	1	1	1	0.880395137	1	1	1	1	1	1
364	0	0	0	0	0	1	1	1	1	1	0	0	0	0	0	1	1	1	1	1	0	0	0	1.205319343	0	0	0	0	0	0	0	0	0	0	0	0	0	0	0	1	1	1	0.482371134	1	1	1	1	1	1
366	0	0	0	0.374146077	0	1	1	1	0.274744027	1	0	0	0	0.873854196	0	1	1	1	0.207293233	1	0	0	0	0	0.530261014	0	0	0	0	0	0	0	0	0	0	0	0	0	0	1	1	1	1	0.145884058	1	1	1	1	1
368	0	0	0	0.347373645	0	1	1	1	0.287919463	1	0	0	0	1.812073824	0	1	1	1	0.09961039	1	0	0	0	0	0.155573945	0	0	0	0	0	0	0	0	0	0	0	0	0	0	1	1	1	1	0.358830243	1	1	1	1	1
372	0	0	0	0	0	1	1	1	1	1	0	0	0	0	0	1	1	1	1	1	0	0	0	0	0	0	0	0	0	0.039695533	0	0	0	0	0	0	0	0	0	1	1	1	1	1	1	1	1	1	1.092040302
375	0	0	0	0	0	1	1	1	1	1	0	0	0	0	0	1	1	1	1	1	0	0	0	0	0	0	0	0	0.058296254	0	0	0	0	0	0	0	0	0	0	1	1	1	1	1	1	1	1	1	1
381	0	0	0	0	0	1	1	1	1	1	0	0	0	0	0	1	1	1	1	1	0	0	0	0	0	0.091314665	0	0	0	0	0	0	0	0	0	0	0	0	0	1	1	1	1	1	0.406020942	1	1	1	1
384	0	0	0	0	0	1	1	1	1	1	0	0	0	0	0	1	1	1	1	1	0	0	0	0	0	0	0	0	0.713009667	0	0	0	0	0	0	0	0	0	0	1	1	1	1	1	1	1	1	0.834032258	1
387	0	0	0	0	0	1	1	1	1	1	0	0	0	0	0	1	1	1	1	1	0	0	0	0	0	0	0	0	0	0	0	0	0.220088779	0	0	0	0	0	0	1	1	1	1	1	1	1	1	1	1
390	0	0	0	0	0	1	1	1	1	1	0	0	0	0	0.030725254	1	1	1	1	1.019447674	0	0	0	0	0	0	0	0	0	0	0	0	0	0	0	0	0	0	0.726081212	1	1	1	1	1	1	1	1	1	1
393	0	0	0	0	0	1	1	1	1	1	0	0	0	0	0	1	1	1	1	1	0	0	0	0	0	0	0.175248624	0	0	0	0	0	0	0	0	0	0	0	0	1	1	1	1	1	1	1.598485477	1	1	1
394	0	0	0	0	0	1	1	1	1	1	0	0	0	0	0	1	1	1	1	1	0	0	0	0	0	0	0	0	0	0	0	0	0	0.051186644	0	0	0	0	0	1	1	1	1	1	1	1	1	1	1
397	0	0	0	0	0	1	1	1	1	1	0	0	0	0	0	1	1	1	1	1	0	0	0	0	0	0	0	0	0	0	0	0	0.964156778	0	0	0	0	0	0	1	1	1	1	1	1	1	1	1	1
399	0	0	0	0	0	1	1	1	1	1	0	0	0	0	0	1	1	1	1	1	0	0	0	0	0	0	0	0	0	0	0	0	0.731898409	0	0	0	0	0	0	1	1	1	1	1	1	1	1	1	1
400	0	0	0	0	0	1	1	1	1	1	0	0	0	0	0	1	1	1	1	1	0	0	0	0	0	0	0	0	0	0	0	0	0	0.151515943	0	0	0	0	0	1	1	1	1	1	1	1	1	1	1
403	0	0	0	0	0	1	1	1	1	1	0	0	0	0	0	1	1	1	1	1	0	0	0	0	0	0	0	0	0	0	0	0	0	0	0	0	0	0	0.207371075	1	1	1	1	1	1	1	1	1	1
405	0	0	0	0	0	1	1	1	1	1	0	0	0	0	0	1	1	1	1	1	0	0	0	0	0	0	0	0	0	0	0.278563567	0	0	0	0	0	0	0	0	1	1	1	1	1	1	1	1	1	1
406	0	0	0	0	0	1	1	1	1	1	0.015934595	0	0	0	0	0.676826923	1	1	1	1	0	0	0	0	0	0	0	0	0	0	0	0	0.216798621	0	0	0	0	0	0	1	1	1	1	1	1	1	1	1	1
407	0	0	0	0	0	1	1	1	1	1	0	0	0	0.088087783	0	1	1	1	0.530470163	1	0	0	0	0.05338581	0	0	0	0	0	0	0	0	0	0	0	0	0	0	0	1	1	1	1.127987988	1	1	1	1	1	1
408	0	0	0	0	0.225030996	1	1	1	1	0.682768362	0	0	0	0	0.155778303	1	1	1	1	0.93015625	0	0	0	0	0	0	0	0	0	0	0.138612289	0	0	0	0	0	0	0	0	1	1	1	1	1	1	1	1	1	1
410	0	0	0	0	0	1	1	1	1	1	0	0	0	0	0	1	1	1	1	1	0	0	0	0	0.462878499	0	0	0	0	0	0	0	0	0	0	0	0	0	0	1	1	1	1	0.167666667	1	1	1	1	1
411	0	0	0.282579229	0	0	1	1	0.749407407	1	1	0	0	0.542640753	0	0	1	1	1	1	1	0	0	0	0	0.02231101	0	0	0	0	0	0	0	0	0	0	0	0	0	0	1	1	1	1	0.482342159	1	1	1	1	1
412	0	0	0	0	0	1	1	1	1	1	0	0	0	0	0	1	1	1	1	1	0	0	0	0	0	0	0	0	0	0	2.229866369	0	0	0	0	0	0	0	0	1	1	1	1	1	1	1	1	1	1
414	0	0	0.01613225	0	0	1	1	0.9727897	1	1	0	0	0	0	0	1	1	1	1	1	0	0	0	0	0	0	0	0	0.340717795	0	0	0	0	0	0	0	0	0	0	1	1	1	1	1	1	1	1	1.029009009	1
415	0	0	0	0	0	1	1	1	1	1	0	0	0	0	0	1	1	1	1	1	0	0	0	0	1.018571201	0	0	0	0	0	0	0	0	0	0	0	0	0	0	1	1	1	1	0.047692308	1	1	1	1	1
416	0	0	0.071031447	0	0	1	1	0.909711538	1	1	0	0	0	0	0	1	1	1	1	1	0	0	0	0	0	0	0	0	0	0	0	0.009106976	0	0	0	0	0	0	0	1	1	1	1	1	1	1	1	1	1
420	0	0	0	1.05800826	0	1	1	1	0.12225641	1	0	0	0	1.073992983	0	1	1	1	0.170376569	1	0	0	0	0	0.654060428	0	0	0	0	0	0	0	0	0	0	0	0	0	0	1	1	1	1	0.108788927	1	1	1	1	1
421	0	0	0	0	0	1	1	1	1	1	0	0	0	0	0	1	1	1	1	1	0	0	0	0	0	0	0	0.252474362	0	0	0	0	0	0	0	0	0	0	0	1	1	1	1	1	1	1	0.499166667	1	1
427	0	0	0	0	0	1	1	1	1	1	0	0	0	0	0	1	1	1	1	1	0	0	0	0	0	0	0	0	0	0	0	0	0	0.543686244	0	0	0	0	0	1	1	1	1	1	1	1	1	1	1
433	0	0	0	2.815474114	0	1	1	1	0.025930233	1	0	0	0	1.992625703	0	1	1	1	0.084405594	1	0	0	0	0	5.350762575	0	0	0	0	0	0	0	0	0	0	0	0	0	0	1	1	1	1	0	1	1	1	1	1
434	0	0	0	0	0	1	1	1	1	1	0	0	0	0	0	1	1	1	1	1	0	0	0	0	0	0	0	0	0	0	0	0	0	0	0	0	0	0	0.302545827	1	1	1	1	1	1	1	1	1	1
435	0	0	0	1.314056458	0	1	1	1	0.096878613	1	0	0	0	1.531469512	0	1	1	1	0.120934066	1	0	0	0	0	1.356057281	0	0	0	0	0	0	0	0	0	0	0	0	0	0	1	1	1	1	0.026442953	1	1	1	1	1
443	0	0.490127214	0	0	0	1	0.002851406	1	1	1	0	0.047697272	0	0	0	1	0.02859375	1	1	1	0	0	0	1.252467646	0	0	0	0	0	0	0	0	0	0	0	0	0	0	0	1	1	1	0.452150538	1	1	1	1	1	1
444	0	0	0	0	0	1	1	1	1	1	0	0	0	0	0	1	1	1	1	1	0	0	0	0	0	0	0	0.227949081	0	0	0	0	0	0	0	0	0	0	0	1	1	1	1	1	1	1	0.510764873	1	1
445	0	0	0	0.472133153	0	1	1	1	0.236139706	1	0	0	0	0.966131485	0	1	1	1	0.188307087	1	0	0	0	0.482887321	0	0	0	0	0	0	0	0	0	0	0	0	0	0	0	1	1	1	0.895898204	1	1	1	1	1	1
462	0	0	0	6.114994823	0	1	1	1	0.01	1	0	0	0	6.276717017	0	1	1	1	0.005	1	0	0	0	0	6.58758816	0	0	0	0	0	0	0	0	0	0	0	0	0	0	1	1	1	1	0	1	1	1	1	1
463	0	0	0	0	0	1	1	1	1	1	0	0	0	0	0	1	1	1	1	1	0	0	0	0	0	0	0	0	0.807408828	0	0	0	0	0	0	0	0	0	0	1	1	1	1	1	1	1	1	0.806912752	1
466	0	0	0	0	0	1	1	1	1	1	0	0	0	0	0	1	1	1	1	1	0	0	0	0	0	0	0	0	0	0	0	0	0	0	0	0	0	0.079320034	0	1	1	1	1	1	1	1	1	1	1
467	0	0	0	0	0	1	1	1	1	1	0	0	0	0	0	1	1	1	1	1	0	0	0	0	0	0	0	0	0	0	0.416183314	0	0	0	0	0	0	0	0	1	1	1	1	1	1	1	1	1	1
471	0	0	0	0	0	1	1	1	1	1	0	0	0	0	0	1	1	1	1	1	0	0	0	0	0	0	0	0	0	0	0	0	0.115810221	0	0	0	0	0	0	1	1	1	1	1	1	1	1	1	1
472	0	0	0	0	0	1	1	1	1	1	0	0	0	0	0	1	1	1	1	1	0	0	0	0	0	0	0.336203581	0	0	0	0	0	0	0	0	0	0	0	0	1	1	1	1	1	1	1.815914397	1	1	1
473	0	0	0	0	0	1	1	1	1	1	0	0	0	0	0	1	1	1	1	1	0	0	0	0	0	0	0	0	0.011321117	0	0	0	0	0	0	0	0	0	0	1	1	1	1	1	1	1	1	1	1
475	0	0	0	0	0	1	1	1	1	1	0	0	0	0.055216987	0	1	1	1	0.55760274	1	0	0	0	0	0	0.278432949	0	0	0	0	0	0	0	0	0	0	0	0	0	1	1	1	1	1	0.310113636	1	1	1	1
476	0	0	0	0	0	1	1	1	1	1	0	0	0.040397482	0	0	1	1	1.403012552	1	1	0	0	0	0.266404253	0	0	0	0	0	0	0	0	0	0	0	0	0	0	0	1	1	1	1.066758748	1	1	1	1	1	1
477	0	0	0	0	0	1	1	1	1	1	0	0	0	0	0	1	1	1	1	1	0	1.929634581	0	0	0	0	0	0	0	0	0	0	0	0	0	0	0	0	0	1	0	1	1	1	1	1	1	1	1
481	0	0	0.447804781	0	0	1	1	0.646923077	1	1	0	0	0.45552537	0	0	1	1	0.960689655	1	1	0	0	0	1.25358804	0	0	0	0	0	0	0	0	0	0	0	0	0	0	0	1	1	1	0.455978261	1	1	1	1	1	1
482	0	2.589655272	0	0	0	1	0	1	1	1	0	3.135750291	0	0	0	1	0.00015873	1	1	1	0	1.447143582	0	0	0	0	0	0	0	0	0	0	0	0	0	0	0	0	0	1	0	1	1	1	1	1	1	1	1
483	0	0	0	0	0.358424663	1	1	1	1	0.640909091	0.762210527	0	0	0	0	0.313516484	1	1	1	1	0.869295197	0	0	0	0	0	0	0	0	0	0	0	0	0	0	0	0	0	0	0.223538462	1	1	1	1	1	1	1	1	1
488	0	0	0	0	0	1	1	1	1	1	0	0	0	0	0	1	1	1	1	1	0	0	0	0	0	0	0	0.845293848	0	0	0	0	0	0	0	0	0	0	0	1	1	1	1	1	1	1	0.289491525	1	1
489	0	0	0	0	0	1	1	1	1	1	0	0	0	0	0	1	1	1	1	1	0	0	0	0	0	0	0	0	0	0	0	0	0.388348153	0	0	0	0	0	0	1	1	1	1	1	1	1	1	1	1
490	0	1.483629939	0	0	0	1	0.000186047	1	1	1	0	1.429313097	0	0	0	1	0.0004947	1	1	1	0	1.108270966	0	0	0	0	0	0	0	0	0	0	0	0	0	0	0	0	0	1	0	1	1	1	1	1	1	1	1
491	0	1.195882859	0	0	0	1	0.00040146	1	1	1	0	0.325643788	0	0	0	1	0.009318182	1	1	1	0	1.047855342	0	0	0	0	0	0	0	0	0	0	0	0	0	0	0	0	0	1	0	1	1	1	1	1	1	1	1
492	0	2.217938944	0	0	0	1	0	1	1	1	0	0	0	0	0	1	1	1	1	1	0	0.027247767	0	0	0	0	0	0	0	0	0	0	0	0	0	0	0	0	0	1	0.004071618	1	1	1	1	1	1	1	1
493	0	0	0	0	0	1	1	1	1	1	0	0	0	0	0	1	1	1	1	1	0	0	0	0	0	0	0	0	0	0	0	0	0	0	0	0	0	0.302299439	0	1	1	1	1	1	1	1	1	1	1
501	0	0	0.173131116	0	0	1	1	0.826107784	1	1	0	0	0	0.125699873	0	1	1	1	0.501919386	1	0	0	0	0.192715184	0	0	0	0	0	0	0	0	0	0	0	0	0	0	0	1	1	1	1.09466967	1	1	1	1	1	1
509	0	0	0	0	0	1	1	1	1	1	0	0	0	0	0	1	1	1	1	1	0	0	0	0.136224242	0	0	0	0	0	0	0	0	0	0	0	0	0	0	0	1	1	1	1.090350877	1	1	1	1	1	1
513	0	0	0	0	0	1	1	1	1	1	0	0	0	0	0	1	1	1	1	1	0	0	0	0	0	0	0	0	0	0	0	0	0	0.016231473	0	0	0	0	0	1	1	1	1	1	1	1	1	1	1
514	0	0	0	0	0	1	1	1	1	1	0	0	0	0	0	1	1	1	1	1	0	0	0	0	0	0.049985218	0	0	0	0	0	0	0	0	0	0	0	0	0	1	1	1	1	1	0.439229075	1	1	1	1
515	0	0	0	0	0	1	1	1	1	1	0	0	0	0	0	1	1	1	1	1	0	0	0	0	0	0.114153247	0	0	0	0	0	0	0	0	0	0	0	0	0	1	1	1	1	1	0.390433526	1	1	1	1
516	0	0	0	0	0	1	1	1	1	1	0	0	0	0	0	1	1	1	1	1	0	0	0	0	0	0	0	0.048694479	0	0	0	0	0	0	0	0	0	0	0	1	1	1	1	1	1	1	0.66039557	1	1
517	0	0	0	0	0	1	1	1	1	1	0	0	0	0	0	1	1	1	1	1	0	0	0	0	0	0	0	0	0	0	0	0	0.429730498	0	0	0	0	0	0	1	1	1	1	1	1	1	1	1	1
518	0	0	0	0	0	1	1	1	1	1	0	0	0	0	0	1	1	1	1	1	0	0	0	0.229846692	0	0	0	0	0	0	0	0	0	0	0	0	0	0	0	1	1	1	1.074082645	1	1	1	1	1	1
523	0	0.441342236	0	0	0	1	0.003391473	1	1	1	0	0.202920528	0	0	0	1	0.014415888	1	1	1	0	0	0	0.321615313	0	0	0	0	0	0	0	0	0	0	0	0	0	0	0	1	1	1	1.019457203	1	1	1	1	1	1
525	0	0	0.134011912	0	0	1	1	0.877062147	1	1	0	0	0	0	0	1	1	1	1	1	0	0	0	1.459412572	0	0	0	0	0	0	0	0	0	0	0	0	0	0	0	1	1	1	0.406911765	1	1	1	1	1	1
533	0	0	0	0	0	1	1	1	1	1	0	0	0	0	0	1	1	1	1	1	0	0	0	0	0	0	0	0	0.265326199	0	0	0	0	0	0	0	0	0	0	1	1	1	1	1	1	1	1	1	1
535	0	1.666431732	0	0	0	1	0.000106383	1	1	1	0	1.444126907	0	0	0	1	5.00E-04	1	1	1	0	0.116558855	0	0	0	0	0	0	0	0	0	0	0	0	0	0	0	0	0	1	0.001530139	1	1	1	1	1	1	1	1
538	0	0	0	0	0	1	1	1	1	1	0	0	0	0	0	1	1	1	1	1	0	0	0	0	0	0	0	0	0.105910004	0	0	0	0	0	0	0	0	0	0	1	1	1	1	1	1	1	1	1.114304094	1
540	0	0	0	0	0	1	1	1	1	1	0	0	0	0.07905681	0	1	1	1	0.538980322	1	0	0	0	0	0.245887104	0	0	0	0	0	0	0	0	0	0	0	0	0	0	1	1	1	1	0.288842105	1	1	1	1	1
546	0	0	0	0	0	1	1	1	1	1	0	0.140442013	0	0	0	1	0.01919692	1	1	1	0	0	0	0	0	0	0	0	0	0	0	0	0	0	0	0	0	0.22723164	0	1	1	1	1	1	1	1	1	1	1
547	0	2.165002048	0	0	0	1	0	1	1	1	0	2.205341855	0	0	0	1	0.000131579	1	1	1	0	0.227496951	0	0	0	0	0	0	0	0	0	0	0	0	0	0	0	0	0	1	0.000547445	1	1	1	1	1	1	1	1
549	0	0	0	0	0	1	1	1	1	1	0	0	0	0	0	1	1	1	1	1	0	0	0	0	0	0	0	0	0.263895463	0	0	0	0	0	0	0	0	0	0	1	1	1	1	1	1	1	1	1.034572954	1
550	0	0	0	0	0	1	1	1	1	1	0	0	0	0	0	1	1	1	1	1	0	0	0	0	0	0	0	0	0	0	0.092817572	0	0	0	0	0	0	0	0	1	1	1	1	1	1	1	1	1	1
558	0	0	0	0	0	1	1	1	1	1	0	0	0	0	0	1	1	1	1	1	0	0	0	0	0	0.015684032	0	0	0	0	0	0	0	0	0	0	0	0	0	1	1	1	1	1	0.478640777	1	1	1	1
566	0	0	0	0	0	1	1	1	1	1	0	0	0	0.194194561	0	1	1	1	0.446943867	1	0	0	0	0	0	0	0	0	0	0	0	0	0	0	0	0	0	0	0.11656646	1	1	1	1	1	1	1	1	1	1
567	0	0	0	0	0	1	1	1	1	1	0	0	0	0	0	1	1	1	1	1	0	0	0	0	0	0	0.034534157	0	0	0	0	0	0	0	0	0	0	0	0	1	1	1	1	1	1	1.502875158	1	1	1
570	0	0	0	4.814424614	0	1	1	1	0.006666667	1	0	0	0	5.823040976	0	1	1	1	0.005333333	1	0	0	0	0	1.049292706	0	0	0	0	0	0	0	0	0	0	0	0	0	0	1	1	1	1	0.0456	1	1	1	1	1
571	0	0	0	0	0.041752428	1	1	1	1	0.767554745	0	0	0	0	0	1	1	1	1	1	0	0	0	0	0	0	0	0	0	0	0	0	0	0	0	0	0	0	0.29762997	1	1	1	1	1	1	1	1	1	1
572	0	0	0	0	0	1	1	1	1	1	0	0	0	0	0	1	1	1	1	1	0	0	0	0	0	0.112078098	0	0	0	0	0	0	0	0	0	0	0	0	0	1	1	1	1	1	0.391432665	1	1	1	1
573	0	0	0	0	0	1	1	1	1	1	0	0	0	0	0	1	1	1	1	1	0	0	0	0	0	0	0	0	0	0	0	0	0	0	0	0.039431118	0	0	0	1	1	1	1	1	1	1	1	1	1
576	0	1.258552	0	0	0	1	0.000301887	1	1	1	0	0.720963957	0	0	0	1	0.002567568	1	1	1	0	0.493984817	0	0	0	0	0	0	0	0	0	0	0	0	0	0	0	0	0	1	2.75E-05	1	1	1	1	1	1	1	1
577	0	1.762896301	0	0	0	1	0	1	1	1	0	2.349667546	0	0	0	1	7.25E-05	1	1	1	0	0.777526144	0	0	0	0	0	0	0	0	0	0	0	0	0	0	0	0	0	1	0	1	1	1	1	1	1	1	1
578	0	0	0	0	0	1	1	1	1	1	0	0	0	0	0	1	1	1	1	1	0	0	0	0	0	0	0	0	0	0	0	0	0.113444946	0	0	0	0	0	0	1	1	1	1	1	1	1	1	1	1
580	0	0	0	0	0	1	1	1	1	1	0	0	0	0	0	1	1	1	1	1	0	0	0	0	0	0	0	0	0	0	0	0	1.354631784	0	0	0	0	0	0	1	1	1	1	1	1	1	1	1	1
581	0	0	0	0	0	1	1	1	1	1	0	0	0	0	0	1	1	1	1	1	0	0	0	0	0	0	0	0	0	0	0	0	0.376979369	0	0	0	0	0	0	1	1	1	1	1	1	1	1	1	1
585	0	0	0	0	0	1	1	1	1	1	0	0	0	0	0	1	1	1	1	1	0	0	0	0	0	0	0	0	0	0	0	0	0	0.122490351	0	0	0	0	0	1	1	1	1	1	1	1	1	1	1
586	0	0	0	0	0	1	1	1	1	1	0	0	0	0	0	1	1	1	1	1	0	0	0	0	0	0	0	0.936846834	0	0	0	0	0	0	0	0	0	0	0	1	1	1	1	1	1	1	0.272340426	1	1
590	0	0	0	0.056927642	0	1	1	1	0.552094972	1	0	0	0	0.873809618	0	1	1	1	0.20659176	1	0	0	0	0	0.099594047	0	0	0	0	0	0	0	0	0	0	0	0	0	0	1	1	1	1	0.407338308	1	1	1	1	1
593	0	0	0	0	0	1	1	1	1	1	0	0	0	0	0	1	1	1	1	1	0	0	0	0	0	0	0	0	0.028042855	0	0	0	0	0	0	0	0	0	0	1	1	1	1	1	1	1	1	1.109825848	1
594	0	0	0	0	0	1	1	1	1	1	0	0	0	0.075214478	0	1	1	1	0.542309059	1	0	0	0	0	0.111543383	0	0	0	0	0	0	0	0	0	0	0	0	0	0	1	1	1	1	0.395568327	1	1	1	1	1
599	0	0	0	0	0	1	1	1	1	1	0	0	0	0	0	1	1	1	1	1	0	0.295532771	0	0	0	0	0	0	0	0	0	0	0	0	0	0	0	0	0	1	0.000325866	1	1	1	1	1	1	1	1
602	0	0	0	0	0	1	1	1	1	1	0	0	0	0	0	1	1	1	1	1	0	0	0	0	0	0	0	0.111928603	0	0	0	0	0	0	0	0	0	0	0	1	1	1	1	1	1	1	0.620140281	1	1
604	0	0	0	0	0	1	1	1	1	1	0	0	0	0	0	1	1	1	1	1	0	0	0	0	0	0	0	0.281469689	0	0	0	0	0	0	0	0	0	0	0	1	1	1	1	1	1	1	0.473333333	1	1
607	0	0	0	0	0	1	1	1	1	1	0	0	0	0	0	1	1	1	1	1	0	0	0	0	0	0	0	0	0	0	0	0	0.517377692	0	0	0	0	0	0	1	1	1	1	1	1	1	1	1	1
608	0	0	0	0	0	1	1	1	1	1	0	0	0	0	0	1	1	1	1	1	0	0	0	0	0	0	0.117716347	0	0	0	0	0	0	0	0	0	0	0	0	1	1	1	1	1	1	1.565357143	1	1	1
613	0	0.304037996	0	0	0	1	0.005041876	1	1	1	0	0.007563548	0	0	0	1	0.035330848	1	1	1	0	0	0	0	0	0	0	0	0	0	0.558034499	0	0	0	0	0	0	0	0	1	1	1	1	1	1	1	1	1	1
617	0	0	0	0	0	1	1	1	1	1	0	0	0	0	0	1	1	1	1	1	0	0	0	0	0	0	0	0.040980183	0	0	0	0	0	0	0	0	0	0	0	1	1	1	1	1	1	1	0.672186047	1	1
629	0	0	0	3.276930203	0	1	1	1	0.017301587	1	0	0	0	2.454813935	0	1	1	1	0.055982143	1	0	0	0	0	1.415183426	0	0	0	0	0	0	0	0	0	0	0	0	0	0	1	1	1	1	0.024084507	1	1	1	1	1
631	0	0	0	0	0	1	1	1	1	1	0	0	0	0	0	1	1	1	1	1	0	0	0	0	0	0	0	0	0	0	0	0	0	0	0	0	0	0	1.181569323	1	1	1	1	1	1	1	1	1	1
633	0	0	0	0	0	1	1	1	1	1	0	0	0	0	0	1	1	1	1	1	0	0	0	0	0	0	0	0	0	0	1.043087081	0	0	0	0	0	0	0	0	1	1	1	1	1	1	1	1	1	1
634	0	0	0	0	0	1	1	1	1	1	0	0	0	0	0	1	1	1	1	1	0	0	0	0	0	0	0	0	0	0	0	0	0	0	0	0	0.010225709	0	0	1	1	1	1	1	1	1	1	1	1
636	0	0	0	0	0	1	1	1	1	1	0	0.531973122	0	0	0	1	0.004390244	1	1	1	0	0	0	0	0	0	0	0	0	0	0	0	0	0	0	0	0	0.09356855	0	1	1	1	1	1	1	1	1	1	1
637	0	0	0	0	0	1	1	1	1	1	0	0	0	0.622565277	0	1	1	1	0.26359375	1	0	0	0	0	0	0	0	0	0	0	0	0	0.064673362	0	0	0	0	0	0	1	1	1	1	1	1	1	1	1	1
638	0	0	0	0	0	1	1	1	1	1	0	0	0	0	0	1	1	1	1	1	0	0	0	0	0	0	0	0	0	0	0	0	0	0	0.018034627	0	0	0	0	1	1	1	1	1	1	1	1	1	1
640	0	0	0	0	0	1	1	1	1	1	0	0	0	0	0	1	1	1	1	1	0	0	0	0	0	0	0	0	0	0	0	0	0	0	0.436961095	0	0	0	0	1	1	1	1	1	1	1	1	1	1
641	0	0	0	0	0	1	1	1	1	1	0	0	0	0	0	1	1	1	1	1	0	0	0	0	0	0	0	0	0	0	0	0.008182891	0	0	0	0	0	0	0	1	1	1	1	1	1	1	1	1	1
642	0	0	0	0	0	1	1	1	1	1	0	0	0	0	0	1	1	1	1	1	0	0	0	0	0	0	0	0	0	0	0	0	0.831314497	0	0	0	0	0	0	1	1	1	1	1	1	1	1	1	1
650	0	0	0	0	0	1	1	1	1	1	0	0	0	0	0.491567391	1	1	1	1	0.806818182	0	0	0	0	0	0	0	0	0	0	0	0	0	0	0	0	0	0	0.097769961	1	1	1	1	1	1	1	1	1	1
652	0	0	0	0	0	1	1	1	1	1	0	0	0	0	0	1	1	1	1	1	0	0	0	0	0	0	0	0	0	0.38489223	0	0	0	0	0	0	0	0	0	1	1	1	1	1	1	1	1	1	0.750661157
653	0	0	0	0	0	1	1	1	1	1	0	0	0	0	0	1	1	1	1	1	0	0	0	0	0	0	0	0	0	0.331171997	0	0	0	0	0	0	0	0	0	1	1	1	1	1	1	1	1	1	0.824565217
654	0	0	0	0	0	1	1	1	1	1	0	0	0	0	0	1	1	1	1	1	0	0	0	0	0	0	0	0	0	0	0.26443578	0	0	0	0	0	0	0	0	1	1	1	1	1	1	1	1	1	1
655	0	0	0	0	0	1	1	1	1	1	0	0	0	0	0	1	1	1	1	1	0	0	0	0	0	0	0	0	0	0	0	0	0	0.435733358	0	0	0	0	0	1	1	1	1	1	1	1	1	1	1
656	0	0	0	0	0	1	1	1	1	1	0	0	0	0	0	1	1	1	1	1	0	0	0	0	0.078156322	0	0	0	0	0	0	0	0	0	0	0	0	0	0	1	1	1	1	0.42875	1	1	1	1	1
657	0	0	0	0	0	1	1	1	1	1	0	0	0	0	0	1	1	1	1	1	0	0	0	0	0	0	0	0	0	0	0	0	0	0.069481277	0	0	0	0	0	1	1	1	1	1	1	1	1	1	1
658	0	0	0	0	0	1	1	1	1	1	0	0	0	0	0	1	1	1	1	1	0	0	0	0	0	0	0	0	0	0	0	0	0	0	0	0	0	0	0.090204289	1	1	1	1	1	1	1	1	1	1
659	0	0	0	0	0.633748698	1	1	1	1	0.551666667	0	0	0	0	0.697990044	1	1	1	1	0.788681319	0	0	0	0	0	0	0	0	0	0	0	0	0	0	0	0	0.153533051	0	0	1	1	1	1	1	1	1	1	1	1
662	0	0	0	0	0	1	1	1	1	1	0	0	0	0	0	1	1	1	1	1	0	0	0	0	0	0	0	0	0	0	0	0	0	0	0	0	0	0	0.026762395	1	1	1	1	1	1	1	1	1	1
663	0	0	0	0	0	1	1	1	1	1	0	0	0	0	0.036982676	1	1	1	1	1.02139881	0	0	0	0	0	0	0.671385253	0	0	0	0	0	0	0	0	0	0	0	0	1	1	1	1	1	1	2.156419753	1	1	1
665	0	0	0	0	0	1	1	1	1	1	0	0	0	0	0	1	1	1	1	1	0	0	0	0	0	0	0	0.032900876	0	0	0	0	0	0	0	0	0	0	0	1	1	1	1	1	1	1	0.677654135	1	1
667	0	0	0	0	0	1	1	1	1	1	0	0.004449305	0	0	0	1	0.035833333	1	1	1	0	0	0	0	0	0	0	0	0	0	0	0	0	0	0	0	0	0.865049869	0	1	1	1	1	1	1	1	1	1	1
670	0	0	0	0.575234402	0	1	1	1	0.207272727	1	0	0	0	0.102259847	0	1	1	1	0.518669131	1	0	0	0	0.963493031	0	0	0	0	0	0	0	0	0	0	0	0	0	0	0	1	1	1	0.581276596	1	1	1	1	1	1
671	0	0	0	0	0	1	1	1	1	1	0	0	0	0	0	1	1	1	1	1	0	0	0	0	0	0	0	0	0	0	0	0	0	0	0	0.306327095	0	0	0	1	1	1	1	1	1	1	1	1	1
672	0	0	0	0	0	1	1	1	1	1	0	0	0	0.110616903	0	1	1	1	0.510839552	1	0	0	0	0	0	0	0.013535398	0	0	0	0	0	0	0	0	0	0	0	0	1	1	1	1	1	1	1.507969121	1	1	1
673	0	0	0	0	0	1	1	1	1	1	0	0	0	0	0	1	1	1	1	1	0	0	0	0	0	0	0	0	0	0	0	0	0	0	0	0	0	0	0.240994136	1	1	1	1	1	1	1	1	1	1
675	0	0	0	0	0	1	1	1	1	1	0	0	0	0	0	1	1	1	1	1	0	0	0	0	0	0	0	0	0	0	0	0	0	0	0	0	0	0	0.087165586	1	1	1	1	1	1	1	1	1	1
676	0	0	0	0	0	1	1	1	1	1	0	0	0	0	0	1	1	1	1	1	0	0	0	0	0	0	0	0	0	0	0	0	0	0	0	1.94977148	0	0	0	1	1	1	1	1	1	1	1	1	1
683	0	0	0	0	0	1	1	1	1	1	0	0	0	0	0	1	1	1	1	1	0	0	0	0	0	0	0	0.940481571	0	0	0	0	0	0	0	0	0	0	0	1	1	1	1	1	1	1	0.281333333	1	1
684	0	0	0	0	0	1	1	1	1	1	0.566059539	0	0	0	0	0.37226087	1	1	1	1	0.499690697	0	0	0	0	0	0	0	0	0	0	0	0	0	0	0	0	0	0	0.479568966	1	1	1	1	1	1	1	1	1
688	0	0	0	0	0	1	1	1	1	1	0	0	0	0	0	1	1	1	1	1	0	0	0	0	0	0	0	0	0	0	0	0	0	0	0	0	0.705814306	0	0	1	1	1	1	1	1	1	1	1	1
689	0	0	0	0	0	1	1	1	1	1	0	0	0	0	0	1	1	1	1	1	0	0	0	0	0	0.006432135	0	0	0	0	0	0	0	0	0	0	0	0	0	1	1	1	1	1	0.482244898	1	1	1	1
695	0	0	0	0	0	1	1	1	1	1	0	0	0	0	0	1	1	1	1	1	0	0	0	0	0	0	0	0	0	0	0	0	0	0	0.704797518	0	0	0	0	1	1	1	1	1	1	1	1	1	1
701	0	0	0	0	0	1	1	1	1	1	0	0	0	0	0	1	1	1	1	1	0	0	0	0	0	0	0	0	0	0	0	0	0.299597174	0	0	0	0	0	0	1	1	1	1	1	1	1	1	1	1
705	0	0	0	0	0	1	1	1	1	1	0	0	0	0	0	1	1	1	1	1	0	0	0	0	0	0	0	0	0	0	0	0	0.055694092	0	0	0	0	0	0	1	1	1	1	1	1	1	1	1	1
710	0	0	0	0.59632127	0	1	1	1	0.205795918	1	0	0	0	0.728844726	0	1	1	1	0.237619048	1	0	0	0	0	1.602666156	0	0	0	0	0	0	0	0	0	0	0	0	0	0	1	1	1	1	0.018644068	1	1	1	1	1
716	0	0	0	0.336235323	0	1	1	1	0.293666667	1	0	0	0	1.109298931	0	1	1	1	0.164067797	1	0	0	0	0	0	0	0.236741582	0	0	0	0	0	0	0	0	0	0	0	0	1	1	1	1	1	1	1.69	1	1	1
717	0	0	0	1.439947628	0	1	1	1	0.087668712	1	0	0	0	2.838466086	0	1	1	1	0.035851064	1	0	0	0	0	1.508670619	0	0	0	0	0	0	0	0	0	0	0	0	0	0	1	1	1	1	0.021060606	1	1	1	1	1
722	0	0	0	2.766434163	0	1	1	1	0.027386364	1	0	0	0	3.226909583	0	1	1	1	0.025657895	1	0	0	0	0	1.515604885	0	0	0	0	0	0	0	0	0	0	0	0	0	0	1	1	1	1	0.020992366	1	1	1	1	1
725	0	0	0	1.876490348	0	1	1	1	0.057412587	1	0	0	0	3.614682981	0	1	1	1	0.018688525	1	0	0	0	0	2.787185207	0	0	0	0	0	0	0	0	0	0	0	0	0	0	1	1	1	1	0.003559322	1	1	1	1	1
726	0	0	0	0	0	1	1	1	1	1	0	0	0	0	0	1	1	1	1	1	0	0	0	0	0	0	0	0	0	0	0	0	0	0	0	0	0	0	0.621619239	1	1	1	1	1	1	1	1	1	1
727	0	0	0	3.077697246	0	1	1	1	0.020138889	1	0	0	0	3.519797594	0	1	1	1	0.020625	1	0	0	0	0	2.237329965	0	0	0	0	0	0	0	0	0	0	0	0	0	0	1	1	1	1	0.007283951	1	1	1	1	1
729	0	0	0	1.415229779	0	1	1	1	0.09	1	0	0	0	1.485343003	0	1	1	1	0.125187166	1	0	0	0	0	1.367316306	0	0	0	0	0	0	0	0	0	0	0	0	0	0	1	1	1	1	0.026054422	1	1	1	1	1
730	0.188698211	0	0	0	0	1	1	1	1	1	0.453101667	0	0	0	0	0.400217391	1	1	1	1	0.349632768	0	0	0	0	0	0	0	0	0	0	0	0	0	0	0	0	0	0	0.616923077	1	1	1	1	1	1	1	1	1
731	0	0	0	3.929835227	0	1	1	1	0.008666667	1	0	0	0	5.95801319	0	1	1	1	0.008	1	0	0	0	0	2.807751097	0	0	0	0	0	0	0	0	0	0	0	0	0	0	1	1	1	1	0.003508772	1	1	1	1	1
732	0	0	0	4.04384204	0	1	1	1	0.007804878	1	0	0	0	4.577823653	0	1	1	1	0.009090909	1	0	0	0	0	2.417322922	0	0	0	0	0	0	0	0	0	0	0	0	0	0	1	1	1	1	0.005942029	1	1	1	1	1
734	0	0	0	0	0	1	1	1	1	1	0	0	0	0	0	1	1	1	1	1	0	0	0	0	0	0	0	0	0	0	0	0	0	0	0	0	0	0	0.051940353	1	1	1	1	1	1	1	1	1	1
744	0	0	0	0	0	1	1	1	1	1	0	0	0	0	0	1	1	1	1	1	0	0	0	0	0	0	0	0	0.328273936	0	0	0	0	0	0	0	0	0	0	1	1	1	1	1	1	1	1	1.028268398	1
745	0	0	0	0	0	1	1	1	1	1	0	0	0	0	0	1	1	1	1	1	0	0.097474912	0	0	0	0	0	0	0	0	0	0	0	0	0	0	0	0	0	1	0.001823708	1	1	1	1	1	1	1	1
746	0	0	0	0	0	1	1	1	1	1	0	0	0	0	0	1	1	1	1	1	0	0	0	0	0	0.093284262	0	0	0	0	0	0	0	0	0	0	0	0	0	1	1	1	1	1	0.403342105	1	1	1	1
752	0	0	0	0	0	1	1	1	1	1	0	0	0	0	0	1	1	1	1	1	0	0	0	0	0	0	0.059270127	0	0	0	0	0	0	0	0	0	0	0	0	1	1	1	1	1	1	1.511315068	1	1	1
754	0	0	0	0	0	1	1	1	1	1	0	0	0	0	0	1	1	1	1	1	0	0	0	0	0	0	0	0	0	0	0.643181216	0	0	0	0	0	0	0	0	1	1	1	1	1	1	1	1	1	1
755	0	0	0	0	0	1	1	1	1	1	0	0	0	0	0	1	1	1	1	1	0	0	0	0	0	0	0	0	0	0	0	0	0	0.102142418	0	0	0	0	0	1	1	1	1	1	1	1	1	1	1
757	0	0	0	0	0	1	1	1	1	1	0	0	0	0	0	1	1	1	1	1	0	0	0	0	0	0	0	0	0	0	0	0	0	0.200708031	0	0	0	0	0	1	1	1	1	1	1	1	1	1	1
759	0.226153595	0	0	0	0	1	1	1	1	1	0	0	0	0.111009508	0	1	1	1	0.51117757	1	0	0	0	0	0	0	0	0	0	0	0	0	0	0	0	0	0	0	0.447639471	1	1	1	1	1	1	1	1	1	1
760	0	0	0	0	0	1	1	1	1	1	0	0	0	0	0	1	1	1	1	1	0	0	0	0	0	0	0	0	0	0	0	0	0	0	0	0	0.026478343	0	0	1	1	1	1	1	1	1	1	1	1
761	0	0	0	0	0	1	1	1	1	1	0	0	0	0	0	1	1	1	1	1	0	0	0	0	0	0	0	0	0	0	0	0	0	0.48617548	0	0	0	0	0	1	1	1	1	1	1	1	1	1	1
766	0	0	0	0	0	1	1	1	1	1	0	0.057514675	0	0	0	1	0.02736166	1	1	1	0	0	0	0	0.544440551	0	0	0	0	0	0	0	0	0	0	0	0	0	0	1	1	1	1	0.140737463	1	1	1	1	1
768	0	0	0	0	0	1	1	1	1	1	0	0	0	0	0	1	1	1	1	1	0	0	0	0	0	0	0	0	0	0	0	0	0	0	0	0	0	0	0.541866607	1	1	1	1	1	1	1	1	1	1
770	0	1.156153514	0	0	0	1	0.000390071	1	1	1	0	0.426178072	0	0	0	1	0.006543027	1	1	1	0	1.330540139	0	0	0	0	0	0	0	0	0	0	0	0	0	0	0	0	0	1	0	1	1	1	1	1	1	1	1
771	0	0	0	0	0	1	1	1	1	1	0	0	0.639985922	0	0	1	1	0.911411765	1	1	0	0	0	1.697793799	0	0	0	0	0	0	0	0	0	0	0	0	0	0	0	1	1	1	0.320555556	1	1	1	1	1	1
773	0	2.213885251	0	0	0	1	0	1	1	1	0	2.6932244	0	0	0	1	9.90E-05	1	1	1	0	0.79569979	0	0	0	0	0	0	0	0	0	0	0	0	0	0	0	0	0	1	0	1	1	1	1	1	1	1	1
775	0	0	0	0	0	1	1	1	1	1	0	0	0	0	0	1	1	1	1	1	0	0	0	0	0	0	0	0	0	0	0	0	0	0	0	0	0	0.090126763	0	1	1	1	1	1	1	1	1	1	1
776	0.335686897	0	0	0	0	1	1	1	1	1	0	0	0	0	0.025527398	1	1	1	1	1.023735632	0	0.067199482	0	0	0	0	0	0	0	0	0	0	0	0	0	0	0	0	0	1	0.002557143	1	1	1	1	1	1	1	1
777	0	1.676296847	0	0	0	1	0.000106952	1	1	1	0	3.585921759	0	0	0	1	0	1	1	1	0	0	0.05251798	0	0	0	0	0	0	0	0	0	0	0	0	0	0	0	0	1	1	0.609375	1	1	1	1	1	1	1
779	0	0	0	0	0	1	1	1	1	1	0	0	0	0	0	1	1	1	1	1	0	0	0	0	0	0	0	0.924432005	0	0	0	0	0	0	0	0	0	0	0	1	1	1	1	1	1	1	0.2656	1	1
780	0	0	0	0	0	1	1	1	1	1	0	0	0	0	0	1	1	1	1	1	0	0	0	0	0	0	0	0	0	0	0	0	0	0.293230889	0	0	0	0	0	1	1	1	1	1	1	1	1	1	1
781	0	0	0	0	0	1	1	1	1	1	0	0	0	0	0	1	1	1	1	1	0	0	0	0	0	0	0	0.55025265	0	0	0	0	0	0	0	0	0	0	0	1	1	1	1	1	1	1	0.379596774	1	1
782	0	0	0	0	0	1	1	1	1	1	0	0	0	0	0	1	1	1	1	1	0	0	0	0	0	0	0	0.437099822	0	0	0	0	0	0	0	0	0	0	0	1	1	1	1	1	1	1	0.421264368	1	1
785	0	1.723100332	0	0	0	1	5.68E-05	1	1	1	0	1.74453541	0	0	0	1	0.000316742	1	1	1	0	0	0	0	0	0	0.032036871	0	0	0	0	0	0	0	0	0	0	0	0	1	1	1	1	1	1	1.5003625	1	1	1
790	0	0	0	0	0	1	1	1	1	1	0	0	0	0	0	1	1	1	1	1	0	0	0	0	0	0	0	0	0	0	0	0	0.504107252	0	0	0	0	0	0	1	1	1	1	1	1	1	1	1	1
793	0	1.161737147	0	0	0	1	0.000392857	1	1	1	0	0	1.726395317	0	0	1	1	0.516666667	1	1	0	0	0	1.400662254	0	0	0	0	0	0	0	0	0	0	0	0	0	0	0	1	1	1	0.420810811	1	1	1	1	1	1
796	0	0	0	0	0	1	1	1	1	1	0	0	0	0	0	1	1	1	1	1	0	0	0	0	0	0	0	0	0	0	0	0	0	1.238860242	0	0	0	0	0	1	1	1	1	1	1	1	1	1	1
800	0	0	0	0	0	1	1	1	1	1	0	0	0	0	0	1	1	1	1	1	0	0	0	0	0	0	0	0	0	0	0	0	0	0	0	0	0	1.033474765	0	1	1	1	1	1	1	1	1	1	1
801	0	0	0	0	0	1	1	1	1	1	0	0.126184791	0	0	0	1	0.020324324	1	1	1	0	0.881923877	0	0	0	0	0	0	0	0	0	0	0	0	0	0	0	0	0	1	0	1	1	1	1	1	1	1	1
805	0	0	0	0	0	1	1	1	1	1	0	0.385744304	0	0	0	1	0.007454031	1	1	1	0	0.30316934	0	0	0	0	0	0	0	0	0	0	0	0	0	0	0	0	0	1	0.000288066	1	1	1	1	1	1	1	1
808	0	0.389257331	0	0	0	1	0.003905109	1	1	1	0	0.567574285	0	0	0	1	0.003926174	1	1	1	0	0	0	0	0	0	0	0	0	0	0	0	0	0	0	0.188275759	0	0	0	1	1	1	1	1	1	1	1	1	1
811	0	0	0	0	0	1	1	1	1	1	0	0	0	0	0	1	1	1	1	1	0	0	0	0	0	0	0	0	0	0	0	0	0	0.854217807	0	0	0	0	0	1	1	1	1	1	1	1	1	1	1
813	0	0	0	0	0	1	1	1	1	1	0	0	0	0	0	1	1	1	1	1	0	0	0	0	0	0	0	0	0	0	0.330525391	0	0	0	0	0	0	0	0	1	1	1	1	1	1	1	1	1	1
814	0	0	0	0	0	1	1	1	1	1	0	0	0	0	0	1	1	1	1	1	0	0	0	0	0	0	0	0	0	0	0	0	0	0	0	0.414634753	0	0	0	1	1	1	1	1	1	1	1	1	1
815	0	2.529925826	0	0	0	1	0	1	1	1	0	2.099655519	0	0	0	1	0.000175439	1	1	1	0	0.93698795	0	0	0	0	0	0	0	0	0	0	0	0	0	0	0	0	0	1	0	1	1	1	1	1	1	1	1
816	0	1.34361846	0	0	0	1	0.000281124	1	1	1	0	1.671694487	0	0	0	1	0.000334728	1	1	1	0	1.164949508	0	0	0	0	0	0	0	0	0	0	0	0	0	0	0	0	0	1	0	1	1	1	1	1	1	1	1
817	0	0	0	0	0	1	1	1	1	1	0	0	0	0	0	1	1	1	1	1	0	0	0	0	0	0	0	0	0.046741269	0	0	0	0	0	0	0	0	0	0	1	1	1	1	1	1	1	1	1.126899606	1
819	0	0	0	0	0	1	1	1	1	1	0	0	0	0	0	1	1	1	1	1	0	0	0	0	0	0	0	0	0	0	0	0	0	0	0	0	0	0.001754037	0	1	1	1	1	1	1	1	1	1	1
823	0	0	0	0	0	1	1	1	1	1	0	0	0	0	0	1	1	1	1	1	0	0	0	0	0	0	0	0	0.167322511	0	0	0	0	0	0	0	0	0	0	1	1	1	1	1	1	1	1	1	1
824	0	0	0	0	0	1	1	1	1	1	0	0	0	0	0	1	1	1	1	1	0	0	0	0	0	0.3067663	0	0	0	0	0	0	0	0	0	0	0	0	0	1	1	1	1	1	0.295471698	1	1	1	1
825	0	0	0	0	0	1	1	1	1	1	0	0	0	0	0	1	1	1	1	1	0	0.073820256	0	0	0	0	0	0	0	0	0	0	0	0	0	0	0	0	0	1	0.00244152	1	1	1	1	1	1	1	1
826	0	0	0	0	0	1	1	1	1	1	0	0	0	0	0	1	1	1	1	1	0	0	0	0	0	0.108676109	0	0	0	0	0	0	0	0	0	0	0	0	0	1	1	1	1	1	0.393841808	1	1	1	1
827	0	0	0	0	0	1	1	1	1	1	0	0	0	0	0	1	1	1	1	1	0	0	0	0	0	0	0	0	0	0	3.310408893	0	0	0	0	0	0	0	0	1	1	1	1	1	1	1	1	1	1
828	0	0	0	0	0	1	1	1	1	1	0	0	0	0	0	1	1	1	1	1	0	0	0	0	0	0	0	0	0	0	0	0	0	0	0	0	1.186221065	0	0	1	1	1	1	1	1	1	1	1	1
829	0	0	0	0	0	1	1	1	1	1	0	0	0	0	0	1	1	1	1	1	0	0	0	0	0	0	0	0	0	0	0	0	0	0	0.495107486	0	0	0	0	1	1	1	1	1	1	1	1	1	1
830	0	0	0	0	0	1	1	1	1	1	0	0	0	0	0	1	1	1	1	1	0	0	0	0	0	0	0	0	0	0	0	0	0	0	0	0	0	0.208254808	0	1	1	1	1	1	1	1	1	1	1
831	0	0	0	0	0	1	1	1	1	1	0	0	0	0	0	1	1	1	1	1	0	0	0	0	0	0	0	0	0	0	0	0	0	0.034019463	0	0	0	0	0	1	1	1	1	1	1	1	1	1	1
832	0	0	0	0	0	1	1	1	1	1	0	0	0	0	0	1	1	1	1	1	0	0	0	0	0	0	0	0	0.390053056	0	0	0	0	0	0	0	0	0	0	1	1	1	1	1	1	1	1	1.020155844	1
833	0	0	0	0	0	1	1	1	1	1	0	0	0	0	0	1	1	1	1	1	0	0	0	0	0	0	0	0	0	0	0	0	0	0.140736856	0	0	0	0	0	1	1	1	1	1	1	1	1	1	1
834	0	0	0	0	0	1	1	1	1	1	0	0	0	0	0	1	1	1	1	1	0	0	0	0	0	0	0.254185531	0	0	0	0	0	0	0	0	0	0	0	0	1	1	1	1	1	1	1.712357955	1	1	1
835	0	0	0	0	0	1	1	1	1	1	0	0	0	0	0	1	1	1	1	1	0	0	0	0	0	0	0	0	0	0	0	0	0.367800555	0	0	0	0	0	0	1	1	1	1	1	1	1	1	1	1
836	0	0	0	0	0	1	1	1	1	1	0	0	0	0	0	1	1	1	1	1	0	0	0	0	0	0	0	0	0	0	0	0	0	0	0.751024873	0	0	0	0	1	1	1	1	1	1	1	1	1	1
837	0	0	0	0	0	1	1	1	1	1	0	0	0	0	0	1	1	1	1	1	0	0	0	0	0	0	0	0	0	0	0	0.063148656	0	0	0	0	0	0	0	1	1	1	1	1	1	1	1	1	1
839	0	0	0	0	0	1	1	1	1	1	0	0	0	0	0	1	1	1	1	1	0	0	0	0	0	0	0	0	0.469101976	0	0	0	0	0	0	0	0	0	0	1	1	1	1	1	1	1	1	0.955944272	1
841	0	0	0	0	0	1	1	1	1	1	0	0	0	0	0	1	1	1	1	1	0	0	0	0	0	0	0.430333138	0	0	0	0	0	0	0	0	0	0	0	0	1	1	1	1	1	1	1.878924731	1	1	1
842	0	0	0	0	0	1	1	1	1	1	0.795737591	0	0	0	0	0.30744186	1	1	1	1	0.885334691	0	0	0	0	0	0	0	0	0	0	0	0	0	0	0	0	0	0	0.221451613	1	1	1	1	1	1	1	1	1
843	0	0	0	0	0.017422777	1	1	1	1	0.773355932	0	0	0	0	0	1	1	1	1	1	0	0	0	0.013904606	0	0	0	0	0	0	0	0	0	0	0	0	0	0	0	1	1	1	1.153079019	1	1	1	1	1	1
845	0	0	0	0	0	1	1	1	1	1	0	0	0	0	0	1	1	1	1	1	0	0	0	0	0	0	0	0	0	0	0	0	0	0	0	0	0	0.36992432	0	1	1	1	1	1	1	1	1	1	1
846	0	0	0	0	0	1	1	1	1	1	0	0	0.445251541	0	0	1	1	0.964491525	1	1	0	0	0	0.204393407	0	0	0	0	0	0	0	0	0	0	0	0	0	0	0	1	1	1	1.088297214	1	1	1	1	1	1
847	0	0	0	0.459616972	0	1	1	1	0.240437956	1	0	0	0	1.058478126	0	1	1	1	0.173443983	1	0	0	0	0	0.292121411	0	0	0	0	0	0	0	0	0	0	0	0	0	0	1	1	1	1	0.260544747	1	1	1	1	1
857	0	0	0	0	0	1	1	1	1	1	0	0	0	0	0.465620844	1	1	1	1	0.812898551	0	0	0	0	0	0.16243295	0	0	0	0	0	0	0	0	0	0	0	0	0	1	1	1	1	1	0.365555556	1	1	1	1
858	0	0	0	0	0	1	1	1	1	1	0	0	0	0	0.401097751	1	1	1	1	0.81910828	0	0	0	0	0	0	0	0	0	0	0	0	0	0.018959021	0	0	0	0	0	1	1	1	1	1	1	1	1	1	1
859	0	0	0	0	0	1	1	1	1	1	0	0	0	0	0	1	1	1	1	1	0	0	0.658296648	0	0	0	0	0	0	0	0	0	0	0	0	0	0	0	0	1	1	0.427619048	1	1	1	1	1	1	1
860	0	0	0	0	0	1	1	1	1	1	0	0	0	0	0	1	1	1	1	1	0	0	0	0.049962789	0	0	0	0	0	0	0	0	0	0	0	0	0	0	0	1	1	1	1.122741617	1	1	1	1	1	1
861	0	0	0	0	0	1	1	1	1	1	0	0	0	0	0	1	1	1	1	1	0	0	0	0	0	0	0	0	0	0	0	0	0.407463746	0	0	0	0	0	0	1	1	1	1	1	1	1	1	1	1
862	0	0	0	0	0	1	1	1	1	1	0	0	0	0	0	1	1	1	1	1	0	0	0	0	0	0	0	0	0	0	0	0	0	0	0	0	0	0.284270318	0	1	1	1	1	1	1	1	1	1	1
864	0	0	0	0	0	1	1	1	1	1	0	0	0	0	0	1	1	1	1	1	0	0	0	0	0	0	0	0	0	0	0	0	0	0	0.774928632	0	0	0	0	1	1	1	1	1	1	1	1	1	1
865	0	0	0	0	0	1	1	1	1	1	0	0	0	0	0	1	1	1	1	1	0	0	0	0	0	0	0	0	0	0	0	0	0.075286982	0	0	0	0	0	0	1	1	1	1	1	1	1	1	1	1
866	0	0	0	3.059337236	0	1	1	1	0.020540541	1	0	0	0	3.198177607	0	1	1	1	0.026282051	1	0	0	0	0	1.644272352	0	0	0	0	0	0	0	0	0	0	0	0	0	0	1	1	1	1	0.018198198	1	1	1	1	1
867	0	0	0	0	0	1	1	1	1	1	0	0	0	0	0	1	1	1	1	1	0	0	0	0	0	0	0	0	0	0	0	0	0	0.027444688	0	0	0	0	0	1	1	1	1	1	1	1	1	1	1
869	0	0	0	0	0	1	1	1	1	1	0	0	0	0	0	1	1	1	1	1	0	0	0	0	0	0	0	0	0	0	0	0	0.154437104	0	0	0	0	0	0	1	1	1	1	1	1	1	1	1	1
871	0	0	0	0	0.216548352	1	1	1	1	0.683756906	0	0	0	0	0.051846056	1	1	1	1	0.998501529	0	0	0	0	0	0	0	0	0	0	1.374544611	0	0	0	0	0	0	0	0	1	1	1	1	1	1	1	1	1	1
873	0	0	0	0	0	1	1	1	1	1	0	0	0	0.182300036	0	1	1	1	0.451422764	1	0	0	0	0	0	0	0	0	0.871110344	0	0	0	0	0	0	0	0	0	0	1	1	1	1	1	1	1	1	0.806692913	1
874	0	0	0	0	0	1	1	1	1	1	0	0	0	0	0	1	1	1	1	1	0	0	0	0	0	0	0	0	0	0	0	0	0	0	0	0	0.729619504	0	0	1	1	1	1	1	1	1	1	1	1
875	0	0	0	0	0	1	1	1	1	1	0	0	0	0	0	1	1	1	1	1	0	0	0	0	0.707374618	0	0	0	0	0	0	0	0	0	0	0	0	0	0	1	1	1	1	0.093672727	1	1	1	1	1
883	0	0	0	0	0	1	1	1	1	1	0	0	0	0	0	1	1	1	1	1	0	0	0	0.262155206	0	0	0	0	0	0	0	0	0	0	0	0	0	0	0	1	1	1	1.057603604	1	1	1	1	1	1
885	0	0	0	0	0	1	1	1	1	1	0	0	0	0	0	1	1	1	1	1	0	0	0	0	0	0	0	0	0.520502059	0	0	0	0	0	0	0	0	0	0	1	1	1	1	1	1	1	1	0.927832168	1
890	0	0	0	0	0	1	1	1	1	1	0	0	0	0	0	1	1	1	1	1	0	0	0	0	0	0	0	0	0	0	0	0	0.267326301	0	0	0	0	0	0	1	1	1	1	1	1	1	1	1	1
891	0	0	0	0	0	1	1	1	1	1	0	0	0	0	0	1	1	1	1	1	0	0	0	0	0	0	0	0	0	0	0	0	0.673188668	0	0	0	0	0	0	1	1	1	1	1	1	1	1	1	1
892	0	0	0	0	0	1	1	1	1	1	0	0	0	0	0	1	1	1	1	1	0	0	0	0	0	0	0	0	0	0	0	0	0	0.190256029	0	0	0	0	0	1	1	1	1	1	1	1	1	1	1
894	0.403781212	0	0	0	0	1	1	1	1	1	0	0	0	0	0	1	1	1	1	1	0.417783968	0	0	0	0	0	0	0	0	0	0	0	0	0	0	0	0	0	0	0.53	1	1	1	1	1	1	1	1	1
896	0	0	0	0	0	1	1	1	1	1	0	0	0	0	0	1	1	1	1	1	0	0	0	0	0	0	0	0	0	0	0	0	1.744140516	0	0	0	0	0	0	1	1	1	1	1	1	1	1	1	1
900	0	0	0	0	0	1	1	1	1	1	0	0	0	0	0	1	1	1	1	1	0	0	0	0	0	0	0	0.0858904	0	0	0	0	0	0	0	0	0	0	0	1	1	1	1	1	1	1	0.635236364	1	1
901	0	0	0	0	0	1	1	1	1	1	0	0	0	0	0	1	1	1	1	1	0	0	0	0	0	0	0	0	0.478644135	0	0	0	0	0	0	0	0	0	0	1	1	1	1	1	1	1	1	0.955764331	1
902	0	0	0	0	0	1	1	1	1	1	0	0	0	0	0	1	1	1	1	1	0	0	0	0	0	0	0	0	0	0	0	0	0	0	0	0.750968041	0	0	0	1	1	1	1	1	1	1	1	1	1
904	0	0	0	0	0	1	1	1	1	1	0	0	0	0	0	1	1	1	1	1	0	0	0	0	0	0	0	0	0.064985559	0	0	0	0	0	0	0	0	0	0	1	1	1	1	1	1	1	1	1.11576725	1
905	0	0	0	0	0	1	1	1	1	1	0	0	0	0	0	1	1	1	1	1	0	0	0	0	0	0	0	0	0	0	0	0.008553397	0	0	0	0	0	0	0	1	1	1	1	1	1	1	1	1	1
908	0	0	0	0	0	1	1	1	1	1	0	0	0	0	0	1	1	1	1	1	0	0	0	0	0	0.010069104	0	0	0	0	0	0	0	0	0	0	0	0	0	1	1	1	1	1	0.482026515	1	1	1	1
910	0	0	0	0	0	1	1	1	1	1	0	0	0	0	0	1	1	1	1	1	0	0	0	0	0	0	0	0	0	0	0	0	3.295569759	0	0	0	0	0	0	1	1	1	1	1	1	1	1	1	1
911	0	0	0	0	0	1	1	1	1	1	0	0	0	0	0	1	1	1	1	1	0	0	0	0	0	0	0	0	0	0	0	0	2.55945196	0	0	0	0	0	0	1	1	1	1	1	1	1	1	1	1
912	0	0	0	0	0	1	1	1	1	1	0	0	0	0	0	1	1	1	1	1	0	0	0	0	0	0	0	0	0	0	0	0	1.750243984	0	0	0	0	0	0	1	1	1	1	1	1	1	1	1	1
914	0	0	0	0	0	1	1	1	1	1	0	0	0	0	0	1	1	1	1	1	0	0	0	0	0	0	0	0	0	0	0	0	1.205117933	0	0	0	0	0	0	1	1	1	1	1	1	1	1	1	1
915	0	0	0	0	0	1	1	1	1	1	0	0	0	0	0	1	1	1	1	1	0	0	0	0	0	0	0	0	0	0	0	0	2.103866356	0	0	0	0	0	0	1	1	1	1	1	1	1	1	1	1
916	0	0	0	0	0	1	1	1	1	1	0	0	0	0	0	1	1	1	1	1	0	0	0	0	0	0	0	0	0	0	0	0	1.103229025	0	0	0	0	0	0	1	1	1	1	1	1	1	1	1	1
917	0	0	0	0	0	1	1	1	1	1	0	0	0	0	0	1	1	1	1	1	0	0	0	0	0	0	0	0	0	0	0	0	2.03960217	0	0	0	0	0	0	1	1	1	1	1	1	1	1	1	1
919	0	0	0	0	0	1	1	1	1	1	0	0	0	0	0	1	1	1	1	1	0	0	0	0	0	0	0	0	0	0	0	0	2.064470996	0	0	0	0	0	0	1	1	1	1	1	1	1	1	1	1
920	0	0	0	0	0	1	1	1	1	1	0	0	0	0	0	1	1	1	1	1	0	0	0	0	0	0	0	0	0	0	0	0	0.943486699	0	0	0	0	0	0	1	1	1	1	1	1	1	1	1	1
921	0	0	0	0	0	1	1	1	1	1	0	0	0	0	0	1	1	1	1	1	0	0	0	0	0	0	0	0	0	0	0	0	0.055184791	0	0	0	0	0	0	1	1	1	1	1	1	1	1	1	1
923	0	0	0	0	0	1	1	1	1	1	0	0	0	0	0	1	1	1	1	1	0	0	0	0	0	0	0	0	0	0	0	0	0.153850582	0	0	0	0	0	0	1	1	1	1	1	1	1	1	1	1
928	0	0	0	0	0	1	1	1	1	1	0	0	0	0	0	1	1	1	1	1	0	0	0	0	0	0	0	0	0.887572727	0	0	0	0	0	0	0	0	0	0	1	1	1	1	1	1	1	1	1	1
931	0	0	0	0	0	1	1	1	1	1	0	0	0	0	0	1	1	1	1	1	0	0	0	0	0	0	0	0	0	0	0	0	0	0	0.501075067	0	0	0	0	1	1	1	1	1	1	1	1	1	1
933	0	0	0	0	0	1	1	1	1	1	0	0	0	0	0	1	1	1	1	1	0	0	0	0	0	0	0	0	0	0	0	0	0	0	0.547824494	0	0	0	0	1	1	1	1	1	1	1	1	1	1
939	0	0	0	0	0	1	1	1	1	1	0	0	0	0	0	1	1	1	1	1	0	0	0	0	0	0	0.401863681	0	0	0	0	0	0	0	0	0	0	0	0	1	1	1	1	1	1	1.9106	1	1	1
940	0	0	0	0	0	1	1	1	1	1	0	0	0	0	0	1	1	1	1	1	0	0	0	0	0	0	0.059729363	0	0	0	0	0	0	0	0	0	0	0	0	1	1	1	1	1	1	1.513434066	1	1	1
941	0	0	0	0	0	1	1	1	1	1	0	0	0	0	0	1	1	1	1	1	0	0	0	0	0.140539445	0	0	0	0	0	0	0	0	0	0	0	0	0	0	1	1	1	1	0.370357143	1	1	1	1	1
942	0	0	0	0	0	1	1	1	1	1	0	0	0	0	0	1	1	1	1	1	0	0	0	0	0	0	0	0	0	0	0	0	0	0	0	0	0	0	0.385968687	1	1	1	1	1	1	1	1	1	1
943	0	0	0	0	0	1	1	1	1	1	0	0	0	0	0	1	1	1	1	1	0	0	0.164582435	0	0	0	0	0	0	0	0	0	0	0	0	0	0	0	0	1	1	0.60186747	1	1	1	1	1	1	1
944	0	0	0	0	0	1	1	1	1	1	0	0	0	0	0	1	1	1	1	1	0	0	0	0	0	0	0	0	0	0	0	0	0	0	0	0	0	0	0.336403395	1	1	1	1	1	1	1	1	1	1
946	0	0	0	0	0	1	1	1	1	1	0	0	0	0	0	1	1	1	1	1	0	0	0	0	0	0	0	0	0	0	1.185867353	0	0	0	0	0	0	0	0	1	1	1	1	1	1	1	1	1	1
947	0	0	0	0	0	1	1	1	1	1	0	0	0	0	0	1	1	1	1	1	0	0	0	0	0	0	0	0	0	0	0.883901871	0	0	0	0	0	0	0	0	1	1	1	1	1	1	1	1	1	1
948	0	0	0	0	0	1	1	1	1	1	0	0	0	0	0	1	1	1	1	1	0	0	0	0	0	0	0	0	0	0	0	0	0	0.231153626	0	0	0	0	0	1	1	1	1	1	1	1	1	1	1
949	0	0	0	0	0	1	1	1	1	1	2.118988924	0	0	0	0	0.146923077	1	1	1	1	1.890334364	0	0	0	0	0	0	0	0	0	0	0	0	0	0	0	0	0	0	0.040909091	1	1	1	1	1	1	1	1	1
950	0	0	0	0	0	1	1	1	1	1	0	0	0	0	0	1	1	1	1	1	0	0	0	0	0	0	0	0	0	0	0.145875879	0	0	0	0	0	0	0	0	1	1	1	1	1	1	1	1	1	1
951	0	0	0	0	0	1	1	1	1	1	0	0	0	0	0	1	1	1	1	1	0	0	0	0	0	0	0	0	0	0	0	0	0	0	0.325125769	0	0	0	0	1	1	1	1	1	1	1	1	1	1
952	0	0	0	0	0	1	1	1	1	1	0	0	0	0	0	1	1	1	1	1	0	0	0	0	0	0	0	0	0	0	0	0	0.312420374	0	0	0	0	0	0	1	1	1	1	1	1	1	1	1	1
953	0	0	0	0	0	1	1	1	1	1	0	0	0	0	0	1	1	1	1	1	0	0	0	0	0	0	0	0	0	0	0.655535831	0	0	0	0	0	0	0	0	1	1	1	1	1	1	1	1	1	1
954	0	0	0	0	0	1	1	1	1	1	0	0	0	0	0	1	1	1	1	1	0	0	0	0	0	0	0	0	0	1.00590456	0	0	0	0	0	0	0	0	0	1	1	1	1	1	1	1	1	1	0.183207547
955	0	0.0328644	0	0	0	1	0.015092105	1	1	1	0	0	0	0	0	1	1	1	1	1	0	0	0	0	0	0	0	0	0.899271617	0	0	0	0	0	0	0	0	0	0	1	1	1	1	1	1	1	1	0.811610169	1
956	0	0	0	0	0	1	1	1	1	1	0	0	0	0	0	1	1	1	1	1	0	0	0	0	0	0	0	0	0	0	0	0	0	0	0	0	0.31170724	0	0	1	1	1	1	1	1	1	1	1	1
957	0	0	0	0.414190949	0	1	1	1	0.25554007	1	0	0	0	0.327452875	0	1	1	1	0.363245823	1	0	0	0	0	0.324503849	0	0	0	0	0	0	0	0	0	0	0	0	0	0	1	1	1	1	0.242349272	1	1	1	1	1
961	0	0	0	0	0	1	1	1	1	1	0	0	0	0	0.059180053	1	1	1	1	1.001159875	0	0	0	0	0	0	0	0	0.242933152	0	0	0	0	0	0	0	0	0	0	1	1	1	1	1	1	1	1	1.026705298	1
962	0	0	0	0	0	1	1	1	1	1	0	0	0	0	0	1	1	1	1	1	0	0	0	0	0	0	0.433013983	0	0	0	0	0	0	0	0	0	0	0	0	1	1	1	1	1	1	1.883641304	1	1	1
963	0	0	0	0	0	1	1	1	1	1	0	0	0	0	0	1	1	1	1	1	0	0	0	0	0	0	0	0	0	0	0	0	0	0	0.105618919	0	0	0	0	1	1	1	1	1	1	1	1	1	1
965	0	0	0	0	0	1	1	1	1	1	0	0	0	0	0	1	1	1	1	1	0	0	0	0	0	0	0	0.485031185	0	0	0	0	0	0	0	0	0	0	0	1	1	1	1	1	1	1	0.406174497	1	1
966	0	0	0	0	0	1	1	1	1	1	0	0	0	0	0	1	1	1	1	1	0	0	0	0	0	0	0	0	0	0	1.661210683	0	0	0	0	0	0	0	0	1	1	1	1	1	1	1	1	1	1
968	0	0	0	0	0	1	1	1	1	1	0	0	0	0	0.229082658	1	1	1	1	0.880585586	0	0	0	0	0	0	0.344867682	0	0	0	0	0	0	0	0	0	0	0	0	1	1	1	1	1	1	1.826425703	1	1	1
969	0	0	0	0	0	1	1	1	1	1	0	0	0	0	0	1	1	1	1	1	0	0	0	0	0	0	1.338516642	0	0	0	0	0	0	0	0	0	0	0	0	1	1	1	1	1	1	2.228	1	1	1
970	0	0	0	0	0	1	1	1	1	1	0	0	0	0	0	1	1	1	1	1	0	0	0	0	0	0	0	0	0	0	0	0.172952553	0	0	0	0	0	0	0	1	1	1	1	1	1	1	1	1	1
972	0	0	0	0	0	1	1	1	1	1	0.048968518	0	0	0	0	0.653614035	1	1	1	1	0	0	0	0	0	0	0	0	0	0	0	0	0	0	0.365585617	0	0	0	0	1	1	1	1	1	1	1	1	1	1
973	0	0	0	0	0	1	1	1	1	1	0	0	0	0	0	1	1	1	1	1	0	0	0	0	0	0	0	0	0	0	0	0	0	0	0.752733766	0	0	0	0	1	1	1	1	1	1	1	1	1	1
975	0	0	0	0	0	1	1	1	1	1	0	0	0	0	0	1	1	1	1	1	0	0	0	0	0	0	0	0	0.030774296	0	0	0	0	0	0	0	0	0	0	1	1	1	1	1	1	1	1	1	1
976	0	0	0	0	0	1	1	1	1	1	0	0	0	0	0	1	1	1	1	1	0	0	0	0	0	0	0.190480071	0	0	0	0	0	0	0	0	0	0	0	0	1	1	1	1	1	1	1.635701559	1	1	1
978	0	0	0	0	0	1	1	1	1	1	0	0	0	0.07631887	0	1	1	1	0.541192171	1	0	0	0	0	0.008864852	0	0	0	0	0	0	0	0	0	0	0	0	0	0	1	1	1	1	0.49640118	1	1	1	1	1
983	0	0	0	0	0	1	1	1	1	1	0	0	0	0	0	1	1	1	1	1	0	0	0	0	0	0	0	0	0	0	0	0	0	0	0.155830238	0	0	0	0	1	1	1	1	1	1	1	1	1	1
988	0	0	0	0	0	1	1	1	1	1	0	0	0	0	0	1	1	1	1	1	0	0	0	0	0	0	0	0	0	0	0	0.440628307	0	0	0	0	0	0	0	1	1	1	1	1	1	1	1	1	1
989	0	0	0	0	0	1	1	1	1	1	0	0.818860346	0	0	0	1	0.001886792	1	1	1	0	0.324941486	0	0	0	0	0	0	0	0	0	0	0	0	0	0	0	0	0	1	0.000194805	1	1	1	1	1	1	1	1
990	0	0	0	0	0	1	1	1	1	1	0	0	0	0	0	1	1	1	1	1	0	0	0	0	0.101451533	0	0	0	0	0	0	0	0	0	0	0	0	0	0	1	1	1	1	0.405106117	1	1	1	1	1
993	0	0	0	0	0	1	1	1	1	1	0	0	0	0	0	1	1	1	1	1	0	0	0	0	0	0	0	0	0	0	0	0	0	0	0	0	0	0	0.799863215	1	1	1	1	1	1	1	1	1	1
994	0	0	0	0	0.134637797	1	1	1	1	0.704977578	0	0	0	0	0	1	1	1	1	1	0	0	0	0	0	0	0	0	0	0	0	0	0.555389084	0	0	0	0	0	0	1	1	1	1	1	1	1	1	1	1
995	0	0	0	0	0	1	1	1	1	1	0	0	0	0	0	1	1	1	1	1	0	0	0	0	0	0	0	0	0	0	0	0	0	0	0	0.174048989	0	0	0	1	1	1	1	1	1	1	1	1	1
996	0	0	0	0	0	1	1	1	1	1	0	0	0	0	0	1	1	1	1	1	0	0	0	0	0.117613231	0	0	0	0	0	0	0	0	0	0	0	0	0	0	1	1	1	1	0.38919793	1	1	1	1	1
998	0	0	0	0	0	1	1	1	1	1	0	0	0.039981504	0	0	1	1	1.398875	1	1	0	0	0	0	0	0.483153332	0	0	0	0	0	0	0	0	0	0	0	0	0	1	1	1	1	1	0.2555	1	1	1	1
999	0	0	0	0	0	1	1	1	1	1	0	0	0	0	0	1	1	1	1	1	0	0	0	0	0	0	0.031388968	0	0	0	0	0	0	0	0	0	0	0	0	1	1	1	1	1	1	1	1	1	1
1000	0	0	0	0	0	1	1	1	1	1	0	0	0	0	0	1	1	1	1	1	0	0	0	0	0	0	0	0.468207087	0	0	0	0	0	0	0	0	0	0	0	1	1	1	1	1	1	1	0.410254777	1	1
1001	0	0	0	0	0	1	1	1	1	1	0	0	0	0	0	1	1	1	1	1	0	0	0	0	0	0	0	0	0	0	0	0	0.955314256	0	0	0	0	0	0	1	1	1	1	1	1	1	1	1	1
1002	0	0.246469962	0	0	0	1	0.006298077	1	1	1	0	0	0	0	0	1	1	1	1	1	0	0	0	0	0	0	0	0	0	0	0	0	0	0	0	0	0	0	0.176802794	1	1	1	1	1	1	1	1	1	1
1003	0	0	0	0	0	1	1	1	1	1	0	0	0	0	0	1	1	1	1	1	0	0	0	0	0	0	0	0	0	0	2.563598579	0	0	0	0	0	0	0	0	1	1	1	1	1	1	1	1	1	1
1004	0	0	0	0	0	1	1	1	1	1	0	0	1.262422213	0	0	1	1	0.617291667	1	1	0	0	0	0	0	0	0	0.247489129	0	0	0	0	0	0	0	0	0	0	0	1	1	1	1	1	1	1	0.502948328	1	1
1005	0	0.483686581	0	0	0	1	0.002954092	1	1	1	0	1.01531852	0	0	0	1	0.001108312	1	1	1	0	0	0	0	0	0	0	0.033724532	0	0	0	0	0	0	0	0	0	0	0	1	1	1	1	1	1	1	0.678202417	1	1
1006	0	3.064337588	0	0	0	1	0	1	1	1	0	3.943024167	0	0	0	1	0	1	1	1	0	0	0	0	0	0	0	0	0	0	0	0.280626922	0	0	0	0	0	0	0	1	1	1	1	1	1	1	1	1	1
1009	0	0	0	0	0.141553691	1	1	1	1	0.709953917	0	0	0	0	0	1	1	1	1	1	0	0	0	0	0	0	0	0	0	0	0	0	0	0	0	0	0	0.049089398	0	1	1	1	1	1	1	1	1	1	1
1010	0	0	0	0	0	1	1	1	1	1	0	0	0	0	0	1	1	1	1	1	0.470392727	0	0	0	0	0	0	0	0	0	0	0	0	0	0	0	0	0	0	0.489055118	1	1	1	1	1	1	1	1	1
1012	0	0	0	0	0	1	1	1	1	1	0	0	0	0	0	1	1	1	1	1	0	0	0	0	0	0	0	0	0	0	0	0	0	0	0	0	0	0.405391172	0	1	1	1	1	1	1	1	1	1	1
1014	0	0	0.169478631	0	0	1	1	0.824733728	1	1	0	0	0	0	0	1	1	1	1	1	0	0	0	3.522083932	0	0	0	0	0	0	0	0	0	0	0	0	0	0	0	1	1	1	0.071666667	1	1	1	1	1	1
1015	0	0	0	0	0	1	1	1	1	1	0	0	0	0	0	1	1	1	1	1	0	0	0	0	0	0	0	0	0	0	0	0	0	0	0.155116892	0	0	0	0	1	1	1	1	1	1	1	1	1	1
1016	0	2.281023379	0	0	0	1	0	1	1	1	0	2.589211952	0	0	0	1	8.62E-05	1	1	1	0	0.370603113	0	0	0	0	0	0	0	0	0	0	0	0	0	0	0	0	0	1	0.000137931	1	1	1	1	1	1	1	1
1017	0	0	0	0	0	1	1	1	1	1	0	0	0	0	0	1	1	1	1	1	0	0	0	0	0	0	0	0	0	0	6.43E-05	0	0	0	0	0	0	0	0	1	1	1	1	1	1	1	1	1	1
1018	0	0	0	0	0	1	1	1	1	1	0	0	0	0	0	1	1	1	1	1	0	0	0	0	0	0	0	0	0	0	0	0	0	0	0	0	0	0	0.067900653	1	1	1	1	1	1	1	1	1	1
1019	0	0	0	0	0	1	1	1	1	1	0	0	0	0	0	1	1	1	1	1	0	0	0	0	0	0	0	0	0	0	0	0	0	0	0	0	0	0	0.331433549	1	1	1	1	1	1	1	1	1	1
1021	0	0	0	0	0	1	1	1	1	1	0	0	0	0	0	1	1	1	1	1	0	0	0	0	0.507703596	0	0	0	0	0	0	0	0	0	0	0	0	0	0	1	1	1	1	0.150941828	1	1	1	1	1
1025	0	0	0	0	0	1	1	1	1	1	0	0	0	0	0	1	1	1	1	1	0	0	0	0	0	0	0	0	0	0	0	0	0.21076433	0	0	0	0	0	0	1	1	1	1	1	1	1	1	1	1
1026	0	0	0	0	0.525116872	1	1	1	1	0.604583333	0	0	0	0	0	1	1	1	1	1	0	0	0	0	0	0.186904689	0	0	0	0	0	0	0	0	0	0	0	0	0	1	1	1	1	1	0.361821862	1	1	1	1
1028	0	0	0	0	0	1	1	1	1	1	0	0	0	0	0	1	1	1	1	1	0	0	0	0	0	0	0	0	0	0	2.65381207	0	0	0	0	0	0	0	0	1	1	1	1	1	1	1	1	1	1
1031	0	0	0	0	0	1	1	1	1	1	0	0	0	0	0	1	1	1	1	1	0	0	0	0	0	0	0	0	0	0	0	0	1.684387787	0	0	0	0	0	0	1	1	1	1	1	1	1	1	1	1
1033	0	0	0	0	0	1	1	1	1	1	0	0	0	0	0	1	1	1	1	1	0	0	0	0	0	0	0	0	0	0	0	0	0	0	0	2.033837406	0	0	0	1	1	1	1	1	1	1	1	1	1
1036	0	0	0	0	0	1	1	1	1	1	0	0	0	0.013966594	0	1	1	1	0.593306709	1	0	0	0	0	0.044548672	0	0	0	0	0	0	0	0	0	0	0	0	0	0	1	1	1	1	0.461167568	1	1	1	1	1
1040	0	0	0	0	0	1	1	1	1	1	0	0	0	0	0	1	1	1	1	1	0	0	0	0	0	0	0	0	0	0	0	0	0	0.5848397	0	0	0	0	0	1	1	1	1	1	1	1	1	1	1
1044	0.473192824	0	0	0	0	1	1	1	1	1	0	0	0	0	0	1	1	1	1	1	0	0	0	0	0.381885116	0	0	0	0	0	0	0	0	0	0	0	0	0	0	1	1	1	1	0.214248826	1	1	1	1	1
1047	0	0	0	0	0	1	1	1	1	1	0	0	0	0	0	1	1	1	1	1	0	0	0	0	0	0	0	0	0	0	0	0	0	0	0	0.696056316	0	0	0	1	1	1	1	1	1	1	1	1	1
1048	0	0	0	0	0	1	1	1	1	1	0	0	0	0	0	1	1	1	1	1	0	0	0	0	0	0	0	0	0	0	0	0	0	0	0	0	1.374469026	0	0	1	1	1	1	1	1	1	1	1	1
1058	0	0	0	0	0	1	1	1	1	1	0	0	0	0	0	1	1	1	1	1	0	0	0	0	0	0	0	0	0	0	0	0	0.615882596	0	0	0	0	0	0	1	1	1	1	1	1	1	1	1	1
1062	0	0	0	0	0	1	1	1	1	1	0	0	0	0	0	1	1	1	1	1	0	0	0.197949608	0	0	0	0	0	0	0	0	0	0	0	0	0	0	0	0	1	1	0.59540146	1	1	1	1	1	1	1
1063	0	0	0	0	0	1	1	1	1	1	0	0	0	0	0	1	1	1	1	1	0	0	0	0	0	0	0	0	0	0	0	0	0.626739279	0	0	0	0	0	0	1	1	1	1	1	1	1	1	1	1
1073	0	0	0	0	0	1	1	1	1	1	0	0	0	0	0	1	1	1	1	1	0	0	0	0	0	0	0	0.229097142	0	0	0	0	0	0	0	0	0	0	0	1	1	1	1	1	1	1	0.511942857	1	1
1075	0	0	0	0	0	1	1	1	1	1	0	0	0	0	0	1	1	1	1	1	0	0	0	0	0	0	0.380874065	0	0	0	0	0	0	0	0	0	0	0	0	1	1	1	1	1	1	1.894465116	1	1	1
1080	0	0	0	0	0	1	1	1	1	1	0	0	0	0	0	1	1	1	1	1	0	0	0	0	0	0	0	0	0	1.232204405	0	0	0	0	0	0	0	0	0	1	1	1	1	1	1	1	1	1	0.098085106
1081	0	0	0	0	0	1	1	1	1	1	0	0	0	0	0	1	1	1	1	1	0	0	0	0	0	0	0	0	0	0	7.275467283	0	0	0	0	0	0	0	0	1	1	1	1	1	1	1	1	1	1
1087	0	0	0	0	0	1	1	1	1	1	0	0	0	0	0	1	1	1	1	1	0	0	0	0	0	0	0	0	0	0	0	0	0	0	0.081468858	0	0	0	0	1	1	1	1	1	1	1	1	1	1
1089	0	0	0	0	0	1	1	1	1	1	0	0	0	0	0	1	1	1	1	1	0	0	0	0	0	0	0	0.105705839	0	0	0	0	0	0	0	0	0	0	0	1	1	1	1	1	1	1	0.620643275	1	1
1101	0	0	0	0	0	1	1	1	1	1	0	0	0	0	0	1	1	1	1	1	0	0	0	0	0	0	0	0	0	0	0	0	0	0	0	0	4.44852858	0	0	1	1	1	1	1	1	1	1	1	1
1102	0	0	0	0	0	1	1	1	1	1	0	0	0	0	0	1	1	1	1	1	0	0	0	0	0	0	0.141317386	0	0	0	0	0	0	0	0	0	0	0	0	1	1	1	1	1	1	1.560784672	1	1	1
1104	0	0	0	0	0	1	1	1	1	1	0	0	0	0	0	1	1	1	1	1	0	0	0	0	0	0	0	0.019585427	0	0	0	0	0	0	0	0	0	0	0	1	1	1	1	1	1	1	0.702350365	1	1
1105	0	0	0	0	0	1	1	1	1	1	0	0	0	0	0	1	1	1	1	1	0	0	0	0	0	0	0	0	0	0	0	0	1.163427329	0	0	0	0	0	0	1	1	1	1	1	1	1	1	1	1
1108	0	0	0	0	0	1	1	1	1	1	0	0	0	0	0	1	1	1	1	1	0	0	0	0	0	0	0	0	0	0	0	0	0.614588011	0	0	0	0	0	0	1	1	1	1	1	1	1	1	1	1
1111	0	0	0	0	0	1	1	1	1	1	0	0	0	0	0	1	1	1	1	1	0	0	0	0	0	0	0	0.428856407	0	0	0	0	0	0	0	0	0	0	0	1	1	1	1	1	1	1	0.406989247	1	1
1113	0	0	0	0	0	1	1	1	1	1	0.494899057	0	0	0	0	0.396771654	1	1	1	1	0.432029636	0	0	0	0	0	0	0	0	0	0	0	0	0	0	0	0	0	0	0.53189781	1	1	1	1	1	1	1	1	1
1114	0	0.201777471	0	0	0	1	0.007383178	1	1	1	2.235746118	0	0	0	0	0.1375	1	1	1	1	1.335020454	0	0	0	0	0	0	0	0	0	0	0	0	0	0	0	0	0	0	0.114375	1	1	1	1	1	1	1	1	1
1116	0	0	0	0	0	1	1	1	1	1	0	0	0	0	0	1	1	1	1	1	0	0	0	0	0	0	0	0	0	0	0	0	0	0	0	0	0	0	1.739328989	1	1	1	1	1	1	1	1	1	1
1117	0	0	0	0	0	1	1	1	1	1	0	0	0	0	0	1	1	1	1	1	0	0	0	0	0	0	0	0	0	0	0	0	0.908262219	0	0	0	0	0	0	1	1	1	1	1	1	1	1	1	1
1118	0	0	0	0	0	1	1	1	1	1	0	0	0	0	0	1	1	1	1	1	0	0	0	0	0	0	4.083960131	0	0	0	0	0	0	0	0	0	0	0	0	1	1	1	1	1	1	0.53	1	1	1
1119	0	0	0	0	0	1	1	1	1	1	0	0	0	0	0	1	1	1	1	1	0	0	0	0	0	0	0	0	0	0	0	0	0	0	0	1.001439098	0	0	0	1	1	1	1	1	1	1	1	1	1
1123	0	1.602948255	0	0	0	1	0.000102041	1	1	1	0	2.027858791	0	0	0	1	0.000165746	1	1	1	0	2.256792043	0	0	0	0	0	0	0	0	0	0	0	0	0	0	0	0	0	1	0	1	1	1	1	1	1	1	1
1124	0	0.438610042	0	0	0	1	0.003403846	1	1	1	0	1.119595054	0	0	0	1	0.000867209	1	1	1	0	0.434589087	0	0	0	0	0	0	0	0	0	0	0	0	0	0	0	0	0	1	0.000101266	1	1	1	1	1	1	1	1
1130	0	0	0	0	0	1	1	1	1	1	0	0	0	0	0	1	1	1	1	1	0	0	0	0	0	0	0	0	0	0	0	0	0.33327093	0	0	0	0	0	0	1	1	1	1	1	1	1	1	1	1
1136	0	0	0	0	0	1	1	1	1	1	0	0	0	0	0	1	1	1	1	1	0	0	0	0	0	0	0	0	0	0	0	0	2.14020772	0	0	0	0	0	0	1	1	1	1	1	1	1	1	1	1
1144	0	0	0	0	0	1	1	1	1	1	0	0	0	0	0	1	1	1	1	1	0	0	0	0	0	0	0	0	0	0	0	0.263575534	0	0	0	0	0	0	0	1	1	1	1	1	1	1	1	1	1
1145	0	0	0	0	0	1	1	1	1	1	0.069025261	0	0	0	0	0.640703704	1	1	1	1	0	0	0.746608575	0	0	0	0	0	0	0	0	0	0	0	0	0	0	0	0	1	1	0.345	1	1	1	1	1	1	1
1147	0	0	0	0	0	1	1	1	1	1	0	0	0	0	0	1	1	1	1	1	0	0	0	0	0	0	0	0	0	0	0	0.215528278	0	0	0	0	0	0	0	1	1	1	1	1	1	1	1	1	1
1155	0	0	0	0	0	1	1	1	1	1	0	0.347065967	0	0	0	1	0.008521031	1	1	1	0	0.016834256	0	0	0	0	0	0	0	0	0	0	0	0	0	0	0	0	0	1	0.004586563	1	1	1	1	1	1	1	1
1160	0	0	0	0	0	1	1	1	1	1	0	0	0	0	0	1	1	1	1	1	0	0	0.267673602	0	0	0	0	0	0	0	0	0	0	0	0	0	0	0	0	1	1	0.612637363	1	1	1	1	1	1	1
1164	0	0	0	0	0	1	1	1	1	1	0	0	0	0	0	1	1	1	1	1	0	0	0	0	0	0	0	0	0	0	0	0	0.088602835	0	0	0	0	0	0	1	1	1	1	1	1	1	1	1	1
1174	0	0.553482082	0	0	0	1	0.002219828	1	1	1	0	0	0	0	0	1	1	1	1	1	0	0	0	0	0	0	0	0	0.091309605	0	0	0	0	0	0	0	0	0	0	1	1	1	1	1	1	1	1	1.123704955	1
1175	0	0	0	0	0	1	1	1	1	1	0.007804963	0	0	0	0	0.671107692	1	1	1	1	0	0	0	0	0	0.011761924	0	0	0	0	0	0	0	0	0	0	0	0	0	1	1	1	1	1	0.481950287	1	1	1	1
1181	0	0	0	0	0	1	1	1	1	1	0	0	0	0	0	1	1	1	1	1	0	0	0.306278485	0	0	0	0	0	0	0	0	0	0	0	0	0	0	0	0	1	1	0.654571429	1	1	1	1	1	1	1
1182	0	0	0	0	0	1	1	1	1	1	0	0	0	0	0	1	1	1	1	1	0	0	0	0	0	0	0	0	0	0	0	0.004704268	0	0	0	0	0	0	0	1	1	1	1	1	1	1	1	1	1
1183	0	0.595152014	0	0	0	1	0.002	1	1	1	0	0.126898681	0	0	0	1	0.020313853	1	1	1	0	0.403434106	0	0	0	0	0	0	0	0	0	0	0	0	0	0	0	0	0	1	0.000120773	1	1	1	1	1	1	1	1
1184	0	0	0.201978177	0	0	1	1	0.7911875	1	1	0	0	1.636205364	0	0	1	1	1	1	1	0	0	0	0.446467122	0	0	0	0	0	0	0	0	0	0	0	0	0	0	0	1	1	1	0.949545455	1	1	1	1	1	1
1185	0	0.097613438	0	0	0	1	0.011097046	1	1	1	0	0.1781782	0	0	0	1	0.01608894	1	1	1	0	0.114783514	0	0	0	0	0	0	0	0	0	0	0	0	0	0	0	0	0	1	0.001523077	1	1	1	1	1	1	1	1
1187	0	0	0.172580918	0	0	1	1	0.822142857	1	1	0	0	0.806513997	0	0	1	1	0.824142857	1	1	0	0	0	1.551543396	0	0	0	0	0	0	0	0	0	0	0	0	0	0	0	1	1	1	0.36952381	1	1	1	1	1	1
1192	0	0	0	0	0	1	1	1	1	1	0	0	0	0	0	1	1	1	1	1	0	0	0	0	0	0.360972911	0	0	0	0	0	0	0	0	0	0	0	0	0	1	1	1	1	1	0.294508197	1	1	1	1
1193	0	0	0	0	0	1	1	1	1	1	0	0	0	0	0	1	1	1	1	1	0	0	0	0	0	0	0	0	0	0	0	0	0	0.678180803	0	0	0	0	0	1	1	1	1	1	1	1	1	1	1
1195	0	0	0	0	0	1	1	1	1	1	0	0	0	0	0	1	1	1	1	1	0	0	0	0	0	0	0.740900808	0	0	0	0	0	0	0	0	0	0	0	0	1	1	1	1	1	1	2.369836066	1	1	1
1196	0	0	0	0	0	1	1	1	1	1	0	0	0	0	0	1	1	1	1	1	0	0	0	0	0	0	0.314144642	0	0	0	0	0	0	0	0	0	0	0	0	1	1	1	1	1	1	1.806498195	1	1	1
1200	0	0	0	0	0	1	1	1	1	1	0	0	0	0	0	1	1	1	1	1	0	0	0	0	0	0	0	0	0	0	0.905191796	0	0	0	0	0	0	0	0	1	1	1	1	1	1	1	1	1	1
1203	0	0	0	0	0	1	1	1	1	1	0	0	0	0	0	1	1	1	1	1	0	0	0	0	0	0	0	0	0	0	0	0	0	0.459800091	0	0	0	0	0	1	1	1	1	1	1	1	1	1	1
1207	0	0	0	0	0	1	1	1	1	1	0	0	0	0	0	1	1	1	1	1	0	0	0	0	0	0	0	0	0	0	0	0	0	0.124917151	0	0	0	0	0	1	1	1	1	1	1	1	1	1	1
1208	0	0	0	0	0	1	1	1	1	1	0	0	0	0	0	1	1	1	1	1	0	0	0	0	0	0	0	0	0	5.83883127	0	0	0	0	0	0	0	0	0	1	1	1	1	1	1	1	1	1	0
1209	0	0	0	0	0	1	1	1	1	1	0.254133189	0	0	0	0	0.47857868	1	1	1	1	0	0	0	0	0	0	0	0	0.306812109	0	0	0	0	0	0	0	0	0	0	1	1	1	1	1	1	1	1	1.024717742	1
1211	0	0	0	0	0	1	1	1	1	1	0	0	0	0	0	1	1	1	1	1	0	0	0	0	0	0.057013184	0	0	0	0	0	0	0	0	0	0	0	0	0	1	1	1	1	1	0.437345538	1	1	1	1
1213	0	0	0	0	0	1	1	1	1	1	0	0.307234024	0	0	0	1	0.009843546	1	1	1	0	0.079191459	0	0	0	0	0	0	0	0	0	0	0	0	0	0	0	0	0	1	0.002322485	1	1	1	1	1	1	1	1
1231	0	0	0	0	0	1	1	1	1	1	0	0	0	0	0	1	1	1	1	1	0	0	0	0	0	0	0.231960294	0	0	0	0	0	0	0	0	0	0	0	0	1	1	1	1	1	1	1.684296875	1	1	1
1235	0	0	0	0	0	1	1	1	1	1	0	0	0	0	0	1	1	1	1	1	0	0	0	0	0	0	0	0	0	0	0	0	0	0	0	0	0	0	0.054691564	1	1	1	1	1	1	1	1	1	1
1244	0	0	0	1.693050368	0	1	1	1	0.069139073	1	0	0	0	2.138290628	0	1	1	1	0.075230769	1	0	0	0	0	0	0	0	0	0	0.825349625	0	0	0	0	0	0	0	0	0	1	1	1	1	1	1	1	1	1	0.264029851
1258	0	0	0	0	0	1	1	1	1	1	0	0	0	0	0	1	1	1	1	1	0	0	0.052936847	0	0	0	0	0	0	0	0	0	0	0	0	0	0	0	0	1	1	0.609749216	1	1	1	1	1	1	1
1259	0	0	0	0.739665177	0	1	1	1	0.171101322	1	0	0	0	1.338940668	0	1	1	1	0.136504854	1	0	0	0	0	0	0	0	0	0	0	0	0	0	0	0	0	0	0	0.236370102	1	1	1	1	1	1	1	1	1	1
1264	0	0	0	0	0	1	1	1	1	1	0	0	0	0	0	1	1	1	1	1	0	0	0	0	0	0	0	0	0	0	0	0	0	0	0	0	0	0.627926982	0	1	1	1	1	1	1	1	1	1	1
1266	0	0	0	0	0	1	1	1	1	1	0	0	0	0	0	1	1	1	1	1	0	0	0	0	0	0	0	0	0	0	0	0	0	0	0	0	0	0.114836413	0	1	1	1	1	1	1	1	1	1	1
1271	0	0.167267161	0	0	0	1	0.0084522	1	1	1	0	0.314472505	0	0	0	1	0.009657895	1	1	1	0	0	0	0	0.238226149	0	0	0	0	0	0	0	0	0	0	0	0	0	0	1	1	1	1	0.295840555	1	1	1	1	1
1272	0	1.938839889	0	0	0	1	0	1	1	1	0	2.597555217	0	0	0	1	8.70E-05	1	1	1	0	0.444195868	0	0	0	0	0	0	0	0	0	0	0	0	0	0	0	0	0	1	7.79E-05	1	1	1	1	1	1	1	1
1277	0	0	0	0	0	1	1	1	1	1	0	0	0	0	0	1	1	1	1	1	0	0	0	0	0	0	0	0	0	0	0	0	0	0	0	0	0	0.062974687	0	1	1	1	1	1	1	1	1	1	1
1278	0	0	0	0	0	1	1	1	1	1	0	0	0	0	0	1	1	1	1	1	0	0	0	0	0	0	0	0	0	0	0	0	0	0	0	0	0	0.230510501	0	1	1	1	1	1	1	1	1	1	1
1280	0	0	0	0	0	1	1	1	1	1	0	0	0	0	0	1	1	1	1	1	0	0	0	0	0	0	0	0	0	0	0	0	0	0	0	0	2.257517363	0	0	1	1	1	1	1	1	1	1	1	1
1281	0	0	0	0	0	1	1	1	1	1	0	0	0	0	0	1	1	1	1	1	0	0	0	0	0	0	0	0	0	0	0.212534491	0	0	0	0	0	0	0	0	1	1	1	1	1	1	1	1	1	1
1282	0	0	0	0	0	1	1	1	1	1	0	0	0	0	0	1	1	1	1	1	0	0	0	0	0	0	0	0	0	0	1.996347443	0	0	0	0	0	0	0	0	1	1	1	1	1	1	1	1	1	1
1286	0	0	0	0	0	1	1	1	1	1	0	0	0.506046861	0	0	1	1	1	1	1	0	0	0	0	0	0	0	0	0	0	0	0	0	0	0	0	0	0	0.172044872	1	1	1	1	1	1	1	1	1	1
1287	0	0	0	0	0	1	1	1	1	1	0	0	0	0	0	1	1	1	1	1	0	0	0	0	0	0	0	0	0	0	0	0	0	0	0	0	0	0.981392067	0	1	1	1	1	1	1	1	1	1	1
1291	0	0	0	0	0	1	1	1	1	1	0	0	0	0	0	1	1	1	1	1	0	0	0	0	0	0	0	0	0	0	0	0	0	0	0	0	0	0.438237055	0	1	1	1	1	1	1	1	1	1	1
1292	0	0	0	0	0	1	1	1	1	1	0	0	0	0	0	1	1	1	1	1	0	0	0	0	0	0	0	0	0	0	0	0	0	0	0	0	0	0.060330206	0	1	1	1	1	1	1	1	1	1	1
1293	0	0	0	0	0	1	1	1	1	1	0	0	0	0	0	1	1	1	1	1	0	0	0	0	0	0	0	0	0	0	0	0	0	0	0	0	0	0.303526693	0	1	1	1	1	1	1	1	1	1	1
1295	0	0	0	0	0	1	1	1	1	1	0	0	0	0	0	1	1	1	1	1	0	0	0	0	0	0	0	0.30644296	0	0	0	0	0	0	0	0	0	0	0	1	1	1	1	1	1	1	0.462065217	1	1
1297	0	0	0	0	0	1	1	1	1	1	0	0	0	0	0	1	1	1	1	1	0	0	0	0	0	0	0	0	0.813813056	0	0	0	0	0	0	0	0	0	0	1	1	1	1	1	1	1	1	0.8	1
1298	0	0	0	0	0	1	1	1	1	1	0	0	0	0	0	1	1	1	1	1	0	0	0	0	0	0	0	0	0	0	0	0	0	0	0	0	0.338527	0	0	1	1	1	1	1	1	1	1	1	1
1299	0	0	0	0	0	1	1	1	1	1	0	0	0	0	0	1	1	1	1	1	0	0	0	0	0	0	0	0	0	0	0	0	0	0.416579645	0	0	0	0	0	1	1	1	1	1	1	1	1	1	1
1301	0	0	0	0	0	1	1	1	1	1	0	0	0	0	0	1	1	1	1	1	0	0	0	0	0	0	0	0	0	0	0	0	0	0	0	0	0.598122726	0	0	1	1	1	1	1	1	1	1	1	1
1303	0	0	0	0	0	1	1	1	1	1	0	0	0	0	0	1	1	1	1	1	0	0	0.041262977	0	0	0	0	0	0	0	0	0	0	0	0	0	0	0	0	1	1	0.621369048	1	1	1	1	1	1	1
1305	0	0	0	0	0	1	1	1	1	1	0	0	0	0	0	1	1	1	1	1	0	0	0	0	0	0	0	0.219370395	0	0	0	0	0	0	0	0	0	0	0	1	1	1	1	1	1	1	0.517734807	1	1
1306	0	0	0	0	0	1	1	1	1	1	0	0	0	0	0	1	1	1	1	1	0	0	0	0	0	0	0	0	0	0	1.096240796	0	0	0	0	0	0	0	0	1	1	1	1	1	1	1	1	1	1
1307	0	0	0	0	0	1	1	1	1	1	0	0	0	0	0	1	1	1	1	1	0	0	0	0	0	0	0	0	0	0	0	0	0	0	0	0	0	0.394565146	0	1	1	1	1	1	1	1	1	1	1
1308	0	0	0	0	0	1	1	1	1	1	0	0	0	0	0	1	1	1	1	1	0	0	0	0	0	0	0	0	0	0	1.007129637	0	0	0	0	0	0	0	0	1	1	1	1	1	1	1	1	1	1
1311	0	0	0	0	0	1	1	1	1	1	0	0	0	0	0	1	1	1	1	1	0	0	0	0	0	0	0	0	0	0	0	0	0	0	0	0.11346432	0	0	0	1	1	1	1	1	1	1	1	1	1
1312	0	0	0	0.239326766	0	1	1	1	0.358459119	1	0	0	0	0.17775535	0	1	1	1	0.454424242	1	0	0	0	0	0	0	0	0	0	0	0.088916605	0	0	0	0	0	0	0	0	1	1	1	1	1	1	1	1	1	1
1315	0	0	0	0	0	1	1	1	1	1	0	0	0	0	0	1	1	1	1	1	0	0	0	0	0	0	0	0	0	0	0	0	0	0.310526238	0	0	0	0	0	1	1	1	1	1	1	1	1	1	1
1316	0	0	0	0	0	1	1	1	1	1	0	0	0	0	0.043056118	1	1	1	1	1.013283133	0	0	0	0	0	0.467881967	0	0	0	0	0	0	0	0	0	0	0	0	0	1	1	1	1	1	0.248636364	1	1	1	1
1318	0	0	0	0	0	1	1	1	1	1	0	0	0	0	0	1	1	1	1	1	0	0	0	0	0	0	0	0	0	0	0	0.859867265	0	0	0	0	0	0	0	1	1	1	1	1	1	1	1	1	1
1326	0	0	0	0	0	1	1	1	1	1	0	0	0	0	0	1	1	1	1	1	0	0	0	0	0	0	0	0	0	0	0.007357784	0	0	0	0	0	0	0	0	1	1	1	1	1	1	1	1	1	1
1329	0	0	0	0	0	1	1	1	1	1	0	0	0	0	0	1	1	1	1	1	0	0	0	0	0	0	0	0	0.314755907	0	0	0	0	0	0	0	0	0	0	1	1	1	1	1	1	1	1	1.021484536	1
1340	0	0	0	0	0	1	1	1	1	1	0	0	0	0	0	1	1	1	1	1	0	0	0	0	0	0	0	0	0	0	0	0	0.057292613	0	0	0	0	0	0	1	1	1	1	1	1	1	1	1	1
1346	0	0	0	0	0	1	1	1	1	1	0	0	0	0	0	1	1	1	1	1	0	0	0	0	0	0	0	0.270482392	0	0	0	0	0	0	0	0	0	0	0	1	1	1	1	1	1	1	0.481877023	1	1
1347	0	0	0	0	0	1	1	1	1	1	0	0	0	0	0	1	1	1	1	1	0	0	0	0	0	0	0	0	0	0	0	0	0	0	0	0.648962454	0	0	0	1	1	1	1	1	1	1	1	1	1
1349	0	0	0	0	0	1	1	1	1	1	0	0	0	0	0	1	1	1	1	1	0	0	0	0	0	0	0	0.094677904	0	0	0	0	0	0	0	0	0	0	0	1	1	1	1	1	1	1	0.632150943	1	1
1352	0	0	0	0	0	1	1	1	1	1	0	0	0	0	0	1	1	1	1	1	0	0	0	0	0	0	0	0	0	0	0	0	0	0	0	0.144710739	0	0	0	1	1	1	1	1	1	1	1	1	1
1353	0	0	0	0	0	1	1	1	1	1	0	0	0	0	0	1	1	1	1	1	0	0	0	0	0	0	0	0	0	0	0	0	0	0.302168766	0	0	0	0	0	1	1	1	1	1	1	1	1	1	1
1355	0	0	0	0	0	1	1	1	1	1	0.016290323	0	0	0	0	0.682330097	1	1	1	1	0	0	0	0	0	0	0	0	0	0	0	0	0	0	0	0	0	0	0.042325384	1	1	1	1	1	1	1	1	1	1
1356	0	0	0	2.101767887	0	1	1	1	0.048	1	0	0	0	2.585604341	0	1	1	1	0.0475	1	0	0	0	0	0.081127953	0	0	0	0	0	0	0	0	0	0	0	0	0	0	1	1	1	1	0.426488095	1	1	1	1	1
1359	0	0	0	0	0	1	1	1	1	1	0	0	0	0	0	1	1	1	1	1	0	0	0	0	0	0	0.238646394	0	0	0	0	0	0	0	0	0	0	0	0	1	1	1	1	1	1	1.698069705	1	1	1
1360	0	0	0	0	0	1	1	1	1	1	0	0	0	0	0	1	1	1	1	1	0	0	0	0	0	0	0	0	0	4.781013108	0	0	0	0	0	0	0	0	0	1	1	1	1	1	1	1	1	1	0
1361	0	0	0	4.408520088	0	1	1	1	0.007666667	1	0	0	0	4.413850692	0	1	1	1	0.01	1	0	0	0	0	3.922953969	0	0	0	0	0	0	0	0	0	0	0	0	0	0	1	1	1	1	0.000333333	1	1	1	1	1
1362	0	0	0	0	0	1	1	1	1	1	0	0	0	0	0	1	1	1	1	1	0	0	0	0	0	0	0	0	0	0	0	0	0	0	0	0	0.578478986	0	0	1	1	1	1	1	1	1	1	1	1
1363	0	0	0	0	0	1	1	1	1	1	0	0.097468149	0	0	0	1	0.023004158	1	1	1	0	0	0	0	0	0	0	0	0.978914197	0	0	0	0	0	0	0	0	0	0	1	1	1	1	1	1	1	1	1	1
1369	0	0	0	2.092714106	0	1	1	1	0.047952756	1	0	0	0	1.117564032	0	1	1	1	0.163021277	1	0	0	0	0	0.815549897	0	0	0	0	0	0	0	0	0	0	0	0	0	0	1	1	1	1	0.073512397	1	1	1	1	1
1371	0	0	0	1.095938808	0	1	1	1	0.119100529	1	0	0	0	1.345984728	0	1	1	1	0.13627451	1	0	0	0	0	0.55085486	0	0	0	0	0	0	0	0	0	0	0	0	0	0	1	1	1	1	0.141359517	1	1	1	1	1
1373	0	0	0	4.203630782	0	1	1	1	0.008	1	0	0	0	4.932128124	0	1	1	1	0.008846154	1	0	0	0	0	3.66670648	0	0	0	0	0	0	0	0	0	0	0	0	0	0	1	1	1	1	0.001428571	1	1	1	1	1
1374	0	0	0	0	0	1	1	1	1	1	0	0	0	0	0	1	1	1	1	1	0	0	0	0.473459609	0	0	0	0	0	0	0	0	0	0	0	0	0	0	0	1	1	1	0.903225806	1	1	1	1	1	1
1380	0	0	0	0	0	1	1	1	1	1	0	0	0	0	0	1	1	1	1	1	0	0	0	0	0	0	0	0	0	0	0	0	0	0	0.211195343	0	0	0	0	1	1	1	1	1	1	1	1	1	1
1381	0	0	0	0	0	1	1	1	1	1	0	0	0	0	0	1	1	1	1	1	0	0	0	0	0	0	0	0	0	0	0	0	0	2.546543505	0	0	0	0	0	1	1	1	1	1	1	1	1	1	1
1384	0	0	0	0	0	1	1	1	1	1	0	0	0	0	0	1	1	1	1	1	0	0	0	0	0	0	0	0	0.036371604	0	0	0	0	0	0	0	0	0	0	1	1	1	1	1	1	1	1	1.115462264	1
1385	0	0	0	0	0	1	1	1	1	1	0	0	0	0	0	1	1	1	1	1	0	0	0	0	0	0	0	0	0	0	0	0	0	0	0	0.039439612	0	0	0	1	1	1	1	1	1	1	1	1	1
1386	0	0	0	0	0	1	1	1	1	1	0	0	0	0	0	1	1	1	1	1	0	0	0	0	0	0	0	0	0	0	0	0	0	0	0	0.004362601	0	0	0	1	1	1	1	1	1	1	1	1	1
1387	0	0	0	0	0	1	1	1	1	1	0	0	0	0	0	1	1	1	1	1	0	0	0	0	0	0	0	0	0	0	0	0	0	0	0	0	0	0.351481819	0	1	1	1	1	1	1	1	1	1	1
1389	0.097125041	0	0	0	0	1	1	1	1	1	1.379202312	0	0	0	0	0.223783784	1	1	1	1	0.829467204	0	0	0	0	0	0	0	0	0	0	0	0	0	0	0	0	0	0	0.235142857	1	1	1	1	1	1	1	1	1
1390	0	0	0	0	0	1	1	1	1	1	0	0	0	0	0	1	1	1	1	1	0.098001926	0	0	0	0	0	0	0	0	0	0	0	0	0	0	0	0	0	0	0.980386905	1	1	1	1	1	1	1	1	1
1393	0	0	0	1.208804306	0	1	1	1	0.1065	1	0	0	0	1.057722528	0	1	1	1	0.172892562	1	0	0	0	0	1.116164636	0	0	0	0	0	0	0	0	0	0	0	0	0	0	1	1	1	1	0.040324324	1	1	1	1	1
1394	0	0.914010623	0	0	0	1	0.000739645	1	1	1	0	0	0	0	0	1	1	1	1	1	0.067352973	0	0	0	0	0	0	0	0	0	0	0	0	0	0	0	0	0	0	1.022192513	1	1	1	1	1	1	1	1	1
1400	0	1.101604706	0	0	0	1	0.000474576	1	1	1	0	1.074272749	0	0	0	1	0.000944882	1	1	1	0	0.679102527	0	0	0	0	0	0	0	0	0	0	0	0	0	0	0	0	0	1	0	1	1	1	1	1	1	1	1
1404	0	0	0	0	0	1	1	1	1	1	0	0	0	0	0	1	1	1	1	1	0	0	0.479005535	0	0	0	0	0	0	0	0	0	0	0	0	0	0	0	0	1	1	0.599393939	1	1	1	1	1	1	1
1406	0	0	0	0	0	1	1	1	1	1	0	0	0	0	0	1	1	1	1	1	0	0	0	0.067424262	0	0	0	0	0	0	0	0	0	0	0	0	0	0	0	1	1	1	1.126844305	1	1	1	1	1	1
1407	0	0	0	0	0	1	1	1	1	1	0	0	0	0	0	1	1	1	1	1	0	0	0	0	0	0	0	0	0	0	0	0	0	0.064780957	0	0	0	0	0	1	1	1	1	1	1	1	1	1	1
1409	0	0	0	0	0	1	1	1	1	1	0	0	0	0	0	1	1	1	1	1	0	0	0	1.707101781	0	0	0	0	0	0	0	0	0	0	0	0	0	0	0	1	1	1	0.319622642	1	1	1	1	1	1
1410	0	0	0	0	0	1	1	1	1	1	0	0	0	0	0	1	1	1	1	1	0	0	0	0.078411571	0	0	0	0	0	0	0	0	0	0	0	0	0	0	0	1	1	1	1.112934899	1	1	1	1	1	1
1411	0	0	0	0	0	1	1	1	1	1	0	0	0	0	0	1	1	1	1	1	0	0	0	0	0	0	0	0	0	0	0	0	0	0	0	0	0	0	0.063699709	1	1	1	1	1	1	1	1	1	1
1413	0	0	0	0	0	1	1	1	1	1	0	0	0	0	0	1	1	1	1	1	0	0	0	0	0	0	0	0	0.41708763	0	0	0	0	0	0	0	0	0	0	1	1	1	1	1	1	1	1	0.986885246	1
1414	0	0	0	0	0	1	1	1	1	1	0	0	0	0	0	1	1	1	1	1	0	0	0	0.0244548	0	0	0	0	0	0	0	0	0	0	0	0	0	0	0	1	1	1	1.142376973	1	1	1	1	1	1
1418	0	0	0	0	0	1	1	1	1	1	0	0	0	0	0	1	1	1	1	1	0	0	0.677767946	0	0	0	0	0	0	0	0	0	0	0	0	0	0	0	0	1	1	0.4125	1	1	1	1	1	1	1
1420	0	0	0	0	0	1	1	1	1	1	0	0	0	0	0	1	1	1	1	1	0	0	0	0	0	0	0	0	0	0	0	0	0	0	0.584580297	0	0	0	0	1	1	1	1	1	1	1	1	1	1
1428	0	0	0	0	0	1	1	1	1	1	0	0	0	0	0	1	1	1	1	1	0	0	0	0.385597569	0	0	0	0	0	0	0	0	0	0	0	0	0	0	0	1	1	1	0.960598086	1	1	1	1	1	1
1429	0	0	0	0	0	1	1	1	1	1	0	0	0.003191174	0	0	1	1	1.442927757	1	1	0	0	0	0.63910313	0	0	0	0	0	0	0	0	0	0	0	0	0	0	0	1	1	1	0.792674897	1	1	1	1	1	1
1432	0	0	0	0	0	1	1	1	1	1	0	0	0	0	0	1	1	1	1	1	0	0	0	0	0	0	0	0	0	0	0.20968453	0	0	0	0	0	0	0	0	1	1	1	1	1	1	1	1	1	1
1434	0	0	0	0	0	1	1	1	1	1	0	0	0	0	0	1	1	1	1	1	0	0	0	0	0	0	0	0	0	0	0	0	0	0	0	0.535790919	0	0	0	1	1	1	1	1	1	1	1	1	1
1436	0	0	0	0	0	1	1	1	1	1	0	0	0	0	0	1	1	1	1	1	0	0	0	0	0	0	0	0	0	0	2.599644219	0	0	0	0	0	0	0	0	1	1	1	1	1	1	1	1	1	1
1437	0	0	0	0	0	1	1	1	1	1	0	0	0	0	0	1	1	1	1	1	0	0	0	0	0	0	0.117134998	0	0	0	0	0	0	0	0	0	0	0	0	1	1	1	1	1	1	1.559915398	1	1	1
1439	0	0	0	0	0	1	1	1	1	1	0	0	0	0	0	1	1	1	1	1	0	0	0	0	0	0	0	0	0	0	1.506363081	0	0	0	0	0	0	0	0	1	1	1	1	1	1	1	1	1	1
1440	0	0	0	0	0.377056009	1	1	1	1	0.636771654	0	0	0	0	1.197284147	1	1	1	1	0.78	0	0	0	0	0	0	0	1.17192614	0	0	0	0	0	0	0	0	0	0	0	1	1	1	1	1	1	1	0.282727273	1	1
1445	0	0	0	0	0	1	1	1	1	1	0	0	0	0	0	1	1	1	1	1	0	0	0	0	0	0	0	0	0	0	0	0	0	0	0.036815357	0	0	0	0	1	1	1	1	1	1	1	1	1	1
1454	0	0	0	0	0	1	1	1	1	1	0	0	0	0	0	1	1	1	1	1	0	0	0	0	0	0	0	0	0.067425347	0	0	0	0	0	0	0	0	0	0	1	1	1	1	1	1	1	1	1.11694704	1
1456	0	0	0	0	0	1	1	1	1	1	0	0	0	0.02901876	0	1	1	1	0.578986928	1	0	0	0	0	0	0	0.109707534	0	0	0	0	0	0	0	0	0	0	0	0	1	1	1	1	1	1	1.541356209	1	1	1
1457	0	0	0	0	0	1	1	1	1	1	0	0	0	0	0	1	1	1	1	1	0	0	0	0	0	0.02606642	0	0	0	0	0	0	0	0	0	0	0	0	0	1	1	1	1	1	0.472597137	1	1	1	1
1459	0	0	0	0	0	1	1	1	1	1	0	0	0	0	0	1	1	1	1	1	0	0	0	0	0	0	0	0	0	0	0	0	0	0	0	1.644857072	0	0	0	1	1	1	1	1	1	1	1	1	1
1460	0	0	0	0	0	1	1	1	1	1	0	0	0	0	0	1	1	1	1	1	0	0	0	0	0	0	0	0	0	0	0	0	0.243957389	0	0	0	0	0	0	1	1	1	1	1	1	1	1	1	1
1463	0	2.914295836	0	0	0	1	0	1	1	1	0	5.120226653	0	0	0	1	0	1	1	1	0	1.617908029	0	0	0	0	0	0	0	0	0	0	0	0	0	0	0	0	0	1	0	1	1	1	1	1	1	1	1
1465	0	0	0	0	0	1	1	1	1	1	0	0	0	0	0	1	1	1	1	1	0	0	0	0	0	0	0	0	0	0	0	0	0	0	0	0	0	0.827796956	0	1	1	1	1	1	1	1	1	1	1
1471	0	0	0	0	0	1	1	1	1	1	0	0	0	0	0	1	1	1	1	1	0	0	0	0	0	0	0	0	0.631566629	0	0	0	0	0	0	0	0	0	0	1	1	1	1	1	1	1	1	0.873648649	1
1476	0	0	0	0	0	1	1	1	1	1	0	0	0	0	0	1	1	1	1	1	0	0	0	0	0	0	0	0	0	0	0	0	0	0	0.467302774	0	0	0	0	1	1	1	1	1	1	1	1	1	1
1477	0	0	0	0	0	1	1	1	1	1	0	0	0	0	0	1	1	1	1	1	0	0	0	0	0	0	0	0	0	0	0	0	0	0	0	0.340322168	0	0	0	1	1	1	1	1	1	1	1	1	1
1478	0	0	0	0	0	1	1	1	1	1	0	0	0	0	0	1	1	1	1	1	0	0	0	0	0	0	0	0	0	0	0	0	0	0	0.021651198	0	0	0	0	1	1	1	1	1	1	1	1	1	1
1479	0	0	0	0	0	1	1	1	1	1	0	0	0	0	0	1	1	1	1	1	0	0	0	0	0	0	0	0	0	0	0	0	0	0	0	0.087653377	0	0	0	1	1	1	1	1	1	1	1	1	1
1488	0	0	0	0	0	1	1	1	1	1	0	0	0	0	0	1	1	1	1	1	0	0	0	0	0	0	0	0	0.07823455	0	0	0	0	0	0	0	0	0	0	1	1	1	1	1	1	1	1	1	1
1489	0	0	0	0	0	1	1	1	1	1	0	0	0	0	0	1	1	1	1	1	0	0	0	0	0	0	0	0	0.592703946	0	0	0	0	0	0	0	0	0	0	1	1	1	1	1	1	1	1	0.907563025	1
1490	0	0	0	0	0	1	1	1	1	1	0	0	0	0	0	1	1	1	1	1	0	0	0	0	0	0	0	0	0	0	0	0	0	0	0	0	0.562221865	0	0	1	1	1	1	1	1	1	1	1	1
1493	0	0	0	0	0	1	1	1	1	1	0	0	0	0	0	1	1	1	1	1	0	0	0	0	0	0	0	0	0.044784523	0	0	0	0	0	0	0	0	0	0	1	1	1	1	1	1	1	1	1.122631579	1
1496	0	0.929833512	0	0	0	1	0.000718563	1	1	1	0	2.442234332	0	0	0	1	7.63E-05	1	1	1	0	0.20507063	0	0	0	0	0	0	0	0	0	0	0	0	0	0	0	0	0	1	0.000734767	1	1	1	1	1	1	1	1
1497	0	0	0	0	0	1	1	1	1	1	0	0	0	0	0	1	1	1	1	1	0	0	0	0.092352657	0	0	0	0	0	0	0	0	0	0	0	0	0	0	0	1	1	1	1.10631929	1	1	1	1	1	1
1499	0	0	0	0	0	1	1	1	1	1	0	0	0	0	0	1	1	1	1	1	0	0	0	0	0	0	0	0	0	0	0.141402185	0	0	0	0	0	0	0	0	1	1	1	1	1	1	1	1	1	1
1500	0	0	0	0	0	1	1	1	1	1	0	0	0	0	0.090126128	1	1	1	1	0.981288136	0	0	0	0	0	0	0	0	0	0	0.272394643	0	0	0	0	0	0	0	0	1	1	1	1	1	1	1	1	1	1
1501	0	2.242137191	0	0	0	1	0	1	1	1	0	1.858656332	0	0	0	1	0.000288462	1	1	1	0	1.788583678	0	0	0	0	0	0	0	0	0	0	0	0	0	0	0	0	0	1	0	1	1	1	1	1	1	1	1
1506	0	0	0	0	0	1	1	1	1	1	0	0	0	0	0	1	1	1	1	1	0	0	0	0	0	0	0	0	0	3.250966799	0	0	0	0	0	0	0	0	0	1	1	1	1	1	1	1	1	1	0.001666667
1508	0	0	0	0	0	1	1	1	1	1	0	0	0	0	0	1	1	1	1	1	0	0	0	0	0	0	0	0	0	0	0	0	0	1.032765991	0	0	0	0	0	1	1	1	1	1	1	1	1	1	1
1509	0	0	0	0	0	1	1	1	1	1	0	0	0	0	0	1	1	1	1	1	0.294660099	0	0	0	0	0	0	0	0	0	0	0	0	0	0	0	0	0	0	0.701693122	1	1	1	1	1	1	1	1	1
1511	0	0	0	0	0	1	1	1	1	1	0	0	0	0.19548162	0	1	1	1	0.447306889	1	0	0	0	0	0	0	0	0	0	0	0	0	0.395797166	0	0	0	0	0	0	1	1	1	1	1	1	1	1	1	1
1513	0	0	0	0	0	1	1	1	1	1	0	0	0	0	0	1	1	1	1	1	0	0	0	0	0	0	0	0	0	0	0	0	0	0	0	0	0	0	2.251055871	1	1	1	1	1	1	1	1	1	1
1514	0	0	0	0	0	1	1	1	1	1	0	0	0	0	0	1	1	1	1	1	0	0	0	0	0	0	0	0	0	0	1.316078883	0	0	0	0	0	0	0	0	1	1	1	1	1	1	1	1	1	1
1515	0	0	0	0	0	1	1	1	1	1	0	0	0	0	0	1	1	1	1	1	0	0	0	0	0	0	0	0	0	0	0	0	2.403102927	0	0	0	0	0	0	1	1	1	1	1	1	1	1	1	1
1519	0	0	0	0	0	1	1	1	1	1	0	0	0	0	0	1	1	1	1	1	0	0	0	0	0	0	0	0	0	0	0	0	0	0.159195778	0	0	0	0	0	1	1	1	1	1	1	1	1	1	1
1520	0	0	0	0	0	1	1	1	1	1	0	0	0	0	0	1	1	1	1	1	0	0	0	0	0	0	1.048524048	0	0	0	0	0	0	0	0	0	0	0	0	1	1	1	1	1	1	2.5868	1	1	1
1522	0	0	0	0	0	1	1	1	1	1	0	0	0	0	0	1	1	1	1	1	0	0	0	0	0	0	0	0	0	0	0	0	0	0.005034488	0	0	0	0	0	1	1	1	1	1	1	1	1	1	1
1528	0	0	0	0.702079667	0	1	1	1	0.175169492	1	0	0	0	1.098351814	0	1	1	1	0.165780591	1	0	0	0	0	0.033919054	0	0	0	0	0	0	0	0	0	0	0	0	0	0	1	1	1	1	0.471029412	1	1	1	1	1
1534	0	0	0	0	0	1	1	1	1	1	0	0	0	0	0	1	1	1	1	1	0	0	0	0	0	0	0	0	1.041358955	0	0	0	0	0	0	0	0	0	0	1	1	1	1	1	1	1	1	0.724021739	1
1539	0	0	0	0	0	1	1	1	1	1	0	0	0	0	0	1	1	1	1	1	0	0	0	0	0	0	0	0	0	0	0	0	0	0	0	1.463699121	0	0	0	1	1	1	1	1	1	1	1	1	1
1540	0	0	0	0	0	1	1	1	1	1	0	0	0	0	0	1	1	1	1	1	0	0	0	0	0	0	0.503386348	0	0	0	0	0	0	0	0	0	0	0	0	1	1	1	1	1	1	1.869333333	1	1	1
1545	0	0	0	0	0	1	1	1	1	1	0	0	0	0	0	1	1	1	1	1	0	0	0	0	0	0	0	0	0.610441501	0	0	0	0	0	0	0	0	0	0	1	1	1	1	1	1	1	1	0.882832618	1
1551	0	0	0	5.3404793	0	1	1	1	0.01	1	0	0	0	5.273852183	0	1	1	1	0.006818182	1	0	0	0	0	3.27210352	0	0	0	0	0	0	0	0	0	0	0	0	0	0	1	1	1	1	0.001489362	1	1	1	1	1
1555	0	0	0	1.870780443	0	1	1	1	0.056896552	1	0	0	0	1.455165555	0	1	1	1	0.127539267	1	0	0	0	0	1.00580772	0	0	0	0	0	0	0	0	0	0	0	0	0	0	1	1	1	1	0.049047619	1	1	1	1	1
1558	0	0	0	2.535255821	0	1	1	1	0.031862745	1	0	0	0	3.025469503	0	1	1	1	0.032073171	1	0	0	0	0	2.122155133	0	0	0	0	0	0	0	0	0	0	0	0	0	0	1	1	1	1	0.008352941	1	1	1	1	1
1559	0	0	0	4.121321801	0	1	1	1	0.007948718	1	0	0	0	5.713032722	0	1	1	1	0.005	1	0	0	0	0	1.837584169	0	0	0	0	0	0	0	0	0	0	0	0	0	0	1	1	1	1	0.012038835	1	1	1	1	1
1565	0	0	0	1.517524944	0	1	1	1	0.081383648	1	0	0	0	1.862650964	0	1	1	1	0.095771812	1	0	0	0	0	2.402442329	0	0	0	0	0	0	0	0	0	0	0	0	0	0	1	1	1	1	0.005694444	1	1	1	1	1
1571	0	0	0	3.244335141	0	1	1	1	0.01796875	1	0	0	0	2.798635154	0	1	1	1	0.036530612	1	0	0	0	0	2.970848939	0	0	0	0	0	0	0	0	0	0	0	0	0	0	1	1	1	1	0.002222222	1	1	1	1	1
1573	0	0	0	0	0	1	1	1	1	1	0	0	0	0	0	1	1	1	1	1	0	0	0	0	1.284342146	0	0	0	0	0	0	0	0	0	0	0	0	0	0	1	1	1	1	0.030580645	1	1	1	1	1
1576	0	0	0	4.949272245	0	1	1	1	0.007857143	1	0	0	0	4.969620998	0	1	1	1	0.009166667	1	0	0	0	0	1.726452918	0	0	0	0	0	0	0	0	0	0	0	0	0	0	1	1	1	1	0.015092593	1	1	1	1	1
1577	0	0	0	1.78555453	0	1	1	1	0.062972973	1	0	0	0	3.240985425	0	1	1	1	0.0252	1	0	0	0	0	0	0	0	0	0.249614353	0	0	0	0	0	0	0	0	0	0	1	1	1	1	1	1	1	1	1.031154499	1
1580	0	0	0	0	0	1	1	1	1	1	0	0	0	0	0	1	1	1	1	1	0	0	0	0	0	0	0	0	0	0	0	0	0	0	0	0	1.328986368	0	0	1	1	1	1	1	1	1	1	1	1
1583	0	0	0	0	0	1	1	1	1	1	1.345428309	0	0	0	0	0.223	1	1	1	1	0.516560901	0	0	0	0	0	0	0	0	0	0	0	0	0	0	0	0	0	0	0.476697248	1	1	1	1	1	1	1	1	1
1584	1.80715687	0	0	0	0	1	1	1	1	1	5.372919254	0	0	0	0	0	1	1	1	1	5.642550949	0	0	0	0	0	0	0	0	0	0	0	0	0	0	0	0	0	0	0	1	1	1	1	1	1	1	1	1
1586	0.458545324	0	0	0	0	1	1	1	1	1	2.524908448	0	0	0	0	0.087272727	1	1	1	1	3.41059056	0	0	0	0	0	0	0	0	0	0	0	0	0	0	0	0	0	0	0.01	1	1	1	1	1	1	1	1	1
1591	0	0	0	0	0	1	1	1	1	1	0	0	0	0	0	1	1	1	1	1	0	0	0	0	0	0	0	0	0	0	0	0	0	0	0	0	0	0	0.05015183	1	1	1	1	1	1	1	1	1	1
1592	0	0	0	0	0	1	1	1	1	1	0	0	0	0	0	1	1	1	1	1	0	0	0	0	0	0	0	0	0	0	0	0	0	0	0	0	0	0	0.134473673	1	1	1	1	1	1	1	1	1	1
1593	0	0	0	1.469795039	0	1	1	1	0.085776398	1	0	0	0	2.040463808	0	1	1	1	0.081605839	1	0	0	0	0	0.487821395	0	0	0	0	0	0	0	0	0	0	0	0	0	0	1	1	1	1	0.15844086	1	1	1	1	1
1594	0	0	0	0	0	1	1	1	1	1	0	0	0	0	0	1	1	1	1	1	0	0	0	0.162071347	0	0	0	0	0	0	0	0	0	0	0	0	0	0	0	1	1	1	1.103741403	1	1	1	1	1	1
1595	0	0	0	0.395610223	0	1	1	1	0.262508591	1	0	0	0	0.30758371	0	1	1	1	0.372517483	1	0	0	0	0	0	0	0	0	0.085415904	0	0	0	0	0	0	0	0	0	0	1	1	1	1	1	1	1	1	1.125011062	1
1600	0	1.422636547	0	0	0	1	0.000215517	1	1	1	0	0.366092361	0	0	0	1	0.007875	1	1	1	0	0	0.196625743	0	0	0	0	0	0	0	0	0	0	0	0	0	0	0	0	1	1	0.595072464	1	1	1	1	1	1	1
1601	0	0	0	0	0	1	1	1	1	1	0	0	0	0	0	1	1	1	1	1	0	0	0	0	0	0	0	0	0	0	1.491498134	0	0	0	0	0	0	0	0	1	1	1	1	1	1	1	1	1	1
1602	0	0	0	0	0	1	1	1	1	1	0	0	0.626376194	0	0	1	1	0.911724138	1	1	0	0	0	0	0	0	0	0	0.690591396	0	0	0	0	0	0	0	0	0	0	1	1	1	1	1	1	1	1	0.828592965	1
1604	0	0	0	0	0	1	1	1	1	1	0	0	0	0	0	1	1	1	1	1	0	0	0	0	0	0	0	0	0	0	0.625729112	0	0	0	0	0	0	0	0	1	1	1	1	1	1	1	1	1	1
1605	0	0	0	0	0	1	1	1	1	1	0	0	0	0	0	1	1	1	1	1	0	0	0	0	0	0	0	0	0	0	1.310591279	0	0	0	0	0	0	0	0	1	1	1	1	1	1	1	1	1	1
1606	0	0	0	0	0	1	1	1	1	1	0	0	0	0	0	1	1	1	1	1	0	0	0	0	0	0	0	0	0	0	0	0	0.782067655	0	0	0	0	0	0	1	1	1	1	1	1	1	1	1	1
1608	0	0	0	0	0	1	1	1	1	1	0	0	0	0	0	1	1	1	1	1	0	0.208038972	0	0	0	0	0	0	0	0	0	0	0	0	0	0	0	0	0	1	0.000720721	1	1	1	1	1	1	1	1
1609	0	0	0	0	0	1	1	1	1	1	0	0	0	0	0	1	1	1	1	1	0	0	0	0	0	0	0	0	0	0	0	0	0	0	0	0	0	0	0.478039419	1	1	1	1	1	1	1	1	1	1
1610	0	0	0	1.3333613	0	1	1	1	0.096923077	1	0	0	0	1.489842707	0	1	1	1	0.124731183	1	0	0	0	0.804994385	0	0	0	0	0	0	0	0	0	0	0	0	0	0	0	1	1	1	0.703885714	1	1	1	1	1	1
1611	0	0	0	0	0	1	1	1	1	1	0	0	0	0	0	1	1	1	1	1	0	0	0	0.095665338	0	0	0	0	0	0	0	0	0	0	0	0	0	0	0	1	1	1	1.107264574	1	1	1	1	1	1
1612	0	0	0	0	0	1	1	1	1	1	0	0	0	0	0	1	1	1	1	1	0	0	0	0	0	0	0	0	0	0	1.893736301	0	0	0	0	0	0	0	0	1	1	1	1	1	1	1	1	1	1
1613	0	0	0	0	0	1	1	1	1	1	0	0	0	0	0	1	1	1	1	1	0	0	0	0	0	0	0	0	0	0	0	0	0	0	0	0	0	0	0.016605999	1	1	1	1	1	1	1	1	1	1
1615	0	0	0	0	0	1	1	1	1	1	0	0	0	0	0	1	1	1	1	1	0	0	0	0	0	0	0	0	0	0.127756487	0	0	0	0	0	0	0	0	0	1	1	1	1	1	1	1	1	1	1.010282686
1616	0	0	0	0	0	1	1	1	1	1	0	0	0	0	0	1	1	1	1	1	0	0	0	0	0	0	0	0	0	0	0	0	0.006548057	0	0	0	0	0	0	1	1	1	1	1	1	1	1	1	1
1620	0	2.661734505	0	0	0	1	0	1	1	1	0	3.409167831	0	0	0	1	0	1	1	1	0	0.88215945	0	0	0	0	0	0	0	0	0	0	0	0	0	0	0	0	0	1	0	1	1	1	1	1	1	1	1
1622	0	0	0	0	0	1	1	1	1	1	0	0	0	0	0	1	1	1	1	1	0	0	0	0	0	0	0	0	0.832448136	0	0	0	0	0	0	0	0	0	0	1	1	1	1	1	1	1	1	0.795915493	1
1629	0	0	0	0	0	1	1	1	1	1	0	0	0	0.138932997	0	1	1	1	0.49042885	1	0	0	0	0	0	0	0	0	0.710260853	0	0	0	0	0	0	0	0	0	0	1	1	1	1	1	1	1	1	0.827037037	1
1630	0	0	0	0	0	1	1	1	1	1	0	0	0	0	0	1	1	1	1	1	0	0	0	0	0	0	0	0	0	0	0	0	0	0	0.524186068	0	0	0	0	1	1	1	1	1	1	1	1	1	1
1632	0	0	0	0	0	1	1	1	1	1	0	0	0	0	0	1	1	1	1	1	0	0	0	0	0	0	0	0	0	0	0	0	0	0.84910858	0	0	0	0	0	1	1	1	1	1	1	1	1	1	1
1633	0	0	0	0	0	1	1	1	1	1	0	0	0	0	0	1	1	1	1	1	0	0	0	0	0	0	0	0	0	0	0	0	1.185946634	0	0	0	0	0	0	1	1	1	1	1	1	1	1	1	1
1634	0	0	0	0	0	1	1	1	1	1	0	0	0	0	0	1	1	1	1	1	0	0	0	0	0	0	0	0	0	0	0	0	0	0	0	0	0.077383126	0	0	1	1	1	1	1	1	1	1	1	1
1635	0	0	0	0	0	1	1	1	1	1	0	0	0	0	0	1	1	1	1	1	0	0	0	0	0	0	0	0	0	0	0	0	0	0.272388165	0	0	0	0	0	1	1	1	1	1	1	1	1	1	1
1636	0	0	0	0	0.742678742	1	1	1	1	0.537746479	0	0	0	0	0	1	1	1	1	1	0	0	0	0	0	0	0	0	0	0	0	0	0	0	0	0.028871804	0	0	0	1	1	1	1	1	1	1	1	1	1
1638	0	0	0	0	0	1	1	1	1	1	0	0	0	0	0	1	1	1	1	1	0	0	0	0	0	0	0	0	0	0	0	0	0	0	0	0	0	0	0.083572941	1	1	1	1	1	1	1	1	1	1
1641	0	0	0	0	0	1	1	1	1	1	0	2.267949965	0	0	0	1	6.90E-05	1	1	1	0	0	0	0	0	0	0	0	0	0	0	0	0	0	0	0	0	0	0.562817072	1	1	1	1	1	1	1	1	1	1
1642	0	0	0	0	0	1	1	1	1	1	0	0	0	0	0	1	1	1	1	1	0	0	0	0	0	0	0	0	0	0	1.095770072	0	0	0	0	0	0	0	0	1	1	1	1	1	1	1	1	1	1
1643	0	0	0	0	0	1	1	1	1	1	0	0	0	0	0	1	1	1	1	1	0	0	0	0	0	0	0.171570249	0	0	0	0	0	0	0	0	0	0	0	0	1	1	1	1	1	1	1.593108384	1	1	1
1644	0	0	0	0.133460658	0	1	1	1	0.456794118	1	0	0	1.386685157	0	0	1	1	0.609756098	1	1	0	0	0	2.260344377	0	0	0	0	0	0	0	0	0	0	0	0	0	0	0	1	1	1	0.197272727	1	1	1	1	1	1
1650	0	0	0	0	0	1	1	1	1	1	0	0	0	0	0	1	1	1	1	1	0	0	0	0	0	0	0	0	0	0	0.616042139	0	0	0	0	0	0	0	0	1	1	1	1	1	1	1	1	1	1
1652	0	0	0	0	0	1	1	1	1	1	0	0	0	1.224532383	0	1	1	1	0.154018692	1	0	0	0	0	0	0	0	0	0.194581569	0	0	0	0	0	0	0	0	0	0	1	1	1	1	1	1	1	1	1.050567686	1
1653	0	0	0	0	0	1	1	1	1	1	0	0	0	0	0	1	1	1	1	1	0	0	0	0	0	0	0	0.028328835	0	0	0	0	0	0	0	0	0	0	0	1	1	1	1	1	1	1	0.686691505	1	1
1654	0	0	0	0	0	1	1	1	1	1	0	0	0	0	0	1	1	1	1	1	0	0	0	0	0	0	0	0	0	0	0	0	0	0	0	0	0	0.089778468	0	1	1	1	1	1	1	1	1	1	1
1655	0	0	0	0	0	1	1	1	1	1	0	0	0	0	0	1	1	1	1	1	0	0	0	0	0	0	0.571428166	0	0	0	0	0	0	0	0	0	0	0	0	1	1	1	1	1	1	1	1	1	1
1656	0	0	0	0	0	1	1	1	1	1	0	0	0	0	0	1	1	1	1	1	0	0	0	0	0	0	0	0	0	0	0	0	0	0	0	0	0	0	0.985392794	1	1	1	1	1	1	1	1	1	1
1657	0	0	0	0	0	1	1	1	1	1	0	0	0	0	0	1	1	1	1	1	0	0	0	0	0	0	0	0	1.247141589	0	0	0	0	0	0	0	0	0	0	1	1	1	1	1	1	1	1	0.631666667	1
1659	0	0	0	0	0	1	1	1	1	1	0	0	0	0	0	1	1	1	1	1	0	0	0	0	0	0	0	0	0	0	0	0	1.323534884	0	0	0	0	0	0	1	1	1	1	1	1	1	1	1	1
1660	0	0	0	0	0	1	1	1	1	1	0	0	0	0	0	1	1	1	1	1	0	0	0	0	0	0	0	0	0	0	0	0	0	0	0.052649794	0	0	0	0	1	1	1	1	1	1	1	1	1	1
1665	0	0	0	0	0	1	1	1	1	1	0	0	0	0	0	1	1	1	1	1	0	0	0	0	0	0.201955415	0	0	0	0	0	0	0	0	0	0	0	0	0	1	1	1	1	1	0.358347826	1	1	1	1
1666	0	0	0	0	0	1	1	1	1	1	0	0	0	0	0	1	1	1	1	1	0	0	0	0	0.262839731	0	0	0	0	0	0	0	0	0	0	0	0	0	0	1	1	1	1	0.279451554	1	1	1	1	1
1669	0	0	0	0	0	1	1	1	1	1	0	0	0	0.322832966	0	1	1	1	0.365118483	1	0	0	0	0	0	0	0	0	0	0	0	0	0.309701241	0	0	0	0	0	0	1	1	1	1	1	1	1	1	1	1
1675	0	0	0	0	0	1	1	1	1	1	0	0	0	0	0	1	1	1	1	1	0	0	0	0	0	0	0	0	0	0	0	0	0	0.090949007	0	0	0	0	0	1	1	1	1	1	1	1	1	1	1
1676	0	0	0	0	0	1	1	1	1	1	0	0	0.061614372	0	0	1	1	1.397678571	1	1	0	0	0	0	0	0.062041248	0	0	0	0	0	0	0	0	0	0	0	0	0	1	1	1	1	1	0.432564103	1	1	1	1
1687	0	0	0	0	0	1	1	1	1	1	0	0	0	0	0	1	1	1	1	1	0	0	0	0	0	0	0	0	0	0	0.446019544	0	0	0	0	0	0	0	0	1	1	1	1	1	1	1	1	1	1
1717	0	0	0	1.059888187	0	1	1	1	0.12242268	1	0	0	0	0.009566767	0	1	1	1	0.595648734	1	0	0	0	0	0.301109791	0	0	0	0	0	0	0	0	0	0	0	0	0	0	1	1	1	1	0.254534653	1	1	1	1	1
1719	0	0	0	0	0	1	1	1	1	1	0	0	0	0.079324423	0	1	1	1	0.539390681	1	0	0	0	0	0.495968072	0	0	0	0	0	0	0	0	0	0	0	0	0	0	1	1	1	1	0.155108696	1	1	1	1	1
1725	0	0	0	0	0	1	1	1	1	1	0	0	0	0	0	1	1	1	1	1	0	0	0	0	0	0	0	0	0	0	0	0	0.76962323	0	0	0	0	0	0	1	1	1	1	1	1	1	1	1	1
1729	0	0	0	0	0	1	1	1	1	1	0	0	0	0	0	1	1	1	1	1	0	0	0	0	0	0	0	0	0	0	0	0	0.278003256	0	0	0	0	0	0	1	1	1	1	1	1	1	1	1	1
1730	0	0	0	0	0	1	1	1	1	1	0	0	0	0	0	1	1	1	1	1	0	0	0	0	0	0	0	0.224946328	0	0	0	0	0	0	0	0	0	0	0	1	1	1	1	1	1	1	0.511876751	1	1
1733	0	0	0	0	0	1	1	1	1	1	0	0	0	0	0	1	1	1	1	1	0	0	0	0.048688221	0	0	0	0	0	0	0	0	0	0	0	0	0	0	0	1	1	1	1.12138371	1	1	1	1	1	1
1734	0	0	0	0	0	1	1	1	1	1	0	0	0	0	0	1	1	1	1	1	0	0	0	0	0	0	0	0	0	0	0	0	0	0.283469434	0	0	0	0	0	1	1	1	1	1	1	1	1	1	1
1736	0	0	0	0	0	1	1	1	1	1	0	0	0	0	0	1	1	1	1	1	0	0	0	0	0	0.100541547	0	0	0	0	0	0	0	0	0	0	0	0	0	1	1	1	1	1	0.405469613	1	1	1	1
1738	0	0	0	0	0	1	1	1	1	1	0	0	0	0	0	1	1	1	1	1	0	0	0	0	0	0	0	0.185240347	0	0	0	0	0	0	0	0	0	0	0	1	1	1	1	1	1	1	0.546533666	1	1
1739	0	0	0	0	0	1	1	1	1	1	0	0.337065202	0	0	0	1	0.008987854	1	1	1	0	0.144664455	0	0	0	0	0	0	0	0	0	0	0	0	0	0	0	0	0	1	0.001247974	1	1	1	1	1	1	1	1
1740	0	1.458477374	0	0	0	1	0.000176991	1	1	1	0	0.884423155	0	0	0	1	0.001719457	1	1	1	0	0.020638692	0	0	0	0	0	0	0	0	0	0	0	0	0	0	0	0	0	1	0.004412533	1	1	1	1	1	1	1	1
1742	0	1.755147375	0	0	0	1	0	1	1	1	0	1.819885236	0	0	0	1	0.000283019	1	1	1	0	0.398081348	0	0	0	0	0	0	0	0	0	0	0	0	0	0	0	0	0	1	0.000119332	1	1	1	1	1	1	1	1
1743	0	0	0	0	0	1	1	1	1	1	0	0	0	0	0	1	1	1	1	1	0	0	0	0	0	0	0	0	0.069380364	0	0	0	0	0	0	0	0	0	0	1	1	1	1	1	1	1	1	1.123922187	1
1746	0	0	0	0	0	1	1	1	1	1	0	0.844942296	0	0	0	1	0.00187905	1	1	1	0	0	0	0	0	0	0	0	0	0	0	0	0	0	0	0	0.290032007	0	0	1	1	1	1	1	1	1	1	1	1
1749	0	0	0	0	0	1	1	1	1	1	0	0	0	0	0	1	1	1	1	1	0	0	0	0	0	0	0	0	0	0	1.011575521	0	0	0	0	0	0	0	0	1	1	1	1	1	1	1	1	1	1
1756	0	0	0	0	0	1	1	1	1	1	0	0	0	0	0	1	1	1	1	1	0	0	0	0	0	0	0	0	0	0	0	0	0	0	0	0	0	0.142314328	0	1	1	1	1	1	1	1	1	1	1
1757	0	0	0	0.425163483	0	1	1	1	0.251514085	1	0	0	0	0.179672806	0	1	1	1	0.452894737	1	0	0	0	0	0.43808495	0	0	0	0	0	0	0	0	0	0	0	0	0	0	1	1	1	1	0.183476071	1	1	1	1	1
1758	0	0	0	0	0	1	1	1	1	1	0	0	0	0	0	1	1	1	1	1	0	0	0	0.097516068	0	0	0	0	0	0	0	0	0	0	0	0	0	0	0	1	1	1	1.1043982	1	1	1	1	1	1
1759	0	2.47939315	0	0	0	1	0	1	1	1	0	3.111410515	0	0	0	1	0.000151515	1	1	1	0	2.229323183	0	0	0	0	0	0	0	0	0	0	0	0	0	0	0	0	0	1	0	1	1	1	1	1	1	1	1
1760	0	0	0	0	0	1	1	1	1	1	0	0	0	0	0	1	1	1	1	1	0.28781526	0	0	0	0	0	0	0	0	0	0	0	0	0	0	0	0	0	0	0.710103627	1	1	1	1	1	1	1	1	1
1761	0	0	0	0	0	1	1	1	1	1	0	0	0	0	0	1	1	1	1	1	0	0	0	0	0	0	0	0	0	0	0	0	0	0	0	1.620008516	0	0	0	1	1	1	1	1	1	1	1	1	1
1773	0	0	0	0	0	1	1	1	1	1	0	0	0	0	0	1	1	1	1	1	0	0	0	0.222385899	0	0	0	0	0	0	0	0	0	0	0	0	0	0	0	1	1	1	1.067817014	1	1	1	1	1	1
1774	0	0	0	0	0	1	1	1	1	1	0	0	0	0	0	1	1	1	1	1	0	0	0	0	0	0	0	0	0	0	0.445109768	0	0	0	0	0	0	0	0	1	1	1	1	1	1	1	1	1	1
1776	0	0	0	1.556746538	0	1	1	1	0.078860759	1	0	0	0	0.952632236	0	1	1	1	0.188953488	1	0	0	0	0	0.317548149	0	0	0	0	0	0	0	0	0	0	0	0	0	0	1	1	1	1	0.247484536	1	1	1	1	1
1777	0	0	0	0	0	1	1	1	1	1	0	0	0	0	0	1	1	1	1	1	0	0	0	0	0	0	0	0	0.507917608	0	0	0	0	0	0	0	0	0	0	1	1	1	1	1	1	1	1	0.923187919	1
1780	0	1.409033763	0	0	0	1	0.000211864	1	1	1	0	1.239151996	0	0	0	1	0.000676471	1	1	1	0	1.637248928	0	0	0	0	0	0	0	0	0	0	0	0	0	0	0	0	0	1	0	1	1	1	1	1	1	1	1
1783	0	0	0	0	0	1	1	1	1	1	0	0.374055056	0	0	0	1	0.00765035	1	1	1	0	0	0	0	0	0	0	0	0.038732106	0	0	0	0	0	0	0	0	0	0	1	1	1	1	1	1	1	1	1.11608365	1
1786	0	0	0	0	0	1	1	1	1	1	0	0	0	0	0	1	1	1	1	1	0	0	0	0	0	0	0	0	0	0	0	0	0.844294158	0	0	0	0	0	0	1	1	1	1	1	1	1	1	1	1
1787	0	0	0	0	0	1	1	1	1	1	0	0	0	0	0	1	1	1	1	1	0	0	0	0	0	0	0	0.035506938	0	0	0	0	0	0	0	0	0	0	0	1	1	1	1	1	1	1	0.67739726	1	1
1788	0	0	0	0	0	1	1	1	1	1	0	0	0	0	0	1	1	1	1	1	0	0	0	0	0	0	0	0	0	0	0	0	0	0	0	0	0	0	0.432126879	1	1	1	1	1	1	1	1	1	1
1789	0	0	0	0	0	1	1	1	1	1	0	0	0	0	0	1	1	1	1	1	0	0	0	0	0	0	0	0	0	0	0	0	0	0	0	0.002995468	0	0	0	1	1	1	1	1	1	1	1	1	1
1793	0	0	0	0	0	1	1	1	1	1	0	0	0	0	0	1	1	1	1	1	0	0	0	0.084022493	0	0	0	0	0	0	0	0	0	0	0	0	0	0	0	1	1	1	1.111084599	1	1	1	1	1	1
1796	0	0	0	0	0	1	1	1	1	1	0	0	0	0.189559158	0	1	1	1	0.447921811	1	0	0	0.049578693	0	0	0	0	0	0	0	0	0	0	0	0	0	0	0	0	1	1	0.614582043	1	1	1	1	1	1	1
1797	0	0	0	0	0	1	1	1	1	1	0	0	0	0	0	1	1	1	1	1	0	0	0	0	0	0	0	0	0	0	0	0	0	0	0	0.050668808	0	0	0	1	1	1	1	1	1	1	1	1	1
1798	0	0	0	0	0	1	1	1	1	1	0	0	0	0	0	1	1	1	1	1	0	0	0	0	0	0	0	0	0	0	0	0.158924266	0	0	0	0	0	0	0	1	1	1	1	1	1	1	1	1	1
1803	0	0	0	0	0	1	1	1	1	1	0	0	0	0	0	1	1	1	1	1	0	0	0	0	0	0	0	0.105973568	0	0	0	0	0	0	0	0	0	0	0	1	1	1	1	1	1	1	0.62109375	1	1
1804	0	0	0	0	0	1	1	1	1	1	0	0.311978117	0	0	0	1	0.009646597	1	1	1	0	0.248166572	0	0	0	0	0	0	0	0	0	0	0	0	0	0	0	0	0	1	0.000448598	1	1	1	1	1	1	1	1
1805	0	0	0	0	0	1	1	1	1	1	0	0	0	0	0	1	1	1	1	1	0	0	0	0	0	0	0.117255485	0	0	0	0	0	0	0	0	0	0	0	0	1	1	1	1	1	1	1.561966102	1	1	1
1806	0	0	0	0.130604036	0	1	1	1	0.457339181	1	0	0	0	0.266863306	0	1	1	1	0.394298441	1	0	0	0	0	0.286781078	0	0	0	0	0	0	0	0	0	0	0	0	0	0	1	1	1	1	0.262428298	1	1	1	1	1
1808	0	1.465126016	0	0	0	1	0.00018018	1	1	1	0	0.733745106	0	0	0	1	0.002519531	1	1	1	0	1.485167947	0	0	0	0	0	0	0	0	0	0	0	0	0	0	0	0	0	1	0	1	1	1	1	1	1	1	1
1809	0	0	0	0	0	1	1	1	1	1	0	0	0	0	0	1	1	1	1	1	0	0	0	0	0	0	0	0	0.087429778	0	0	0	0	0	0	0	0	0	0	1	1	1	1	1	1	1	1	1.126187291	1
1810	0	0	0	0	0	1	1	1	1	1	0	0	0	0	0	1	1	1	1	1	0	0	0	0	0	0	0	0	0	0	0	0	0	0	0	0.724661267	0	0	0	1	1	1	1	1	1	1	1	1	1
1811	0	0	0	0	0	1	1	1	1	1	0	0	0	0	0	1	1	1	1	1	0	0	0	0	0	0	0	0	0	0	0	0.399233758	0	0	0	0	0	0	0	1	1	1	1	1	1	1	1	1	1
1813	0	0	0	0	0	1	1	1	1	1	0	0	0	0	0	1	1	1	1	1	0	0	0	0	0.031218429	0	0	0	0	0	0	0	0	0	0	0	0	0	0	1	1	1	1	0.474409613	1	1	1	1	1
1819	0	0	0	0	0	1	1	1	1	1	0	0	0	0	0	1	1	1	1	1	0	0	0	0	0	0	0	0	0	0	0	0	0.063270564	0	0	0	0	0	0	1	1	1	1	1	1	1	1	1	1
1821	0	0.828462377	0	0	0	1	0.000893855	1	1	1	0	0.673284497	0	0	0	1	0.002917431	1	1	1	0	0	0	0	0	0	0.324156555	0	0	0	0	0	0	0	0	0	0	0	0	1	1	1	1	1	1	1.81505618	1	1	1
1822	0	0	0	0	0	1	1	1	1	1	0	0	0	0	0	1	1	1	1	1	0	0	0	0	0	0	0	0	0	0	0	0	0	0.240213186	0	0	0	0	0	1	1	1	1	1	1	1	1	1	1
1823	0	0	0	0	0	1	1	1	1	1	0	0	0	0	0	1	1	1	1	1	0	0	0	0	0	0	0	0	0.04949309	0	0	0	0	0	0	0	0	0	0	1	1	1	1	1	1	1	1	1.126577381	1
1824	0	0	0	0	0	1	1	1	1	1	0	0	0	0	0	1	1	1	1	1	0	0	0	0	0	0	0	0	0	0	0	0	0	0	0.352186244	0	0	0	0	1	1	1	1	1	1	1	1	1	1
1825	0	0	0	0	0	1	1	1	1	1	0	0	0	0	0	1	1	1	1	1	0	0	0	0	0	0	0	0	0	0	0	0	0	0	0.421234129	0	0	0	0	1	1	1	1	1	1	1	1	1	1
1826	0	1.324260185	0	0	0	1	0.00027451	1	1	1	0	2.693760227	0	0	0	1	1.00E-04	1	1	1	0	0	0	0	0	0	0	0.058320349	0	0	0	0	0	0	0	0	0	0	0	1	1	1	1	1	1	1	0.652765957	1	1
1827	0	0	0	0	0	1	1	1	1	1	0	0	0	0	0	1	1	1	1	1	0	0	0	0	0	0	0	0	0	0	0.587515876	0	0	0	0	0	0	0	0	1	1	1	1	1	1	1	1	1	1
1829	0	0	0	0	0	1	1	1	1	1	0	0	0	0	0	1	1	1	1	1	0	0	0	0	0	0	0	0	0	0	0	0	0	0.211843556	0	0	0	0	0	1	1	1	1	1	1	1	1	1	1
1830	0	0	0	0	0	1	1	1	1	1	0	0	0	0	0	1	1	1	1	1	0	0	0	0	0	0	0	0	0	0	0	0	0	0	1.767048707	0	0	0	0	1	1	1	1	1	1	1	1	1	1
1831	0	0	0	0	0	1	1	1	1	1	0	0	0	0	0	1	1	1	1	1	0	0	0	0	0	0	0	0	0.137863296	0	0	0	0	0	0	0	0	0	0	1	1	1	1	1	1	1	1	1.087141058	1
1832	0	0	0	0	0	1	1	1	1	1	0	0	0	0	0	1	1	1	1	1	0	0	0	0	0	0	0	0	0	0	0	0	0	0	0.118829908	0	0	0	0	1	1	1	1	1	1	1	1	1	1
1833	0	0	0	0	0	1	1	1	1	1	0	0	0	0	0	1	1	1	1	1	0	0	0	0	0	0	0	0	0	0	0.46170212	0	0	0	0	0	0	0	0	1	1	1	1	1	1	1	1	1	1
1837	0	0.128031381	0	0	0	1	0.009750733	1	1	1	0	0	0	0	0	1	1	1	1	1	0	0.363458468	0	0	0	0	0	0	0	0	0	0	0	0	0	0	0	0	0	1	0.000136054	1	1	1	1	1	1	1	1
1838	0	0	0	0	0	1	1	1	1	1	0	0	0	0	0	1	1	1	1	1	0	0	0	0	0	0	0	0.173703935	0	0	0	0	0	0	0	0	0	0	0	1	1	1	1	1	1	1	0.558329298	1	1
1839	0	0	0	0	0	1	1	1	1	1	0	0	0	0	0.102591712	1	1	1	1	0.984204947	0	0	0	0	0	1.079574174	0	0	0	0	0	0	0	0	0	0	0	0	0	1	1	1	1	1	0.136875	1	1	1	1
1840	0	0	0	0	0	1	1	1	1	1	0	0	0	0	0	1	1	1	1	1	0	0	0	0	0	0	0	0	0	0	0	0	0	0	0.062010103	0	0	0	0	1	1	1	1	1	1	1	1	1	1
1842	0	0	0	0	0	1	1	1	1	1	0	0	0	0	0	1	1	1	1	1	0	0	0	0	0	0	0	0	0	0	0	0	0	0	0	0	0	0.162166054	0	1	1	1	1	1	1	1	1	1	1
1843	0	0	0	0	0	1	1	1	1	1	0	0	0	0	0	1	1	1	1	1	0	0	0	0	0	0	0	0	0.187875255	0	0	0	0	0	0	0	0	0	0	1	1	1	1	1	1	1	1	1	1
1845	0	0	0	0	0	1	1	1	1	1	0	0	0	0	0	1	1	1	1	1	0	0	0	0	0	0	0	0	0	0	0.117505156	0	0	0	0	0	0	0	0	1	1	1	1	1	1	1	1	1	1
1846	0	0	0	0	0	1	1	1	1	1	0	0	0	0	0	1	1	1	1	1	0	0	0	0	0	0	0	0	0	0	1.407068457	0	0	0	0	0	0	0	0	1	1	1	1	1	1	1	1	1	1
1847	0	0	0	0	0	1	1	1	1	1	0	0	0	0	0	1	1	1	1	1	0	0	0	0	0	0	0	0	0	0	1.323477494	0	0	0	0	0	0	0	0	1	1	1	1	1	1	1	1	1	1
1848	0	0	0	0	0.176838491	1	1	1	1	0.69155	0	0	0	0	0	1	1	1	1	1	0	0	0	0	0	1.410494812	0	0	0	0	0	0	0	0	0	0	0	0	0	1	1	1	1	1	0.096666667	1	1	1	1
1850	0	0.173122001	0	0	0	1	0.008280061	1	1	1	0	0.258847068	0	0	0	1	0.011810345	1	1	1	0	0.3256472	0	0	0	0	0	0	0	0	0	0	0	0	0	0	0	0	0	1	0.000195228	1	1	1	1	1	1	1	1
1854	0	0	0	0	0	1	1	1	1	1	0	0	0	0	0	1	1	1	1	1	0	0	0	0	0	0	0	0	0	0	0	0	0.263410739	0	0	0	0	0	0	1	1	1	1	1	1	1	1	1	1
1857	0	0	0	0	0	1	1	1	1	1	0	0	0	0	0	1	1	1	1	1	0	0	0	0	0	0	0	0	0	0	1.480262353	0	0	0	0	0	0	0	0	1	1	1	1	1	1	1	1	1	1
1869	0	0	0	0	0	1	1	1	1	1	0	0	0	0	0	1	1	1	1	1	0	0	0	0	0.153519337	0	0	0	0	0	0	0	0	0	0	0	0	0	0	1	1	1	1	0.358995757	1	1	1	1	1
1871	0	0	0	0	0	1	1	1	1	1	0	0	0	0	0	1	1	1	1	1	0	0	0	0	0	0	0	0	0	0	0	0	0	0.262024087	0	0	0	0	0	1	1	1	1	1	1	1	1	1	1
1875	0	0	0	0	0	1	1	1	1	1	0	0	0	0	0	1	1	1	1	1	0	0	0	0	0	0	0	0	0	0.069350013	0	0	0	0	0	0	0	0	0	1	1	1	1	1	1	1	1	1	1.039447514
1889	0.298829299	0	0	0	0	1	1	1	1	1	0.404725167	0	0	0	0	0.414533333	1	1	1	1	0.461734898	0	0	0	0	0	0	0	0	0	0	0	0	0	0	0	0	0	0	0.505703125	1	1	1	1	1	1	1	1	1
1890	0	0	0	0	0	1	1	1	1	1	0	0	0	0	0	1	1	1	1	1	0	0	0	0	0	0.221444377	0	0	0	0	0	0	0	0	0	0	0	0	0	1	1	1	1	1	0.34124424	1	1	1	1
1892	0	0	0	0.505344396	0	1	1	1	0.22878327	1	0	0	0	0.705757384	0	1	1	1	0.242140468	1	0	0	0	0.31133869	0	0	0	0	0	0	0	0	0	0	0	0	0	0	0	1	1	1	1.034373717	1	1	1	1	1	1
1893	0	0	0	0	0	1	1	1	1	1	0	0	0	0	0	1	1	1	1	1	0	0	0	0	0	0	0	0	0	0	0.762711797	0	0	0	0	0	0	0	0	1	1	1	1	1	1	1	1	1	1
1896	0	0	0	0	0	1	1	1	1	1	0	0	0	0	0	1	1	1	1	1	0.286977085	0	0	0	0	0	0	0	0	0	0	0	0	0	0	0	0	0	0	0.705435897	1	1	1	1	1	1	1	1	1
1901	0	0	0	0	0	1	1	1	1	1	0	0	0	0	1.164956191	1	1	1	1	0.72875	0	0	0	0	0	0	0	0	0	0	0.269338679	0	0	0	0	0	0	0	0	1	1	1	1	1	1	1	1	1	1
1902	0	0.292950546	0	0	0	1	0.005191987	1	1	1	0	0.981311245	0	0	0	1	0.001219512	1	1	1	0	0	0	0	0	0	0	0.076517469	0	0	0	0	0	0	0	0	0	0	0	1	1	1	1	1	1	1	0.635478261	1	1
1906	0	0	0	0	1.515689049	1	1	1	1	0.6515	0	0	0	0	2.066291187	1	1	1	1	1.096	0	0	0	0	0	0.943419173	0	0	0	0	0	0	0	0	0	0	0	0	0	1	1	1	1	1	0.161904762	1	1	1	1
1907	0	0	0	0	0	1	1	1	1	1	0	0	0	0	0	1	1	1	1	1	0	0	0	0	0	0	0	0	0	0	0	0	0	0	0	0	0	0.514606191	0	1	1	1	1	1	1	1	1	1	1
1908	0	0	0	0	0	1	1	1	1	1	0	0	0	0	0	1	1	1	1	1	0	0	0	0	0	0	0	0	0	0	0	0	0	0.354167665	0	0	0	0	0	1	1	1	1	1	1	1	1	1	1
1909	0	0	0	0	0	1	1	1	1	1	0	0	0	0	0	1	1	1	1	1	0	0	0	0	0	0	0	0	0	0	0	0	0	0	0	0	0	0.990761947	0	1	1	1	1	1	1	1	1	1	1
1910	0	0	0	0	1.028080352	1	1	1	1	0.56372093	0	0	0	0	0.784049519	1	1	1	1	0.745301205	0	0	0	0	0	0	0	0	0	0	1.040145076	0	0	0	0	0	0	0	0	1	1	1	1	1	1	1	1	1	1
1911	0	0	0	0	0	1	1	1	1	1	0	0	0	0	0	1	1	1	1	1	0	0	0	0	0	0	0	0	0	0	0	0	0.232615119	0	0	0	0	0	0	1	1	1	1	1	1	1	1	1	1
1912	0	0	0	0	0	1	1	1	1	1	0	0	0	0	0	1	1	1	1	1	0	0	0	0	0	0.084523768	0	0	0	0	0	0	0	0	0	0	0	0	0	1	1	1	1	1	0.408253165	1	1	1	1
1917	0	0	0	0	0	1	1	1	1	1	0	0	0	0	0	1	1	1	1	1	0	0.80439179	0	0	0	0	0	0	0	0	0	0	0	0	0	0	0	0	0	1	0	1	1	1	1	1	1	1	1
1938	0	0	0	0	0	1	1	1	1	1	0	0	0	0	0	1	1	1	1	1	0	0	0	0	0	0	0	0	0	0.100970669	0	0	0	0	0	0	0	0	0	1	1	1	1	1	1	1	1	1	1.027460317
1946	0	0	0	0	0	1	1	1	1	1	0	0	0	0	0	1	1	1	1	1	0	0	0	0	0	0	0	0	0	0	0	0	0	0	0.000126033	0	0	0	0	1	1	1	1	1	1	1	1	1	1
1947	0	0	0	0	0	1	1	1	1	1	0	0	0	0	0.053133637	1	1	1	1	1.000492308	0	0	0	0	0	0	0	0	0	0	0.177399171	0	0	0	0	0	0	0	0	1	1	1	1	1	1	1	1	1	1
1948	0	0	0	0	0	1	1	1	1	1	0	0	0	0	0.626242641	1	1	1	1	0.772924528	0	0	0	0	0	0	0	0	0.073247083	0	0	0	0	0	0	0	0	0	0	1	1	1	1	1	1	1	1	1.125820896	1
1949	0	0	0	0	0	1	1	1	1	1	0	0.576569626	0	0	0	1	0.003872054	1	1	1	0	0	0	0.002539979	0	0	0	0	0	0	0	0	0	0	0	0	0	0	0	1	1	1	1.155179982	1	1	1	1	1	1
1950	0	0	0	0	0	1	1	1	1	1	0	0	0	0	0	1	1	1	1	1	0	0	0	1.976161061	0	0	0	0	0	0	0	0	0	0	0	0	0	0	0	1	1	1	0.25	1	1	1	1	1	1
1951	0	0	0	0	0	1	1	1	1	1	0	1.048575241	0	0	0	1	0.000981912	1	1	1	0	0.190528164	0	0	0	0	0	0	0	0	0	0	0	0	0	0	0	0	0	1	0.000859649	1	1	1	1	1	1	1	1
1952	0	0.965862509	0	0	0	1	0.000621118	1	1	1	0	0.992577566	0	0	0	1	0.001182266	1	1	1	0	0.120699988	0	0	0	0	0	0	0	0	0	0	0	0	0	0	0	0	0	1	0.00153125	1	1	1	1	1	1	1	1
1956	0	0	0	0	0	1	1	1	1	1	0	0	0	0	0	1	1	1	1	1	0	0	0	0	0	0	0	0	0	0	2.51218538	0	0	0	0	0	0	0	0	1	1	1	1	1	1	1	1	1	1
1962	0	0	0	2.593599359	0	1	1	1	0.030505051	1	0	0	0	1.718518243	0	1	1	1	0.108679245	1	0	0	0	0	0.146371462	0	0	0	0	0	0	0	0	0	0	0	0	0	0	1	1	1	1	0.36488178	1	1	1	1	1
1965	0	0	0	0	0	1	1	1	1	1	0	0	0	0	0	1	1	1	1	1	0	0	0	0	0	0	0	0.059082632	0	0	0	0	0	0	0	0	0	0	0	1	1	1	1	1	1	1	0.652807882	1	1
1967	0	0	0	0	0	1	1	1	1	1	0	0	0	0	0	1	1	1	1	1	0	0	0	0	0	0	0	0	0	0	0.003384929	0	0	0	0	0	0	0	0	1	1	1	1	1	1	1	1	1	1
1968	0	0	0	0	0	1	1	1	1	1	0	0	0	0	0	1	1	1	1	1	0	0	0	0	0	0	0	0	0	0	0	0	0	0	0.140192635	0	0	0	0	1	1	1	1	1	1	1	1	1	1
1969	0	0	0	0	0	1	1	1	1	1	0	0	0	0	0	1	1	1	1	1	0	0	0	0	0	0.612118215	0	0	0	0	0	0	0	0	0	0	0	0	0	1	1	1	1	1	0.218148148	1	1	1	1
1973	0	0	0	0	0	1	1	1	1	1	0	0	0	0	0.20503219	1	1	1	1	0.896896552	0	0	0	0	0	0.040664215	0	0	0	0	0	0	0	0	0	0	0	0	0	1	1	1	1	1	0.451759657	1	1	1	1
1978	0	0	0	0	0	1	1	1	1	1	0	0	0	0	0	1	1	1	1	1	0	0	0	0	0	0.331572596	0	0	0	0	0	0	0	0	0	0	0	0	0	1	1	1	1	1	0.300507246	1	1	1	1
1979	0.145421682	0	0	0	0	1	1	1	1	1	0	0	0	0	0	1	1	1	1	1	0	0	0	0	0	0	0	0	0	0	0.436070425	0	0	0	0	0	0	0	0	1	1	1	1	1	1	1	1	1	1
1981	0	0	0	0	0	1	1	1	1	1	0	0	0	0	0	1	1	1	1	1	0	0	0	0	0	0	0	0	0.115943337	0	0	0	0	0	0	0	0	0	0	1	1	1	1	1	1	1	1	1.108391357	1
1982	0	0	0	0	0	1	1	1	1	1	0	0	0	0	0	1	1	1	1	1	0	0	0	0	0	0	0	0	0	0	0.414240337	0	0	0	0	0	0	0	0	1	1	1	1	1	1	1	1	1	1
1983	0	0	0	0	0	1	1	1	1	1	0	0	0	0	0	1	1	1	1	1	0	0	0	0	0	0	0	0	0	0	0	0	0	0	0	0.113171824	0	0	0	1	1	1	1	1	1	1	1	1	1
1984	0	0	0	0	0	1	1	1	1	1	0	0	0	0	0	1	1	1	1	1	0	0	0	0	0	0.002734239	0	0	0	0	0	0	0	0	0	0	0	0	0	1	1	1	1	1	0.489797422	1	1	1	1
1992	0	0	0	0	0	1	1	1	1	1	0	0	0	0	0	1	1	1	1	1	0	0	0	0	0	0	0	0	0	0.436574632	0	0	0	0	0	0	0	0	0	1	1	1	1	1	1	1	1	1	0.669727273
1993	0	0.811924647	0	0	0	1	0.000909091	1	1	1	0	0	0	0	0	1	1	1	1	1	0	0	0	0	0	0	0	0	0	0	0	0	0	0	0	0	0	0	0.109732021	1	1	1	1	1	1	1	1	1	1
1994	0	0	0	0	0	1	1	1	1	1	0	0	0	0	0	1	1	1	1	1	0	0	0	0	0	0	0	0	0	0	0	0	0.262940861	0	0	0	0	0	0	1	1	1	1	1	1	1	1	1	1
1995	0	3.005541986	0	0	0	1	0	1	1	1	0	2.969274449	0	0	0	1	0.000120482	1	1	1	0	0	0.29653892	0	0	0	0	0	0	0	0	0	0	0	0	0	0	0	0	1	1	0.650405405	1	1	1	1	1	1	1
1996	0	2.492221452	0	0	0	1	0	1	1	1	0	0.511924518	0	0	0	1	0.004801272	1	1	1	0	1.169481415	0	0	0	0	0	0	0	0	0	0	0	0	0	0	0	0	0	1	0	1	1	1	1	1	1	1	1
1998	0	0	0	0	0	1	1	1	1	1	0	0	0	0	0	1	1	1	1	1	0	0	0	0	0	0	0	0	0	0	0	0	0	0	0	0	0	0.119735036	0	1	1	1	1	1	1	1	1	1	1
2000	0	0	0	0	0	1	1	1	1	1	0	0	0	0	0	1	1	1	1	1	0	0	0	0	0	0	0	0	0	0	0	0	0.072704208	0	0	0	0	0	0	1	1	1	1	1	1	1	1	1	1
2004	0	0	0	0	0	1	1	1	1	1	0	0	0	0	0	1	1	1	1	1	0	0	0	0	0	0	0	0	0	0	0	0	0	0	0	0	0	0.041601891	0	1	1	1	1	1	1	1	1	1	1
2005	0	0	0	0	0	1	1	1	1	1	0	0	0	0	0	1	1	1	1	1	0	0	0	0	0	0	0	0	0.305149583	0	0	0	0	0	0	0	0	0	0	1	1	1	1	1	1	1	1	1.028350101	1
2006	0	0	0	0	0.348256017	1	1	1	1	0.644296296	0	0	0	0	0.411176275	1	1	1	1	0.844362416	0	0	0	0	0	0	0	0	0	0	0	0	0	0.057149389	0	0	0	0	0	1	1	1	1	1	1	1	1	1	1
2009	0	0	0	0	0	1	1	1	1	1	0	0	0	0	0	1	1	1	1	1	0	0	0	0	0	0	0	0	0	0	0	0	0	0	0	0	0	0.003998151	0	1	1	1	1	1	1	1	1	1	1
2012	0	0	0	0	0	1	1	1	1	1	0	0	0	0	0	1	1	1	1	1	0	0	0	0	0	0	0	0	0	0	0	0	0	0	0.548225722	0	0	0	0	1	1	1	1	1	1	1	1	1	1
2013	0	0	0	0	0.748705001	1	1	1	1	0.540428571	0	0	0	0	1.150836477	1	1	1	1	0.7142	0	0	0	0	0	0	0	0	0	0	0.098496488	0	0	0	0	0	0	0	0	1	1	1	1	1	1	1	1	1	1
2017	0	0	0	0	0	1	1	1	1	1	0.180836808	0	0	0	0	0.514759825	1	1	1	1	0.112562806	0	0	0	0	0	0	0	0	0	0	0	0	0	0	0	0	0	0	0.961724138	1	1	1	1	1	1	1	1	1
2021	0	0	0	0	0	1	1	1	1	1	0	0	0	0	0	1	1	1	1	1	0	0	0	0	0	0	0	0	0.300131369	0	0	0	0	0	0	0	0	0	0	1	1	1	1	1	1	1	1	1.03111332	1
2022	0	0	0	0	0	1	1	1	1	1	0	0	0	0	0	1	1	1	1	1	0	0	0	0	0	0	0	0	0	0	0.609918937	0	0	0	0	0	0	0	0	1	1	1	1	1	1	1	1	1	1
2023	0	0	0	0	0	1	1	1	1	1	0	0	0.367437529	0	0	1	1	1.048062016	1	1	0	0	0	0	0	0.134804922	0	0	0	0	0	0	0	0	0	0	0	0	0	1	1	1	1	1	0.384501608	1	1	1	1
2026	0	1.519476058	0	0	0	1	0.000144928	1	1	1	0	1.98622418	0	0	0	1	0.000213904	1	1	1	0	2.147609019	0	0	0	0	0	0	0	0	0	0	0	0	0	0	0	0	0	1	0	1	1	1	1	1	1	1	1
2028	0	0	0	0	0	1	1	1	1	1	0	0	1.371436673	0	0	1	1	0.594186047	1	1	0	0	0	0.808411695	0	0	0	0	0	0	0	0	0	0	0	0	0	0	0	1	1	1	0.70583815	1	1	1	1	1	1
2029	0	0	0	0	0	1	1	1	1	1	0	0	0	0	0	1	1	1	1	1	0	0	0	0	0	0	0	0	0	0	0.378753454	0	0	0	0	0	0	0	0	1	1	1	1	1	1	1	1	1	1
2030	0	0	0	0	0	1	1	1	1	1	0	0	0	0	0	1	1	1	1	1	0	0	0	0	0	0	0	0	0	0	0	0	0.27898895	0	0	0	0	0	0	1	1	1	1	1	1	1	1	1	1
2034	0	0	0	0	0	1	1	1	1	1	0	0	0	0	0.024921425	1	1	1	1	1.022550143	0	0	0	0	0	0	0	0	0	0	1.253059452	0	0	0	0	0	0	0	0	1	1	1	1	1	1	1	1	1	1
2035	0	0	0	0	0	1	1	1	1	1	0	0	0	0	0	1	1	1	1	1	0	0	0	0	0.772218992	0	0	0	0	0	0	0	0	0	0	0	0	0	0	1	1	1	1	0.080622568	1	1	1	1	1
2037	0	0	0	0	0	1	1	1	1	1	0	0	0	0	0	1	1	1	1	1	0	0	0	0	0	0	0.156899787	0	0	0	0	0	0	0	0	0	0	0	0	1	1	1	1	1	1	1.581065891	1	1	1
2038	0	0	0	0.447960394	0	1	1	1	0.244296029	1	0	0	0	2.61897004	0	1	1	1	0.046095238	1	0	0	0	0	2.311739168	0	0	0	0	0	0	0	0	0	0	0	0	0	0	1	1	1	1	0.006973684	1	1	1	1	1
2040	0	0	0	0	0	1	1	1	1	1	0	0	0	0	0.791037086	1	1	1	1	0.74804878	0	0	0	0	0	0	0	0	0	0	0.372977565	0	0	0	0	0	0	0	0	1	1	1	1	1	1	1	1	1	1
2043	0	0.34643904	0	0	0	1	0.004542254	1	1	1	0	0.625420127	0	0	0	1	0.003164336	1	1	1	0	0.421717654	0	0	0	0	0	0	0	0	0	0	0	0	0	0	0	0	0	1	9.93E-05	1	1	1	1	1	1	1	1
2045	0	0	0	0	0	1	1	1	1	1	0	0	0	0	0	1	1	1	1	1	0	0	0	0	0	0	0	0	0	0	0	0.244417547	0	0	0	0	0	0	0	1	1	1	1	1	1	1	1	1	1
2047	0	0	0	0	0	1	1	1	1	1	0	0	0	0	0	1	1	1	1	1	0	0	0	0	0	0	0	0	0	0	0	0	0	0.026915171	0	0	0	0	0	1	1	1	1	1	1	1	1	1	1
2050	0	0	0	0	0	1	1	1	1	1	0	0	0	0	0	1	1	1	1	1	0	0	0	0	0	0	0	0	0	0	0.160766261	0	0	0	0	0	0	0	0	1	1	1	1	1	1	1	1	1	1
2052	0	0	0	0.496732511	0	1	1	1	0.228432836	1	0.082347357	0	0	0	0	0.626920152	1	1	1	1	0.228113412	0	0	0	0	0	0	0	0	0	0	0	0	0	0	0	0	0	0	0.796133333	1	1	1	1	1	1	1	1	1
2053	0	0	0	0	0	1	1	1	1	1	0	0	0	0.191817714	0	1	1	1	0.447231405	1	0	0	0	0.272060122	0	0	0	0	0	0	0	0	0	0	0	0	0	0	0	1	1	1	1.061399254	1	1	1	1	1	1
2056	0	0	0	0	0.237053699	1	1	1	1	0.698443114	0	0	0	0.057588614	0	1	1	1	0.555051546	1	0	0	0.12819455	0	0	0	0	0	0	0	0	0	0	0	0	0	0	0	0	1	1	0.624422111	1	1	1	1	1	1	1
2057	0	0	0	0	0	1	1	1	1	1	0	0	0	0	0	1	1	1	1	1	0	0	0	0	0.874567032	0	0	0	0	0	0	0	0	0	0	0	0	0	0	1	1	1	1	0.063991416	1	1	1	1	1
2058	0	0	0	0	0	1	1	1	1	1	0	0	0	0	0	1	1	1	1	1	0	0	0	0	0	0	0	0.211331858	0	0	0	0	0	0	0	0	0	0	0	1	1	1	1	1	1	1	0.520509383	1	1
2059	0	0	0	0	0	1	1	1	1	1	0	0	0	0	0	1	1	1	1	1	0	0	0	0	0	0	0	0	0	0	0	0	0	0	0	0	0	1.898298361	0	1	1	1	1	1	1	1	1	1	1
2060	0	0	0	0	0	1	1	1	1	1	0	0	0	0	0	1	1	1	1	1	0	0	0	0	0	0	0	0	0	0	0	0	0	0	0.047850964	0	0	0	0	1	1	1	1	1	1	1	1	1	1
2064	0	0	0	0	0	1	1	1	1	1	0	0	0	0	0	1	1	1	1	1	0	0	0	0	0	0	0	0	0	0	0.320673422	0	0	0	0	0	0	0	0	1	1	1	1	1	1	1	1	1	1
2065	0	0	0	0	0	1	1	1	1	1	0	0	0	0	0	1	1	1	1	1	0	0	0	0.173728289	0	0	0	0	0	0	0	0	0	0	0	0	0	0	0	1	1	1	1.098380682	1	1	1	1	1	1
2066	0	0	0	0	0	1	1	1	1	1	0	0	0.106788648	0	0	1	1	1.350746269	1	1	0	0	0	0	0	0	0	0	0	0	0	0	0	0	0	0	0	0	0.696858343	1	1	1	1	1	1	1	1	1	1
2068	0	0	0	0	0	1	1	1	1	1	0	0	0	0	0	1	1	1	1	1	0	0	0	0	0	0	0	0.199781366	0	0	0	0	0	0	0	0	0	0	0	1	1	1	1	1	1	1	0.532838542	1	1
2070	0	0	0	0	0	1	1	1	1	1	0	0	0	0	0	1	1	1	1	1	0	0	0	0	0	0	0	0	0.397215588	0	0	0	0	0	0	0	0	0	0	1	1	1	1	1	1	1	1	1.007769029	1
2071	0	0	0	0	0	1	1	1	1	1	0	0	0	0	0	1	1	1	1	1	0	0	0	0	0	0	0.115018788	0	0	0	0	0	0	0	0	0	0	0	0	1	1	1	1	1	1	1.562828283	1	1	1
2072	0	0	0	0	0	1	1	1	1	1	0	0	0	0	0	1	1	1	1	1	0	0	0	0	0	0	0	0	0	0	0	0	0.121824243	0	0	0	0	0	0	1	1	1	1	1	1	1	1	1	1
2073	0	0	0	0	0	1	1	1	1	1	0	0	0	0	0	1	1	1	1	1	0	0	0	0	0	0	0	0	0	0	0	0.008281329	0	0	0	0	0	0	0	1	1	1	1	1	1	1	1	1	1
2078	0	0	0	0	0	1	1	1	1	1	0	0	0	0	0	1	1	1	1	1	0	0	0	0	0	0	0	0	0	0	0.34271336	0	0	0	0	0	0	0	0	1	1	1	1	1	1	1	1	1	1
2091	0	0	0	0	0	1	1	1	1	1	0	0	0	0	0	1	1	1	1	1	0	0	0	0	0	0	0	0	0	0	0	0	0.483849033	0	0	0	0	0	0	1	1	1	1	1	1	1	1	1	1
2099	0	0	0	0	0	1	1	1	1	1	0	0	0	0	0	1	1	1	1	1	0	0	0	0	0	0	0	0	0	0	0	0	0	0	0	0	0	0.308263704	0	1	1	1	1	1	1	1	1	1	1
2103	0.121841117	0	0	0	0	1	1	1	1	1	0	0	0	0	0	1	1	1	1	1	0	0	0	0	0.405433469	0	0	0	0	0	0	0	0	0	0	0	0	0	0	1	1	1	1	0.201771845	1	1	1	1	1
2104	0	0	0	0	0	1	1	1	1	1	0	0	0	0	0	1	1	1	1	1	0	0	0	0	0	0	0	0	0	0	0.833073762	0	0	0	0	0	0	0	0	1	1	1	1	1	1	1	1	1	1
2108	0	0	0	0	0	1	1	1	1	1	0	0	0	0	0	1	1	1	1	1	0	0	0	0	0	0.021991361	0	0	0	0	0	0	0	0	0	0	0	0	0	1	1	1	1	1	0.475490982	1	1	1	1
2113	0	0	0	0	0	1	1	1	1	1	0	0	0	0	0	1	1	1	1	1	0	0	0	0	0	0	0	0	0	0	0	0	0.000497563	0	0	0	0	0	0	1	1	1	1	1	1	1	1	1	1
2114	0	0	0	0	0.426455616	1	1	1	1	0.622758621	0	0	0	0	0.519016402	1	1	1	1	0.794251969	0	0	0	0	0	0.261909557	0	0	0	0	0	0	0	0	0	0	0	0	0	1	1	1	1	1	0.313315789	1	1	1	1
2115	0	0	0	0	0	1	1	1	1	1	0	0	0	0	0	1	1	1	1	1	0	0	0.122068228	0	0	0	0	0	0	0	0	0	0	0	0	0	0	0	0	1	1	0.612333333	1	1	1	1	1	1	1
2120	0	0	0	0	0	1	1	1	1	1	0	0	0	0	0	1	1	1	1	1	0	0	0	0	0	0	0	0.10692321	0	0	0	0	0	0	0	0	0	0	0	1	1	1	1	1	1	1	0.623228346	1	1
2121	0	0	0	0	0	1	1	1	1	1	0	0	0.948335823	0	0	1	1	0.72078125	1	1	0	0	0	0	0	0	0	0	0.309870237	0	0	0	0	0	0	0	0	0	0	1	1	1	1	1	1	1	1	1.024806517	1
2125	0	0	0	0	0	1	1	1	1	1	0	0	0	0	0	1	1	1	1	1	0	0	0	0	0	0	0	0	0	0	0	0	0	0	0.693776272	0	0	0	0	1	1	1	1	1	1	1	1	1	1
2128	0	0	0	0	0	1	1	1	1	1	1.056507569	0	0	0	0	0.272931034	1	1	1	1	0	0	0	0.702069754	0	0	0	0	0	0	0	0	0	0	0	0	0	0	0	1	1	1	0.752592593	1	1	1	1	1	1
2130	0	0	0	0	0	1	1	1	1	1	0	0	0	0	0	1	1	1	1	1	0	0	0	0	0	0	0	0	0	0	0	0	0.422709676	0	0	0	0	0	0	1	1	1	1	1	1	1	1	1	1
2132	0	0	0	0	0	1	1	1	1	1	0	0	0	0	0	1	1	1	1	1	0	0	0	0	0	0	0	0	0	0	0.337191446	0	0	0	0	0	0	0	0	1	1	1	1	1	1	1	1	1	1
2135	0	0	0	0	0	1	1	1	1	1	0	0.058966412	0	0	0	1	0.027232143	1	1	1	0	0.057744981	0	0	0	0	0	0	0	0	0	0	0	0	0	0	0	0	0	1	0.002855134	1	1	1	1	1	1	1	1
2140	0	0	0	0	0	1	1	1	1	1	0	0	0	0	0	1	1	1	1	1	0	0	0	0	0.06507714	0	0	0	0	0	0	0	0	0	0	0	0	0	0	1	1	1	1	0.442125714	1	1	1	1	1
2145	0	0	0	0	0	1	1	1	1	1	0	0	0	0	0	1	1	1	1	1	0	0	0	0	0	0	0.152235473	0	0	0	0	0	0	0	0	0	0	0	0	1	1	1	1	1	1	1.561660377	1	1	1
2146	0	0	0	0	0	1	1	1	1	1	0	0	0	0	0	1	1	1	1	1	0	0	0	0	0	0	0	0	0	0	0	0	0.750833354	0	0	0	0	0	0	1	1	1	1	1	1	1	1	1	1
2152	0	0	0	0	0	1	1	1	1	1	0	0	0	0	0	1	1	1	1	1	0	0	0	0	0	0.599055565	0	0	0	0	0	0	0	0	0	0	0	0	0	1	1	1	1	1	0.218245614	1	1	1	1
2153	0	0	0	0	0	1	1	1	1	1	0	0	0	0.072865217	0	1	1	1	0.542486772	1	0	0	0	0	0.545564837	0	0	0	0	0	0	0	0	0	0	0	0	0	0	1	1	1	1	0.140919881	1	1	1	1	1
2155	0	0	0	0.827773663	0	1	1	1	0.153486239	1	0	0	0	2.622260171	0	1	1	1	0.046346154	1	0	0	0	0	2.269124524	0	0	0	0	0	0	0	0	0	0	0	0	0	0	1	1	1	1	0.007435897	1	1	1	1	1
2157	0	0	0	0	0	1	1	1	1	1	0	0	0	0	0	1	1	1	1	1	0	0	0	0	0	0	0.54106217	0	0	0	0	0	0	0	0	0	0	0	0	1	1	1	1	1	1	1.996666667	1	1	1
2159	0	0	0	1.320175342	0	1	1	1	0.096511628	1	0	0	0	1.530777764	0	1	1	1	0.120327869	1	0	0	0	0	1.703166591	0	0	0	0	0	0	0	0	0	0	0	0	0	0	1	1	1	1	0.016090909	1	1	1	1	1
2160	0	0	0	0.482823147	0	1	1	1	0.231918819	1	0	0	0	0.353595253	0	1	1	1	0.351053922	1	0	0	0	0	0.143308544	0	0	0	0	0	0	0	0	0	0	0	0	0	0	1	1	1	1	0.367513812	1	1	1	1	1
2161	0	0	0	2.105711191	0	1	1	1	0.048064516	1	0	0	0	2.928801593	0	1	1	1	0.033483146	1	0	0	0	0	3.822396228	0	0	0	0	0	0	0	0	0	0	0	0	0	0	1	1	1	1	0.000625	1	1	1	1	1
2162	0	0	0	0	0	1	1	1	1	1	0	0	0	0	0	1	1	1	1	1	0	0	0	0	0	0	0	0	0	0	2.278270435	0	0	0	0	0	0	0	0	1	1	1	1	1	1	1	1	1	1
2167	0	0	0	0	0	1	1	1	1	1	0	0	0	0	0	1	1	1	1	1	0	0	0	0	0	0	0	0	0	0	0	0	0	0.033598622	0	0	0	0	0	1	1	1	1	1	1	1	1	1	1
2168	0	0	0	5.894568545	0	1	1	1	0.006666667	1	0	0	0	2.627135799	0	1	1	1	0.04631068	1	0	0	0	0	2.630678356	0	0	0	0	0	0	0	0	0	0	0	0	0	0	1	1	1	1	0.004920635	1	1	1	1	1
2170	0	0	0	0	0	1	1	1	1	1	0	0	0	0	0	1	1	1	1	1	0	0	0	0.128945025	0	0	0	0	0	0	0	0	0	0	0	0	0	0	0	1	1	1	1.094292743	1	1	1	1	1	1
2171	0	0	0	0	0	1	1	1	1	1	0	0	0	0	0	1	1	1	1	1	0	0	0	0	0	0	0	0	0	0	0.215364968	0	0	0	0	0	0	0	0	1	1	1	1	1	1	1	1	1	1
2173	0	2.851928664	0	0	0	1	0	1	1	1	0	2.035835469	0	0	0	1	0.000167598	1	1	1	0	1.306074495	0	0	0	0	0	0	0	0	0	0	0	0	0	0	0	0	0	1	0	1	1	1	1	1	1	1	1
2175	0	0	0	0	0	1	1	1	1	1	0	0	0	0	0	1	1	1	1	1	0	0	0	0	0	0	0	0	0	0	0	0	0	0	0.197997503	0	0	0	0	1	1	1	1	1	1	1	1	1	1
2176	0	0	0	0	0	1	1	1	1	1	0	0	0	0	0	1	1	1	1	1	0	0	0	0	0.241164147	0	0	0	0	0	0	0	0	0	0	0	0	0	0	1	1	1	1	0.293327526	1	1	1	1	1
2177	0	0	0	0	0	1	1	1	1	1	0	0	0	0	0	1	1	1	1	1	0	0	0	0	0	0	0	0	0	0.106065261	0	0	0	0	0	0	0	0	0	1	1	1	1	1	1	1	1	1	1.01607717
2181	0	0	0	0	0	1	1	1	1	1	0	0	0	0	0	1	1	1	1	1	0	0	0	0	0	0	0	0	0.26199457	0	0	0	0	0	0	0	0	0	0	1	1	1	1	1	1	1	1	1.034938053	1
2182	0	0	0	0	0	1	1	1	1	1	0	0	0	0	0	1	1	1	1	1	0	0	0	0	0	0	0	0	0	0	0	0	0	0	0	0	0	0.027337244	0	1	1	1	1	1	1	1	1	1	1
2184	0	0	0	0.925294069	0	1	1	1	0.139758454	1	0	0	0	1.348060784	0	1	1	1	0.136551724	1	0	0	0	0	1.087824494	0	0	0	0	0	0	0	0	0	0	0	0	0	0	1	1	1	1	0.042447917	1	1	1	1	1
2185	0	0.120625811	0	0	0	1	0.01005814	1	1	1	0	0.042982512	0	0	0	1	0.029157793	1	1	1	0	0	0	0	0	0	0.182229149	0	0	0	0	0	0	0	0	0	0	0	0	1	1	1	1	1	1	1.627796976	1	1	1
2186	0	0	0	0	0	1	1	1	1	1	0	0	0	0	0	1	1	1	1	1	0	0	0	0	0	0	0	0	0	0	0	0	0	0	0.158414771	0	0	0	0	1	1	1	1	1	1	1	1	1	1
2191	0	0	0	0	0	1	1	1	1	1	0	0	0	0	0	1	1	1	1	1	0	0	0	0	0	0	0	0	0	0	0	0	0	0	0	0	0	0	1.103441053	1	1	1	1	1	1	1	1	1	1
2192	0	0	0	0	0	1	1	1	1	1	0	0	0	0	0	1	1	1	1	1	0	0	0	0	0	0	0	0	0	0	2.200013608	0	0	0	0	0	0	0	0	1	1	1	1	1	1	1	1	1	1
2193	0	0	0	0	0	1	1	1	1	1	0	0.144832724	0	0	0	1	0.01878453	1	1	1	0	0	0	0	0	0	0	0	0	0	0	0	0.197848059	0	0	0	0	0	0	1	1	1	1	1	1	1	1	1	1
2195	0	0	0	0	0	1	1	1	1	1	0	0	0.906564917	0	0	1	1	0.745151515	1	1	0	0	0	0.021911906	0	0	0	0	0	0	0	0	0	0	0	0	0	0	0	1	1	1	1.146901018	1	1	1	1	1	1
2196	0	0	0	0	0	1	1	1	1	1	0	0	0	0	0	1	1	1	1	1	0	0	0	0	0	0	0	0	0	0	0	0	0	0	0	0	0.365443015	0	0	1	1	1	1	1	1	1	1	1	1
2197	0	0	0	0	0	1	1	1	1	1	0	0	0	0	0	1	1	1	1	1	0	0	0	0	0	0	0	0	0	0	0	0	0.130632251	0	0	0	0	0	0	1	1	1	1	1	1	1	1	1	1
2199	0	0	0	0	0	1	1	1	1	1	0	0	0	0	0	1	1	1	1	1	0	0	0	0	0	0	0	0	0	0	0	0	0	0.180929434	0	0	0	0	0	1	1	1	1	1	1	1	1	1	1
2200	0	0	0	0	0	1	1	1	1	1	0	0	0	0	0	1	1	1	1	1	0	0	0	0	0	0	0	0	0	0	0.546182011	0	0	0	0	0	0	0	0	1	1	1	1	1	1	1	1	1	1
2201	0	0	0	0	0	1	1	1	1	1	0	0	0	0	0	1	1	1	1	1	0	0	0	0	0	0	0	0	0	0	3.574875151	0	0	0	0	0	0	0	0	1	1	1	1	1	1	1	1	1	1
2202	0	0	0	0	0	1	1	1	1	1	0	0	0	0	0	1	1	1	1	1	0	0	0	0	0	0	0	0	0	0	0.203945873	0	0	0	0	0	0	0	0	1	1	1	1	1	1	1	1	1	1
2205	0	0	0	0	0	1	1	1	1	1	0	0	0	0	0	1	1	1	1	1	0	0	0	0.020910088	0	0	0	0	0	0	0	0	0	0	0	0	0	0	0	1	1	1	1.146230415	1	1	1	1	1	1
2206	0	0	0	0	0	1	1	1	1	1	0	0	0	0	0	1	1	1	1	1	0	0	0	0	0	0	0	0	0	0	0	0	0	0	0	0	0	0	0.411828039	1	1	1	1	1	1	1	1	1	1
2208	0	0	0	0	0	1	1	1	1	1	0	0	0	0	0	1	1	1	1	1	0	0	0	0	0	0	0	0	0	0	0	0	0	0	1.14217168	0	0	0	0	1	1	1	1	1	1	1	1	1	1
2217	0	0	0	0	0	1	1	1	1	1	0	0	0	0.353616613	0	1	1	1	0.351818182	1	0	0	0	0	0.328780853	0	0	0	0	0	0	0	0	0	0	0	0	0	0	1	1	1	1	0.240757895	1	1	1	1	1
2218	0	0	0	0	0	1	1	1	1	1	0	0	0	0	0	1	1	1	1	1	0	0	0	0	0	0	0	0	0	0	0	0	0	0	0	0	0	0.254623765	0	1	1	1	1	1	1	1	1	1	1
2219	0	0	0	0	0	1	1	1	1	1	0	0	0	0.142424496	0	1	1	1	0.487475538	1	0	0	0	0	0	0	0.099365041	0	0	0	0	0	0	0	0	0	0	0	0	1	1	1	1	1	1	1.542088608	1	1	1
2222	0	0	0	0	0	1	1	1	1	1	0	0	0	0	0	1	1	1	1	1	0	0	0	0	0	0.815048204	0	0	0	0	0	0	0	0	0	0	0	0	0	1	1	1	1	1	0.18	1	1	1	1
2224	0	0	0	0.535377989	0	1	1	1	0.217961538	1	0	0	0	0.245531773	0	1	1	1	0.411162281	1	0	0	0	0	0	0.328520489	0	0	0	0	0	0	0	0	0	0	0	0	0	1	1	1	1	1	0.298368794	1	1	1	1
2230	0	0	0	0	0	1	1	1	1	1	1.688755739	0	0	0	0	0.19173913	1	1	1	1	1.281096584	0	0	0	0	0	0	0	0	0	0	0	0	0	0	0	0	0	0	0.126470588	1	1	1	1	1	1	1	1	1
2235	0	0	0	0.377360307	0	1	1	1	0.273869863	1	0	0	0	0.502850812	0	1	1	1	0.292144847	1	0	0	0	0	0.528139623	0	0	0	0	0	0	0	0	0	0	0	0	0	0	1	1	1	1	0.14650289	1	1	1	1	1
2239	0	0	0	0	0.019635652	1	1	1	1	0.770170068	0	0	0	0	0.193240785	1	1	1	1	0.902226891	0	0	0	0	0	0	0	0	0	0	0	0	0	0	0	0	0	0	0.09809646	1	1	1	1	1	1	1	1	1	1
2245	0	0	0	0	0	1	1	1	1	1	0	0	0	0	0	1	1	1	1	1	0	0	0	0	0.016657643	0	0	0	0	0	0	0	0	0	0	0	0	0	0	1	1	1	1	0.488084253	1	1	1	1	1
2246	0	0.650449829	0	0	0	1	0.001592506	1	1	1	0	1.329027118	0	0	0	1	0.000584416	1	1	1	0	0.645047349	0	0	0	0	0	0	0	0	0	0	0	0	0	0	0	0	0	1	3.37E-05	1	1	1	1	1	1	1	1
2247	0	0	0	0	0	1	1	1	1	1	0	0	0	0	0	1	1	1	1	1	0	0	0	0	0	0	0	1.352829424	0	0	0	0	0	0	0	0	0	0	0	1	1	1	1	1	1	1	0.427777778	1	1
2250	0	0	0	0	0	1	1	1	1	1	0	0	0	0	0	1	1	1	1	1	0	0	0.021748275	0	0	0	0	0	0	0	0	0	0	0	0	0	0	0	0	1	1	0.613671875	1	1	1	1	1	1	1
2252	0	0	0	0	0	1	1	1	1	1	0	0	0	0	0	1	1	1	1	1	0	0	0	0	0	0	0	0	0	0	0	0	0	0	0	0	0	0	0.315319418	1	1	1	1	1	1	1	1	1	1
2254	0.322328359	0	0	0	0	1	1	1	1	1	0	0	0.48626249	0	0	1	1	0.955454545	1	1	0	0	0	0.117267841	0	0	0	0	0	0	0	0	0	0	0	0	0	0	0	1	1	1	1.097407848	1	1	1	1	1	1
2257	0	0	0	0	0	1	1	1	1	1	0	0	0	0	0	1	1	1	1	1	0	0.041798175	0	0	0	0	0	0	0	0	0	0	0	0	0	0	0	0	0	1	0.003396739	1	1	1	1	1	1	1	1
2261	0	0	0	0	0	1	1	1	1	1	0	0	0	0	0	1	1	1	1	1	0	0	0	0	0	0.024057453	0	0	0	0	0	0	0	0	0	0	0	0	0	1	1	1	1	1	0.473866397	1	1	1	1
2262	0	0	0	0	0	1	1	1	1	1	0	0	0.065022381	0	0	1	1	1.401447964	1	1	0	0.236648985	0	0	0	0	0	0	0	0	0	0	0	0	0	0	0	0	0	1	0.000514706	1	1	1	1	1	1	1	1
2263	0	0	0	0	0	1	1	1	1	1	0	0	0	0	0	1	1	1	1	1	0	0	0	0	0	0	0	0	0	0	0	0	0	0.02799428	0	0	0	0	0	1	1	1	1	1	1	1	1	1	1
2268	0	0	0	0	0	1	1	1	1	1	0	0	0	0	0.138366176	1	1	1	1	0.948181818	0	0	0	0	0	0	0.272339928	0	0	0	0	0	0	0	0	0	0	0	0	1	1	1	1	1	1	1.784639498	1	1	1
2271	0	0	0	0	0	1	1	1	1	1	0	0	0	0	0	1	1	1	1	1	0	0	0	0	0	0	0	0.049530084	0	0	0	0	0	0	0	0	0	0	0	1	1	1	1	1	1	1	0.660747218	1	1
2272	0	0	0	0	0	1	1	1	1	1	0.229788813	0	0	0	0	0.494536585	1	1	1	1	0	0	0	0.177702374	0	0	0	0	0	0	0	0	0	0	0	0	0	0	0	1	1	1	1.095839311	1	1	1	1	1	1
2273	0	0	0	0	0	1	1	1	1	1	0	0	0	0	0	1	1	1	1	1	0	0	0	0	0	0	0	0	0	0	0	0	0	0.414174161	0	0	0	0	0	1	1	1	1	1	1	1	1	1	1
2274	0	0	0	0	0	1	1	1	1	1	0	0	0	0	0	1	1	1	1	1	0	0	0.508328017	0	0	0	0	0	0	0	0	0	0	0	0	0	0	0	0	1	1	0.574666667	1	1	1	1	1	1	1
2280	0	0	0	0	0	1	1	1	1	1	0	0	0	0	0	1	1	1	1	1	0	0	0	0	0	0.155080757	0	0	0	0	0	0	0	0	0	0	0	0	0	1	1	1	1	1	0.36716263	1	1	1	1
2288	0	0	0	0	0	1	1	1	1	1	0	0	0.005201772	0	0	1	1	1.448923077	1	1	0	0	0	0	0.306568686	0	0	0	0	0	0	0	0	0	0	0	0	0	0	1	1	1	1	0.254109312	1	1	1	1	1
2289	0	0	0	0	0	1	1	1	1	1	0	0	0	0	0	1	1	1	1	1	0	0	0	0	0	0	0	0.091425168	0	0	0	0	0	0	0	0	0	0	0	1	1	1	1	1	1	1	0.631542751	1	1
2305	0	0	0	0	0	1	1	1	1	1	0	0	0	0	0	1	1	1	1	1	0	0	0	0	0	0	0	0	0	0	0	0	0.352118011	0	0	0	0	0	0	1	1	1	1	1	1	1	1	1	1
2308	0	0	0	0	0	1	1	1	1	1	0	0	0	0	0	1	1	1	1	1	0	0	0	0	0	0	0	0	0	0	0	0	0	0	0	0	0	0.130640375	0	1	1	1	1	1	1	1	1	1	1
2309	0	0	0	0	0	1	1	1	1	1	0	0	0	0	0	1	1	1	1	1	0	0	0	0	0	0	0	0	0.592657762	0	0	0	0	0	0	0	0	0	0	1	1	1	1	1	1	1	1	0.903807531	1
2313	0	0	0	0	0	1	1	1	1	1	0	0	0	0	0	1	1	1	1	1	0	0	0	0	0	0	0	0	0	0	0	0	0	0	0.021553959	0	0	0	0	1	1	1	1	1	1	1	1	1	1
2314	0	0	0	0	0	1	1	1	1	1	0	0	0	0	0	1	1	1	1	1	0	0	0	0	0	0.341548003	0	0	0	0	0	0	0	0	0	0	0	0	0	1	1	1	1	1	0.308984375	1	1	1	1
2315	0	0	0	0	0	1	1	1	1	1	0	0	0	0	0	1	1	1	1	1	0	0	0.318735414	0	0	0	0	0	0	0	0	0	0	0	0	0	0	0	0	1	1	0.63761194	1	1	1	1	1	1	1
2316	0	0	0	0	0	1	1	1	1	1	0	0	0	0	0	1	1	1	1	1	0	0	0	0	0	0	0	0	0	0	0	0	0	0	0	0	0	0.011547116	0	1	1	1	1	1	1	1	1	1	1
2317	0	0	0	0	0	1	1	1	1	1	0	0	0	0	0	1	1	1	1	1	0	0	0	0	0	0	0	0	0	0	0	0	0.022299063	0	0	0	0	0	0	1	1	1	1	1	1	1	1	1	1
2318	0	0	0	0	0	1	1	1	1	1	0	0	0	0	0	1	1	1	1	1	0	0	0	0	0	0	0	0.571383148	0	0	0	0	0	0	0	0	0	0	0	1	1	1	1	1	1	1	0.376982759	1	1
2319	0	0	0	0	0	1	1	1	1	1	0	0	0	0	0	1	1	1	1	1	0	0	0	0	0	0	0	0	0.044156057	0	0	0	0	0	0	0	0	0	0	1	1	1	1	1	1	1	1	1.121720117	1
2321	0	0	0	0	0	1	1	1	1	1	0	0	0	0	0	1	1	1	1	1	0	0	0	0	0	0	0	0	0	0	0.008283611	0	0	0	0	0	0	0	0	1	1	1	1	1	1	1	1	1	1
2323	0	0	0	0	0	1	1	1	1	1	0	0	0	0	0	1	1	1	1	1	0	0	0	0	0	0	0.756495703	0	0	0	0	0	0	0	0	0	0	0	0	1	1	1	1	1	1	2.353050847	1	1	1
2324	0	0	0	0	0	1	1	1	1	1	0	0	0	0	0	1	1	1	1	1	0	0	0	0	0	0	0	0	0	0	1.462753575	0	0	0	0	0	0	0	0	1	1	1	1	1	1	1	1	1	1
2326	0	0	2.503108964	0	0	1	1	0.234375	1	1	0	0	2.413254979	0	0	1	1	0.325789474	1	1	0	0	0	3.734450442	0	0	0	0	0	0	0	0	0	0	0	0	0	0	0	1	1	1	0.057	1	1	1	1	1	1
2327	0	0	0	0	1.547027079	1	1	1	1	0.657368421	0	0	0	0	1.269795438	1	1	1	1	0.869428571	0	0	0	0	0	0	0	0	0	0	0	0	0	0	0	0	0.063133789	0	0	1	1	1	1	1	1	1	1	1	1
2329	0	0	0.931376407	0	0	1	1	0.524339623	1	1	0	0	0.054792021	0	0	1	1	1.393130435	1	1	0	0	0	0.665363215	0	0	0	0	0	0	0	0	0	0	0	0	0	0	0	1	1	1	0.771587983	1	1	1	1	1	1
2330	0	0	0	0.423212155	0	1	1	1	0.251894737	1	0	0	0	1.140030768	0	1	1	1	0.161347826	1	0	0	0	0	1.356474935	0	0	0	0	0	0	0	0	0	0	0	0	0	0	1	1	1	1	0.026621622	1	1	1	1	1
2332	0	0	0.12122207	0	0	1	1	0.898555556	1	1	0	0	0	0	0	1	1	1	1	1	0	0	0	0	0	0	0	0	0	0	0	0	0	0	0	0	0	0.035695832	0	1	1	1	1	1	1	1	1	1	1
2334	0	0	0	0	0	1	1	1	1	1	0	0	0	0	0	1	1	1	1	1	0	0	0.175175588	0	0	0	0	0	0	0	0	0	0	0	0	0	0	0	0	1	1	0.597435897	1	1	1	1	1	1	1
2342	0	0.18426668	0	0	0	1	0.007842835	1	1	1	0	0.059099358	0	0	0	1	0.027239325	1	1	1	0	0	0	0	0	0	0	0	0	0	0.170286714	0	0	0	0	0	0	0	0	1	1	1	1	1	1	1	1	1	1
2346	0	0	0	0	0	1	1	1	1	1	0	0	0	0	0	1	1	1	1	1	0	0	0	0	0	0	0	0	0.49604593	0	0	0	0	0	0	0	0	0	0	1	1	1	1	1	1	1	1	0.946910299	1
2348	0	0	0	0	0	1	1	1	1	1	0	0	0	0	0	1	1	1	1	1	0	0	0	0.548142173	0	0	0	0	0	0	0	0	0	0	0	0	0	0	0	1	1	1	0.837939189	1	1	1	1	1	1
2350	0	0	0	0	0	1	1	1	1	1	0	0	0	0	0	1	1	1	1	1	0	0	0	0	0	0	0	0	0	0	0.256922536	0	0	0	0	0	0	0	0	1	1	1	1	1	1	1	1	1	1
2352	0	0	0	0	0.950567533	1	1	1	1	0.530392157	0	0	0	0	0.180500949	1	1	1	1	0.90677551	0	0	0	0	0	0.659216679	0	0	0	0	0	0	0	0	0	0	0	0	0	1	1	1	1	1	0.209782609	1	1	1	1
2353	0	0	0	0	0	1	1	1	1	1	0	0	0	0	0	1	1	1	1	1	0	0	0	0	0	0	0	0	0	0	0	0	0	0	0	0	0.490188112	0	0	1	1	1	1	1	1	1	1	1	1
2354	0	0	0	0	0.006414046	1	1	1	1	0.781980198	0	0	0	0	0	1	1	1	1	1	0	0	0	0	0	0	0	0	0	0	0	0	0	0	0	0	0.791005031	0	0	1	1	1	1	1	1	1	1	1	1
2355	0.073610215	0	0	0	0	1	1	1	1	1	0.385973916	0	0	0	0	0.415414013	1	1	1	1	0.747953925	0	0	0	0	0	0	0	0	0	0	0	0	0	0	0	0	0	0	0.263902439	1	1	1	1	1	1	1	1	1
2356	0	0	0	0	0	1	1	1	1	1	0	0	0	0	0	1	1	1	1	1	0	0	0	0	0.231621424	0	0	0	0	0	0	0	0	0	0	0	0	0	0	1	1	1	1	0.297783418	1	1	1	1	1
2395	0	0	0	0	0	1	1	1	1	1	0	0	0	0	0	1	1	1	1	1	0	0	0	0	0.778934332	0	0	0	0	0	0	0	0	0	0	0	0	0	0	1	1	1	1	0.079647059	1	1	1	1	1
2475	0	0	0	0	0	1	1	1	1	1	0	0	0	0	0	1	1	1	1	1	0	0	0	0	0	0	0	0	0	0	0	0	0	0	0	0.100581261	0	0	0	1	1	1	1	1	1	1	1	1	1
2487	0	0	0	0	0	1	1	1	1	1	0	0	0	0	0	1	1	1	1	1	0	0	0	0	0	0	0	0	0	0	0.268986009	0	0	0	0	0	0	0	0	1	1	1	1	1	1	1	1	1	1
2494	0	0	0	0.333014775	0	1	1	1	0.295614618	1	0	0	0	0	0	1	1	1	1	1	0	0	0	0	0	0	0	0	0	0.890288102	0	0	0	0	0	0	0	0	0	1	1	1	1	1	1	1	1	1	0.2365
2512	0	0	0	0.287220788	0	1	1	1	0.321446945	1	0	0	0	0.579857146	0	1	1	1	0.273584337	1	0	0	0	0	0.167158987	0	0	0	0	0	0	0	0	0	0	0	0	0	0	1	1	1	1	0.348592375	1	1	1	1	1
2521	0	0	0	0	0	1	1	1	1	1	0	0	0	0	0	1	1	1	1	1	0	0	0	0	0	0	0	0	0	0	0	0	0.09534823	0	0	0	0	0	0	1	1	1	1	1	1	1	1	1	1
2528	0	0	0	0	0	1	1	1	1	1	0	0	0.193438146	0	0	1	1	1.235380117	1	1	0	0	0	0.138782598	0	0	0	0	0	0	0	0	0	0	0	0	0	0	0	1	1	1	1.093202532	1	1	1	1	1	1
2530	0	0	0	0	0	1	1	1	1	1	0	0	0	0	0	1	1	1	1	1	0	0	0	0	0	0	0	0	0	0	1.171135961	0	0	0	0	0	0	0	0	1	1	1	1	1	1	1	1	1	1
2531	0	0	0	0	0	1	1	1	1	1	0	0	0	0	0	1	1	1	1	1	0	0	0	0	0	0	0	0	0	0	0.328364099	0	0	0	0	0	0	0	0	1	1	1	1	1	1	1	1	1	1
2533	0	0	0	0	0	1	1	1	1	1	0	0	0	0	0	1	1	1	1	1	0	0	0	0	0	0	0	0	0	0	0	0	0.021663971	0	0	0	0	0	0	1	1	1	1	1	1	1	1	1	1
2534	0	0.268858199	0	0	0	1	0.005716612	1	1	1	0	0	0	0	0	1	1	1	1	1	0	0	0	0	0	0	0	0	0	0	0	0	0.385320118	0	0	0	0	0	0	1	1	1	1	1	1	1	1	1	1
2548	0	0	0	0	0	1	1	1	1	1	0	0	0	0	0	1	1	1	1	1	0	0	0	0	0	0	0	0	0	0	0.760641606	0	0	0	0	0	0	0	0	1	1	1	1	1	1	1	1	1	1
2549	0	0	0	0	0	1	1	1	1	1	0	0	0	0	0	1	1	1	1	1	0	0	0	0	0	0	0	0	0	0	0	0	0	0	0	0	0	0.201951913	0	1	1	1	1	1	1	1	1	1	1
2550	0	1.150725771	0	0	0	1	0.000387324	1	1	1	0	1.205340599	0	0	0	1	0.000712251	1	1	1	0	1.456073325	0	0	0	0	0	0	0	0	0	0	0	0	0	0	0	0	0	1	0	1	1	1	1	1	1	1	1
2551	0	0	0	0	0	1	1	1	1	1	0	0	0	0	0	1	1	1	1	1	0	0	0	0	0	0	0	0	0	0	0	0	0	0	1.027087093	0	0	0	0	1	1	1	1	1	1	1	1	1	1
2560	0	2.52126666	0	0	0	1	0	1	1	1	0	2.51921011	0	0	0	1	8.13E-05	1	1	1	0	0.156995399	0	0	0	0	0	0	0	0	0	0	0	0	0	0	0	0	0	1	0.001112957	1	1	1	1	1	1	1	1
2563	0	0.1188966	0	0	0	1	0.010086831	1	1	1	0	0	0	0	0	1	1	1	1	1	0	0	0.407848926	0	0	0	0	0	0	0	0	0	0	0	0	0	0	0	0	1	1	0.562857143	1	1	1	1	1	1	1
2564	0	0	0	0	0	1	1	1	1	1	0	0	0	0	0	1	1	1	1	1	0	0	0	0	0	0	0	0	0	0	1.028403921	0	0	0	0	0	0	0	0	1	1	1	1	1	1	1	1	1	1
2566	0	4.515875223	0	0	0	1	0	1	1	1	0	4.882432604	0	0	0	1	0	1	1	1	0	0.002973921	0	0	0	0	0	0	0	0	0	0	0	0	0	0	0	0	0	1	0.005455696	1	1	1	1	1	1	1	1
2567	0	0	0	0	0	1	1	1	1	1	0	0	0	0	0	1	1	1	1	1	0	0	0	0	0	0	0	0	0	0	0	0	0	0	0	0	0	0	0.780592439	1	1	1	1	1	1	1	1	1	1
2568	0	0	0	0	0	1	1	1	1	1	0	0	0	0	0	1	1	1	1	1	0	0	0	0	0	0	0	0	0	0	0	0	0	0	0.384537746	0	0	0	0	1	1	1	1	1	1	1	1	1	1
2571	0	2.205815166	0	0	0	1	0	1	1	1	0	3.882571168	0	0	0	1	0	1	1	1	0	1.27411274	0	0	0	0	0	0	0	0	0	0	0	0	0	0	0	0	0	1	0	1	1	1	1	1	1	1	1
2572	0	2.516504846	0	0	0	1	0	1	1	1	0	2.167415355	0	0	0	1	0.000191083	1	1	1	0	0.637893448	0	0	0	0	0	0	0	0	0	0	0	0	0	0	0	0	0	1	3.34E-05	1	1	1	1	1	1	1	1
2580	0	0	0	0	0	1	1	1	1	1	0	0	0	0	0	1	1	1	1	1	0	0	0	0	0	0	0	0	0.014159555	0	0	0	0	0	0	0	0	0	0	1	1	1	1	1	1	1	1	1.118566372	1
2581	0	0	0	0	0	1	1	1	1	1	0	0	0	0	0	1	1	1	1	1	0	0	0	0	0	0	0	0	0	0	0	0	0	0.325380745	0	0	0	0	0	1	1	1	1	1	1	1	1	1	1
2582	0	0	0	0	0	1	1	1	1	1	0	0	0	0	0	1	1	1	1	1	0	0	0	0	0	0	0	0	0	0	0	0	0	0	0	0	0.045670343	0	0	1	1	1	1	1	1	1	1	1	1
2583	0	0.87678783	0	0	0	1	0.000806916	1	1	1	0	0.381267305	0	0	0	1	0.007492958	1	1	1	0	0	0	0	0	0	0	0	0.355701104	0	0	0	0	0	0	0	0	0	0	1	1	1	1	1	1	1	1	1.018228438	1
2585	0	0	0.077049117	0	0	1	1	0.910539216	1	1	0	0	0	0	0	1	1	1	1	1	0	0	0	0	0	0	0	0.478725118	0	0	0	0	0	0	0	0	0	0	0	1	1	1	1	1	1	1	0.410066225	1	1
2589	0	0	0	0	0	1	1	1	1	1	0	0	0	0	0	1	1	1	1	1	0	0	0	0	0	0	0	0	0	0	0	0	0	0.2671137	0	0	0	0	0	1	1	1	1	1	1	1	1	1	1
2590	0	0	0	0	0	1	1	1	1	1	0	0	0	0	0	1	1	1	1	1	0	0	0	0	0	0	0	0	0	0	0	0	0.114898272	0	0	0	0	0	0	1	1	1	1	1	1	1	1	1	1
2591	0	0	0	0	0	1	1	1	1	1	0	0	0	0	0	1	1	1	1	1	0	0	0	0	0	0	0	0	0	0	0	0.187403216	0	0	0	0	0	0	0	1	1	1	1	1	1	1	1	1	1
2592	0	0	0	0	0	1	1	1	1	1	0	0	0	0.508992426	0	1	1	1	0.290420168	1	0	0	0	0	0.264027209	0	0	0	0	0	0	0	0	0	0	0	0	0	0	1	1	1	1	0.279540441	1	1	1	1	1
2596	0	5.977555038	0	0	0	1	0	1	1	1	0	5.350523313	0	0	0	1	0	1	1	1	0	2.171553337	0	0	0	0	0	0	0	0	0	0	0	0	0	0	0	0	0	1	0	1	1	1	1	1	1	1	1
2617	0	0	0	0	0	1	1	1	1	1	0	0	0	0	0	1	1	1	1	1	0	0	0	0	0	0.222456233	0	0	0	0	0	0	0	0	0	0	0	0	0	1	1	1	1	1	0.342651163	1	1	1	1
2618	0	0	0	0	0	1	1	1	1	1	0	0	0	0	0	1	1	1	1	1	0	0	0	0	0.002137465	0	0	0	0	0	0	0	0	0	0	0	0	0	0	1	1	1	1	0.50343298	1	1	1	1	1
2620	0	0	0	1.062040986	0	1	1	1	0.122849741	1	0	0	0	1.23250263	0	1	1	1	0.153773585	1	0	0	0	0	1.043917408	0	0	0	0	0	0	0	0	0	0	0	0	0	0	1	1	1	1	0.0460199	1	1	1	1	1
2623	0.006227637	0	0	0	0	1	1	1	1	1	0	0	0	0	0	1	1	1	1	1	0	0	0	0	0	0	0	0	0.415352987	0	0	0	0	0	0	0	0	0	0	1	1	1	1	1	1	1	1	0.989700272	1
2625	0	0	0	0	0	1	1	1	1	1	0	0	0	0	0	1	1	1	1	1	0	0	0	0	0	0	0	0	0	0	0.637633331	0	0	0	0	0	0	0	0	1	1	1	1	1	1	1	1	1	1
2626	0	0	0	0	0	1	1	1	1	1	0	0	0	0	0	1	1	1	1	1	0	0	0.748609433	0	0	0	0	0	0	0	0	0	0	0	0	0	0	0	0	1	1	0.362352941	1	1	1	1	1	1	1
2627	0	0	0	0	0	1	1	1	1	1	0	0	0	0	0	1	1	1	1	1	0.870853448	0	0	0	0	0	0	0	0	0	0	0	0	0	0	0	0	0	0	0.2253125	1	1	1	1	1	1	1	1	1
2631	0	0	0	0	0	1	1	1	1	1	0	0	0	0	0	1	1	1	1	1	0	0	0	0	0	0	0	0	0	0	0	0	0	0.491687375	0	0	0	0	0	1	1	1	1	1	1	1	1	1	1
2632	0	0	0	0	0	1	1	1	1	1	0	0	0	0	0	1	1	1	1	1	0	0	0	0	0	0	0	0.428691712	0	0	0	0	0	0	0	0	0	0	0	1	1	1	1	1	1	1	0.405187166	1	1
2633	0	0	0	0	0.221356076	1	1	1	1	0.68150838	0	0	0	0	0.098296507	1	1	1	1	0.976297578	0	0	0	0	0	0	0.341734958	0	0	0	0	0	0	0	0	0	0	0	0	1	1	1	1	1	1	1.821746032	1	1	1
2634	0.225329642	0	0	0	0	1	1	1	1	1	0.141649241	0	0	0	0	0.548244898	1	1	1	1	0	0	0	0	0	0	0.296852749	0	0	0	0	0	0	0	0	0	0	0	0	1	1	1	1	1	1	1.789355932	1	1	1
2638	0	0	0	4.701381085	0	1	1	1	0.006956522	1	0	0	0	2.554621111	0	1	1	1	0.049266055	1	0	0	0	0	3.959796989	0	0	0	0	0	0	0	0	0	0	0	0	0	0	1	1	1	1	0.000344828	1	1	1	1	1
2639	0	0	0	0.484578247	0	1	1	1	0.232185185	1	0	0	0	0.217046356	0	1	1	1	0.43098081	1	0	0	0	0	1.17689493	0	0	0	0	0	0	0	0	0	0	0	0	0	0	1	1	1	1	0.037058824	1	1	1	1	1
2643	0	0	0	0.419183203	0	1	1	1	0.253426573	1	0	0	0	1.404342823	0	1	1	1	0.131472081	1	0	0	0	0	0	0	0	0	0	0.081015542	0	0	0	0	0	0	0	0	0	1	1	1	1	1	1	1	1	1	1.035813953
2644	0	0	0	0.448991447	0	1	1	1	0.245418182	1	0	0	0	0.790873228	0	1	1	1	0.223687943	1	0	0	0	0	0.632130019	0	0	0	0	0	0	0	0	0	0	0	0	0	0	1	1	1	1	0.115202703	1	1	1	1	1
2646	0	0	0	1.903290003	0	1	1	1	0.055531915	1	0	0	0	0.034587912	0	1	1	1	0.573745875	1	0	0	0	0	1.213825117	0	0	0	0	0	0	0	0	0	0	0	0	0	0	1	1	1	1	0.034166667	1	1	1	1	1
2647	0	0	0	0	0	1	1	1	1	1	0	0	0	0	0	1	1	1	1	1	0	0	0	0.166663285	0	0	0	0	0	0	0	0	0	0	0	0	0	0	0	1	1	1	1.098527778	1	1	1	1	1	1
2649	0	0	0	0	0	1	1	1	1	1	0	0	0	0	0	1	1	1	1	1	0	0	0	0	0	0	0	0	0	0	0	0	0	0	0	0.430040745	0	0	0	1	1	1	1	1	1	1	1	1	1
2651	0	0	0	0	0	1	1	1	1	1	0	0	0	0	0	1	1	1	1	1	0	0	0	0	0	0	0	0	0.23743792	0	0	0	0	0	0	0	0	0	0	1	1	1	1	1	1	1	1	1.022884927	1
2653	0	0	0	0	0	1	1	1	1	1	0	0	0	0	0	1	1	1	1	1	0	0	0	0	0	0	0	0	0	0	0	0	0	0.85275649	0	0	0	0	0	1	1	1	1	1	1	1	1	1	1
2662	0	0	0	0	0.844016424	1	1	1	1	0.5315	0	0	0	0	0.409805339	1	1	1	1	0.835496689	0	0	0	0	0	0	0	0.166959936	0	0	0	0	0	0	0	0	0	0	0	1	1	1	1	1	1	1	0.567142857	1	1
2665	0	0	0	0	0	1	1	1	1	1	0	0	0	0	0	1	1	1	1	1	0	0	0	0	0	0	0	0	0	0	0	0	0	0	0.234084583	0	0	0	0	1	1	1	1	1	1	1	1	1	1
2669	0	0	0	0	0	1	1	1	1	1	0	0	0	0	0	1	1	1	1	1	0	0	0	0	0	0	0	0	0	0	0	0	0	0	0	0	0	0	1.810437219	1	1	1	1	1	1	1	1	1	1
2670	0	4.950092518	0	0	0	1	0	1	1	1	0	4.981282671	0	0	0	1	0	1	1	1	0	3.607709119	0	0	0	0	0	0	0	0	0	0	0	0	0	0	0	0	0	1	0	1	1	1	1	1	1	1	1
2671	0	0	0	0	0	1	1	1	1	1	0	0	0	0	0	1	1	1	1	1	0	0	0	0	0	0	0	0	0	0	0	0	0	0	0	0	0	0	0.284400184	1	1	1	1	1	1	1	1	1	1
2674	0	0	0	0	0	1	1	1	1	1	0	0	0	0.341134632	0	1	1	1	0.355108434	1	0	0	0	0	0	0	0	0	0	0	0	0	0	0	0	0	0	0	0.236703581	1	1	1	1	1	1	1	1	1	1
2677	0	0	0	0.319769381	0	1	1	1	0.303168317	1	0	0	0	1.203155419	0	1	1	1	0.15361991	1	0	0	0	0	0.61937487	0	0	0	0	0	0	0	0	0	0	0	0	0	0	1	1	1	1	0.119633333	1	1	1	1	1
2683	0	0	0	0	0	1	1	1	1	1	0	0	0	0	0	1	1	1	1	1	0	0	0	0	0	0	0	0	0	0	0.284841277	0	0	0	0	0	0	0	0	1	1	1	1	1	1	1	1	1	1
2687	0	0	0	0	0	1	1	1	1	1	0	0	0	0	0	1	1	1	1	1	0	0	0	0	0	0	0	0	0	0	0	0	0	0	0	0	0	0	0.28508439	1	1	1	1	1	1	1	1	1	1
2690	0	0	0	0	0	1	1	1	1	1	0	0	0	0	0	1	1	1	1	1	0	0	0	0	0.292127431	0	0	0	0	0	0	0	0	0	0	0	0	0	0	1	1	1	1	0.261052632	1	1	1	1	1
2691	0	0	0	0	0	1	1	1	1	1	0	0	0	0	0	1	1	1	1	1	0	0	0	0	0	0	0	0	0	0	0	0.380244594	0	0	0	0	0	0	0	1	1	1	1	1	1	1	1	1	1
2710	0	0	1.431663141	0	0	1	1	0.43	1	1	0	0	0.22514111	0	0	1	1	1.192098765	1	1	0	0	0	0.667317441	0	0	0	0	0	0	0	0	0	0	0	0	0	0	0	1	1	1	0.776695652	1	1	1	1	1	1
2717	0	0	0	0	0	1	1	1	1	1	0	0	0	0	0	1	1	1	1	1	0	0	0	0	0	0.05530567	0	0	0	0	0	0	0	0	0	0	0	0	0	1	1	1	1	1	0.433004484	1	1	1	1
2719	0	0	0	0	0	1	1	1	1	1	0	0	0	0	0	1	1	1	1	1	0	0	0	0	0	0	0	0	0	0	2.308998899	0	0	0	0	0	0	0	0	1	1	1	1	1	1	1	1	1	1
2729	0	0	0	0	0	1	1	1	1	1	0	0	0	0.293800562	0	1	1	1	0.37983908	1	0	0	0	0	0	0	0	0	0	0	0	0	0	0	0	0	0.303329091	0	0	1	1	1	1	1	1	1	1	1	1
2730	0	0	0	0	0	1	1	1	1	1	0	0	0	0.54566371	0	1	1	1	0.28154519	1	0	0	0	0	0.270452818	0	0	0	0	0	0	0	0	0	0	0	0	0	0	1	1	1	1	0.272957486	1	1	1	1	1
2731	0	0	0	0	0	1	1	1	1	1	0	0	0	0.384579204	0	1	1	1	0.336315789	1	0	0	0	0	0.220852252	0	0	0	0	0	0	0	0	0	0	0	0	0	0	1	1	1	1	0.307192691	1	1	1	1	1
2733	0	0	0	0	0	1	1	1	1	1	0	0	0	0	0	1	1	1	1	1	0	0	0	0	0	0	0	0	0	0	0	0	0	0	0	0.722237041	0	0	0	1	1	1	1	1	1	1	1	1	1
2735	0	0	0	0	0	1	1	1	1	1	0	0	0	0	0	1	1	1	1	1	0	0	0	0	0	0	0	0	0	0	0	0	0	0	0	0	0	0.026626922	0	1	1	1	1	1	1	1	1	1	1
2736	0	0	0	0	0	1	1	1	1	1	0	0	0	0	0	1	1	1	1	1	0	0	0	0	0	0	0	0.124817902	0	0	0	0	0	0	0	0	0	0	0	1	1	1	1	1	1	1	0.599320988	1	1
2739	0	0	0	0	0	1	1	1	1	1	0	0	0	0	0	1	1	1	1	1	0	0	0	0	0	0	0	0	0.140778303	0	0	0	0	0	0	0	0	0	0	1	1	1	1	1	1	1	1	1	1
2742	0	1.166174962	0	0	0	1	0.000395683	1	1	1	0	3.46789919	0	0	0	1	0	1	1	1	0	0	0	0	0	0	0	0	0	0	0	0	0	0	0.152718864	0	0	0	0	1	1	1	1	1	1	1	1	1	1
2743	0	1.284825943	0	0	0	1	0.000268199	1	1	1	0	0.634675765	0	0	0	1	0.003180212	1	1	1	0	0.423850213	0	0	0	0	0	0	0	0	0	0	0	0	0	0	0	0	0	1	9.98E-05	1	1	1	1	1	1	1	1
2744	0	0	0.518489619	0	0	1	1	0.611595745	1	1	0	0	0.672372336	0	0	1	1	0.888780488	1	1	0	0	0	1.085338486	0	0	0	0	0	0	0	0	0	0	0	0	0	0	0	1	1	1	0.561651376	1	1	1	1	1	1
2745	0	0	0	0	0	1	1	1	1	1	0	0	0	0	0	1	1	1	1	1	0	0	0	0	0	0	0	0	0	0	1.033090641	0	0	0	0	0	0	0	0	1	1	1	1	1	1	1	1	1	1
2746	0	0	0	0.767015213	0	1	1	1	0.166457399	1	0	0	0	1.283128238	0	1	1	1	0.145598086	1	0	0	0	0	0.314202019	0	0	0	0	0	0	0	0	0	0	0	0	0	0	1	1	1	1	0.248773006	1	1	1	1	1
2760	0	0	0	0	0	1	1	1	1	1	0	0	0	0	0	1	1	1	1	1	0	0	0	0	0	0	0	0	0	0	1.926825484	0	0	0	0	0	0	0	0	1	1	1	1	1	1	1	1	1	1
2762	0	0	0	0	0	1	1	1	1	1	0	0	0	0	0	1	1	1	1	1	0	0	0	0	0	0	0	0	0.07185162	0	0	0	0	0	0	0	0	0	0	1	1	1	1	1	1	1	1	1.125005302	1
2764	0	1.080544026	0	0	0	1	0.000463576	1	1	1	0	1.065607231	0	0	0	1	0.000963542	1	1	1	0	0.580655747	0	0	0	0	0	0	0	0	0	0	0	0	0	0	0	0	0	1	3.08E-05	1	1	1	1	1	1	1	1
2766	0	0	0	0	0	1	1	1	1	1	0	0	0	0	0	1	1	1	1	1	0	0	0	0	0	0	0	0	0.920587462	0	0	0	0	0	0	0	0	0	0	1	1	1	1	1	1	1	1	0.806696429	1
2767	0	0	0	0	0	1	1	1	1	1	0	0	0	0	0	1	1	1	1	1	0	0	0	0	0	0	0	0	0.529353642	0	0	0	0	0	0	0	0	0	0	1	1	1	1	1	1	1	1	0.924928571	1
2768	0.351676308	0	0	0	0	1	1	1	1	1	0	0	0	0	0	1	1	1	1	1	0	0	0	0	0	0	0	0	0	0	0.110151089	0	0	0	0	0	0	0	0	1	1	1	1	1	1	1	1	1	1
2770	0	0.621097024	0	0	0	1	0.001799544	1	1	1	0	0.813376862	0	0	0	1	0.001895833	1	1	1	0	0	0	0	0	0	0	0	0	0	0.033867974	0	0	0	0	0	0	0	0	1	1	1	1	1	1	1	1	1	1
2773	0	0	0	0	0.106514328	1	1	1	1	0.692298387	0	0	0	0	0	1	1	1	1	1	0	0	0	0	0	0	0	0	0	0	0	0	0	0	0	0	0	0.001081939	0	1	1	1	1	1	1	1	1	1	1
2774	0	1.472102353	0	0	0	1	0.000181818	1	1	1	0	0.883607436	0	0	0	1	0.001715576	1	1	1	0	0	0	0	0	0	0	0	0.084067106	0	0	0	0	0	0	0	0	0	0	1	1	1	1	1	1	1	1	1.12714128	1
2775	0	3.816969967	0	0	0	1	0	1	1	1	0	3.129820981	0	0	0	1	0.00015625	1	1	1	0	1.967927711	0	0	0	0	0	0	0	0	0	0	0	0	0	0	0	0	0	1	0	1	1	1	1	1	1	1	1
2776	0	0.562315961	0	0	0	1	0.002212581	1	1	1	0	0.359400902	0	0	0	1	0.008076923	1	1	1	0	0	0	0	0	0	0	0	0	0	0	0	0	0	0	0	0.100802762	0	0	1	1	1	1	1	1	1	1	1	1
2779	0.02557286	0	0	0	0	1	1	1	1	1	0	0	0	0	0	1	1	1	1	1	0	0	0	0	0	0	0	0	0	0	0	0	0	0	0	0	0	0	0.766203882	1	1	1	1	1	1	1	1	1	1
2782	0	0.362987092	0	0	0	1	0.004234875	1	1	1	0	0.674836263	0	0	0	1	0.002922794	1	1	1	0	0	0	0	0	0.196983598	0	0	0	0	0	0	0	0	0	0	0	0	0	1	1	1	1	1	0.360638298	1	1	1	1
2784	0	0	0	0	0	1	1	1	1	1	0	0	0	0	0	1	1	1	1	1	0	0	0	0	0	0	0	0	0	0	0.102433178	0	0	0	0	0	0	0	0	1	1	1	1	1	1	1	1	1	1
2785	0	3.031592722	0	0	0	1	0	1	1	1	0	3.423906753	0	0	0	1	0	1	1	1	0	1.22991184	0	0	0	0	0	0	0	0	0	0	0	0	0	0	0	0	0	1	0	1	1	1	1	1	1	1	1
2796	0	0	0	0	0	1	1	1	1	1	0	0	0	0	0	1	1	1	1	1	0	0	0	0	0	0	0	0	0	0	0	0	0	0	0	0	0	0.37142108	0	1	1	1	1	1	1	1	1	1	1
2798	0.26397691	0	0	0	0	1	1	1	1	1	0.12174396	0	0	0	0	0.572270916	1	1	1	1	0	0	0	0	0	0	0	0	0	0	0	0	0	0	0	0	0	0	1.184279739	1	1	1	1	1	1	1	1	1	1
2799	0.051252737	0	0	0	0	1	1	1	1	1	0.492286629	0	0	0	0	0.39640625	1	1	1	1	0	0	0	0.056431248	0	0	0	0	0	0	0	0	0	0	0	0	0	0	0	1	1	1	1.135350966	1	1	1	1	1	1
2800	0	0	0	0	0	1	1	1	1	1	0	0	0	0	0	1	1	1	1	1	0	0	0	0	0	0	0	0	0	0	0	0	0	0	0	0.078700811	0	0	0	1	1	1	1	1	1	1	1	1	1
2801	0	0	0	0	0	1	1	1	1	1	0	0	0	0	0	1	1	1	1	1	0	0	0	0	0	0	0	0	0.192437983	0	0	0	0	0	0	0	0	0	0	1	1	1	1	1	1	1	1	1.048715729	1
2802	0	0	0	0	0	1	1	1	1	1	0	0	0	0	0	1	1	1	1	1	0	0	0	0	0	0	0	0	0	0	0	0	0.897060243	0	0	0	0	0	0	1	1	1	1	1	1	1	1	1	1
2805	0	0	0	0	0	1	1	1	1	1	0	0	0	0	0	1	1	1	1	1	0	0	0	0.332358412	0	0	0	0	0	0	0	0	0	0	0	0	0	0	0	1	1	1	1.020366379	1	1	1	1	1	1
2806	0	0	0	0	0	1	1	1	1	1	0	0	0	0	0	1	1	1	1	1	0	0	0	0	1.158638808	0	0	0	0	0	0	0	0	0	0	0	0	0	0	1	1	1	1	0.037687861	1	1	1	1	1
2817	0	0	0	0	0	1	1	1	1	1	0	0	0	0	0	1	1	1	1	1	0	0	0	0	0	0	0	0	0.411931932	0	0	0	0	0	0	0	0	0	0	1	1	1	1	1	1	1	1	0.99227027	1
2819	0	0	0	0	0	1	1	1	1	1	0	0	0	0	0	1	1	1	1	1	0	0	0	1.73299022	0	0	0	0	0	0	0	0	0	0	0	0	0	0	0	1	1	1	0.31	1	1	1	1	1	1
2820	0	0.008411048	0	0	0	1	0.016916244	1	1	1	0	0	0	0	0	1	1	1	1	1	0	0	0	0	0	0	0	0	0	0	0	0	0	0	0	0	0	0	0.371217433	1	1	1	1	1	1	1	1	1	1
2822	0	0	0	0.718450072	0	1	1	1	0.173593074	1	0	0	0	1.211565903	0	1	1	1	0.154562212	1	0	0	0	0	0.358818132	0	0	0	0	0	0	0	0	0	0	0	0	0	0	1	1	1	1	0.226121076	1	1	1	1	1
2823	0	4.804511445	0	0	0	1	0	1	1	1	0	3.393366031	0	0	0	1	0	1	1	1	0	3.576796326	0	0	0	0	0	0	0	0	0	0	0	0	0	0	0	0	0	1	0	1	1	1	1	1	1	1	1
2840	0.013339313	0	0	0	0	1	1	1	1	1	0	0.855822669	0	0	0	1	0.001846154	1	1	1	0	0	0	0	0	0	0	0	0	0	0	0	0	0	0	0	0	0	0.721832151	1	1	1	1	1	1	1	1	1	1
2869	0	0	0	0	0.589579158	1	1	1	1	0.572954545	0	0	0	0	0.544944025	1	1	1	1	0.797583333	0	0	0	0	0	0	0	0	0	0	0.003054042	0	0	0	0	0	0	0	0	1	1	1	1	1	1	1	1	1	1
2870	0	0	0	0	0	1	1	1	1	1	0	0	0	0	0	1	1	1	1	1	0	0	0	0	0	0	0	0	0	0	0	0	0.566101552	0	0	0	0	0	0	1	1	1	1	1	1	1	1	1	1
2878	0	0	0	0	0	1	1	1	1	1	0	0	0	0	0	1	1	1	1	1	0	0	0	0.828921037	0	0	0	0	0	0	0	0	0	0	0	0	0	0	0	1	1	1	0.674795322	1	1	1	1	1	1
2882	0	0	0	0	0	1	1	1	1	1	0	0	0	0	0	1	1	1	1	1	0	0	0	0	0	0	0	0	0	0	0	0	0	0.372956551	0	0	0	0	0	1	1	1	1	1	1	1	1	1	1
2885	0	0	0	0	0	1	1	1	1	1	0	0	0	0	0	1	1	1	1	1	0	0	0	0	0	0	0	0	0	0	0.124333947	0	0	0	0	0	0	0	0	1	1	1	1	1	1	1	1	1	1
2886	0	0	0	0	0	1	1	1	1	1	0	0	0	0	0	1	1	1	1	1	0	0	0	0	0	0	0	0	0	0	0.148702299	0	0	0	0	0	0	0	0	1	1	1	1	1	1	1	1	1	1
2889	0	0	0	0	0	1	1	1	1	1	0	0	0	0	0	1	1	1	1	1	0	0	0	0	0	0	0	0	0	0	1.255387237	0	0	0	0	0	0	0	0	1	1	1	1	1	1	1	1	1	1
2891	0	3.375391497	0	0	0	1	0	1	1	1	0	3.221560569	0	0	0	1	0.000166667	1	1	1	0	2.360181568	0	0	0	0	0	0	0	0	0	0	0	0	0	0	0	0	0	1	0	1	1	1	1	1	1	1	1
2892	0	3.043307737	0	0	0	1	0	1	1	1	0	1.726953832	0	0	0	1	0.0003125	1	1	1	0	0	0.052039528	0	0	0	0	0	0	0	0	0	0	0	0	0	0	0	0	1	1	0.609283489	1	1	1	1	1	1	1
2893	0	1.913435096	0	0	0	1	0	1	1	1	0	3.68084339	0	0	0	1	0	1	1	1	0	0	0	0	0	0	0	0	0	0.002766747	0	0	0	0	0	0	0	0	0	1	1	1	1	1	1	1	1	1	1.130676856
2895	0	0	0	0	0	1	1	1	1	1	0	0	0	0	0	1	1	1	1	1	0	0	0	0	0	0	0	0	0.027605497	0	0	0	0	0	0	0	0	0	0	1	1	1	1	1	1	1	1	1.110247253	1
2896	0	0	0	0	0	1	1	1	1	1	0	0	0	0	0	1	1	1	1	1	0	0	0	0	0	0	0	0	0	0	0.802522135	0	0	0	0	0	0	0	0	1	1	1	1	1	1	1	1	1	1
2897	0	1.372528215	0	0	0	1	0.000206612	1	1	1	0	1.124193453	0	0	0	1	0.000871935	1	1	1	0	0	0	0	0	0	0	0	0	0	0	0	0	0	0	0	0	0	0.043643954	1	1	1	1	1	1	1	1	1	1
2898	0	1.831259114	0	0	0	1	0	1	1	1	0	1.893330155	0	0	0	1	0.000298507	1	1	1	0	1.176187493	0	0	0	0	0	0	0	0	0	0	0	0	0	0	0	0	0	1	0	1	1	1	1	1	1	1	1
2899	0	0.660008091	0	0	0	1	0.0015	1	1	1	0	1.465448504	0	0	0	1	0.000467626	1	1	1	0	0	0	0	0	0	0	0	0	0	0	0	0	0	0	0	0	0	0.630871258	1	1	1	1	1	1	1	1	1	1
2900	0	0	0	0	0	1	1	1	1	1	0	0	0	0	0	1	1	1	1	1	0	0	0	0	0	0	0	0	0	0	0	0.327308026	0	0	0	0	0	0	0	1	1	1	1	1	1	1	1	1	1
2903	0	1.47379307	0	0	0	1	0.000182648	1	1	1	0	1.675474097	0	0	0	1	0.000337553	1	1	1	0	0	0.272547771	0	0	0	0	0	0	0	0	0	0	0	0	0	0	0	0	1	1	0.626321839	1	1	1	1	1	1	1
2904	0	2.215300489	0	0	0	1	0	1	1	1	0	2.661256427	0	0	0	1	9.43E-05	1	1	1	0	0	0	0	0	0	0	0	0	0	0	0	0	0	0	0	0	0	0.090978191	1	1	1	1	1	1	1	1	1	1
2905	0	0.11496604	0	0	0	1	0.010244957	1	1	1	0	0	0	0	0	1	1	1	1	1	0	0	0	0	0	0	0	0	0	0	0	0	0	0.647935182	0	0	0	0	0	1	1	1	1	1	1	1	1	1	1
2906	0	0	0	0	0	1	1	1	1	1	0	0	0	0	0	1	1	1	1	1	0	0	0	0	0	0	0	0	0	0	0	0.249331655	0	0	0	0	0	0	0	1	1	1	1	1	1	1	1	1	1
2908	0	0	0	0	0	1	1	1	1	1	0	0	0	0	0	1	1	1	1	1	0	0	0	0	0	0	0	0.034985381	0	0	0	0	0	0	0	0	0	0	0	1	1	1	1	1	1	1	0.678085106	1	1
2909	0	0	0	0	0	1	1	1	1	1	0	0	0	0	0	1	1	1	1	1	0	0	0	0	0	0	0	0	0	0	0	0	0	0	0	0.365394433	0	0	0	1	1	1	1	1	1	1	1	1	1
2912	0	0	0	0	0	1	1	1	1	1	0	0	0	0	0	1	1	1	1	1	0	0	0	0	0	0	0	0	0.150073906	0	0	0	0	0	0	0	0	0	0	1	1	1	1	1	1	1	1	1.077185473	1
2913	0	3.862994983	0	0	0	1	0	1	1	1	0	5.03321806	0	0	0	1	0	1	1	1	0	1.581149461	0	0	0	0	0	0	0	0	0	0	0	0	0	0	0	0	0	1	0	1	1	1	1	1	1	1	1
2915	0	1.806377535	0	0	0	1	0	1	1	1	0	2.217753427	0	0	0	1	0.00013245	1	1	1	0	0.346230296	0	0	0	0	0	0	0	0	0	0	0	0	0	0	0	0	0	1	0.000178571	1	1	1	1	1	1	1	1
2918	0	0.354543797	0	0	0	1	0.004452297	1	1	1	0	0	0	0	0	1	1	1	1	1	0	0	0	0.636163096	0	0	0	0	0	0	0	0	0	0	0	0	0	0	0	1	1	1	0.790243902	1	1	1	1	1	1
2919	0	0	0	0	0	1	1	1	1	1	0	0	0	0	0	1	1	1	1	1	0	0	0	0	0	0	0	1.196856552	0	0	0	0	0	0	0	0	0	0	0	1	1	1	1	1	1	1	0.274761905	1	1
2920	0	0	0	0	0.475344718	1	1	1	1	0.633431373	0	0	0	0	0.602972064	1	1	1	1	0.777727273	0	0	0	0	0	0.501289903	0	0	0	0	0	0	0	0	0	0	0	0	0	1	1	1	1	1	0.259452055	1	1	1	1
2921	0	0	0	0	0.172400099	1	1	1	1	0.693168317	0	0	0	0	0.933197029	1	1	1	1	0.732985075	0	0	0	0	0	0	0	1.612547123	0	0	0	0	0	0	0	0	0	0	0	1	1	1	1	1	1	1	0.323333333	1	1
2922	0	0	0	0	0.11212659	1	1	1	1	0.690860656	0	0	0	0	0	1	1	1	1	1	0	0	0	0	0	0.496098472	0	0	0	0	0	0	0	0	0	0	0	0	0	1	1	1	1	1	0.254868421	1	1	1	1
2926	0	0	0	0	0	1	1	1	1	1	0	0	0	0	0	1	1	1	1	1	0	0	0	0	0	0	0	0	0	0	0	0.057817485	0	0	0	0	0	0	0	1	1	1	1	1	1	1	1	1	1
2932	0	0	0	0	0	1	1	1	1	1	0	0	0	0	0	1	1	1	1	1	0	0	0	0	0	0	0	0	0	0	0	0	0.196575721	0	0	0	0	0	0	1	1	1	1	1	1	1	1	1	1
2934	0	0	0	0	0	1	1	1	1	1	0	0	0	0	0	1	1	1	1	1	0	0	0	0	0	0	0	0	0	0	0	0	0	0	0	0	0	0.176875351	0	1	1	1	1	1	1	1	1	1	1
2935	0	0	0	0	0	1	1	1	1	1	0	0	0	0	0	1	1	1	1	1	0	0	0	0	0	0.276874804	0	0	0	0	0	0	0	0	0	0	0	0	0	1	1	1	1	1	0.309325843	1	1	1	1
2936	0	0	0.142098671	0	0	1	1	0.871321839	1	1	0	0	0	0	0	1	1	1	1	1	0	0	0	0	0	0	0	0	0	0	0	0	0.573341334	0	0	0	0	0	0	1	1	1	1	1	1	1	1	1	1
2937	0	0	0	0	0	1	1	1	1	1	0	0	0	0	0	1	1	1	1	1	0	0	0	0.278186379	0	0	0	0	0	0	0	0	0	0	0	0	0	0	0	1	1	1	1.057727273	1	1	1	1	1	1
2940	0	0	0	0	0	1	1	1	1	1	0.401405769	0	0	0	0	0.412302632	1	1	1	1	0.122794511	0	0	0	0	0	0	0	0	0	0	0	0	0	0	0	0	0	0	0.954397394	1	1	1	1	1	1	1	1	1
2941	0.443389525	0	0	0	0	1	1	1	1	1	1.924183151	0	0	0	0	0.169375	1	1	1	1	1.954936434	0	0	0	0	0	0	0	0	0	0	0	0	0	0	0	0	0	0	0.0415	1	1	1	1	1	1	1	1	1
2947	0	0	0	0	0	1	1	1	1	1	0	0	0	0	0	1	1	1	1	1	0	0	0	0	0	0	0	0	0	0	0	0	0	0	0	1.556026114	0	0	0	1	1	1	1	1	1	1	1	1	1
2948	0	0	0	0	0	1	1	1	1	1	0	0	0	0	0	1	1	1	1	1	0	0	0	0	0.139274589	0	0	0	0	0	0	0	0	0	0	0	0	0	0	1	1	1	1	0.370710383	1	1	1	1	1
2950	0	0	0	0	0	1	1	1	1	1	0	0	0	0	0	1	1	1	1	1	0	0	0	0	0	0.388932066	0	0	0	0	0	0	0	0	0	0	0	0	0	1	1	1	1	1	0.281071429	1	1	1	1
2952	0	0	0	0	0	1	1	1	1	1	0	0	0	0	0	1	1	1	1	1	0	0	0	0	0	0	0	0	0.083087985	0	0	0	0	0	0	0	0	0	0	1	1	1	1	1	1	1	1	1.126930693	1
2954	0	0	0	0	0	1	1	1	1	1	0	0	0	0.334927938	0	1	1	1	0.358393285	1	0	0	0	0	0.931983505	0	0	0	0	0	0	0	0	0	0	0	0	0	0	1	1	1	1	0.057013575	1	1	1	1	1
2956	0	0	0	0	0	1	1	1	1	1	0	0	0	0	0	1	1	1	1	1	0	0	0	0	0	0	0	0	0	0	0	0	0	0	0	0.091353687	0	0	0	1	1	1	1	1	1	1	1	1	1
2957	0	0	0	0	0	1	1	1	1	1	0	0	0	0	0	1	1	1	1	1	0	0	0	0	0	0	0	0	0	0	0	0	0	0	0	0	0	0	0.787918308	1	1	1	1	1	1	1	1	1	1
2958	0	0	0	0	0	1	1	1	1	1	0	0	0	0	0	1	1	1	1	1	0	0	0	0	0	0	0	0	0	0	0	0	0	0	0	1.704237657	0	0	0	1	1	1	1	1	1	1	1	1	1
2959	0	0	0	0	0.037053584	1	1	1	1	0.762714286	0	0	0	0	0	1	1	1	1	1	0	0	0	0	0	0	0	0	0	0	0	0	0	0	0.249806735	0	0	0	0	1	1	1	1	1	1	1	1	1	1
2960	0	0	0	0.148347496	0	1	1	1	0.441666667	1	0.283032474	0	0	0	0	0.467405405	1	1	1	1	0	0	0	0	0	0	0	0	0	0	0	0	0	0	0	0	0	0	0.208229742	1	1	1	1	1	1	1	1	1	1
2961	0	0	0	0	0	1	1	1	1	1	0	0	0	0	0	1	1	1	1	1	0	0	0	0	0	0	0	0	0	0	0	0	0.100645718	0	0	0	0	0	0	1	1	1	1	1	1	1	1	1	1
2962	0	0	0	0	0	1	1	1	1	1	0	0	0	0	0	1	1	1	1	1	0	0	0	0	0	0	0	0	0.38954392	0	0	0	0	0	0	0	0	0	0	1	1	1	1	1	1	1	1	1.016330749	1
2963	0	0	0	0	0	1	1	1	1	1	0	0	0	0	0	1	1	1	1	1	0	0	0	0	0	0	0	0.677480071	0	0	0	0	0	0	0	0	0	0	0	1	1	1	1	1	1	1	0.324945055	1	1
2966	0	0	0	0	0	1	1	1	1	1	0	0	0.039703724	0	0	1	1	1.394024896	1	1	0	0	0	0	0	0	0	0	0.408049932	0	0	0	0	0	0	0	0	0	0	1	1	1	1	1	1	1	1	0.995737265	1
2967	0	0	0	0	0	1	1	1	1	1	0	0	0	0	0	1	1	1	1	1	0	0	0	0	0	0	0	0	0	0	0	0	0	0	0.267722996	0	0	0	0	1	1	1	1	1	1	1	1	1	1
2968	0	0	0	0	0	1	1	1	1	1	0	0	0	0	0	1	1	1	1	1	0	0	0	0.150678952	0	0	0	0	0	0	0	0	0	0	0	0	0	0	0	1	1	1	1.092217848	1	1	1	1	1	1
2969	0	0	0	0	0	1	1	1	1	1	0	0	0	0	0	1	1	1	1	1	0	0	0	0	0	0	0	0	0	0	0	0	0	0	0	0	0	0.014711291	0	1	1	1	1	1	1	1	1	1	1
2972	0	0	0	0	0	1	1	1	1	1	0	0	0	0	0	1	1	1	1	1	0	0	0	0	0	0	0	0	0	0	0	0	0.241324046	0	0	0	0	0	0	1	1	1	1	1	1	1	1	1	1
2974	0	0	0	0	0	1	1	1	1	1	0	0	0	0	0	1	1	1	1	1	0	0	0	0	0	0	0	0	0	0	0	0	0	0	0	0	0.239300507	0	0	1	1	1	1	1	1	1	1	1	1
2978	0	0	0	0	0	1	1	1	1	1	0	0	0	0	0	1	1	1	1	1	0	0	0	0	0	0	0	0	0	0	0	0	0	0	0	1.017938702	0	0	0	1	1	1	1	1	1	1	1	1	1
2982	0	0	0	0	0.212352039	1	1	1	1	0.686428571	0	0	0	0	0	1	1	1	1	1	0	0	0	0	0	0	0	0	0.446917684	0	0	0	0	0	0	0	0	0	0	1	1	1	1	1	1	1	1	0.962623907	1
2983	0	1.032953103	0	0	0	1	0.000516129	1	1	1	0	1.090184455	0	0	0	1	0.000899471	1	1	1	0	0.672838809	0	0	0	0	0	0	0	0	0	0	0	0	0	0	0	0	0	1	0	1	1	1	1	1	1	1	1
2984	0.735541476	0	0	0	0	1	1	1	1	1	0	0	0.065404436	0	0	1	1	1.406	1	1	0	0	0	0	0	0	0	0	0	0	0	0	0	0	0	0	0	0	0.365318918	1	1	1	1	1	1	1	1	1	1
2987	0	0	0	0	0	1	1	1	1	1	0	0	0	0	0	1	1	1	1	1	0	0	0	0	0	0.469677851	0	0	0	0	0	0	0	0	0	0	0	0	0	1	1	1	1	1	0.252790698	1	1	1	1
2992	0	0	0	0	0	1	1	1	1	1	0	0	0	0	0	1	1	1	1	1	0	0	0	0	0	0	0	0	0	0	0	0	0	0	0	0.831264666	0	0	0	1	1	1	1	1	1	1	1	1	1
2995	0	0	0	0	0.139565332	1	1	1	1	0.711284404	0	0	0	0	0	1	1	1	1	1	0	0	0	0	0.050758225	0	0	0	0	0	0	0	0	0	0	0	0	0	0	1	1	1	1	0.457986726	1	1	1	1	1
2996	0	0	0	0.787751086	0	1	1	1	0.161396396	1	0	0	0	0.491273136	0	1	1	1	0.298444444	1	0	0	0	0	0.333319637	0	0	0	0	0	0	0	0	0	0	0	0	0	0	1	1	1	1	0.238976546	1	1	1	1	1
2997	0	0	0	0	0	1	1	1	1	1	0	0	0	0	0	1	1	1	1	1	0	0	0	0	0	0	0	0.626539201	0	0	0	0	0	0	0	0	0	0	0	1	1	1	1	1	1	1	0.3553	1	1
2998	0	0	0	4.57967958	0	1	1	1	0.0076	1	0	0	0	4.97895716	0	1	1	1	0.009565217	1	0	0	0	0	2.242175281	0	0	0	0	0	0	0	0	0	0	0	0	0	0	1	1	1	1	0.007375	1	1	1	1	1
2999	0	0	0	0	0	1	1	1	1	1	0	0	0	0	0	1	1	1	1	1	0	0	0	0	0	0	0	0	0	0	0	0	0	0	0	0	0.365647277	0	0	1	1	1	1	1	1	1	1	1	1
3001	0	0	0	0	0	1	1	1	1	1	0	0	0	0	0	1	1	1	1	1	0	0	0	0	0	0	1.09541733	0	0	0	0	0	0	0	0	0	0	0	0	1	1	1	1	1	1	2.627727273	1	1	1
3002	0	0	0	0	0	1	1	1	1	1	0	0	0	0	0.112924714	1	1	1	1	0.981527273	0	0	0	0	0	0	0	0	0	0	0	0	0	0	0.369679792	0	0	0	0	1	1	1	1	1	1	1	1	1	1
3003	0	0	0	0	0	1	1	1	1	1	0	0	0	0	0	1	1	1	1	1	0	0	0	0	0	0	0.367563994	0	0	0	0	0	0	0	0	0	0	0	0	1	1	1	1	1	1	1.877079646	1	1	1
3015	0	0	0	0	0	1	1	1	1	1	0	0	0	0	0	1	1	1	1	1	0	0	0	0	0	0	0	0	0	0	0	0	1.098524086	0	0	0	0	0	0	1	1	1	1	1	1	1	1	1	1
3020	0	0	0	0	0	1	1	1	1	1	0	0	0	0	0	1	1	1	1	1	0	0	0	0	0	0	0	0	0	0	0	0	0.605338654	0	0	0	0	0	0	1	1	1	1	1	1	1	1	1	1
3021	0	0	0	0	0.030743639	1	1	1	1	0.770918728	0	0	0	0	0.099843215	1	1	1	1	0.978501742	0	0	0	0	0	0	0	0	0	0	0	0	0.644062895	0	0	0	0	0	0	1	1	1	1	1	1	1	1	1	1
3026	0	0	0	1.871874137	0	1	1	1	0.057291667	1	0	0	0	3.410091269	0	1	1	1	0.022	1	0	0	0	0	2.472820459	0	0	0	0	0	0	0	0	0	0	0	0	0	0	1	1	1	1	0.006212121	1	1	1	1	1
3028	0	0	0	0	0	1	1	1	1	1	0	0	0	0.317168481	0	1	1	1	0.367270588	1	0	0	0	0	0.126528446	0	0	0	0	0	0	0	0	0	0	0	0	0	0	1	1	1	1	0.37645288	1	1	1	1	1
3029	0.076100464	0	0	0	0	1	1	1	1	1	0	0	0	0.214777816	0	1	1	1	0.431207627	1	0	0	0	0	0.480282836	0	0	0	0	0	0	0	0	0	0	0	0	0	0	1	1	1	1	0.161489362	1	1	1	1	1
3033	0	0	0	0	0	1	1	1	1	1	0	0	0	0	0	1	1	1	1	1	0	0	0	0.332402956	0	0	0	0	0	0	0	0	0	0	0	0	0	0	0	1	1	1	1.022440605	1	1	1	1	1	1
3035	0	0.10428115	0	0	0	1	0.010770328	1	1	1	0	0.38837065	0	0	0	1	0.007439545	1	1	1	0	0.304607022	0	0	0	0	0	0	0	0	0	0	0	0	0	0	0	0	0	1	0.000289256	1	1	1	1	1	1	1	1
3037	0	0	0	0	0.442999573	1	1	1	1	0.626576577	0	0	0	0	1.889807683	1	1	1	1	0.911333333	0	0	0	0	0	0	0	0.119943203	0	0	0	0	0	0	0	0	0	0	0	1	1	1	1	1	1	1	0.605406504	1	1
3050	0	0	0	0.550958499	0	1	1	1	0.213333333	1	0	0	0	1.119898288	0	1	1	1	0.164034335	1	0	0	0	0	3.036597575	0	0	0	0	0	0	0	0	0	0	0	0	0	0	1	1	1	1	0.002075472	1	1	1	1	1
3052	0	0	0	0	0	1	1	1	1	1	0	0	0	0	0	1	1	1	1	1	0	0	0	0	0	0.375674456	0	0	0	0	0	0	0	0	0	0	0	0	0	1	1	1	1	1	0.289043478	1	1	1	1
3053	0	0	0	4.988674046	0	1	1	1	0.008333333	1	0	0	0	6.645758009	0	1	1	1	0.006666667	1	0	0	0	0	5.219482845	0	0	0	0	0	0	0	0	0	0	0	0	0	0	1	1	1	1	0	1	1	1	1	1
3055	0	0	0	0	0.371669031	1	1	1	1	0.630153846	0	0	0	0	0	1	1	1	1	1	0	0	0	0	0	0	0	0	0	0	0	0	0	0	0.00803565	0	0	0	0	1	1	1	1	1	1	1	1	1	1
3061	0.24269364	0	0	0	0	1	1	1	1	1	0	0	0	0.35158864	0	1	1	1	0.350121655	1	0	0	0	0	0	0	0	0	0	0	0	0.139146878	0	0	0	0	0	0	0	1	1	1	1	1	1	1	1	1	1
3062	0	0.043237317	0	0	0	1	0.014293333	1	1	1	0	0	0	0	0	1	1	1	1	1	0	0	0	0	0	0	0	0	0	0	0	0.751114282	0	0	0	0	0	0	0	1	1	1	1	1	1	1	1	1	1
3064	0	0.075056433	0	0	0	1	0.012318244	1	1	1	0	0	0	0	0	1	1	1	1	1	0	0	0	0	0	0	0	0	0	0	0.098446861	0	0	0	0	0	0	0	0	1	1	1	1	1	1	1	1	1	1
3065	0	0	0	0	0	1	1	1	1	1	0	0	0	0	0	1	1	1	1	1	0	0	0	0	0	0	0	0	0	0	0	0	0.742650451	0	0	0	0	0	0	1	1	1	1	1	1	1	1	1	1
3066	0	0	0	0	0	1	1	1	1	1	0	0	0	0	0	1	1	1	1	1	0	0	0	0	0	0	0	0	0	0	0	0	0	0	0	0.019333381	0	0	0	1	1	1	1	1	1	1	1	1	1
3069	0	0	0	0	0	1	1	1	1	1	0	0	0	0	0	1	1	1	1	1	0	0	0	0	0	0	0	0	0.470606847	0	0	0	0	0	0	0	0	0	0	1	1	1	1	1	1	1	1	1	1
3071	0	0	0	0	0	1	1	1	1	1	0	0	0	0	0	1	1	1	1	1	0	0	0	0	0	0	0	0	0	0	0	0	0.636439134	0	0	0	0	0	0	1	1	1	1	1	1	1	1	1	1
3074	0	0	0	0	0	1	1	1	1	1	0	0	0	0	0	1	1	1	1	1	0	0	0	0	0	0	0	0	0	0	1.57320463	0	0	0	0	0	0	0	0	1	1	1	1	1	1	1	1	1	1
3075	0	0	0	2.004804612	0	1	1	1	0.051037037	1	0	0	0	1.857950381	0	1	1	1	0.095033113	1	0	0	0	0	0.498232279	0	0	0	0	0	0	0	0	0	0	0	0	0	0	1	1	1	1	0.155424658	1	1	1	1	1
3077	0	0	0	0	0	1	1	1	1	1	0	0	0	0	0	1	1	1	1	1	0	0	0	0	0	0	0	0	0.039453509	0	0	0	0	0	0	0	0	0	0	1	1	1	1	1	1	1	1	1.117671756	1
3081	0	0	0	0.949280843	0	1	1	1	0.136421569	1	0	0	0	2.211515357	0	1	1	1	0.072195122	1	0	0	0	0.091948744	0	0	0	0	0	0	0	0	0	0	0	0	0	0	0	1	1	1	1.104055249	1	1	1	1	1	1
3084	0	0	0	0	0	1	1	1	1	1	0	0	0	0	0	1	1	1	1	1	0	0	0.210377705	0	0	0	0	0	0	0	0	0	0	0	0	0	0	0	0	1	1	0.612903226	1	1	1	1	1	1	1
3087	0	0	0	0	0	1	1	1	1	1	0	0	0	0	0	1	1	1	1	1	0	0	0	0	0	0	0	0	0	0	0	0	0	1.108405914	0	0	0	0	0	1	1	1	1	1	1	1	1	1	1
3092	0	0	0	0	0.270693931	1	1	1	1	0.696339869	0	0	0	0	0.40585317	1	1	1	1	0.826233766	0	0	0	0	0	0	0	0	0	0	0.019875138	0	0	0	0	0	0	0	0	1	1	1	1	1	1	1	1	1	1
3093	0	0.006919096	0	0	0	1	0.017008872	1	1	1	0	0	0	0.072310935	0	1	1	1	0.54168717	1	0	0	0	0	0	0	0	0	0	0	0.074822375	0	0	0	0	0	0	0	0	1	1	1	1	1	1	1	1	1	1
3094	0	0	0	0	0	1	1	1	1	1	0	0	0	0.070488506	0	1	1	1	0.541273997	1	0	0	0	0	0	0.204082102	0	0	0	0	0	0	0	0	0	0	0	0	0	1	1	1	1	1	0.356885965	1	1	1	1
3096	0	0	0	0	0	1	1	1	1	1	0	0	0	0	0	1	1	1	1	1	0	0	0	0	0	0	0	0	0	0	0	0	0	0	0	0	0	0	0.084405286	1	1	1	1	1	1	1	1	1	1
3097	0	0.396286955	0	0	0	1	0.003731618	1	1	1	0	0	0	0	0	1	1	1	1	1	0	0.156880451	0	0	0	0	0	0	0	0	0	0	0	0	0	0	0	0	0	1	0.001111111	1	1	1	1	1	1	1	1
3098	0	0	0	0	0	1	1	1	1	1	0	0	0	0	0	1	1	1	1	1	0	0	0	0	0	0	0	0	0.076629322	0	0	0	0	0	0	0	0	0	0	1	1	1	1	1	1	1	1	1	1
3099	0	0	0	0	0	1	1	1	1	1	0	0	0	0	0	1	1	1	1	1	0	0	0	0	0	0	0	0.163554845	0	0	0	0	0	0	0	0	0	0	0	1	1	1	1	1	1	1	0.562041763	1	1
3110	0	0	0	0	0	1	1	1	1	1	0	0	0	0	0	1	1	1	1	1	0	0	0	0	0	0	0	0	0	2.261086907	0	0	0	0	0	0	0	0	0	1	1	1	1	1	1	1	1	1	0.012058824
3115	0	0	0	0	0	1	1	1	1	1	0	0	0	0	0	1	1	1	1	1	0	0	0	0	0	0	0	0	0	0	0	0	0	0	0.204662946	0	0	0	0	1	1	1	1	1	1	1	1	1	1
3122	0	0	0	0	0	1	1	1	1	1	0	0	0	0	0	1	1	1	1	1	0	0	0	0	0	0	0	0	0	0	0	0	0	0	0.520767003	0	0	0	0	1	1	1	1	1	1	1	1	1	1
3131	0	0.226359865	0	0	0	1	0.006867089	1	1	1	0	0	0	0.006897419	0	1	1	1	0.596295133	1	0	0.267942084	0	0	0	0	0	0	0	0	0	0	0	0	0	0	0	0	0	1	0.000394477	1	1	1	1	1	1	1	1
3134	0	0	0	0	0	1	1	1	1	1	0	0	0	0	0	1	1	1	1	1	0	0	0	0	0	0	0.494383669	0	0	0	0	0	0	0	0	0	0	0	0	1	1	1	1	1	1	1.869220779	1	1	1
3135	0	0	0	0	0	1	1	1	1	1	0	0	0	0	0	1	1	1	1	1	0	0	0	0	0	0	0.375292598	0	0	0	0	0	0	0	0	0	0	0	0	1	1	1	1	1	1	1.883272727	1	1	1
3140	0	0	0	0	0	1	1	1	1	1	0	0	0	0	0	1	1	1	1	1	0	0	0	0	0	0	0	0	0	0	0	0	0.325062875	0	0	0	0	0	0	1	1	1	1	1	1	1	1	1	1
3141	0	0	0	0	0	1	1	1	1	1	0	0	0	0	0	1	1	1	1	1	0	0	0	0	0	0	0	0.051758665	0	0	0	0	0	0	0	0	0	0	0	1	1	1	1	1	1	1	0.660272873	1	1
3142	0	0	0	0	0.344914473	1	1	1	1	0.645220588	0	0	0	0	0.364166574	1	1	1	1	0.825647059	0	0	0	0	0	0.339794661	0	0	0	0	0	0	0	0	0	0	0	0	0	1	1	1	1	1	0.302348485	1	1	1	1
3145	0	0	0	0.811155506	0	1	1	1	0.157077626	1	0	0	0	1.065625654	0	1	1	1	0.171916667	1	0	0	0	0	1.158299077	0	0	0	0	0	0	0	0	0	0	0	0	0	0	1	1	1	1	0.037586207	1	1	1	1	1
3146	0	0	0	0	0	1	1	1	1	1	0	0	0	0	0	1	1	1	1	1	0	0	0	0	0	0	0	0	0	0	0	0	0.597489995	0	0	0	0	0	0	1	1	1	1	1	1	1	1	1	1
3148	0	0	0	0	0	1	1	1	1	1	0	0	0	0	0	1	1	1	1	1	0	0	0	0	0	0	0	0	0	0	0	0	1.641816406	0	0	0	0	0	0	1	1	1	1	1	1	1	1	1	1
3149	0	0	0	0	0	1	1	1	1	1	0	0	0	0	0	1	1	1	1	1	0	0	0	0	0	0	0	0	0	0	2.272540222	0	0	0	0	0	0	0	0	1	1	1	1	1	1	1	1	1	1
3150	0	0	0	0	0	1	1	1	1	1	0	0	0	0	0	1	1	1	1	1	0	0	0	0	0	0	0	0	0	0	0	0	0	0	0.180606315	0	0	0	0	1	1	1	1	1	1	1	1	1	1
3151	0	0	0	0	0	1	1	1	1	1	0	0	0	0	0	1	1	1	1	1	0	0	0	0	0	0	0	0	0	0	0	0	0.82758257	0	0	0	0	0	0	1	1	1	1	1	1	1	1	1	1
3155	0	0	0	0.05562343	0	1	1	1	0.552896936	1	0	0	0	1.024513475	0	1	1	1	0.176064257	1	0	0	0	0	0.188162254	0	0	0	0	0	0	0	0	0	0	0	0	0	0	1	1	1	1	0.328307927	1	1	1	1	1
3156	0	0.213591282	0	0	0	1	0.007216981	1	1	1	0.69612702	0	0	0	0	0.316862745	1	1	1	1	0.790886842	0	0	0	0	0	0	0	0	0	0	0	0	0	0	0	0	0	0	0.244415584	1	1	1	1	1	1	1	1	1
3158	0	0	0	2.59556676	0	1	1	1	0.030927835	1	0	0	0	3.454950462	0	1	1	1	0.020882353	1	0	0	0	0	2.780940301	0	0	0	0	0	0	0	0	0	0	0	0	0	0	1	1	1	1	0.003666667	1	1	1	1	1
3159	0	0	0	0	0	1	1	1	1	1	0	0	0	0	0	1	1	1	1	1	0	0	0	0	0	0	0	0	0	0	0	0	0.261734884	0	0	0	0	0	0	1	1	1	1	1	1	1	1	1	1
3161	0	0	0	0	0	1	1	1	1	1	0	0	0	0	0	1	1	1	1	1	0	0	0	0	0.280439428	0	0	0	0	0	0	0	0	0	0	0	0	0	0	1	1	1	1	0.264971857	1	1	1	1	1
3162	0	0	0	0	0.558569572	1	1	1	1	0.598666667	0	0	0	0	0.109510572	1	1	1	1	0.974892857	0	0	0	0	0.028192338	0	0	0	0	0	0	0	0	0	0	0	0	0	0	1	1	1	1	0.477453416	1	1	1	1	1
3163	0	0	0	0	0	1	1	1	1	1	0	0	0	0	0	1	1	1	1	1	0	0	0	0	0	0	0	0	0	0	0	0	0	0	0	0.093651462	0	0	0	1	1	1	1	1	1	1	1	1	1
3172	0	0	0	0.059376177	0	1	1	1	0.549103641	1	0	0	0	0.552681282	0	1	1	1	0.279530792	1	0	0	0	0.20734186	0	0	0	0	0	0	0	0	0	0	0	0	0	0	0	1	1	1	1.08865625	1	1	1	1	1	1
3174	0	0	0.711525369	0	0	1	1	0.598358209	1	1	0	0	0.368813142	0	0	1	1	1.05390625	1	1	0	0	0	0	0	0	0	0	0	0	0	1.40169301	0	0	0	0	0	0	0	1	1	1	1	1	1	1	1	1	1
3176	0	0	0	0	0	1	1	1	1	1	0	0	0	0.672408564	0	1	1	1	0.24974026	1	0	0	0	0	0	0	0	0	0	0	0	0	0	0	0	0	0	0	0.136204655	1	1	1	1	1	1	1	1	1	1
3177	0	0	0	0	0	1	1	1	1	1	0	0	0	0	0	1	1	1	1	1	0	0	0	0	0	0	0	0	0	0	0	0	0	0	0	0	0	0	0.324060689	1	1	1	1	1	1	1	1	1	1
3178	0	0	0	0	0	1	1	1	1	1	0	0	0	0	0	1	1	1	1	1	0	0	0	0	0	0	0	0	0	0	0	0	0.345620644	0	0	0	0	0	0	1	1	1	1	1	1	1	1	1	1
3181	0	0	0	0	0	1	1	1	1	1	0	0	0	0	0	1	1	1	1	1	0	0	0	0	0	0	0	0	0	0	0	0	0	0	0.043004671	0	0	0	0	1	1	1	1	1	1	1	1	1	1
3182	0	0	0	0	0	1	1	1	1	1	0.059633311	0	0	0	0	0.641362007	1	1	1	1	0	0	0	0	0	0	0	0	0	0	0	0	0.337819043	0	0	0	0	0	0	1	1	1	1	1	1	1	1	1	1
3183	0	0	0	0	0	1	1	1	1	1	0	0	0	0	0	1	1	1	1	1	0	0	0	0	0	0	0	0	0	0	0	0	0.481329205	0	0	0	0	0	0	1	1	1	1	1	1	1	1	1	1
3184	0	0	0	0	0	1	1	1	1	1	0	0	0	0	0	1	1	1	1	1	0	0	0	0	0	0	0	0	0	0	0	0	0.806138371	0	0	0	0	0	0	1	1	1	1	1	1	1	1	1	1
3185	0	0	0	0	0	1	1	1	1	1	0	0	0	0.036155342	0	1	1	1	0.572682119	1	0	0	0	0	0	0	0	0	0	0	0	0	0.538612213	0	0	0	0	0	0	1	1	1	1	1	1	1	1	1	1
3189	0	0	0	0	0	1	1	1	1	1	0	0	0	0	0	1	1	1	1	1	0	0	0	0	0	0	0	0	0	0	0	0	0	0	0	0	0	0.026739598	0	1	1	1	1	1	1	1	1	1	1
3190	0	0	0	0	0	1	1	1	1	1	0	0	0	0	0	1	1	1	1	1	0	0	0	0	0	0	0	0	0	0	0	0	0.509042272	0	0	0	0	0	0	1	1	1	1	1	1	1	1	1	1
3192	0	0	0	0	0	1	1	1	1	1	0	0	0	0	0.065404757	1	1	1	1	1.006495177	0	0	0	0	0	0	0	0	0	0	0	0	0.257969735	0	0	0	0	0	0	1	1	1	1	1	1	1	1	1	1
3195	0	0	0	0	0	1	1	1	1	1	0	0	0	0	0	1	1	1	1	1	0	0	0	0	0	0	0	0	0	0	0	0.46125809	0	0	0	0	0	0	0	1	1	1	1	1	1	1	1	1	1
3201	0	0	0	0	0	1	1	1	1	1	0	0	0	0	0	1	1	1	1	1	0.407046757	0	0	0	0	0	0	0	0	0	0	0	0	0	0	0	0	0	0	0.5394	1	1	1	1	1	1	1	1	1
3208	0	3.126240778	0	0	0	1	0	1	1	1	0	3.197156858	0	0	0	1	0.000163934	1	1	1	0	2.694719739	0	0	0	0	0	0	0	0	0	0	0	0	0	0	0	0	0	1	0	1	1	1	1	1	1	1	1
3213	0	0	0.281744636	0	0	1	1	0.745661765	1	1	0	0	0.360728877	0	0	1	1	1.040227273	1	1	0	0	0.245281112	0	0	0	0	0	0	0	0	0	0	0	0	0	0	0	0	1	1	0.611165049	1	1	1	1	1	1	1
3248	0	0	0	0	0	1	1	1	1	1	0	0	0	0	0	1	1	1	1	1	0	0	0	0	0	0	0	0	0	0	0.761491906	0	0	0	0	0	0	0	0	1	1	1	1	1	1	1	1	1	1
3249	0	0	0	0.39941779	0	1	1	1	0.261241379	1	0	0	0	1.188160189	0	1	1	1	0.15529148	1	0	0	0	0	0.965358426	0	0	0	0	0	0	0	0	0	0	0	0	0	0	1	1	1	1	0.05317757	1	1	1	1	1
3257	0	0	0	0	0	1	1	1	1	1	0	0	0	0	0	1	1	1	1	1	0	0	0	0	0	0	0	0	0.242025202	0	0	0	0	0	0	0	0	0	0	1	1	1	1	1	1	1	1	1.026452145	1
3263	0	0	0	4.042983551	0	1	1	1	0.007619048	1	0	0	0	6.395509069	0	1	1	1	0.005	1	0	0	0	0	4.833202672	0	0	0	0	0	0	0	0	0	0	0	0	0	0	1	1	1	1	0.000588235	1	1	1	1	1
3268	0	0	0	0	0	1	1	1	1	1	0	0	0	0	0	1	1	1	1	1	0	0	0	0	0.511181804	0	0	0	0	0	0	0	0	0	0	0	0	0	0	1	1	1	1	0.151404494	1	1	1	1	1
3273	0	0	0	3.565590058	0	1	1	1	0.011964286	1	0	0	0	3.692246103	0	1	1	1	0.018305085	1	0	0	0	0	3.04309194	0	0	0	0	0	0	0	0	0	0	0	0	0	0	1	1	1	1	0.002115385	1	1	1	1	1
3275	0	0	0	0	0	1	1	1	1	1	0	0	0	0	0	1	1	1	1	1	0	0	0	0	0	0	0	0	0	0	0	0	0	0	0	0	0	0.032853453	0	1	1	1	1	1	1	1	1	1	1
3276	0	0	0	0	0	1	1	1	1	1	0	0	0	0	0	1	1	1	1	1	0	0	0	0	0	0.197361998	0	0	0	0	0	0	0	0	0	0	0	0	0	1	1	1	1	1	0.361709402	1	1	1	1
3280	0	0	0	0	0	1	1	1	1	1	0	0	0	0	0	1	1	1	1	1	0	0	0	0	0	0	0	0	0.288499568	0	0	0	0	0	0	0	0	0	0	1	1	1	1	1	1	1	1	1.043883495	1
3281	0	0	0	0	0	1	1	1	1	1	0	0	0	0	0	1	1	1	1	1	0	0	0	0	0	0	0	0	0	0	0	0	0	0	0	0.280458979	0	0	0	1	1	1	1	1	1	1	1	1	1
3283	0	0	0	0	0	1	1	1	1	1	1.034387951	0	0	0	0	0.2755	1	1	1	1	0	0	0	0	0	0	0	0	0	0	5.762181274	0	0	0	0	0	0	0	0	1	1	1	1	1	1	1	1	1	1
3290	0	0	0	0	0.038880351	1	1	1	1	0.764172662	0	0	0	0	0	1	1	1	1	1	0	0	0	0	0	0	0	0	0	0	0.877001223	0	0	0	0	0	0	0	0	1	1	1	1	1	1	1	1	1	1
3292	0	0	0	0	0	1	1	1	1	1	0	0	0	0	0	1	1	1	1	1	0	0	0	0	0	0	0	0	0	0	6.242822509	0	0	0	0	0	0	0	0	1	1	1	1	1	1	1	1	1	1
3293	0	0	0	0	0	1	1	1	1	1	0	0	0	0	0	1	1	1	1	1	0	0	0	0	0	0	0	0	0	0	0	0	0	0	0	0.832602212	0	0	0	1	1	1	1	1	1	1	1	1	1
3294	0	0	0	0	0	1	1	1	1	1	0	0	0	0	0	1	1	1	1	1	0	0	0	0	0	0	0	0	0	0	1.136823159	0	0	0	0	0	0	0	0	1	1	1	1	1	1	1	1	1	1
3295	0	0	0	0	0	1	1	1	1	1	0	0	0	0.350357064	0	1	1	1	0.350291262	1	0	0	0	0	0	0	0	0	0	0	0	0	0	0.487925251	0	0	0	0	0	1	1	1	1	1	1	1	1	1	1
3298	0	0	0	0	0	1	1	1	1	1	0	0	0	0	0	1	1	1	1	1	0	0	0	0	0	0	0	0	0	0	0	0	0	0	0	0.106210883	0	0	0	1	1	1	1	1	1	1	1	1	1
3300	0	0	0	0	0	1	1	1	1	1	0	0	0	0	0	1	1	1	1	1	0	0	0	0	0	0	0	0	0.493773132	0	0	0	0	0	0	0	0	0	0	1	1	1	1	1	1	1	1	0.95089404	1
3301	0	0	0	0	0	1	1	1	1	1	0	0	0	0	0	1	1	1	1	1	0	0	0	0	0	0	0	0	0	0	0.058392872	0	0	0	0	0	0	0	0	1	1	1	1	1	1	1	1	1	1
3312	0	0	0	0	0	1	1	1	1	1	0	0	0	0	0	1	1	1	1	1	0	0	0	0	0	0	0	0	0	0	0	0	0.036711543	0	0	0	0	0	0	1	1	1	1	1	1	1	1	1	1
3313	0	0	0	0	0	1	1	1	1	1	0	0	0	0	0	1	1	1	1	1	0.224036676	0	0	0	0	0	0	0	0	0	0	0	0	0	0	0	0	0	0	0.794347826	1	1	1	1	1	1	1	1	1
3316	0	0	0	0	0	1	1	1	1	1	0	0	0	0	0	1	1	1	1	1	0	0	0	0	0	0	0	0	0	0	0	0	0	0	0	0	0	0.258927981	0	1	1	1	1	1	1	1	1	1	1
3321	0	0	0	0	0	1	1	1	1	1	0	0	0	0	0	1	1	1	1	1	0	0	0	0	0	0	0	0	0	0	0.688630945	0	0	0	0	0	0	0	0	1	1	1	1	1	1	1	1	1	1
3337	0	0	0	0	0	1	1	1	1	1	0	0	0	0	0	1	1	1	1	1	0	0	0	0	0	0	0	0	0	0	0	0	0.26786795	0	0	0	0	0	0	1	1	1	1	1	1	1	1	1	1
3340	0	0.024373222	0	0	0	1	0.015667964	1	1	1	0	0	0	0	0	1	1	1	1	1	0	0	0	0	0	0	0	0.19455233	0	0	0	0	0	0	0	0	0	0	0	1	1	1	1	1	1	1	0.535882353	1	1
3356	0	1.099791076	0	0	0	1	0.000472973	1	1	1	0	1.629830514	0	0	0	1	0.000326531	1	1	1	0	0.578727439	0	0	0	0	0	0	0	0	0	0	0	0	0	0	0	0	0	1	3.06E-05	1	1	1	1	1	1	1	1
3357	0	0	0	0	0	1	1	1	1	1	0	0	0	0	0	1	1	1	1	1	0	0	0	0	0	0	0	0	0	0	0	0	0	0	0	0	0	0	0.91513965	1	1	1	1	1	1	1	1	1	1
3358	0	2.1322847	0	0	0	1	0	1	1	1	0	2.019410529	0	0	0	1	0.00021978	1	1	1	0	0	0	0	0	0	0	0	0	0	0	0	0	0	0	0	0	0	0.03497322	1	1	1	1	1	1	1	1	1	1
3362	0	0	0	0	0	1	1	1	1	1	0	0	0	0	0	1	1	1	1	1	0	0	0	0	0	0	0	0	0	0	0	0	0	0	0.157603915	0	0	0	0	1	1	1	1	1	1	1	1	1	1
3363	0	0	0	0	0	1	1	1	1	1	0	0	0	0	0	1	1	1	1	1	0	0	0	0	0	0	0	0	0	0	0	0	0	0.241261918	0	0	0	0	0	1	1	1	1	1	1	1	1	1	1
3371	0	0	0	0	0	1	1	1	1	1	0	0	0	0	0	1	1	1	1	1	0	0	0	0	0	0	0	0	0	0	0	0	0	0	0	0	0	0.388933652	0	1	1	1	1	1	1	1	1	1	1
3373	0	0	0	0.749958247	0	1	1	1	0.169380531	1	0	0	0	1.364854066	0	1	1	1	0.136482412	1	0	0	0	0	0.495176468	0	0	0	0	0	0	0	0	0	0	0	0	0	0	1	1	1	1	0.155257453	1	1	1	1	1
3375	0	0	0	0	0	1	1	1	1	1	0	0	0	0	0	1	1	1	1	1	0	0	0	0	0	0	0	0	0	4.422366761	0	0	0	0	0	0	0	0	0	1	1	1	1	1	1	1	1	1	4.00E-04
3376	0	0	0	0	0	1	1	1	1	1	0	0	0	0	0	1	1	1	1	1	0	0	0	0	0	0	0	0	0	0	0	0	0	0.0283883	0	0	0	0	0	1	1	1	1	1	1	1	1	1	1
3381	0	0	0	0	0	1	1	1	1	1	0	0	0	0	0	1	1	1	1	1	0	0	0	0	0	0	0	0	0	0	0	0	0	0	0	0	0	0	0.010210806	1	1	1	1	1	1	1	1	1	1
3382	0	0	0	0	0	1	1	1	1	1	0	0	0	0	0	1	1	1	1	1	0	0	0	0	0	0	0	0	0	0	0	0	0	0	0	0.049172391	0	0	0	1	1	1	1	1	1	1	1	1	1
3383	0	0	0	0	2.34126826	1	1	1	1	0.5825	0	0	0	0	2.644197304	1	1	1	1	0.952	0	0	0	0	0	0	0	0.492845413	0	0	0	0	0	0	0	0	0	0	0	1	1	1	1	1	1	1	0.404482759	1	1
3385	0	0	0	0	0	1	1	1	1	1	0	0	0	0	0	1	1	1	1	1	0	0	0	0	0	0	0.297214779	0	0	0	0	0	0	0	0	0	0	0	0	1	1	1	1	1	1	1.799590444	1	1	1
3386	0	0	0	0	0	1	1	1	1	1	0	0	0	0	0	1	1	1	1	1	0	0	0	0	0.022664721	0	0	0	0	0	0	0	0	0	0	0	0	0	0	1	1	1	1	0.482489796	1	1	1	1	1
3394	0	0	0	0	0	1	1	1	1	1	0	0	0	0	0	1	1	1	1	1	0	0	0	0	0	0	0	0	0	0	0	0	0	0	0.403719019	0	0	0	0	1	1	1	1	1	1	1	1	1	1
3398	0	0	0	0	0	1	1	1	1	1	0	0	0	0.687292826	0	1	1	1	0.243986928	1	0	0	0	0	0.021041361	0	0	0	0	0	0	0	0	0	0	0	0	0	0	1	1	1	1	0.48386802	1	1	1	1	1
3399	0	0	0	0	0	1	1	1	1	1	0	0	0	0	0	1	1	1	1	1	0	0	0	0	0	0	0	0	0	0	0	0	0	0.525177789	0	0	0	0	0	1	1	1	1	1	1	1	1	1	1
3400	0	0	0	0	0	1	1	1	1	1	0	0	0	0	0	1	1	1	1	1	0	0	0	0	0	0	0	0	0	0	0	0	0	1.977960973	0	0	0	0	0	1	1	1	1	1	1	1	1	1	1
3416	0	0	0	0	0	1	1	1	1	1	0	0	0	0	0	1	1	1	1	1	0	0	0	0	0	0	0	0	0	0	0	0	0	0	0	0.310904501	0	0	0	1	1	1	1	1	1	1	1	1	1
3417	0	0	0	0	0	1	1	1	1	1	0.027631924	0	0	0	0	0.664177632	1	1	1	1	0	0	0	0	0	0	0	0	0.720094282	0	0	0	0	0	0	0	0	0	0	1	1	1	1	1	1	1	1	1	1
3418	0	0	0	0	0	1	1	1	1	1	0	0	0	0	0	1	1	1	1	1	0	0	0	0	0	0	0	0	0	0	0	0	0.105444625	0	0	0	0	0	0	1	1	1	1	1	1	1	1	1	1
3421	0	0	0	0	0	1	1	1	1	1	0	0	0	0	0	1	1	1	1	1	0	0	0	0.23793941	0	0	0	0	0	0	0	0	0	0	0	0	0	0	0	1	1	1	1.059230769	1	1	1	1	1	1
3423	0	1.56126211	0	0	0	1	9.95E-05	1	1	1	0	2.076004065	0	0	0	1	0.00017341	1	1	1	0	1.007211924	0	0	0	0	0	0	0	0	0	0	0	0	0	0	0	0	0	1	0	1	1	1	1	1	1	1	1
3425	0	0	0	0	0	1	1	1	1	1	0	0	0	0	0	1	1	1	1	1	0	0	0	0	0	0	0	0	0	0	0	0	0	0.178233519	0	0	0	0	0	1	1	1	1	1	1	1	1	1	1
3426	0	0	0	0.838838102	0	1	1	1	0.152731481	1	0	0	0	1.672385959	0	1	1	1	0.111829268	1	0	0	0	0	0.249516167	0	0	0	0	0	0	0	0	0	0	0	0	0	0	1	1	1	1	0.288028419	1	1	1	1	1
3428	0	0	0	0	0	1	1	1	1	1	0	0	0	0	0	1	1	1	1	1	0	0	0	0	0	0	2.01E-05	0	0	0	0	0	0	0	0	0	0	0	0	1	1	1	1	1	1	1.491285231	1	1	1
3429	0	0	0	0	0.553934928	1	1	1	1	0.592717391	0	0	0	0	0	1	1	1	1	1	0	0	0	0	0	0	0	0	0	0	0	0	0.153884343	0	0	0	0	0	0	1	1	1	1	1	1	1	1	1	1
3454	0	0	0	0	0	1	1	1	1	1	0	0	0	0	0	1	1	1	1	1	0	0	0	0	0	0	0	0	0	0.025684075	0	0	0	0	0	0	0	0	0	1	1	1	1	1	1	1	1	1	1.115192308
3455	0	0	0	0	0	1	1	1	1	1	0	0	0	0	0	1	1	1	1	1	0	0	0	0	0	0	0	0	0	0	0	0	0.31595311	0	0	0	0	0	0	1	1	1	1	1	1	1	1	1	1
3458	0	0	0	0	0	1	1	1	1	1	0	0	0	0	0	1	1	1	1	1	0	0	0.050431796	0	0	0	0	0	0	0	0	0	0	0	0	0	0	0	0	1	1	0.613354037	1	1	1	1	1	1	1
3459	0	0	0	0	0.378251362	1	1	1	1	0.639761905	0	0	0	0	0.400783001	1	1	1	1	0.814873418	0	0	0	0	0	0	0	0	0	0	0.112734987	0	0	0	0	0	0	0	0	1	1	1	1	1	1	1	1	1	1
3476	0	0	0	0	0	1	1	1	1	1	0	0	0	0	0	1	1	1	1	1	0	0	0	0	0	0	0	0	0	0.079036031	0	0	0	0	0	0	0	0	0	1	1	1	1	1	1	1	1	1	1.03387931
3479	0	0	0	0	0	1	1	1	1	1	0	0	0	0	0	1	1	1	1	1	0	0	0	0	0	0	0	0	0	0	0	0	0	0	0	0	0	0.975637393	0	1	1	1	1	1	1	1	1	1	1
3480	0	0	0.004058268	0	0	1	1	0.988493724	1	1	0	0	0	0	0	1	1	1	1	1	0	0	0	0	0	0	0	0	1.675585682	0	0	0	0	0	0	0	0	0	0	1	1	1	1	1	1	1	1	0.477631579	1
3482	0	0	0	0	0	1	1	1	1	1	0	0	0	0	0	1	1	1	1	1	0	0	0	0	0	0	0	0	0.542456465	0	0	0	0	0	0	0	0	0	0	1	1	1	1	1	1	1	1	0.937857143	1
3484	0	0	0	0.366374995	0	1	1	1	0.277003367	1	0	0	0	0.922458792	0	1	1	1	0.197567568	1	0	0	0	0	0	0	0	0	0	0	2.023157746	0	0	0	0	0	0	0	0	1	1	1	1	1	1	1	1	1	1
3485	0	0	0	0	0	1	1	1	1	1	0	0	0	0	0	1	1	1	1	1	0	0	0	0	0	0	0	0	0.514480484	0	0	0	0	0	0	0	0	0	0	1	1	1	1	1	1	1	1	0.925	1
3486	0	0	0	0	0	1	1	1	1	1	0	0	0	0	0	1	1	1	1	1	0	0	0	0	0	0	0	0	0	0	1.061099482	0	0	0	0	0	0	0	0	1	1	1	1	1	1	1	1	1	1
3488	0	0	0	0	0	1	1	1	1	1	0	0	0	0	0	1	1	1	1	1	0	0	0	0	0	0	0	0	0	0	0	0	0	0	0	0	0	0.012698986	0	1	1	1	1	1	1	1	1	1	1
3489	0	0	0	0	0	1	1	1	1	1	0	0	0	0	0	1	1	1	1	1	0	0	0.035291394	0	0	0	0	0	0	0	0	0	0	0	0	0	0	0	0	1	1	0.618228571	1	1	1	1	1	1	1
3490	0	0	0	0	0	1	1	1	1	1	0	0	0	0	0	1	1	1	1	1	0	0	0	0	0	0	0	0	0	0	0	0	0	0.065825567	0	0	0	0	0	1	1	1	1	1	1	1	1	1	1
3491	0	0	0	0	0	1	1	1	1	1	0	0	0	0	0	1	1	1	1	1	0	0	0	0	0	0	0	0	0	0	0	0	0	0	0	0	0	0.388473669	0	1	1	1	1	1	1	1	1	1	1
3508	0	0	0	0	0	1	1	1	1	1	0	0	0	0	0	1	1	1	1	1	0	0	0	0	0	0	0	0	0	0	0	0	0	0.019705325	0	0	0	0	0	1	1	1	1	1	1	1	1	1	1
3543	0	0	0	0	0	1	1	1	1	1	0	0	0	0	0	1	1	1	1	1	0	0	0	0	0	0	0.282210895	0	0	0	0	0	0	0	0	0	0	0	0	1	1	1	1	1	1	1.791168831	1	1	1
3553	0	0	0	0	0.930721114	1	1	1	1	0.516111111	0	0	0	0	0.955002433	1	1	1	1	0.74125	0	0	0	0	0	0	0	1.232629891	0	0	0	0	0	0	0	0	0	0	0	1	1	1	1	1	1	1	0.324375	1	1
3554	0	0	0	0	0.578376044	1	1	1	1	0.580674157	0	0	0	0	0.398409302	1	1	1	1	0.8086875	0	0	0	0	0	0	0	0	0	0	1.065410059	0	0	0	0	0	0	0	0	1	1	1	1	1	1	1	1	1	1
3556	0	0	0	0	0	1	1	1	1	1	0	0	0	0	0	1	1	1	1	1	0	0	0	0	0	0	0	0	0	0	0.732931856	0	0	0	0	0	0	0	0	1	1	1	1	1	1	1	1	1	1
3557	0	0	0	0	0	1	1	1	1	1	0	0	0	0	0	1	1	1	1	1	0	0	0	0	0	0	0	0	0	0	0	0	0	0	1.32273781	0	0	0	0	1	1	1	1	1	1	1	1	1	1
3559	0	0	0	0	0	1	1	1	1	1	0	0	0	0	0	1	1	1	1	1	0	0	0	0.121680827	0	0	0	0	0	0	0	0	0	0	0	0	0	0	0	1	1	1	1.104004854	1	1	1	1	1	1
3560	0	0	0	0	0	1	1	1	1	1	0	0	0	0	0	1	1	1	1	1	0	0	0	0	0	0	0.453419949	0	0	0	0	0	0	0	0	0	0	0	0	1	1	1	1	1	1	1.872413793	1	1	1
3566	0	0	0	0	0.00890644	1	1	1	1	0.782733333	0	0	0	0	0	1	1	1	1	1	0	0	0	0	0	0	0	0	0	0	0	0	0	0	0.042933098	0	0	0	0	1	1	1	1	1	1	1	1	1	1
3568	0	0	0	0	0	1	1	1	1	1	0	0	0	0	0	1	1	1	1	1	0	0	0	0	0	0	0	0	0	0	0	0	0	0	0	0	0	0	0.345755346	1	1	1	1	1	1	1	1	1	1
3569	0	0	0	0	2.701126084	1	1	1	1	0.6775	0	0	0	0	3.009672833	1	1	1	1	0.883333333	0	0	0	0	0	0	0	1.3136288	0	0	0	0	0	0	0	0	0	0	0	1	1	1	1	1	1	1	0.424	1	1
3572	0	0	0	0	0.449907282	1	1	1	1	0.621545455	0	0	0	0	0	1	1	1	1	1	0	0	0	0	0	0	0	0	0	0	0	0	0	0	0	0	0	0.092390765	0	1	1	1	1	1	1	1	1	1	1
3574	0	0	0	0	0	1	1	1	1	1	0	0	0	0	0	1	1	1	1	1	0	0	0	0	0	0	0.223051638	0	0	0	0	0	0	0	0	0	0	0	0	1	1	1	1	1	1	1.687055838	1	1	1
3576	0	0	0	0	1.058971698	1	1	1	1	0.58325	0	0	0	0	0.313937309	1	1	1	1	0.829842105	0	0	0	0	0	0	0	0.544597997	0	0	0	0	0	0	0	0	0	0	0	1	1	1	1	1	1	1	0.381984127	1	1
3587	0	0	0	0	0	1	1	1	1	1	0	0	0	0	0	1	1	1	1	1	0	0	0	0	0	0	0.907509391	0	0	0	0	0	0	0	0	0	0	0	0	1	1	1	1	1	1	2.642857143	1	1	1
3588	0	0	0	0	0	1	1	1	1	1	0	0	0	0	0	1	1	1	1	1	0	0	0	0	0	0	0	0	0	0	0.206549051	0	0	0	0	0	0	0	0	1	1	1	1	1	1	1	1	1	1
3590	0	0	0	0	0	1	1	1	1	1	0	0	0	0	0	1	1	1	1	1	0	0	0	0	0	0	0	0	0	0	0	0	0	0.329464888	0	0	0	0	0	1	1	1	1	1	1	1	1	1	1
3592	0.082673974	0	0	0	0	1	1	1	1	1	0	0	0	0	0.810038361	1	1	1	1	0.762435897	0	0	0	0	0	0	0	0	0	0	0.215882754	0	0	0	0	0	0	0	0	1	1	1	1	1	1	1	1	1	1
3595	0	0	0	0	0	1	1	1	1	1	0	0	0	0	0	1	1	1	1	1	0	0	0	0	0	0	0	0	0	0	0	0	0	0	0	0	0	0.14907961	0	1	1	1	1	1	1	1	1	1	1
3597	0	0	0	0	0	1	1	1	1	1	0	0	0	0	0	1	1	1	1	1	0	0	0	0	0	0.064925719	0	0	0	0	0	0	0	0	0	0	0	0	0	1	1	1	1	1	0.428192488	1	1	1	1
3600	0	0	0	0	0	1	1	1	1	1	0	0	0	0	0	1	1	1	1	1	0	0	0	0	0	0	0.107622198	0	0	0	0	0	0	0	0	0	0	0	0	1	1	1	1	1	1	1.546840391	1	1	1
3601	0	0	0	0	0	1	1	1	1	1	0	0	0	0	0.110062907	1	1	1	1	0.976057348	0	0	0	0	0	0	0.068249018	0	0	0	0	0	0	0	0	0	0	0	0	1	1	1	1	1	1	1.526699858	1	1	1
3606	0	0	0	0	0	1	1	1	1	1	0	0	0	0	0	1	1	1	1	1	0	0	0	0	0	0.366399972	0	0	0	0	0	0	0	0	0	0	0	0	0	1	1	1	1	1	0.291833333	1	1	1	1
3607	0	0	0	0	0	1	1	1	1	1	0	0	0	0	0	1	1	1	1	1	0.909398199	0	0	0	0	0	0	0	0	0	0	0	0	0	0	0	0	0	0	0.218103448	1	1	1	1	1	1	1	1	1
3609	0	0	0	0	0	1	1	1	1	1	0	0	0	0	0	1	1	1	1	1	0	0	0	0	0	0	0	0	0	0	0	0	0.313807154	0	0	0	0	0	0	1	1	1	1	1	1	1	1	1	1
3611	0	0	0	0	0	1	1	1	1	1	0	0	0	0	0	1	1	1	1	1	0	0	0	0	0	0	0	0	0	0	0	0	0	0	0	0	0	0.024453003	0	1	1	1	1	1	1	1	1	1	1
3612	0	0	0	0	0	1	1	1	1	1	0	0	0	0	0	1	1	1	1	1	0	0	0	0	0	0	0	0	0	0	0	0	0	0	0	0.066366776	0	0	0	1	1	1	1	1	1	1	1	1	1
3614	0	0	0	0	0	1	1	1	1	1	0	0	0	0	0	1	1	1	1	1	0	0	0	0	0	0.056631062	0	0	0	0	0	0	0	0	0	0	0	0	0	1	1	1	1	1	0.436537585	1	1	1	1
3619	0	0	0	0	0	1	1	1	1	1	0	0	0	0	0	1	1	1	1	1	0	0	0	0	0	0	0	0	0	0	0	0	0.309478016	0	0	0	0	0	0	1	1	1	1	1	1	1	1	1	1
3620	0	0	0	0	0	1	1	1	1	1	0	0	0	0	0	1	1	1	1	1	0	0	0	0	0	0	0	0	0	0	1.001382183	0	0	0	0	0	0	0	0	1	1	1	1	1	1	1	1	1	1
3628	0	0	0	0	0	1	1	1	1	1	0	0	0	0	0	1	1	1	1	1	0	0	0	0	0	0	0	0	0	0	0	0	0	0	0	0.884203255	0	0	0	1	1	1	1	1	1	1	1	1	1
3631	0	0.371892522	0	0	0	1	0.004057451	1	1	1	0	0.078162552	0	0	0	1	0.024923858	1	1	1	0	0	0	0	0	0	0.078908092	0	0	0	0	0	0	0	0	0	0	0	0	1	1	1	1	1	1	1.527823529	1	1	1
3632	0	0	0	0	0	1	1	1	1	1	0	0	0	0	0	1	1	1	1	1	0	0	0	0	0	0	0	0	0.02935026	0	0	0	0	0	0	0	0	0	0	1	1	1	1	1	1	1	1	1.113933518	1
3636	0	0	0	0	0	1	1	1	1	1	0	0	0	0	0	1	1	1	1	1	0	0	0	0	0	0	0	0	0.068125482	0	0	0	0	0	0	0	0	0	0	1	1	1	1	1	1	1	1	1.120125261	1
3643	0	0	0	0	0	1	1	1	1	1	0	0	0	0	0	1	1	1	1	1	0	0	0	0	0	0	0	0	0	0	0.79679153	0	0	0	0	0	0	0	0	1	1	1	1	1	1	1	1	1	1
3646	0	0	0	0	0	1	1	1	1	1	0	0	0	0	0	1	1	1	1	1	0	0	0	0	0	0	0	0	0	0.1369142	0	0	0	0	0	0	0	0	0	1	1	1	1	1	1	1	1	1	0.993309091
3654	0	0	0	0	0	1	1	1	1	1	0	0	0	0	0	1	1	1	1	1	0	0	0	0	0	0.011228895	0	0	0	0	0	0	0	0	0	0	0	0	0	1	1	1	1	1	0.482423664	1	1	1	1
3655	0	0	0	0	0	1	1	1	1	1	0	0	0	0	0	1	1	1	1	1	0	0	0	0	0	0	0	0	0	0	0	0	0	0	0	0	0.066045117	0	0	1	1	1	1	1	1	1	1	1	1
3656	0	0	0	0	0	1	1	1	1	1	0	0	0	0	0.157770911	1	1	1	1	0.931732283	0	0	0	0	0	0	0	0	0	0.588196779	0	0	0	0	0	0	0	0	0	1	1	1	1	1	1	1	1	1	0.47127907
3660	0	0	0	0	0	1	1	1	1	1	0	0	0	0	0	1	1	1	1	1	0	0	0	0	0	0	0	0	0	0	0	0	0	0	0.122495875	0	0	0	0	1	1	1	1	1	1	1	1	1	1
3661	0	0	0	0	0	1	1	1	1	1	0	0	0	0	0	1	1	1	1	1	0	0	0	0	0	0	0.268183905	0	0	0	0	0	0	0	0	0	0	0	0	1	1	1	1	1	1	1.753525836	1	1	1
3662	0	0	0	0	0	1	1	1	1	1	0	0	0	0	0	1	1	1	1	1	0	0	0	0	0	0	0	0	0	0	0	0	0	0	0.033214444	0	0	0	0	1	1	1	1	1	1	1	1	1	1
3663	0	0	0	0	0	1	1	1	1	1	0	0	0	0	0	1	1	1	1	1	0	0	0.057005398	0	0	0	0	0	0	0	0	0	0	0	0	0	0	0	0	1	1	0.606709265	1	1	1	1	1	1	1
3670	0	0	0	0	0	1	1	1	1	1	0	0	0	0	0	1	1	1	1	1	0	0	0	0	0	0	0	0	0.445452794	0	0	0	0	0	0	0	0	0	0	1	1	1	1	1	1	1	1	0.964098837	1
3673	0	0	0	0	0.071954841	1	1	1	1	0.726844106	0	0	0	0	0	1	1	1	1	1	0	0	0	0	0	0	0	0	0	0	0	0	0	0	0	0	0.000816237	0	0	1	1	1	1	1	1	1	1	1	1
3674	0	0	0	0.57122963	0	1	1	1	0.207874016	1	0	0	0	0	0	1	1	1	1	1	0	0	0	0	0	0	0	0	0	0	0	0	0	0.026193581	0	0	0	0	0	1	1	1	1	1	1	1	1	1	1
3675	0	0	0	0	0.22179966	1	1	1	1	0.684719101	0	0	0	0	0.08258794	1	1	1	1	0.99090301	0	0	0	0	0	0.259552855	0	0	0	0	0	0	0	0	0	0	0	0	0	1	1	1	1	1	0.311494845	1	1	1	1
3676	0	0	0	0	0	1	1	1	1	1	0	0	0	0	0	1	1	1	1	1	0	0	0	0	0	0	0.24289765	0	0	0	0	0	0	0	0	0	0	0	0	1	1	1	1	1	1	1.689135135	1	1	1
3679	0	0	0	0	0	1	1	1	1	1	0	0	0	0	0	1	1	1	1	1	0	0	0	0	0	0	0	0	0	0	0	0	0	0	0	0	0	0.146142564	0	1	1	1	1	1	1	1	1	1	1
3680	0	0	0	0	0	1	1	1	1	1	0	0	0	0	0	1	1	1	1	1	0.424142897	0	0	0	0	0	0	0	0	0	0	0	0	0	0	0	0	0	0	0.52125	1	1	1	1	1	1	1	1	1
3682	0	0	0	0	0	1	1	1	1	1	0	0	0	0	0	1	1	1	1	1	0	0	0	0	0	0	0	0	0	0	0	0	0.179916658	0	0	0	0	0	0	1	1	1	1	1	1	1	1	1	1
3685	0	0	0	0	0	1	1	1	1	1	0	0	0	0	0	1	1	1	1	1	0	0	0	0	0	0	0	0	0	0	0	0	0	0	0	0	0	0.343738054	0	1	1	1	1	1	1	1	1	1	1
3687	0	0	0	0	0	1	1	1	1	1	0	0	0	0	0	1	1	1	1	1	0	0	0	0	0	0	2.764954984	0	0	0	0	0	0	0	0	0	0	0	0	1	1	1	1	1	1	0.785	1	1	1
3689	0	0	0	0	0	1	1	1	1	1	0	0	0	0	0	1	1	1	1	1	0	0	0	0	0	0	0	0	0	0	0	0	0.221510863	0	0	0	0	0	0	1	1	1	1	1	1	1	1	1	1
3690	0	0	0	0	0	1	1	1	1	1	0	0	0	0	0	1	1	1	1	1	0	0	0	0	0	0	0	0	0	0	0	0	0	0.13143452	0	0	0	0	0	1	1	1	1	1	1	1	1	1	1
3691	0	0	0	0	0	1	1	1	1	1	0	0	0	0	0	1	1	1	1	1	0	0	0	0	0	0	0	0	0	0	0.974723894	0	0	0	0	0	0	0	0	1	1	1	1	1	1	1	1	1	1
3692	0	0	0.00040856	0	0	1	1	0.984197531	1	1	0	0	0	0.051764571	0	1	1	1	0.561791809	1	0	0	0	0	0	0.188832079	0	0	0	0	0	0	0	0	0	0	0	0	0	1	1	1	1	1	0.365619835	1	1	1	1
3693	0	0	0	0	0	1	1	1	1	1	0	0	0	0	0	1	1	1	1	1	0	0	0	0	0	0	0	0	0	0	0.015611618	0	0	0	0	0	0	0	0	1	1	1	1	1	1	1	1	1	1
3694	0	0	0	0	0	1	1	1	1	1	0	0	0	0	0	1	1	1	1	1	0	0	0	0	0	0.096271963	0	0	0	0	0	0	0	0	0	0	0	0	0	1	1	1	1	1	0.406037736	1	1	1	1
3696	0	0.053286698	0	0	0	1	0.013605898	1	1	1	0	0.059134588	0	0	0	1	0.027266402	1	1	1	0	0	0	0	0	0	0	0	0	0	0	0	0	0	0	0	0	0	0.366331161	1	1	1	1	1	1	1	1	1	1
3697	0	0	0	4.345712666	0	1	1	1	0.0075	1	0	0	0	5.299148513	0	1	1	1	0.007142857	1	0	0	0	0	5.117422223	0	0	0	0	0	0	0	0	0	0	0	0	0	0	1	1	1	1	0	1	1	1	1	1
3698	0	0	0	5.775281374	0	1	1	1	0.01	1	0	0	0	6.506916011	0	1	1	1	0.006	1	0	0	0	0	4.098999753	0	0	0	0	0	0	0	0	0	0	0	0	0	0	1	1	1	1	0.000384615	1	1	1	1	1
3699	0	0	0	3.423338228	0	1	1	1	0.012833333	1	0	0	0	4.317295158	0	1	1	1	0.010227273	1	0	0	0	0	4.113629014	0	0	0	0	0	0	0	0	0	0	0	0	0	0	1	1	1	1	4.00E-04	1	1	1	1	1
3704	0	0	0	0	0	1	1	1	1	1	0	0	0	0	0	1	1	1	1	1	0	0	0	0	0	0	0	0	0	0	0	0	0.002012267	0	0	0	0	0	0	1	1	1	1	1	1	1	1	1	1
3705	0	0.885503731	0	0	0	1	0.000784884	1	1	1	0	0.071075935	0	0	0	1	0.025872856	1	1	1	0	0	0	0	0	0	0	0	0	0	0.240957927	0	0	0	0	0	0	0	0	1	1	1	1	1	1	1	1	1	1
3706	0	0	0	0	0	1	1	1	1	1	0	0.771112159	0	0	0	1	0.002289157	1	1	1	0	0.894499539	0	0	0	0	0	0	0	0	0	0	0	0	0	0	0	0	0	1	0	1	1	1	1	1	1	1	1
3707	0	0	0	0	0	1	1	1	1	1	0	0	0	0	0	1	1	1	1	1	0	0	0	0	0	0	0	0	0	0	0	0	1.479119997	0	0	0	0	0	0	1	1	1	1	1	1	1	1	1	1
3708	0	0	0	0	0	1	1	1	1	1	0	0	0	0	0	1	1	1	1	1	0	0	0	0	0	0	0	0	0	0	0	0	0	0.10269001	0	0	0	0	0	1	1	1	1	1	1	1	1	1	1
3709	0	0	0	0	0	1	1	1	1	1	0	0	0	0	0	1	1	1	1	1	0	0	0	0	0	0	0	0	0	0	0	0.13847513	0	0	0	0	0	0	0	1	1	1	1	1	1	1	1	1	1
3710	0	0	0	0	0	1	1	1	1	1	0	0	0	0	0	1	1	1	1	1	0	0	0	0	0	0.199747641	0	0	0	0	0	0	0	0	0	0	0	0	0	1	1	1	1	1	0.359827586	1	1	1	1
3712	0	0	0	0	0	1	1	1	1	1	0	0	0	0	0	1	1	1	1	1	0	0	0	0	0	0	0	0	0	0	0	0	0	0.357994201	0	0	0	0	0	1	1	1	1	1	1	1	1	1	1
3714	0	0	0	0	0	1	1	1	1	1	0	0	0	0	0	1	1	1	1	1	0	0	0	0	0	0	0	0	0.257383994	0	0	0	0	0	0	0	0	0	0	1	1	1	1	1	1	1	1	1.031373913	1
3716	0	0	0	0	0.076323385	1	1	1	1	0.7265	0	0	0	0	0	1	1	1	1	1	0	0	0	0	0	0	0.654268359	0	0	0	0	0	0	0	0	0	0	0	0	1	1	1	1	1	1	2.126744186	1	1	1
3717	0	0	0	0	0	1	1	1	1	1	0	0	0	0	0	1	1	1	1	1	0	0	0	0	0	0	0	0	0	0	0	0	0	0	0.139071197	0	0	0	0	1	1	1	1	1	1	1	1	1	1
3718	0	0	0	0	0	1	1	1	1	1	0	0	0	0	0	1	1	1	1	1	0	0	0	0	0	0	0	0	0	0	0	0.022839094	0	0	0	0	0	0	0	1	1	1	1	1	1	1	1	1	1
3720	0	0	0	0	0	1	1	1	1	1	0	0	0	0	0	1	1	1	1	1	0	0	0	0	0	0	0	0	0	0	0	0	0.436286302	0	0	0	0	0	0	1	1	1	1	1	1	1	1	1	1
3732	0	0	0	0	0.024783246	1	1	1	1	0.772465278	0	0	0	0	0	1	1	1	1	1	0	0	0	0	0	0	0	0	0	0	0.0021866	0	0	0	0	0	0	0	0	1	1	1	1	1	1	1	1	1	1
3735	0	0	0	0	0	1	1	1	1	1	0	0	0	0	0	1	1	1	1	1	0	0	0	0	0	0.11329691	0	0	0	0	0	0	0	0	0	0	0	0	0	1	1	1	1	1	0.39	1	1	1	1
3738	0	0	0	0	0	1	1	1	1	1	0	0	0	0	0	1	1	1	1	1	0.03441042	0	0	0	0	0	0	0	0	0	0	0	0	0	0	0	0	0	0	1.064761905	1	1	1	1	1	1	1	1	1
3750	0	0.200673844	0	0	0	1	0.007433904	1	1	1	0	0	0	0	0	1	1	1	1	1	0	0	0	0	0	0	0	0	0.385781273	0	0	0	0	0	0	0	0	0	0	1	1	1	1	1	1	1	1	1.016624041	1
3752	0	0	0	0	0	1	1	1	1	1	0	0	0	0	0	1	1	1	1	1	0	0	0	0	0	0	0	0	0	0	0	0	0	0	0	0	0	0	0.15308712	1	1	1	1	1	1	1	1	1	1
3757	0	0	0	0	0	1	1	1	1	1	0	0	0	0	0	1	1	1	1	1	0	0	0.19117124	0	0	0	0	0	0	0	0	0	0	0	0	0	0	0	0	1	1	0.599929078	1	1	1	1	1	1	1
3763	0	0	0	0	0	1	1	1	1	1	0	0.665741046	0	0	0	1	0.002945455	1	1	1	0	0	0	0	0	0	0	0	0	0.00288196	0	0	0	0	0	0	0	0	0	1	1	1	1	1	1	1	1	1	1.132560175
3764	0	0	0	0	0	1	1	1	1	1	0	0	0	0	0	1	1	1	1	1	0	0	0	0	0.400550846	0	0	0	0	0	0	0	0	0	0	0	0	0	0	1	1	1	1	0.204385542	1	1	1	1	1
3772	0	0	0.692199648	0	0	1	1	0.600434783	1	1	0	0	0.167720219	0	0	1	1	1.290795455	1	1	0	0	0	1.049989709	0	0	0	0	0	0	0	0	0	0	0	0	0	0	0	1	1	1	0.572672414	1	1	1	1	1	1
3773	0	0	0	0	0	1	1	1	1	1	0	0	0	0	0	1	1	1	1	1	0	0	0	0	0	0	0	0	0	0	0	0	0	0.76744812	0	0	0	0	0	1	1	1	1	1	1	1	1	1	1
3775	0	0.77145523	0	0	0	1	0.000997375	1	1	1	0	0.714404359	0	0	0	1	0.002543021	1	1	1	0	0.283015149	0	0	0	0	0	0	0	0	0	0	0	0	0	0	0	0	0	1	0.000357853	1	1	1	1	1	1	1	1
3778	0	0	0	0	0	1	1	1	1	1	0	0	0	0	0	1	1	1	1	1	0	0	0	0	0	0	0	0	0	0	0	0	0	0	0	0	0	1.360226521	0	1	1	1	1	1	1	1	1	1	1
3779	0	0	0	0	0	1	1	1	1	1	0	0	0	0	0	1	1	1	1	1	0	0	0	0	0	0	0	0	0	0	0	0	0	0	0	0	0	0.193619605	0	1	1	1	1	1	1	1	1	1	1
3781	0.461951589	0	0	0	0	1	1	1	1	1	1.428962617	0	0	0	0	0.227878788	1	1	1	1	0.141861244	0	0	0	0	0	0	0	0	0	0	0	0	0	0	0	0	0	0	0.929340278	1	1	1	1	1	1	1	1	1
3783	0	0	0	0	0	1	1	1	1	1	0	0	0	0	0	1	1	1	1	1	0	0	0	0	0	0	0	0	0	0	0	0	0	0	0	0	0.169186575	0	0	1	1	1	1	1	1	1	1	1	1
3785	0	0.730382537	0	0	0	1	0.001218274	1	1	1	0	1.877737054	0	0	0	1	0.000295567	1	1	1	0	1.812816221	0	0	0	0	0	0	0	0	0	0	0	0	0	0	0	0	0	1	0	1	1	1	1	1	1	1	1
3786	0	2.026307051	0	0	0	1	0	1	1	1	0	3.547377625	0	0	0	1	0	1	1	1	0	0	0.044712124	0	0	0	0	0	0	0	0	0	0	0	0	0	0	0	0	1	1	0.616566265	1	1	1	1	1	1	1
3787	0	0	0	0	0	1	1	1	1	1	0	1.116635394	0	0	0	1	0.000889488	1	1	1	0	0.067647194	0	0	0	0	0	0	0	0	0	0	0	0	0	0	0	0	0	1	0.002568149	1	1	1	1	1	1	1	1
3791	0	0	0	0	0.288400069	1	1	1	1	0.671059603	0	0	0	0	0	1	1	1	1	1	0	0	0	0	0	0	0	0	0	0	0.134474615	0	0	0	0	0	0	0	0	1	1	1	1	1	1	1	1	1	1
3792	0	0	0	0	0	1	1	1	1	1	0	0	0	0	0	1	1	1	1	1	0	0	0	0	0.461304053	0	0	0	0	0	0	0	0	0	0	0	0	0	0	1	1	1	1	0.168439898	1	1	1	1	1
3795	0	0	0	0.250368974	0	1	1	1	0.351365079	1	0	0	0	0.459962175	0	1	1	1	0.308494624	1	0	0	0	0.356824907	0	0	0	0	0	0	0	0	0	0	0	0	0	0	0	1	1	1	1.001917808	1	1	1	1	1	1
3797	0	3.593388553	0	0	0	1	0	1	1	1	0	2.642256005	0	0	0	1	9.17E-05	1	1	1	0	1.365196656	0	0	0	0	0	0	0	0	0	0	0	0	0	0	0	0	0	1	0	1	1	1	1	1	1	1	1
3798	0	4.163996265	0	0	0	1	0	1	1	1	0	4.635206859	0	0	0	1	0	1	1	1	0	0.054424334	0	0	0	0	0	0	0	0	0	0	0	0	0	0	0	0	0	1	0.003020979	1	1	1	1	1	1	1	1
3799	0	0	0	0	0	1	1	1	1	1	0	0	0	0	0	1	1	1	1	1	0	0	0	0	0	0	0	0	0	0	0	0	0	0	0	0	0	0.161661657	0	1	1	1	1	1	1	1	1	1	1
3801	0	0	0.03178796	0	0	1	1	0.943377193	1	1	0	0	0	1.029081616	0	1	1	1	0.17611336	1	0	0	0	0	0	0	0	0	0	0	0	0	0	0.461582919	0	0	0	0	0	1	1	1	1	1	1	1	1	1	1
3815	0	0	0	0	0	1	1	1	1	1	0	0	0	0	0	1	1	1	1	1	0	0	0	0	0	0	0	0	0	0	0	0	0	0.862376118	0	0	0	0	0	1	1	1	1	1	1	1	1	1	1
3817	0	0	0	0	0	1	1	1	1	1	0	0	0	0	0	1	1	1	1	1	0	0	0	0	0	0	0	0	6.173835674	0	0	0	0	0	0	0	0	0	0	1	1	1	1	1	1	1	1	0.013333333	1
3818	0	0	0	3.691488117	0	1	1	1	0.011153846	1	0	0	0	3.00620742	0	1	1	1	0.0325	1	0	0	0	0	1.227597685	0	0	0	0	0	0	0	0	0	0	0	0	0	0	1	1	1	1	0.033818182	1	1	1	1	1
3820	0	0	0	0	0	1	1	1	1	1	0	0	0	0	0	1	1	1	1	1	0	0	0	0	0	0	1.578343338	0	0	0	0	0	0	0	0	0	0	0	0	1	1	1	1	1	1	1.916363636	1	1	1
3821	0	0	0	0	0	1	1	1	1	1	0	0	0	0	0	1	1	1	1	1	0	0	0	0	0	0	0.349137567	0	0	0	0	0	0	0	0	0	0	0	0	1	1	1	1	1	1	1.862738589	1	1	1
3827	0	0	0	0.844402754	0	1	1	1	0.151813953	1	0	0	0	0.417343252	0	1	1	1	0.322757732	1	0	0	0	0	0.579352365	0	0	0	0	0	0	0	0	0	0	0	0	0	0	1	1	1	1	0.130124224	1	1	1	1	1
3832	0	0	0	0	0	1	1	1	1	1	0	0	0	0	0	1	1	1	1	1	0	0	0	0	0	0	0	0	0	0	0	0	0	0	0.495828014	0	0	0	0	1	1	1	1	1	1	1	1	1	1
3835	0	0	0	0	0	1	1	1	1	1	0	0	0	0	0	1	1	1	1	1	0	0	0.110127422	0	0	0	0	0	0	0	0	0	0	0	0	0	0	0	0	1	1	0.607192982	1	1	1	1	1	1	1
3837	0	0	0	0	0	1	1	1	1	1	0	0	0	0	0	1	1	1	1	1	0	0	0	0	0	0	0	0	0	0	0	0	0.029837393	0	0	0	0	0	0	1	1	1	1	1	1	1	1	1	1
3839	0	0	0	0	0	1	1	1	1	1	0	0	0	0	0	1	1	1	1	1	0	0	0	0	0	0	0	0.210522053	0	0	0	0	0	0	0	0	0	0	0	1	1	1	1	1	1	1	0.520748663	1	1
3841	0	0	0	0	0	1	1	1	1	1	0	0	0	0	0	1	1	1	1	1	0	0	0	0	0	0	0	0	0	0	0	0	0	0	0	0.629589507	0	0	0	1	1	1	1	1	1	1	1	1	1
3842	0	0	0	0	0	1	1	1	1	1	0	0	0	0	0	1	1	1	1	1	0	0	0	0	0	0	0	0	0	0	0	0	0	0.052093025	0	0	0	0	0	1	1	1	1	1	1	1	1	1	1
3852	0	0	0	0	0	1	1	1	1	1	0	0	0	0	0	1	1	1	1	1	0	0	0	0	0	0	0	0	0	0	0	0	0	0	0.357966645	0	0	0	0	1	1	1	1	1	1	1	1	1	1
3854	0	0	0	0	0	1	1	1	1	1	0	0	0	0	0	1	1	1	1	1	0	0	0	0	0	0	0	0	0	0	0	0	0	0	1.537352607	0	0	0	0	1	1	1	1	1	1	1	1	1	1
3860	0	0	0	0	0	1	1	1	1	1	0	0	0	0	0	1	1	1	1	1	0	0	0	0	0	0	0	0	0	0	0	0	0	0	3.284828486	0	0	0	0	1	1	1	1	1	1	1	1	1	1
3872	0	0	0	0	0	1	1	1	1	1	0	0	0	0	0	1	1	1	1	1	0	0	0	0	0	0.174615827	0	0	0	0	0	0	0	0	0	0	0	0	0	1	1	1	1	1	0.362661597	1	1	1	1
3875	0	0	0	0	0	1	1	1	1	1	0	0	0	0	0	1	1	1	1	1	0	0	0	0	0	0	0	0	0	0	1.161005249	0	0	0	0	0	0	0	0	1	1	1	1	1	1	1	1	1	1
3881	0	0	0	0	0	1	1	1	1	1	0	0	0	0	0	1	1	1	1	1	0	0	0	0	0	0	0	0	0	0	0	0.040812963	0	0	0	0	0	0	0	1	1	1	1	1	1	1	1	1	1
3882	0	0	0	0	0	1	1	1	1	1	0	0	0	0	0	1	1	1	1	1	0	0	0	0	0.10598658	0	0	0	0	0	0	0	0	0	0	0	0	0	0	1	1	1	1	0.401172762	1	1	1	1	1
3886	0	0	0	0	0	1	1	1	1	1	0	0	0	0	0	1	1	1	1	1	0	0	0	0	0	0	0	0	0	0	0	0	0	0	0	0	0	0	0.98470584	1	1	1	1	1	1	1	1	1	1
3891	0	0	0	0	0	1	1	1	1	1	0	0	0	0	0	1	1	1	1	1	0	0	0	0	0	0	0	0	0	0	0	0.19653156	0	0	0	0	0	0	0	1	1	1	1	1	1	1	1	1	1
3897	0	1.428673764	0	0	0	1	0.00021645	1	1	1	0	0.297731077	0	0	0	1	0.01012837	1	1	1	0	1.304846758	0	0	0	0	0	0	0	0	0	0	0	0	0	0	0	0	0	1	0	1	1	1	1	1	1	1	1
3899	0	0.271065181	0	0	0	1	0.005653595	1	1	1	0	0	0	0	0	1	1	1	1	1	0	0	0	0	0	0	0	0	0.063496573	0	0	0	0	0	0	0	0	0	0	1	1	1	1	1	1	1	1	1.118705036	1
3903	0	0	0	0	0	1	1	1	1	1	0	0	0	0	0	1	1	1	1	1	0	0	0	0	0	0	0	0	0	0	0	0	1.717039816	0	0	0	0	0	0	1	1	1	1	1	1	1	1	1	1
3904	0	0	0	0	0	1	1	1	1	1	0	0	0	0	0	1	1	1	1	1	0	0	0	0	0	0	0	0	0	0	0.137594023	0	0	0	0	0	0	0	0	1	1	1	1	1	1	1	1	1	1
3908	0	0	0	0	0	1	1	1	1	1	0	0	0	0	0	1	1	1	1	1	0	0	0	0	0	0	0	0.16268927	0	0	0	0	0	0	0	0	0	0	0	1	1	1	1	1	1	1	0.560552995	1	1
3909	0	0	0	0	0.339570855	1	1	1	1	0.648394161	0	0	0	0	0.261171831	1	1	1	1	0.860334928	0	0	0	0	0	0.538590841	0	0	0	0	0	0	0	0	0	0	0	0	0	1	1	1	1	1	0.233623188	1	1	1	1
3910	0	0	0	0	0	1	1	1	1	1	0	0	0	0	0	1	1	1	1	1	0	0	0	0	0	0	0	0.386943669	0	0	0	0	0	0	0	0	0	0	0	1	1	1	1	1	1	1	0.441756098	1	1
3911	0	0	0	0	0	1	1	1	1	1	0	0	0	0	0	1	1	1	1	1	0	0	0	0	0	0	0	0	0.136612883	0	0	0	0	0	0	0	0	0	0	1	1	1	1	1	1	1	1	1.0833875	1
3912	0	0	0	0	0.022265171	1	1	1	1	0.773827586	0	0	0	0	0.073240146	1	1	1	1	0.994885993	0	0	0	0	0	0	0	0	0	0	0	0	0	0	0	0	0	0.191922561	0	1	1	1	1	1	1	1	1	1	1
3915	0	0	0	0	0	1	1	1	1	1	0	0	0	0	0	1	1	1	1	1	0	0	0	0	0	0	0	0	0	0	0.685825441	0	0	0	0	0	0	0	0	1	1	1	1	1	1	1	1	1	1
3916	0	0	0	0	0	1	1	1	1	1	0	0	0	0	0	1	1	1	1	1	0	0	0	0	0	0	0	0	0	0	0.299724417	0	0	0	0	0	0	0	0	1	1	1	1	1	1	1	1	1	1
3918	0	0	0	0	0.200495875	1	1	1	1	0.69315508	0	0	0	0	0.060407956	1	1	1	1	1.003343849	0	0	0	0	0	1.643732049	0	0	0	0	0	0	0	0	0	0	0	0	0	1	1	1	1	1	0.06	1	1	1	1
3920	0	0	0	0	0	1	1	1	1	1	0	0	0	0	0	1	1	1	1	1	0	0	0	0	0	0	0	0	0.000449089	0	0	0	0	0	0	0	0	0	0	1	1	1	1	1	1	1	1	1	1
3927	0	0	0	0	0	1	1	1	1	1	0	0	0	0	0	1	1	1	1	1	0	0	0	0	0	0	0	0	0	0	0	0	0.179008004	0	0	0	0	0	0	1	1	1	1	1	1	1	1	1	1
3929	0	0	0	2.387772859	0	1	1	1	0.037383178	1	0	0	0	2.101579604	0	1	1	1	0.076666667	1	0	0	0	0	2.058251303	0	0	0	0	0	0	0	0	0	0	0	0	0	0	1	1	1	1	0.008863636	1	1	1	1	1
3930	0	0	0	0	0	1	1	1	1	1	0	0	0	0	0	1	1	1	1	1	0	0	0	0	0	0	0	0	0	0	0	0	0.988623575	0	0	0	0	0	0	1	1	1	1	1	1	1	1	1	1
3931	0	0	0	0	0	1	1	1	1	1	0	0	0	0	0	1	1	1	1	1	0	0	0	0	3.20036491	0	0	0	0	0	0	0	0	0	0	0	0	0	0	1	1	1	1	0.001632653	1	1	1	1	1
3934	0	0	0	0	0	1	1	1	1	1	0	0	0	0	0	1	1	1	1	1	0	0	0	0	0	0	0	0	0	0	0	0	0	0	0	0	0.754038176	0	0	1	1	1	1	1	1	1	1	1	1
3936	0	0	0	0	0	1	1	1	1	1	0	0	0	0	0	1	1	1	1	1	0	0	0	0	0	0	0	0	0	0	0	0	0	0	0.291157936	0	0	0	0	1	1	1	1	1	1	1	1	1	1
3937	0	0	0	0	0	1	1	1	1	1	0	0	0	0	0	1	1	1	1	1	0	0	0	0	0	0	0	0	0	0	0	0	0.8444731	0	0	0	0	0	0	1	1	1	1	1	1	1	1	1	1
3945	0	0	0	0	0	1	1	1	1	1	0	0	0	0	0	1	1	1	1	1	0	0	0	0.720178095	0	0	0	0	0	0	0	0	0	0	0	0	0	0	0	1	1	1	0.738851675	1	1	1	1	1	1
3948	0	0	0	0	0	1	1	1	1	1	0	0	0	0	0	1	1	1	1	1	0	0	0	0	0	0	0	0	0	0	0	0	0	0	0	3.650723704	0	0	0	1	1	1	1	1	1	1	1	1	1
3949	0.279721348	0	0	0	0	1	1	1	1	1	1.867621946	0	0	0	0	0.178235294	1	1	1	1	1.344676975	0	0	0	0	0	0	0	0	0	0	0	0	0	0	0	0	0	0	0.114516129	1	1	1	1	1	1	1	1	1
3959	0	0	0	0	0	1	1	1	1	1	0	0	0	0	0	1	1	1	1	1	0	0	0	0	0	0	0	0	0.216157574	0	0	0	0	0	0	0	0	0	0	1	1	1	1	1	1	1	1	1	1
3960	0	0	0	0	0	1	1	1	1	1	0	0	0	0	0	1	1	1	1	1	0	0	0	0	0	0	0	0	0	0.781882745	0	0	0	0	0	0	0	0	0	1	1	1	1	1	1	1	1	1	0.284788732
3964	0	0	0	0	0	1	1	1	1	1	0	0	0	0	0	1	1	1	1	1	0	0	0	0	0	0	0	0	0	0	0	0	0	0	0	0.127866977	0	0	0	1	1	1	1	1	1	1	1	1	1
3965	0	0	0	0	0	1	1	1	1	1	0	0	0	0	0	1	1	1	1	1	0	0	0	0	0	0	0.506468015	0	0	0	0	0	0	0	0	0	0	0	0	1	1	1	1	1	1	1.87777027	1	1	1
3976	0	0	0	0	0.230588178	1	1	1	1	0.687398844	0	0	0	0	1.462626446	1	1	1	1	0.909615385	0	0	0	0	0	0	0	1.731357634	0	0	0	0	0	0	0	0	0	0	0	1	1	1	1	1	1	1	0.28	1	1
3977	0	0	0	0	0.051927757	1	1	1	1	0.756802974	0	0	0	0	0	1	1	1	1	1	0	0	0	0	0	0	0	0	0	0	0.192054209	0	0	0	0	0	0	0	0	1	1	1	1	1	1	1	1	1	1
3982	0	0	0	0	0	1	1	1	1	1	0	0	0	0	0	1	1	1	1	1	0	0	0.269865882	0	0	0	0	0	0	0	0	0	0	0	0	0	0	0	0	1	1	0.620561798	1	1	1	1	1	1	1
3983	0	0	0	0	0	1	1	1	1	1	0	0	0	0	0	1	1	1	1	1	0	0	0	0	0	0	0	0	0	0	0	0	0	0.195300325	0	0	0	0	0	1	1	1	1	1	1	1	1	1	1
3984	0	0.778602808	0	0	0	1	0.001013333	1	1	1	0	0.315302689	0	0	0	1	0.009656992	1	1	1	0	0	0	0	0.052167478	0	0	0	0	0	0	0	0	0	0	0	0	0	0	1	1	1	1	0.45753059	1	1	1	1	1
3985	0	0	0	0	0	1	1	1	1	1	0	0	0	0	0	1	1	1	1	1	0	0	0	0	0	0	0	0	0	0	1.186597786	0	0	0	0	0	0	0	0	1	1	1	1	1	1	1	1	1	1
3988	0	0	0	0	0	1	1	1	1	1	0	0	0	0	0	1	1	1	1	1	0	0	0	0	0	0	1.660667605	0	0	0	0	0	0	0	0	0	0	0	0	1	1	1	1	1	1	1.807	1	1	1
3990	0	0	0	3.372313698	0	1	1	1	0.01442623	1	0	0	0	4.211661398	0	1	1	1	0.010888889	1	0	0	0	0	5.38411078	0	0	0	0	0	0	0	0	0	0	0	0	0	0	1	1	1	1	0	1	1	1	1	1
3991	0	0	0	0	0	1	1	1	1	1	0	0	0	0	0	1	1	1	1	1	0.385608538	0	0	0	0	0	0	0	0	0	0	0	0	0	0	0	0	0	0	0.572193548	1	1	1	1	1	1	1	1	1
3992	0	0	0	0.325696019	0	1	1	1	0.300198675	1	0.472212643	0	0	0	0	0.400757576	1	1	1	1	0.991180042	0	0	0	0	0	0	0	0	0	0	0	0	0	0	0	0	0	0	0.188148148	1	1	1	1	1	1	1	1	1
3995	0	0	0	0	0	1	1	1	1	1	0.951004836	0	0	0	0	0.28057971	1	1	1	1	0	0	0	0	0	0	0	0	0	0	0.594207589	0	0	0	0	0	0	0	0	1	1	1	1	1	1	1	1	1	1
3998	0	0	0	0	0	1	1	1	1	1	0	0	0	0	0	1	1	1	1	1	0	0	0	0	0	0	0	0.928070038	0	0	0	0	0	0	0	0	0	0	0	1	1	1	1	1	1	1	0.273333333	1	1
4001	0	0	0	0	0	1	1	1	1	1	0	0	0	0	0	1	1	1	1	1	0	0	0	0	0	0	0	0	0	0	0	0	1.195267987	0	0	0	0	0	0	1	1	1	1	1	1	1	1	1	1
4004	0	0	0	0	0	1	1	1	1	1	0	0	0	0	0	1	1	1	1	1	0	0	0	0	0	0	0	0	0	0	0	0.326029406	0	0	0	0	0	0	0	1	1	1	1	1	1	1	1	1	1
4005	0	0	0	0	0	1	1	1	1	1	0	0	0	0	0	1	1	1	1	1	0	0	0	0	0	0	0	0	0	0	0.421600754	0	0	0	0	0	0	0	0	1	1	1	1	1	1	1	1	1	1
4007	0	0	0	0	0	1	1	1	1	1	0	0.00897076	0	0	0	1	0.03505597	1	1	1	0	0	0	0	0	0	0	0.085247042	0	0	0	0	0	0	0	0	0	0	0	1	1	1	1	1	1	1	0.636025408	1	1
4008	0	0	0	0	0.261313013	1	1	1	1	0.690632911	0	0	0	0	0.379332973	1	1	1	1	0.802426036	0	0	0	0	0	0	0	0	0	0	0	0	0	0	0	0	0	0	0.333257978	1	1	1	1	1	1	1	1	1	1
4010	0	0	0	0	0	1	1	1	1	1	0	0	0	0	0	1	1	1	1	1	0	0	0.046224147	0	0	0	0	0	0	0	0	0	0	0	0	0	0	0	0	1	1	0.617804878	1	1	1	1	1	1	1
4012	0	0	0	0	0	1	1	1	1	1	0	0	0	0	0	1	1	1	1	1	0	0	0	0	0	0	0	0	0	0	1.516327226	0	0	0	0	0	0	0	0	1	1	1	1	1	1	1	1	1	1
4015	0	0	0	0	0.845434719	1	1	1	1	0.539322034	0	0	0	0	0.094989018	1	1	1	1	0.969931973	0	0	0	0	0	0	0	0.827875344	0	0	0	0	0	0	0	0	0	0	0	1	1	1	1	1	1	1	0.296229508	1	1
4016	0	0	0	0	0	1	1	1	1	1	0	0	0	0	0	1	1	1	1	1	0	0	0	0	0	0	0	0.257628991	0	0	0	0	0	0	0	0	0	0	0	1	1	1	1	1	1	1	0.496823899	1	1
4017	0	0	0	0	0	1	1	1	1	1	0	0	0	0	0	1	1	1	1	1	0	0	0	0	0	0	0	0.804399029	0	0	0	0	0	0	0	0	0	0	0	1	1	1	1	1	1	1	0.299538462	1	1
4023	0	0	0	0	0	1	1	1	1	1	0	0	0	0	0	1	1	1	1	1	0	0	0	0	0	0	0	0	0	0	0.554708714	0	0	0	0	0	0	0	0	1	1	1	1	1	1	1	1	1	1
4026	0	0	0	0	0	1	1	1	1	1	0	0	0	0	0	1	1	1	1	1	0	0	0	0	0	0	0	0	0	0	0	0	0	0	0	0	0	0.662143266	0	1	1	1	1	1	1	1	1	1	1
4033	0	0	0	0	0	1	1	1	1	1	0	0	0	0	0	1	1	1	1	1	0	0	0	0	0	0	0	0	0	0	0	0	0	0	1.513640846	0	0	0	0	1	1	1	1	1	1	1	1	1	1
4034	0	0	0	0	0	1	1	1	1	1	0	0	0	0	0	1	1	1	1	1	0	0	0	0	0	0	0	0	0	0	0	0	0.135994084	0	0	0	0	0	0	1	1	1	1	1	1	1	1	1	1
4035	0.030759876	0	0	0	0	1	1	1	1	1	0	0	0	0.118841814	0	1	1	1	0.507889734	1	0	0	0	0	0	0	0	0	0	0	0.170762532	0	0	0	0	0	0	0	0	1	1	1	1	1	1	1	1	1	1
4036	0	0	0.583987075	0	0	1	1	0.604096386	1	1	0	0	0.310426406	0	0	1	1	1.021324503	1	1	0	0	0	0.835896873	0	0	0	0	0	0	0	0	0	0	0	0	0	0	0	1	1	1	0.667588235	1	1	1	1	1	1
4037	0.00749205	0	0	0	0	1	1	1	1	1	0	0	0	0	0	1	1	1	1	1	0	0	0	0	0	0	0	0	0.253166509	0	0	0	0	0	0	0	0	0	0	1	1	1	1	1	1	1	1	1.030394511	1
4040	0	0	0.089441235	0	0	1	1	0.910102041	1	1	0	0	0	0.197479546	0	1	1	1	0.447002096	1	0	0	0	0	0	0	0	0	0	0	0	0	0	0	0	0	0	0	0.124819379	1	1	1	1	1	1	1	1	1	1
4041	0.041138624	0	0	0	0	1	1	1	1	1	0	0	0	0	0	1	1	1	1	1	0	0	0	0	0	0	0	0	0	0	0	0	0	0.089387916	0	0	0	0	0	1	1	1	1	1	1	1	1	1	1
4043	0	0	0	0	0	1	1	1	1	1	0	0	0	0	0	1	1	1	1	1	0	0	0	0	0	0	0	0	0	0	0.730456597	0	0	0	0	0	0	0	0	1	1	1	1	1	1	1	1	1	1
4045	0	1.334873529	0	0	0	1	0.000277778	1	1	1	0	0.707673719	0	0	0	1	0.00259962	1	1	1	0	0	0	0	0	0	0	0	0.244680614	0	0	0	0	0	0	0	0	0	0	1	1	1	1	1	1	1	1	1.026106489	1
4046	0	0	0	0	0	1	1	1	1	1	0.213766286	0	0	0	0	0.499295775	1	1	1	1	0	0	0	0	0	0	0.231329398	0	0	0	0	0	0	0	0	0	0	0	0	1	1	1	1	1	1	1.674496124	1	1	1
4047	0.126531618	0	0	0	0	1	1	1	1	1	0	0	0	0.002241109	0	1	1	1	0.604209703	1	0	0	0	0	0.093264048	0	0	0	0	0	0	0	0	0	0	0	0	0	0	1	1	1	1	0.414338235	1	1	1	1	1
4048	0	0	0	0	0.717991063	1	1	1	1	0.5328	0	0	0	0	0.803907141	1	1	1	1	0.760759494	0	0	0	0	0	0.911366797	0	0	0	0	0	0	0	0	0	0	0	0	0	1	1	1	1	1	0.159166667	1	1	1	1
4050	0	0	0	0	0	1	1	1	1	1	0	0	0	0	0	1	1	1	1	1	0	0	0	0	0	0	0	0	0	0	0	0	0.002182409	0	0	0	0	0	0	1	1	1	1	1	1	1	1	1	1
4051	0	0	0	1.559544172	0	1	1	1	0.07910828	1	0	0	0	3.720843036	0	1	1	1	0.017368421	1	0	0	0	0	0.804409135	0	0	0	0	0	0	0	0	0	0	0	0	0	0	1	1	1	1	0.075384615	1	1	1	1	1
4052	0	0	0	0	0	1	1	1	1	1	0	0	0	0	0	1	1	1	1	1	0	0	0	0	0	0	0	0	0	0	0.748989822	0	0	0	0	0	0	0	0	1	1	1	1	1	1	1	1	1	1
4053	0	0	0	0	0	1	1	1	1	1	0	0	0	0	0	1	1	1	1	1	0	0	0	0	0	0	0	0	0	0	0	0	0	0.132565652	0	0	0	0	0	1	1	1	1	1	1	1	1	1	1
4056	0	0	0	0	0	1	1	1	1	1	0	0	0	0	0	1	1	1	1	1	0	0	0	0	0	0	0	0	0	0	0	0	0	0.356778858	0	0	0	0	0	1	1	1	1	1	1	1	1	1	1
4057	0	0	0	0	0	1	1	1	1	1	0	0	0	0	0	1	1	1	1	1	0	0	0	0	0	0	0	0	0	0	0	0	0	0	0	0	1.039467816	0	0	1	1	1	1	1	1	1	1	1	1
4058	0.103328187	0	0	0	0	1	1	1	1	1	0	0	0	0	0	1	1	1	1	1	0	0	0	0	0	0	0.089140257	0	0	0	0	0	0	0	0	0	0	0	0	1	1	1	1	1	1	1.523373676	1	1	1
4059	0	0	0.096177783	0	0	1	1	0.915235602	1	1	0	0	0.333591382	0	0	1	1	1.049352518	1	1	0	0	0	0	0	0	0	0	0	0	0	0	0	0.446394402	0	0	0	0	0	1	1	1	1	1	1	1	1	1	1
4060	0	0	0	0	0.182334255	1	1	1	1	0.685226131	0	0	0	0	0	1	1	1	1	1	0	0	0	0	0	0	0	0	0	0	0	0	0	0	0	0	0	0.599974705	0	1	1	1	1	1	1	1	1	1	1
4064	0	0	0	0	0	1	1	1	1	1	0	0	0	0	0	1	1	1	1	1	0	0	0	0	0	0	0	0	0	0	0	0	0	0	1.217520763	0	0	0	0	1	1	1	1	1	1	1	1	1	1
4065	0	0	0	0	0	1	1	1	1	1	0	0	0	0	0	1	1	1	1	1	0	0	0	0	0	0	0	0	0	0	0	0	1.011448461	0	0	0	0	0	0	1	1	1	1	1	1	1	1	1	1
4067	0	0	0	0	0	1	1	1	1	1	0	0	0	0	0	1	1	1	1	1	0	0	0	0	0	0	0	0	0	0	0.430828668	0	0	0	0	0	0	0	0	1	1	1	1	1	1	1	1	1	1
4068	0	0	0	0	0	1	1	1	1	1	0	0	0	0	0	1	1	1	1	1	0	0	0	0	0	0	0	0	0	0	0	0	2.017469581	0	0	0	0	0	0	1	1	1	1	1	1	1	1	1	1
4069	0	0	0	0	0	1	1	1	1	1	0	0	0	0	0	1	1	1	1	1	0	0	0	0	0	0	0	0	0	0	0	0	0	0	0	0	2.128856634	0	0	1	1	1	1	1	1	1	1	1	1
4074	0	0	0	0	0	1	1	1	1	1	0	0	0	0	0	1	1	1	1	1	0	0	0	0	0	0	0.002467413	0	0	0	0	0	0	0	0	0	0	0	0	1	1	1	1	1	1	1	1	1	1
4076	0	0	0	0	0	1	1	1	1	1	0	0	0	0	0	1	1	1	1	1	0	0	0	0	0	0	0	0	0	0	0	0	0	0	0	0.137310349	0	0	0	1	1	1	1	1	1	1	1	1	1
4077	0	0	0	0	0	1	1	1	1	1	0	0	0	0	0	1	1	1	1	1	0	0	0	0	0	0	0	0	0	0	0	0	0	0	0	0.321962289	0	0	0	1	1	1	1	1	1	1	1	1	1
4084	0	0	0	0	0	1	1	1	1	1	0	0	0	0	0	1	1	1	1	1	0	0	0	0	0	0	0	0	0	0	0	0	0	0	0	0.13925495	0	0	0	1	1	1	1	1	1	1	1	1	1
4085	0	0	0	0	0	1	1	1	1	1	0	0	0	0	0	1	1	1	1	1	0	0	0	0	0	0	0	0	0	0	0	0	0.913020485	0	0	0	0	0	0	1	1	1	1	1	1	1	1	1	1
4087	0	0	0	0	0	1	1	1	1	1	0.001594199	0	0	0	0	0.671381381	1	1	1	1	0	0	0	0	0	0	0	0	0	0	0.083227793	0	0	0	0	0	0	0	0	1	1	1	1	1	1	1	1	1	1
4088	0	0	0	0	0	1	1	1	1	1	0	0	0	0	0	1	1	1	1	1	0	0	0	0	0	0	0	0.459332418	0	0	0	0	0	0	0	0	0	0	0	1	1	1	1	1	1	1	0.402771084	1	1
4089	0	0	0	0	0	1	1	1	1	1	0	0	0	0	0	1	1	1	1	1	0	0	0	0	0	0	0	0	0	0	0	0	0	0	0	0	0	0.029137861	0	1	1	1	1	1	1	1	1	1	1
4090	0	0	0	0	0	1	1	1	1	1	0	0	0	0	0	1	1	1	1	1	0	0	0	0	0	0	0	0	0	0	0	0	0	0	0	0	0.125409025	0	0	1	1	1	1	1	1	1	1	1	1
4091	0	0	0	0	0	1	1	1	1	1	0	0	0	0	0	1	1	1	1	1	0	0	0	0	0	0	0	0	0	0	0	0	0	0.028823284	0	0	0	0	0	1	1	1	1	1	1	1	1	1	1
4092	0.039887991	0	0	0	0	1	1	1	1	1	0	0	0	0	0	1	1	1	1	1	0	0	0	0	0	0	0	0	0	0	0.925961264	0	0	0	0	0	0	0	0	1	1	1	1	1	1	1	1	1	1
4097	0.039321071	0	0	0	0	1	1	1	1	1	0	0	0	0	0	1	1	1	1	1	0	0	0	0	0	0	0	0	0	0	0.238587212	0	0	0	0	0	0	0	0	1	1	1	1	1	1	1	1	1	1
4099	0	2.918374767	0	0	0	1	0	1	1	1	0	2.640646482	0	0	0	1	9.09E-05	1	1	1	0	0.652421924	0	0	0	0	0	0	0	0	0	0	0	0	0	0	0	0	0	1	3.39E-05	1	1	1	1	1	1	1	1
4118	0	0	0	0	0	1	1	1	1	1	0	0	0	0	0	1	1	1	1	1	0	0	0	0	0	0	0	0	0	0	0	0	0.411496243	0	0	0	0	0	0	1	1	1	1	1	1	1	1	1	1
4122	0	0.395044474	0	0	0	1	0.003761468	1	1	1	0	0.097381967	0	0	0	1	0.02298027	1	1	1	0	0	0	0	0	0	0.190632221	0	0	0	0	0	0	0	0	0	0	0	0	1	1	1	1	1	1	1.638482143	1	1	1
4124	0	0	0	0	0	1	1	1	1	1	0	0	0	0	0	1	1	1	1	1	0	0	0	0	0	0	0	0.146446978	0	0	0	0	0	0	0	0	0	0	0	1	1	1	1	1	1	1	0.587142857	1	1
4126	0	0	0	0	0	1	1	1	1	1	0	0	0	0	0	1	1	1	1	1	0	0	0	0	0	0	0	0	0	0	0	0	0	0.015499576	0	0	0	0	0	1	1	1	1	1	1	1	1	1	1
4128	0	0	0	0	0	1	1	1	1	1	0	0	0	0	0	1	1	1	1	1	0	0	0	0	0	0	0	0	0	0	0.812858996	0	0	0	0	0	0	0	0	1	1	1	1	1	1	1	1	1	1
4129	0	0	0	0	0	1	1	1	1	1	0	0	0	0	0	1	1	1	1	1	0	0	0	0.152027763	0	0	0	0	0	0	0	0	0	0	0	0	0	0	0	1	1	1	1.093218997	1	1	1	1	1	1
4130	0	1.784439014	0	0	0	1	0	1	1	1	0	2.548471368	0	0	0	1	8.40E-05	1	1	1	0	1.068041587	0	0	0	0	0	0	0	0	0	0	0	0	0	0	0	0	0	1	0	1	1	1	1	1	1	1	1
4131	0	2.582530277	0	0	0	1	0	1	1	1	0	2.892798945	0	0	0	1	0.000113636	1	1	1	0	1.74708052	0	0	0	0	0	0	0	0	0	0	0	0	0	0	0	0	0	1	0	1	1	1	1	1	1	1	1
4133	0	3.579691975	0	0	0	1	0	1	1	1	0	3.517096428	0	0	0	1	0	1	1	1	0	0.166398036	0	0	0	0	0	0	0	0	0	0	0	0	0	0	0	0	0	1	0.001015228	1	1	1	1	1	1	1	1
4134	0	0	0	0	0	1	1	1	1	1	0	0	0	0	0	1	1	1	1	1	0	0	0	0	0	0	0	0.554107178	0	0	0	0	0	0	0	0	0	0	0	1	1	1	1	1	1	1	0.377560976	1	1
4137	0	1.008179264	0	0	0	1	0.000509554	1	1	1	0	0	0	0	0	1	1	1	1	1	0	0.587122428	0	0	0	0	0	0	0	0	0	0	0	0	0	0	0	0	0	1	3.11E-05	1	1	1	1	1	1	1	1
4140	0	0	0	0	0	1	1	1	1	1	0	0	0	0	0	1	1	1	1	1	0	0	0	0	0	0	0	0	0	0	0	0	0	0.2037643	0	0	0	0	0	1	1	1	1	1	1	1	1	1	1
4145	0	0	0	0	0	1	1	1	1	1	0	0	0	0	0	1	1	1	1	1	0	0	0	0	0	0	0.393505997	0	0	0	0	0	0	0	0	0	0	0	0	1	1	1	1	1	1	1.883269231	1	1	1
4146	0	0	0	0	0	1	1	1	1	1	0	0	0	0	0	1	1	1	1	1	0	0	0	0	0	0	0	0	0	0	0	0	0	0	0	0	1.013209453	0	0	1	1	1	1	1	1	1	1	1	1
4147	0	0	0	0	0	1	1	1	1	1	0	0	0	0	0	1	1	1	1	1	0	0	0	0	0	0	0	0	0	0	0	0	0	0	0	0	0	0.393614385	0	1	1	1	1	1	1	1	1	1	1
4149	0	0	0	0	0	1	1	1	1	1	0	0	0	0	0	1	1	1	1	1	0	0	0	0	0	0	0	0	0	0	0	0	0.077356654	0	0	0	0	0	0	1	1	1	1	1	1	1	1	1	1
4151	0	0	0	0	0	1	1	1	1	1	0	0	0	0	0	1	1	1	1	1	0	0	0	0	0	0	0	0	0	0	0	0	0	0.556919535	0	0	0	0	0	1	1	1	1	1	1	1	1	1	1
4152	0	0	0	0	0	1	1	1	1	1	0	0	0	0	0	1	1	1	1	1	0	0	0	0	0	0	0	0	0	0	0	0	0.436081373	0	0	0	0	0	0	1	1	1	1	1	1	1	1	1	1
4153	0	0	0	4.069643178	0	1	1	1	0.00775	1	0	0	0	6.815125298	0	1	1	1	0.02	1	0	0	0	0	1.578278273	0	0	0	0	0	0	0	0	0	0	0	0	0	0	1	1	1	1	0.019112903	1	1	1	1	1
4154	0	0	0	0	0	1	1	1	1	1	0	0	0	0	0	1	1	1	1	1	0	0	0	0	0	0	0.216550441	0	0	0	0	0	0	0	0	0	0	0	0	1	1	1	1	1	1	1	1	1	1
4155	0	4.65564119	0	0	0	1	0	1	1	1	0	3.094132311	0	0	0	1	0.000147059	1	1	1	0	3.954169041	0	0	0	0	0	0	0	0	0	0	0	0	0	0	0	0	0	1	0	1	1	1	1	1	1	1	1
4163	0	0	0	0	0	1	1	1	1	1	0	0	0	0	0	1	1	1	1	1	0	0	0	0	0.259685511	0	0	0	0	0	0	0	0	0	0	0	0	0	0	1	1	1	1	0.281927273	1	1	1	1	1
4168	0	0	0	0	0	1	1	1	1	1	0	0	0	0	0	1	1	1	1	1	0.148411555	0	0	0	0	0	0	0	0	0	0	0	0	0	0	0	0	0	0	0.922740214	1	1	1	1	1	1	1	1	1
4170	0	0	0	0	0.20423321	1	1	1	1	0.692432432	0	0	0	0	0.252166195	1	1	1	1	0.865164319	0	0	0	0	0	0	0	0	0	0	0.217047719	0	0	0	0	0	0	0	0	1	1	1	1	1	1	1	1	1	1
4172	0	0	0	0	0	1	1	1	1	1	0	0	0	0	0	1	1	1	1	1	0	0	0	0	0	0	0	0	0	0	0	0	0.48921476	0	0	0	0	0	0	1	1	1	1	1	1	1	1	1	1
4174	0	0	0	0	0	1	1	1	1	1	0	0	0	0	0	1	1	1	1	1	0	0	0	0	0	0	0	0	0	0	0	0	0.605014426	0	0	0	0	0	0	1	1	1	1	1	1	1	1	1	1
4175	0	0	0	0	0	1	1	1	1	1	0	0	0	0	0	1	1	1	1	1	0	0	0	0	0	0	0	0	0	0	0	0	0.769232698	0	0	0	0	0	0	1	1	1	1	1	1	1	1	1	1
4176	0	0	0	0	0	1	1	1	1	1	0	0	0	0	0	1	1	1	1	1	0	0	0	0	0	0	0	0	0	0	0	0	1.775768344	0	0	0	0	0	0	1	1	1	1	1	1	1	1	1	1
4179	0	0	0	0	0	1	1	1	1	1	0	0	0	0	0	1	1	1	1	1	0	0	0	0	0	0	0	0	0	0	0.881308849	0	0	0	0	0	0	0	0	1	1	1	1	1	1	1	1	1	1
4185	0	0.105068394	0	0	0	1	0.010728571	1	1	1	0	0.393738913	0	0	0	1	0.007271429	1	1	1	0	0	0	0	0.350371287	0	0	0	0	0	0	0	0	0	0	0	0	0	0	1	1	1	1	0.230949227	1	1	1	1	1
4188	0	0	0	0	0	1	1	1	1	1	0	0	0	0	0	1	1	1	1	1	0	0	0	0	0	0	0	0.32285118	0	0	0	0	0	0	0	0	0	0	0	1	1	1	1	1	1	1	0.454980843	1	1
4189	0	0	0	0	0	1	1	1	1	1	0	0	0	0	0	1	1	1	1	1	0	0	0	0	0	0	0	0	0	0	1.093885502	0	0	0	0	0	0	0	0	1	1	1	1	1	1	1	1	1	1
4190	0	0	0	0	0	1	1	1	1	1	0	0	0	0	0	1	1	1	1	1	0	0.237415632	0	0	0	0	0	0	0	0	0	0	0	0	0	0	0	0	0	1	0.000515654	1	1	1	1	1	1	1	1
4192	0	0	0	0	0	1	1	1	1	1	0	0	0	0	0	1	1	1	1	1	0	0	0	0	0	0	0	0	0.412410213	0	0	0	0	0	0	0	0	0	0	1	1	1	1	1	1	1	1	0.993631436	1
4194	0	0	0	0	0	1	1	1	1	1	0	0	0	0	0	1	1	1	1	1	0	0	0	0	0	0	0	0	0	0	0	0	2.112277701	0	0	0	0	0	0	1	1	1	1	1	1	1	1	1	1
4197	0	0	0	0.032250417	0	1	1	1	0.581490515	1	0	0	0	0	0	1	1	1	1	1	0	0	0	0	0	0	0	0	0	0	0	0	0	0	0	0	0	0	0.797495736	1	1	1	1	1	1	1	1	1	1
4199	0	0	0	0	0	1	1	1	1	1	0	0	0	0	0	1	1	1	1	1	0.325116666	0	0	0	0	0	0	0	0	0	0	0	0	0	0	0	0	0	0	0.641657459	1	1	1	1	1	1	1	1	1
4200	0	0	0	0	0	1	1	1	1	1	0	0	0	0	0	1	1	1	1	1	0	0	0	0	0	0.017478458	0	0	0	0	0	0	0	0	0	0	0	0	0	1	1	1	1	1	0.480907298	1	1	1	1
4201	0	0	0	0	0	1	1	1	1	1	0	0	0	0	0	1	1	1	1	1	0	0	0	0	0	0	0	0	0	0	0	0	0	0	0	1.162158677	0	0	0	1	1	1	1	1	1	1	1	1	1
4204	0	0	0	0	0	1	1	1	1	1	0	0.235637696	0	0	0	1	0.01276775	1	1	1	0	0	0	0	0	0	0	0	0.221350327	0	0	0	0	0	0	0	0	0	0	1	1	1	1	1	1	1	1	1.043144654	1
4205	0	0	0	0	0	1	1	1	1	1	0	0	0	0	0	1	1	1	1	1	0	0	0	0	0	0	0	0	0	0	0	0	0	0	0	0	0	0.558876565	0	1	1	1	1	1	1	1	1	1	1
4207	0	0	0	0	0	1	1	1	1	1	0	0	0	0	0	1	1	1	1	1	0	0	0	0	0	0	0	0	0	0	0	0	0	0	0.566001238	0	0	0	0	1	1	1	1	1	1	1	1	1	1
4208	0	0	0	0	0	1	1	1	1	1	0	0	0	0	0	1	1	1	1	1	0	0	0	0	0	0	0	0	0	0	0	0	0	0	0.093946994	0	0	0	0	1	1	1	1	1	1	1	1	1	1
4209	0	0	0	0	0	1	1	1	1	1	0	0	0	0	0	1	1	1	1	1	0	0	0.096919564	0	0	0	0	0	0	0	0	0	0	0	0	0	0	0	0	1	1	0.597928287	1	1	1	1	1	1	1
4211	0	0	0	0	0	1	1	1	1	1	0	0	0	0	0	1	1	1	1	1	0	0	0	0	0	0	0	0	0	0	0	0	0	0	0	0	0	1.090138214	0	1	1	1	1	1	1	1	1	1	1
4212	0	0	0	0	0	1	1	1	1	1	0	0	0	0	0	1	1	1	1	1	0	0	0	0	0	0	0	0	0	0	0	0	0	0	0	0	0	0.621206779	0	1	1	1	1	1	1	1	1	1	1
4215	0	0	0	0	0	1	1	1	1	1	0	0	0	0	0	1	1	1	1	1	0	0	0	0	0	0	0	0	0	0	0.155215531	0	0	0	0	0	0	0	0	1	1	1	1	1	1	1	1	1	1
4216	0	0	0	0	0	1	1	1	1	1	0	0	0	0	0	1	1	1	1	1	0	0	0	0	0	0	0	0	0	0	0	0	0	0	0	0	0	0	0.283017638	1	1	1	1	1	1	1	1	1	1
4217	0.949289033	0	0	0	0	1	1	1	1	1	1.478009832	0	0	0	0	0.234482759	1	1	1	1	0.904949516	0	0	0	0	0	0	0	0	0	0	0	0	0	0	0	0	0	0	0.217118644	1	1	1	1	1	1	1	1	1
4218	0	0	0	0	0	1	1	1	1	1	0	0	0	0	0	1	1	1	1	1	0	0	0	0	0	0	0	0	0	0	0.218078703	0	0	0	0	0	0	0	0	1	1	1	1	1	1	1	1	1	1
4221	0	0	0	0	0	1	1	1	1	1	0	0	0	0	0	1	1	1	1	1	0	0	0	0	0	0	0	0	0	0	0	0	0.05218567	0	0	0	0	0	0	1	1	1	1	1	1	1	1	1	1
4222	0	0	0	0	0	1	1	1	1	1	0	0	0	0	0	1	1	1	1	1	0	0	0	0	0	0	0.476632649	0	0	0	0	0	0	0	0	0	0	0	0	1	1	1	1	1	1	1.88689441	1	1	1
4236	0	0	0	0	0	1	1	1	1	1	0	0	0	0	0	1	1	1	1	1	0	0	0	0	0	0	0	0	0	0	0	0	0	0.012970791	0	0	0	0	0	1	1	1	1	1	1	1	1	1	1
4237	0	0	0	0	0	1	1	1	1	1	0	0	0	0	0	1	1	1	1	1	0	0	0	0	0	0	0	0	0	0	0.871188621	0	0	0	0	0	0	0	0	1	1	1	1	1	1	1	1	1	1
4240	0	0	0	0	0	1	1	1	1	1	0	0	0	0	0	1	1	1	1	1	0	0	0	0	0	0	0	0	0	0	0	0	0	0	0	0	0	0.209185796	0	1	1	1	1	1	1	1	1	1	1
4242	0	0	0	0	0	1	1	1	1	1	0	0	0	0	0	1	1	1	1	1	0	0	0	0	0	0	0.048022005	0	0	0	0	0	0	0	0	0	0	0	0	1	1	1	1	1	1	1.508707124	1	1	1
4246	0	0	0	0	0	1	1	1	1	1	0	0	0	0	0	1	1	1	1	1	0	0	0	0	0	0	0	0	0	0	0	0	0	0	0	0	0	2.133317367	0	1	1	1	1	1	1	1	1	1	1
4250	0	0	0	0	0	1	1	1	1	1	0	0	0	0	0	1	1	1	1	1	0	0	0	0	0	0	0	0	0	0	0	0.901471681	0	0	0	0	0	0	0	1	1	1	1	1	1	1	1	1	1
4253	0	0	0	0	0	1	1	1	1	1	0	0	0	0.008209848	0	1	1	1	0.595748031	1	0	0	0	0	0	0	0	0	0.058981965	0	0	0	0	0	0	0	0	0	0	1	1	1	1	1	1	1	1	1.121280488	1
4254	0	0	0	0	1.031127103	1	1	1	1	0.575238095	0	0	0	0	1.081890514	1	1	1	1	0.656333333	0	0	0	0	0	0	0	0	0	0	0	0	0	0	0	0	0	0	0.248765938	1	1	1	1	1	1	1	1	1	1
4255	0	0	0	0.504060212	0	1	1	1	0.227698113	1	0	0	0	0.920405122	0	1	1	1	0.196666667	1	0	0	0	0	0.894818462	0	0	0	0	0	0	0	0	0	0	0	0	0	0	1	1	1	1	0.060956522	1	1	1	1	1
4256	0	0	0	0	0	1	1	1	1	1	0	0	0	0	0	1	1	1	1	1	0	0	0	0	0	0	0	0	0	0	0	0	0	0.09758418	0	0	0	0	0	1	1	1	1	1	1	1	1	1	1
4257	0	0	0	0.182503416	0	1	1	1	0.41291411	1	0	0	0	0.235169041	0	1	1	1	0.419934641	1	0.160719162	0	0	0	0	0	0	0	0	0	0	0	0	0	0	0	0	0	0	0.898125	1	1	1	1	1	1	1	1	1
4258	0	0	0	1.027883355	0	1	1	1	0.125808081	1	0	0	0	1.364586186	0	1	1	1	0.13595	1	0	0	0	0	0.54706909	0	0	0	0	0	0	0	0	0	0	0	0	0	0	1	1	1	1	0.141134328	1	1	1	1	1
4259	0	0	0	0	0	1	1	1	1	1	0	0	0	0	0	1	1	1	1	1	0	0	0	0.185074945	0	0	0	0	0	0	0	0	0	0	0	0	0	0	0	1	1	1	1.099631811	1	1	1	1	1	1
4281	0	0	0	0	0	1	1	1	1	1	0	0	0	0	0	1	1	1	1	1	0	0	0	0	0	0	0	0	0	0	0	0	0	0	0	0	0	0.065833079	0	1	1	1	1	1	1	1	1	1	1
4283	0	0	0	0	0	1	1	1	1	1	0	0	0	0	0	1	1	1	1	1	0	0	0	0	0	0	0.379473067	0	0	0	0	0	0	0	0	0	0	0	0	1	1	1	1	1	1	1.885023041	1	1	1
4286	0	0	0	0	0	1	1	1	1	1	0	0	0	0	0	1	1	1	1	1	0	0	0	0	0	0	0	0	0	0	0	0	0	0	0	0	0	0.482849414	0	1	1	1	1	1	1	1	1	1	1
4287	0	0	0	0	0	1	1	1	1	1	0	0	0	0	0	1	1	1	1	1	0	0	0	0	0	0	0	0	0	0	0	0	0	0	0	0	0	0	0.272387426	1	1	1	1	1	1	1	1	1	1
4288	0	0	0	0	0	1	1	1	1	1	0	0	0	0	0	1	1	1	1	1	0	0	0	0	0	0	0	0	0	0	0	0	0.698689001	0	0	0	0	0	0	1	1	1	1	1	1	1	1	1	1
4289	0	0	0	0	0	1	1	1	1	1	0	0	0	0	0	1	1	1	1	1	0	0	0	0	0	0	0	0	0.265902074	0	0	0	0	0	0	0	0	0	0	1	1	1	1	1	1	1	1	1.041225225	1
4291	0	0	0	0	0	1	1	1	1	1	0	0	0	0	0	1	1	1	1	1	0	0	0	0	0	0	0	0	0	0	0	0	0	0	0	2.85069728	0	0	0	1	1	1	1	1	1	1	1	1	1
4292	0	0	0	0	0	1	1	1	1	1	0	0	0	0	0	1	1	1	1	1	0	0	0	0	0	0	0	0	0	0	0	0	0	0	0	0.257438201	0	0	0	1	1	1	1	1	1	1	1	1	1
4294	0.005700273	0	0	0	0	1	1	1	1	1	0	0.474030257	0	0	0	1	0.005524691	1	1	1	0	0	0	0	0.078825279	0	0	0	0	0	0	0	0	0	0	0	0	0	0	1	1	1	1	0.428286052	1	1	1	1	1
4295	0	0	0	0	0	1	1	1	1	1	0	0	0	0	0	1	1	1	1	1	0	0	0	0	0.400563477	0	0	0	0	0	0	0	0	0	0	0	0	0	0	1	1	1	1	0.204879227	1	1	1	1	1
4297	0	0	0	0	0	1	1	1	1	1	0	0	0	0	0	1	1	1	1	1	0	0	0	0	0	0	0	0	0	0	0	0	0.139391524	0	0	0	0	0	0	1	1	1	1	1	1	1	1	1	1
4299	0	0	0	0	0	1	1	1	1	1	0	0	0	0	0	1	1	1	1	1	0	0	0	0	0	0	0	0	0	0	1.566463166	0	0	0	0	0	0	0	0	1	1	1	1	1	1	1	1	1	1
4300	0	0	0	0	0	1	1	1	1	1	0	0	0	0	0	1	1	1	1	1	0	0	0	0	0	0	0	0	0	0	0	0	0	0.154540441	0	0	0	0	0	1	1	1	1	1	1	1	1	1	1
4301	0	0	0	0	0	1	1	1	1	1	0	0	0.021429444	0	0	1	1	1.417301587	1	1	0	0	0.013332567	0	0	0	0	0	0	0	0	0	0	0	0	0	0	0	0	1	1	0.624130982	1	1	1	1	1	1	1
4302	0	0	0	0	0	1	1	1	1	1	0	0	0	0	0	1	1	1	1	1	0	0	0	0	0	0	0	0	0	0	0	0	0	0	0.094901197	0	0	0	0	1	1	1	1	1	1	1	1	1	1
4306	0	0	0	0	0	1	1	1	1	1	0	0	0	0	0	1	1	1	1	1	0	0	0	0	0	0	0	0	0	0	0	0	0	0	0	0	0	0.009736063	0	1	1	1	1	1	1	1	1	1	1
4308	0	0	0	0	0	1	1	1	1	1	0	0	0	0	0	1	1	1	1	1	0	0	0	0	0.000423084	0	0	0	0	0	0	0	0	0	0	0	0	0	0	1	1	1	1	0.504272031	1	1	1	1	1
4311	0	0	1.335728725	0	0	1	1	0.448	1	1	0	0	1.205763313	0	0	1	1	0.623921569	1	1	0	0	0	0.506944229	0	0	0	0	0	0	0	0	0	0	0	0	0	0	0	1	1	1	0.87754717	1	1	1	1	1	1
4313	0	0	0	0	0	1	1	1	1	1	0	0	0	0	0	1	1	1	1	1	0	0	0	0	0	0	0	0	0	0	0	0	0	0	0	0	0	0	1.202450778	1	1	1	1	1	1	1	1	1	1
4316	0	0	0	0	0	1	1	1	1	1	0	0	0	0	0	1	1	1	1	1	0	0	0	0	0	0	0	0	0	0.156547378	0	0	0	0	0	0	0	0	0	1	1	1	1	1	1	1	1	1	1.000040161
4318	0	0	0	0	0	1	1	1	1	1	0	0	0	0	0	1	1	1	1	1	0	0	0	0	0	0	0.682594636	0	0	0	0	0	0	0	0	0	0	0	0	1	1	1	1	1	1	2.204545455	1	1	1
4319	0	0	0	0	0	1	1	1	1	1	0	0	0	0	0	1	1	1	1	1	0	0	0	0	0	0	0	0	0	0	0	0	0	0	0	0	0	0	3.949407416	1	1	1	1	1	1	1	1	1	1
4320	0	0	0	0	0	1	1	1	1	1	0	0	0	0	0	1	1	1	1	1	0	0	0	0	0	0	0	0	0	0	2.358365229	0	0	0	0	0	0	0	0	1	1	1	1	1	1	1	1	1	1
4321	0	0	0	0	0	1	1	1	1	1	0	0	0	0	0	1	1	1	1	1	0	0	0	0	0	0	0	0	0	0	0	0	0	0	0.206063552	0	0	0	0	1	1	1	1	1	1	1	1	1	1
4322	0	0	0	0	0	1	1	1	1	1	0	0	0	0	0	1	1	1	1	1	0	0	0	0	0	0	0.339806829	0	0	0	0	0	0	0	0	0	0	0	0	1	1	1	1	1	1	1.826166008	1	1	1
4323	0	0	0	0	0	1	1	1	1	1	0	0	0	0	0	1	1	1	1	1	0	0	0	0	0	0	0	0	0	0	0	0	0	0	0	0	0	0	0.446043935	1	1	1	1	1	1	1	1	1	1
4324	0	0	0	0	0	1	1	1	1	1	0	0	0	0	0	1	1	1	1	1	0	0	0	0	0	0	0	0	0	0	0	0	0	0.37054407	0	0	0	0	0	1	1	1	1	1	1	1	1	1	1
4325	0	0.784622939	0	0	0	1	0.000943396	1	1	1	0	0.833535532	0	0	0	1	0.001851064	1	1	1	0	0	0.14016743	0	0	0	0	0	0	0	0	0	0	0	0	0	0	0	0	1	1	0.628043478	1	1	1	1	1	1	1
4327	0	0	0	0	0.336461829	1	1	1	1	0.649130435	0	0	0	0	1.13658285	1	1	1	1	0.702307692	0	0	0	0	0	0	0	0	0	0	0	0	0	0	0	0	0	0	0.725562221	1	1	1	1	1	1	1	1	1	1
4331	0	0	0	0	0	1	1	1	1	1	0	0	0	0	0	1	1	1	1	1	0	0	0	0	0	0.141634848	0	0	0	0	0	0	0	0	0	0	0	0	0	1	1	1	1	1	0.379375	1	1	1	1
4332	0	0	0	0	1.019658681	1	1	1	1	0.546666667	0	0	0	0	0.28212741	1	1	1	1	0.840147783	0	0	0	0	0	0	0.078849961	0	0	0	0	0	0	0	0	0	0	0	0	1	1	1	1	1	1	1.525859031	1	1	1
4335	0	0	0	0	0	1	1	1	1	1	0	0	0	0	0	1	1	1	1	1	0	0	0	0	0	0	0	0	0	0	0.012012359	0	0	0	0	0	0	0	0	1	1	1	1	1	1	1	1	1	1
4338	0	0	0	0	0	1	1	1	1	1	0	0	0	0	0	1	1	1	1	1	0	0	0	0.774695112	0	0	0	0	0	0	0	0	0	0	0	0	0	0	0	1	1	1	0.719945946	1	1	1	1	1	1
4343	0	0	0	0	0	1	1	1	1	1	0	0	0	0	0	1	1	1	1	1	0	0	0	0.453031874	0	0	0	0	0	0	0	0	0	0	0	0	0	0	0	1	1	1	0.942183908	1	1	1	1	1	1
4345	0	0	0	0	0	1	1	1	1	1	0	0	0	0	0	1	1	1	1	1	0	0	0	0	0	0	0	0	0	0	1.790930204	0	0	0	0	0	0	0	0	1	1	1	1	1	1	1	1	1	1
4353	0	0	0	0.709610978	0	1	1	1	0.175474138	1	0	0	0	0	0	1	1	1	1	1	0	0	0	0	0	0	0	0	0	0	0	0	0.128455467	0	0	0	0	0	0	1	1	1	1	1	1	1	1	1	1
4354	0	0	0	0	0	1	1	1	1	1	0	0	0	0	0	1	1	1	1	1	0	0	0	0	0	0	0	0	0	0	0	0	0.324827578	0	0	0	0	0	0	1	1	1	1	1	1	1	1	1	1
4355	0	0.014415768	0	0	0	1	0.016483376	1	1	1	0	0	0	0	0	1	1	1	1	1	0	0.164261764	0	0	0	0	0	0	0	0	0	0	0	0	0	0	0	0	0	1	0.001043771	1	1	1	1	1	1	1	1
4356	0	0	0	0	0	1	1	1	1	1	0	0	0	0	0	1	1	1	1	1	0	0	0	0.134767839	0	0	0	0	0	0	0	0	0	0	0	0	0	0	0	1	1	1	1.085975155	1	1	1	1	1	1
4358	0	0	0	0	0	1	1	1	1	1	0.541170772	0	0	0	0	0.373884298	1	1	1	1	0	0	0	0	0	0	0	0	0	0	0	0	0.287452881	0	0	0	0	0	0	1	1	1	1	1	1	1	1	1	1
4361	0	0	0	0	0	1	1	1	1	1	0	0	0	0	0	1	1	1	1	1	0	0	0	0	0	0	0	0	0	0	0	0	0	0	0	0	0	0	0.747586682	1	1	1	1	1	1	1	1	1	1
4436	0	0	0	0	0	1	1	1	1	1	0	0	0	0	0	1	1	1	1	1	0	0	0	0	0	0	0	0	0	0	0	0	0	0	0.118515279	0	0	0	0	1	1	1	1	1	1	1	1	1	1
4437	0	0	0	0	0	1	1	1	1	1	0	0	0.096873698	0	0	1	1	1.362281553	1	1	0	0	0	0	0	0	0	0	0	0	0	0	0	0	0.157937874	0	0	0	0	1	1	1	1	1	1	1	1	1	1
4438	0	0	0	0	0	1	1	1	1	1	0	0	0	0	0	1	1	1	1	1	0	0	0	0	0	0	0	0	0	0	0	0	0	0	0	0	0	0	0.271522556	1	1	1	1	1	1	1	1	1	1
4440	0	0	0	0	0	1	1	1	1	1	0.099606311	0	0	0	0	0.601356589	1	1	1	1	0	0	0	0	0	0	0	0	0	0	0	0.420466757	0	0	0	0	0	0	0	1	1	1	1	1	1	1	1	1	1
4477	0	0	0	0	0	1	1	1	1	1	0	0	0	0	0	1	1	1	1	1	0	0	0	0	0	0	0	0	0.926628489	0	0	0	0	0	0	0	0	0	0	1	1	1	1	1	1	1	1	0.808727273	1
4478	0	0	0	0	0.680646115	1	1	1	1	0.546282051	0	0	0	0	0.795492413	1	1	1	1	0.75308642	0	0	0	0	0	0.420555879	0	0	0	0	0	0	0	0	0	0	0	0	0	1	1	1	1	1	0.2724	1	1	1	1
4481	0	0	0	0	1.910398937	1	1	1	1	0.68	0	0	0	0	1.764958444	1	1	1	1	0.761904762	0	0	0.112387781	0	0	0	0	0	0	0	0	0	0	0	0	0	0	0	0	1	1	0.618552036	1	1	1	1	1	1	1
4488	0	0	0	0	0	1	1	1	1	1	0	0	0	0	0	1	1	1	1	1	0	0	0	0	0	0	0	0	0	0	1.163913391	0	0	0	0	0	0	0	0	1	1	1	1	1	1	1	1	1	1
4507	0	0	0	0	0	1	1	1	1	1	0	0	0	0	0	1	1	1	1	1	0	0	0	0	0	0	0	0	0	0	0	0	0	0	0	0	0	0	0.140165854	1	1	1	1	1	1	1	1	1	1
4515	0	0	0	0	0	1	1	1	1	1	0	0	0	0	0	1	1	1	1	1	0	0	0	0	0	0	0	0	0.351878545	0	0	0	0	0	0	0	0	0	0	1	1	1	1	1	1	1	1	1.015356322	1
4520	0	0	0	0	0	1	1	1	1	1	0	0	0	0	0	1	1	1	1	1	0	0	0	0	0	0	0	0	0	0	0	0	0	0	0.235108816	0	0	0	0	1	1	1	1	1	1	1	1	1	1
4522	0	0	0	0.7236524	0	1	1	1	0.173	1	0	0	0	0.519017329	0	1	1	1	0.288328612	1	0	0	0	0	0.348163195	0	0	0	0	0	0	0	0	0	0	0	0	0	0	1	1	1	1	0.231824176	1	1	1	1	1
4524	0	0	0	0	0	1	1	1	1	1	0	0	0	0	0	1	1	1	1	1	0	0	0	0	0	0	0	0	0	0	0	0.117232756	0	0	0	0	0	0	0	1	1	1	1	1	1	1	1	1	1
4528	0	0	0	0	0	1	1	1	1	1	0	0	0	0	0	1	1	1	1	1	0	0	0	0	0	0	0	0	0	0.542185143	0	0	0	0	0	0	0	0	0	1	1	1	1	1	1	1	1	1	0.548863636
4534	0	0	0	0	0	1	1	1	1	1	0	0	0	0	0	1	1	1	1	1	0	0	0	0	0	0	0	0	0	0	0.643376504	0	0	0	0	0	0	0	0	1	1	1	1	1	1	1	1	1	1
4547	0	0	0	2.319080404	0	1	1	1	0.039553571	1	0	0	0	2.495960255	0	1	1	1	0.053513514	1	0	0	0	0	1.403914534	0	0	0	0	0	0	0	0	0	0	0	0	0	0	1	1	1	1	0.024305556	1	1	1	1	1
4548	0	0	0.202674495	0	0	1	1	0.794591195	1	1	0	0	0.199802793	0	0	1	1	1.23577381	1	1	0	0	0	0	0	0	0	0	0	0	0	0	0	0.088120854	0	0	0	0	0	1	1	1	1	1	1	1	1	1	1
4580	0	0	0	0	0	1	1	1	1	1	0	0	0	0	0	1	1	1	1	1	0	0	0	0.038796977	0	0	0	0	0	0	0	0	0	0	0	0	0	0	0	1	1	1	1.128926174	1	1	1	1	1	1
4585	0	0	0	0	0	1	1	1	1	1	0	0	0	0	0	1	1	1	1	1	0	0	0	0	0	0	0	0	0	0	0	0	0	0	0	0	0.943100201	0	0	1	1	1	1	1	1	1	1	1	1
4591	0	0	0	0	0	1	1	1	1	1	0	0	0	0	0	1	1	1	1	1	0	0.188320388	0	0	0	0	0	0	0	0	0	0	0	0	0	0	0	0	0	1	0.000856643	1	1	1	1	1	1	1	1
4595	0	0	0	0	0	1	1	1	1	1	0	0	0	0	0	1	1	1	1	1	0	0	0	0	0	0	0	0	0	0	0	0	0.039915075	0	0	0	0	0	0	1	1	1	1	1	1	1	1	1	1
4597	0	0	0	0.036646234	0	1	1	1	0.575667575	1	0.03124975	0	0	0	0	0.6633	1	1	1	1	0.60287579	0	0	0	0	0	0	0	0	0	0	0	0	0	0	0	0	0	0	0.375454545	1	1	1	1	1	1	1	1	1
4598	0	0	0	0	0	1	1	1	1	1	0	0	0	0	0	1	1	1	1	1	0	0	0	0	0.048677612	0	0	0	0	0	0	0	0	0	0	0	0	0	0	1	1	1	1	0.457363239	1	1	1	1	1
4599	0	0	0	0	0	1	1	1	1	1	0	0	0	0	0	1	1	1	1	1	0	0	0	0	0	0	0	0	0	0	0	0	0	0	0.231850922	0	0	0	0	1	1	1	1	1	1	1	1	1	1
4600	0	0	0	0	0	1	1	1	1	1	0	0	0	0	0	1	1	1	1	1	0	0	0	0	0	0	0.259179853	0	0	0	0	0	0	0	0	0	0	0	0	1	1	1	1	1	1	1.721072464	1	1	1
4601	0	0	0	0	0	1	1	1	1	1	0	0.106897359	0	0	0	1	0.022111932	1	1	1	0	0	0	0	0	0	0	0	0	0	0	0	0	0.281130848	0	0	0	0	0	1	1	1	1	1	1	1	1	1	1
4602	0	0	0	0	0	1	1	1	1	1	0	0	0	0	0	1	1	1	1	1	0	0	0	0	0	0	0	0	0	0	0	0	2.021041111	0	0	0	0	0	0	1	1	1	1	1	1	1	1	1	1
4605	0	0	0	0	0	1	1	1	1	1	0	0	0	0	0	1	1	1	1	1	0	0	0	0	0	0	0	0	0	0	0	0	0	0	0.792059216	0	0	0	0	1	1	1	1	1	1	1	1	1	1
4607	0	0	0	0	0	1	1	1	1	1	0	0	0	0	0	1	1	1	1	1	0	0	0.949376505	0	0	0	0	0	0	0	0	0	0	0	0	0	0	0	0	1	1	0.278	1	1	1	1	1	1	1
4608	0	0	0	0	0	1	1	1	1	1	0	0	0	0	0	1	1	1	1	1	0	0	0	0	0	0	0	0	0	0	0	0	0	0	0	0	0	0	0.010523107	1	1	1	1	1	1	1	1	1	1
4609	0	0	0	0	0	1	1	1	1	1	0	0	0	0	0	1	1	1	1	1	0	0	0	0	0	0.168993478	0	0	0	0	0	0	0	0	0	0	0	0	0	1	1	1	1	1	0.37	1	1	1	1
4615	0	0	0	0	0	1	1	1	1	1	0	0	0	0	0	1	1	1	1	1	0	0	0	0	0	0	0	0	0	0	0	0	0.241630153	0	0	0	0	0	0	1	1	1	1	1	1	1	1	1	1
4618	0	0	0	0	0	1	1	1	1	1	0	0	0	0	0	1	1	1	1	1	0	0	0	0	0	0	0	0	0	0	0	0	0	0	0	0	0	0	0.393339412	1	1	1	1	1	1	1	1	1	1
4626	0	0	0	0	0	1	1	1	1	1	0	0	0	0	0	1	1	1	1	1	0	0	0.13352515	0	0	0	0	0	0	0	0	0	0	0	0	0	0	0	0	1	1	0.6275	1	1	1	1	1	1	1
4629	0	0	0	0	0	1	1	1	1	1	0	0	0	0	0	1	1	1	1	1	0	0	0	0	0	0	0	0	0.092297531	0	0	0	0	0	0	0	0	0	0	1	1	1	1	1	1	1	1	1.126409966	1
4633	0	0	0	0	0	1	1	1	1	1	0	0	0	0	0	1	1	1	1	1	0	0	0	0	0	0	0	0	0	0	0	0	0	0.715036103	0	0	0	0	0	1	1	1	1	1	1	1	1	1	1
4635	0	0	0	0	0	1	1	1	1	1	0	0	0	0	0	1	1	1	1	1	0	0	0	0	0.137163307	0	0	0	0	0	0	0	0	0	0	0	0	0	0	1	1	1	1	0.372336957	1	1	1	1	1
4637	0	0	0	0	0	1	1	1	1	1	0	0	0	0	0	1	1	1	1	1	0	0	0	0	0	0.090445372	0	0	0	0	0	0	0	0	0	0	0	0	0	1	1	1	1	1	0.404545455	1	1	1	1
4638	0	0	0	0	0	1	1	1	1	1	0	0	0	0	0	1	1	1	1	1	0	0	0	0	0	0	0	0	0	0	0	0	0	0	0	0	0	0.294558804	0	1	1	1	1	1	1	1	1	1	1
4643	0	0	0	0	0	1	1	1	1	1	0	0	0	0	0	1	1	1	1	1	0	0	0	0	0	0	0	0	0.069879383	0	0	0	0	0	0	0	0	0	0	1	1	1	1	1	1	1	1	1.125738397	1
4647	0	0	0	0	0	1	1	1	1	1	0.939064333	0	0	0	0	0.27943662	1	1	1	1	0.721200895	0	0	0	0	0	0	0	0	0	0	0	0	0	0	0	0	0	0	0.284166667	1	1	1	1	1	1	1	1	1
4649	0	0	0	0	0	1	1	1	1	1	0	0	0	0	0	1	1	1	1	1	0	0	0	0	0	0	0	0	0	0	0	0	0	0	0	0.192400553	0	0	0	1	1	1	1	1	1	1	1	1	1
4650	0	0	0	0	0	1	1	1	1	1	0	0	0	0	0	1	1	1	1	1	0	0	0	0	0	0	0	0	0	0	0	0	0	0	0	0	0	0	0.1679679	1	1	1	1	1	1	1	1	1	1
4651	0	0	0	0	0.25328009	1	1	1	1	0.6975625	0	0	0	0	0	1	1	1	1	1	0	0	0	0	0	0.024849463	0	0	0	0	0	0	0	0	0	0	0	0	0	1	1	1	1	1	0.473069106	1	1	1	1
4653	0	0	0	0	0	1	1	1	1	1	0	0	0	0	0	1	1	1	1	1	0	0	0	0	0	0	0	0	0	0	0	0	0	0	0	0	0.98264279	0	0	1	1	1	1	1	1	1	1	1	1
4654	0	0	0	0	0	1	1	1	1	1	0	0	0	0	0	1	1	1	1	1	0	0	0	0	0	0	0	0	0	0	0	0	0	0	0	0	0	0	0.304244644	1	1	1	1	1	1	1	1	1	1
4659	0	0	0	0	0	1	1	1	1	1	0	0	0	0	0	1	1	1	1	1	0	0	0	0	0	0	0	0	0	0	0	0	0	0	0	0	0	1.357170799	0	1	1	1	1	1	1	1	1	1	1
4660	0	0	0	0	0	1	1	1	1	1	0	0	0	0	0	1	1	1	1	1	0	0	0	0	0	0	0	0	0	0	0	0	0	0	0	0	0	0.914977747	0	1	1	1	1	1	1	1	1	1	1
4664	0	0	0	0	0	1	1	1	1	1	0	0	0	0	0.087478451	1	1	1	1	0.982188552	0	0	0	0	0	0	0	0	0	0	0	0	0	0.133484407	0	0	0	0	0	1	1	1	1	1	1	1	1	1	1
4665	0	0	0	0	0	1	1	1	1	1	0	0	0	0	0	1	1	1	1	1	0	0	0	0	0	0	0	0	0	0	0.132066508	0	0	0	0	0	0	0	0	1	1	1	1	1	1	1	1	1	1
4666	0	0	0	0	0	1	1	1	1	1	0	0	0	0	0	1	1	1	1	1	0	0	0	0	0	0	0.1271412	0	0	0	0	0	0	0	0	0	0	0	0	1	1	1	1	1	1	1	1	1	1
4668	0	0	0	0	0	1	1	1	1	1	0	0	0	0	0	1	1	1	1	1	0	0	0	0	0	0	0	0	0	0	0.770082029	0	0	0	0	0	0	0	0	1	1	1	1	1	1	1	1	1	1
4669	0	0	0	0	0	1	1	1	1	1	0	0	0	0.485413952	0	1	1	1	0.30058011	1	0	0	0.009587461	0	0	0	0	0	0	0	0	0	0	0	0	0	0	0	0	1	1	0.624926108	1	1	1	1	1	1	1
4673	0	0	0	0	0	1	1	1	1	1	0	0.026450772	0	0	0	1	0.031859583	1	1	1	0	0	0	0	0	0	0.019584869	0	0	0	0	0	0	0	0	0	0	0	0	1	1	1	1	1	1	1.502686747	1	1	1
4676	0	0	0	0	0	1	1	1	1	1	0	0	0	0	0	1	1	1	1	1	0	0	0	0	0	0	0	0	0	0	0	0	0	0	0.078777026	0	0	0	0	1	1	1	1	1	1	1	1	1	1
4677	0	0	0.001126492	0	0	1	1	0.98553719	1	1	0	0	0	0	0	1	1	1	1	1	0	0	0	0	0	0	0	0	0	0	0	0	0	0.439812023	0	0	0	0	0	1	1	1	1	1	1	1	1	1	1
4680	0	0	0	0	0	1	1	1	1	1	0	0	0	0	0	1	1	1	1	1	0	0	0	0	0	0	0	0	0	0	0	0	0	0	0	0	1.263956988	0	0	1	1	1	1	1	1	1	1	1	1
4682	0	0	0	0	0	1	1	1	1	1	0	0	0	0	0	1	1	1	1	1	0	0	0	0	0	0	0	0	0	0	0.558247683	0	0	0	0	0	0	0	0	1	1	1	1	1	1	1	1	1	1
4683	0	0	0	0	0	1	1	1	1	1	0	0	0	0	0	1	1	1	1	1	0	0	0	0	0	0	0	0	0	0	0	0	0	0	0	0	0	0.074940307	0	1	1	1	1	1	1	1	1	1	1
4684	0	1.190081615	0	0	0	1	4.00E-04	1	1	1	0	0.528093504	0	0	0	1	0.004489465	1	1	1	0	0.726617042	0	0	0	0	0	0	0	0	0	0	0	0	0	0	0	0	0	1	0	1	1	1	1	1	1	1	1
4685	0	1.621122308	0	0	0	1	0.000102564	1	1	1	0	1.317679952	0	0	0	1	0.000608974	1	1	1	0	0	0	0	0	0	0	0	0	0	0	0	0	0	0	0	0	0	0.146430328	1	1	1	1	1	1	1	1	1	1
4686	0	0	0	0	0	1	1	1	1	1	0	0	0	0	0	1	1	1	1	1	0	0	0	0	0	0	0	0	0	0	0	0	0	0	0.244658198	0	0	0	0	1	1	1	1	1	1	1	1	1	1
4687	0	0	0	0	0	1	1	1	1	1	0	0	0	0	0	1	1	1	1	1	0	0	0	0	0	0	0	0	0	0	0	0	0	0	0.329599937	0	0	0	0	1	1	1	1	1	1	1	1	1	1
4688	0	0	0	0	0.666708132	1	1	1	1	0.552025316	0	0	0	0	0.496652674	1	1	1	1	0.816821705	0	0	0	0	0	0.539014255	0	0	0	0	0	0	0	0	0	0	0	0	0	1	1	1	1	1	0.236470588	1	1	1	1
4689	0	0	0	0	0	1	1	1	1	1	0	0	0	0	0	1	1	1	1	1	0	0	0	0	0	0	0.094681996	0	0	0	0	0	0	0	0	0	0	0	0	1	1	1	1	1	1	1.525941358	1	1	1
4690	0	0	0	0	0	1	1	1	1	1	0	0	0	0	0	1	1	1	1	1	0	0	0	0	0	0	0.303377668	0	0	0	0	0	0	0	0	0	0	0	0	1	1	1	1	1	1	1.815719298	1	1	1
4693	0	0.203584903	0	0	0	1	0.007359375	1	1	1	0	0	0	0	0	1	1	1	1	1	0	0	0	0	0	0	0	0	0	0	0	0	0	0	0	0	0	0	0.079109435	1	1	1	1	1	1	1	1	1	1
4696	0	0	0	0	0	1	1	1	1	1	0	0	0	0	0	1	1	1	1	1	0	0	0	0	0	0	0	0	0	0	0	0	0.126370548	0	0	0	0	0	0	1	1	1	1	1	1	1	1	1	1
4697	0	0	0	0	0	1	1	1	1	1	0	0	0	0	0	1	1	1	1	1	0	0	0	0.156952451	0	0	0	0	0	0	0	0	0	0	0	0	0	0	0	1	1	1	1.091659973	1	1	1	1	1	1
4698	0	0	0	0	0	1	1	1	1	1	0	0	0	0	0	1	1	1	1	1	0	0	0	0	0	0	0	0	0	0	0	0	0	0.757669966	0	0	0	0	0	1	1	1	1	1	1	1	1	1	1
4701	0	0	0	0	0	1	1	1	1	1	0	0	0	0	0	1	1	1	1	1	0	0	0	0	0	0	0	0.141791606	0	0	0	0	0	0	0	0	0	0	0	1	1	1	1	1	1	1	0.585294118	1	1
4703	0	0	0	0	0	1	1	1	1	1	0	0	0	0	0	1	1	1	1	1	0	0	0	0	0	0	0	0	0	0	0	0	0	0.630663413	0	0	0	0	0	1	1	1	1	1	1	1	1	1	1
4704	0	0	0	0	0	1	1	1	1	1	0	0	0	0	0	1	1	1	1	1	0	0	0	0	0	0	0	0	0	0	0	0	0.113083887	0	0	0	0	0	0	1	1	1	1	1	1	1	1	1	1
4705	0	0	0	0	0	1	1	1	1	1	0	0	0	0	0	1	1	1	1	1	0	0	0	0.287721855	0	0	0	0	0	0	0	0	0	0	0	0	0	0	0	1	1	1	1.048549323	1	1	1	1	1	1
4706	0	0	0	0	0	1	1	1	1	1	0	0	0	0	0	1	1	1	1	1	0	0	0	0	0	0.059831412	0	0	0	0	0	0	0	0	0	0	0	0	0	1	1	1	1	1	0.435986079	1	1	1	1
4708	0	0	0	0	0	1	1	1	1	1	0	0	0	0	0	1	1	1	1	1	0	0	0	0	0	0	0	0	0	0	0	0	0	0.396169779	0	0	0	0	0	1	1	1	1	1	1	1	1	1	1
4709	0	0	0	0	0	1	1	1	1	1	0	0	0	0	0	1	1	1	1	1	0	0	0	0	0	0	0	0.216106666	0	0	0	0	0	0	0	0	0	0	0	1	1	1	1	1	1	1	0.518360656	1	1
4710	0	0	0	0	0	1	1	1	1	1	0	0	0	0	0	1	1	1	1	1	0	0	0	0	0	0	0	0	0	0	0	0	0.125200484	0	0	0	0	0	0	1	1	1	1	1	1	1	1	1	1
4714	0	0	0	0	0	1	1	1	1	1	0	0	0	0	0	1	1	1	1	1	0	0	0	0	0	0	0	0	0	0	0	0	0.322396907	0	0	0	0	0	0	1	1	1	1	1	1	1	1	1	1
4716	0	0	0	0	0	1	1	1	1	1	0	0	0	0	0	1	1	1	1	1	0	0	0	0	0.258610022	0	0	0	0	0	0	0	0	0	0	0	0	0	0	1	1	1	1	0.282940109	1	1	1	1	1
4717	0	0	0	0	0	1	1	1	1	1	0	0	0	0	0	1	1	1	1	1	0	0	0	0	0	0	0	0	0.055559551	0	0	0	0	0	0	0	0	0	0	1	1	1	1	1	1	1	1	1.125075681	1
4718	0	0	0	0	0	1	1	1	1	1	0	0.113270449	0	0	0	1	0.021643543	1	1	1	0	0	0	0	0.328755825	0	0	0	0	0	0	0	0	0	0	0	0	0	0	1	1	1	1	0.240252101	1	1	1	1	1
4719	0	0	0	0	0	1	1	1	1	1	0	0	0	0	0	1	1	1	1	1	0	0	0	0	0	0	0	0.465009724	0	0	0	0	0	0	0	0	0	0	0	1	1	1	1	1	1	1	0.405279503	1	1
4723	0	0	0	0	0	1	1	1	1	1	0	0	0	0	0	1	1	1	1	1	0	0	0	0	0	0	0	0	0	0	0	0	0	0.031061173	0	0	0	0	0	1	1	1	1	1	1	1	1	1	1
4724	0	0	0	0	0	1	1	1	1	1	0	0	0	0	0	1	1	1	1	1	0	0	0	0	0	0	0	0.306743861	0	0	0	0	0	0	0	0	0	0	0	1	1	1	1	1	1	1	0.462981818	1	1
4725	0	0	0	0	0	1	1	1	1	1	0	0	0	0	0	1	1	1	1	1	0	0	0	0	0	0	0	0.179478624	0	0	0	0	0	0	0	0	0	0	0	1	1	1	1	1	1	1	0.550980392	1	1
4728	0	0	0	0	0	1	1	1	1	1	0	0	0	0	0	1	1	1	1	1	0	0	0	0	0	0	0	0	0.201579416	0	0	0	0	0	0	0	0	0	0	1	1	1	1	1	1	1	1	1.047166172	1
4729	0	0	0	0	0	1	1	1	1	1	0	0	0	0	0	1	1	1	1	1	0	0	0	0	0	0	0	0.387112082	0	0	0	0	0	0	0	0	0	0	0	1	1	1	1	1	1	1	0.443578431	1	1
4735	0	0	0	0	0	1	1	1	1	1	0	0	0	0	0	1	1	1	1	1	0	0	0	0	0	0	0	0	0	0	0	0	0	0.273811581	0	0	0	0	0	1	1	1	1	1	1	1	1	1	1
4736	0	0	0	0	0	1	1	1	1	1	0	0	0	0	0	1	1	1	1	1	0	0	0	0	0	0	0	0	0	0	0	0	0.008494324	0	0	0	0	0	0	1	1	1	1	1	1	1	1	1	1
4739	0	0	0	0	1.013211969	1	1	1	1	0.539347826	0	0	0	0	0.901851458	1	1	1	1	0.715416667	0	0	0	0	0	0	0	0	0	0	0.424502267	0	0	0	0	0	0	0	0	1	1	1	1	1	1	1	1	1	1
4741	0	2.764912892	0	0	0	1	0	1	1	1	0	2.798034936	0	0	0	1	0.000105263	1	1	1	0	2.553772789	0	0	0	0	0	0	0	0	0	0	0	0	0	0	0	0	0	1	0	1	1	1	1	1	1	1	1
4744	0	0	0	0	0	1	1	1	1	1	0	0	0	0	0	1	1	1	1	1	0	0	0	0	0	0	0	0	3.004762087	0	0	0	0	0	0	0	0	0	0	1	1	1	1	1	1	1	1	0.178333333	1
4745	0	0.660520646	0	0	0	1	0.001479714	1	1	1	0	0.819942021	0	0	0	1	0.001890756	1	1	1	0	0.430637072	0	0	0	0	0	0	0	0	0	0	0	0	0	0	0	0	0	1	0.000100756	1	1	1	1	1	1	1	1
4747	0	4.429597842	0	0	0	1	0	1	1	1	0	2.933387966	0	0	0	1	0.000116279	1	1	1	0	3.230197707	0	0	0	0	0	0	0	0	0	0	0	0	0	0	0	0	0	1	0	1	1	1	1	1	1	1	1
4751	0	0	0	0	0	1	1	1	1	1	0	0	0	0	0	1	1	1	1	1	0	0	0	0	0	0	0	0	0	0	0	0	0	0	0	1.76659963	0	0	0	1	1	1	1	1	1	1	1	1	1
4753	0	1.953566114	0	0	0	1	0	1	1	1	0	1.364122819	0	0	0	1	0.000536913	1	1	1	0	0.955345811	0	0	0	0	0	0	0	0	0	0	0	0	0	0	0	0	0	1	0	1	1	1	1	1	1	1	1
4756	0	0.778600537	0	0	0	1	0.001010638	1	1	1	0	0.283626916	0	0	0	1	0.010578616	1	1	1	0	0	0	0	0	0	0	0	0.465073032	0	0	0	0	0	0	0	0	0	0	1	1	1	1	1	1	1	1	0.955321101	1
4758	0	0	0	0	0	1	1	1	1	1	0	0	0	0	0	1	1	1	1	1	0	0	0	0	0	0	0	0	0	0	0.144638321	0	0	0	0	0	0	0	0	1	1	1	1	1	1	1	1	1	1
4763	0	0.15331699	0	0	0	1	0.00898051	1	1	1	0	0	0	0	0	1	1	1	1	1	0	0	0	0	0	0	0	0	0	0	0	0	0	0	0	0	0.032667319	0	0	1	1	1	1	1	1	1	1	1	1
4772	0	0	0	0	0	1	1	1	1	1	0	0	0	0	0	1	1	1	1	1	0	0	0	0	0	0	0	0	0	0	0	0	0	0	0	0	0	0	0.088869718	1	1	1	1	1	1	1	1	1	1
4773	0	0	0	0	0	1	1	1	1	1	0	0	0	0	0	1	1	1	1	1	0	0	0	0	0	0	0	0	0	0	0	0	0	0	0	0	0	0.153537483	0	1	1	1	1	1	1	1	1	1	1
4778	0	0	0	1.8931885	0	1	1	1	0.056126761	1	0	0	0	0.509927564	0	1	1	1	0.291887324	1	0	0	0	0	1.264572765	0	0	0	0	0	0	0	0	0	0	0	0	0	0	1	1	1	1	0.03125	1	1	1	1	1
4779	0	0	0	0	0	1	1	1	1	1	0	0	0	0	0	1	1	1	1	1	0	0	0	0	0	0	0	0.467837926	0	0	0	0	0	0	0	0	0	0	0	1	1	1	1	1	1	1	0.408607595	1	1
4781	0	0	0	0	0.124700341	1	1	1	1	0.692948718	0	0	0	0	0	1	1	1	1	1	0	0	0	0	0	0	0	0.109978369	0	0	0	0	0	0	0	0	0	0	0	1	1	1	1	1	1	1	0.61922619	1	1
4784	0	0	0	0	0	1	1	1	1	1	0	0	0	0	0	1	1	1	1	1	0	0	0	0	0	0	0	0	0.904553282	0	0	0	0	0	0	0	0	0	0	1	1	1	1	1	1	1	1	0.812672414	1
4790	0	0	0	0	0	1	1	1	1	1	0	0	0	0	0	1	1	1	1	1	0	0	0	0	0	0	0	0	0	0	0	0	0.504636082	0	0	0	0	0	0	1	1	1	1	1	1	1	1	1	1
4791	0	0	0	0	0	1	1	1	1	1	0	0	0	0	0	1	1	1	1	1	0	0	0	0	0	0	0.003502875	0	0	0	0	0	0	0	0	0	0	0	0	1	1	1	1	1	1	1.495954286	1	1	1
4792	0	0	0	0	1.494003946	1	1	1	1	0.584782609	0	0	0	0	1.09145142	1	1	1	1	0.67	0	0	0	0	0	0.016804905	0	0	0	0	0	0	0	0	0	0	0	0	0	1	1	1	1	1	0.480962672	1	1	1	1
4794	0	0	0	0	0	1	1	1	1	1	0	0	0	0	0	1	1	1	1	1	0	0	0	0	0	0	0	0	0	0	0	0	0	0	0.121375327	0	0	0	0	1	1	1	1	1	1	1	1	1	1
4795	0	0	0	0	0	1	1	1	1	1	0	0	0	0	0	1	1	1	1	1	0	0	0	0	0	0	0	0	0.54212934	0	0	0	0	0	0	0	0	0	0	1	1	1	1	1	1	1	1	0.931679104	1
4796	0	0	0	0	0	1	1	1	1	1	0	0	0	0	0	1	1	1	1	1	0	0	0.800003475	0	0	0	0	0	0	0	0	0	0	0	0	0	0	0	0	1	1	0.355	1	1	1	1	1	1	1
4800	0	0	0	0	0	1	1	1	1	1	0	0	0	0	0	1	1	1	1	1	0	0	0	0	0	0	0	0	0	0	0	0	0	0	0	0.009858292	0	0	0	1	1	1	1	1	1	1	1	1	1
4801	0	0	0	0	0	1	1	1	1	1	0	0	0	0	0	1	1	1	1	1	0	0.052316335	0	0	0	0	0	0	0	0	0	0	0	0	0	0	0	0	0	1	0.003086592	1	1	1	1	1	1	1	1
4802	0	0	0	0	0	1	1	1	1	1	0	0	0	0	0	1	1	1	1	1	0	0	0.026489231	0	0	0	0	0	0	0	0	0	0	0	0	0	0	0	0	1	1	0.618108108	1	1	1	1	1	1	1
4803	0	0	0	0	0	1	1	1	1	1	0	0	0	0	0	1	1	1	1	1	0	0	0	0	0	0	0	0.252421737	0	0	0	0	0	0	0	0	0	0	0	1	1	1	1	1	1	1	0.497692308	1	1
4804	0	0	0	0	0	1	1	1	1	1	0	0	0	0	0	1	1	1	1	1	0.02495414	0	0	0	0	0	0	0	0	0	0	0	0	0	0	0	0	0	0	1.064331066	1	1	1	1	1	1	1	1	1
4809	0	0	0	0	0	1	1	1	1	1	0	0	0	0	0	1	1	1	1	1	0	0	0	0	0	0.053972663	0	0	0	0	0	0	0	0	0	0	0	0	0	1	1	1	1	1	0.434866071	1	1	1	1
4811	0	0	0	0	0.097357182	1	1	1	1	0.701309524	0	0	0	0	0	1	1	1	1	1	0	0	0	0	0	0	0	0	0	0	1.226934952	0	0	0	0	0	0	0	0	1	1	1	1	1	1	1	1	1	1
4814	0	0	0	0	0	1	1	1	1	1	0	0	0	0	0	1	1	1	1	1	0	0	0	0	0	0	0	0	0	0	0	0	0	0.197689932	0	0	0	0	0	1	1	1	1	1	1	1	1	1	1
4820	0	0	0	0	0	1	1	1	1	1	0	0	0	0	0	1	1	1	1	1	0	0	0	0	0	0	0	0	0	0	0	0	0	0	0	0	0	0.160541187	0	1	1	1	1	1	1	1	1	1	1
4826	0	0	0	0.074750903	0	1	1	1	0.525492958	1	0	0.760680144	0	0	0	1	0.002321429	1	1	1	0	0	0	0	0	0	0	0	0	0	0.362492949	0	0	0	0	0	0	0	0	1	1	1	1	1	1	1	1	1	1
4828	0	0	0	0	0	1	1	1	1	1	0	0	0	0	0	1	1	1	1	1	0	0	0	0	0	0	0	0	0	0	0	0	0	0.63981133	0	0	0	0	0	1	1	1	1	1	1	1	1	1	1
4829	0	0	0	0	0	1	1	1	1	1	0	0	0	0	0	1	1	1	1	1	0	0	0	0	0	0	0	0	0	0	0	0	0	0.207897679	0	0	0	0	0	1	1	1	1	1	1	1	1	1	1
4830	0	0	0	0	0	1	1	1	1	1	0.03618849	0	0	0	0	0.666211604	1	1	1	1	0	0	0	0	0	0.053764482	0	0	0	0	0	0	0	0	0	0	0	0	0	1	1	1	1	1	0.4344098	1	1	1	1
4833	0	0	0	0	0	1	1	1	1	1	0	0	0	0	0	1	1	1	1	1	0	0	0	0	0	0	0	0	0.519776678	0	0	0	0	0	0	0	0	0	0	1	1	1	1	1	1	1	1	0.923090278	1
4836	0	0	0	0	0	1	1	1	1	1	0	0	0	0	0	1	1	1	1	1	0	0	0	0	0	0	0	0	0	0	0.550572076	0	0	0	0	0	0	0	0	1	1	1	1	1	1	1	1	1	1
4837	0	0	0	0	0	1	1	1	1	1	0	0	0	0	0	1	1	1	1	1	0	0	0	0	0	0	0	1.064868894	0	0	0	0	0	0	0	0	0	0	0	1	1	1	1	1	1	1	0.2721875	1	1
4841	0	0	0	0	0	1	1	1	1	1	0	0	0	0	0	1	1	1	1	1	0	0	0	0	0	0	0	0	0	0	0	0	0.97065285	0	0	0	0	0	0	1	1	1	1	1	1	1	1	1	1
4842	0	0	0	0	0	1	1	1	1	1	0	0	0	0	0	1	1	1	1	1	0	0	0	0.07124211	0	0	0	0	0	0	0	0	0	0	0	0	0	0	0	1	1	1	1.123508957	1	1	1	1	1	1
4846	0	0	0	0	0	1	1	1	1	1	0	0	0	0	0	1	1	1	1	1	0	0	0	0	0	0	0	0	0	0	1.338568947	0	0	0	0	0	0	0	0	1	1	1	1	1	1	1	1	1	1
4848	0	0	0	0	0	1	1	1	1	1	0	0	0	0	0	1	1	1	1	1	0	0	0	0	0	0	0.048155937	0	0	0	0	0	0	0	0	0	0	0	0	1	1	1	1	1	1	1.51014531	1	1	1
4850	0	0	0	0	0	1	1	1	1	1	0	0	0	0	0	1	1	1	1	1	0	0	0.133134009	0	0	0	0	0	0	0	0	0	0	0	0	0	0	0	0	1	1	0.622319588	1	1	1	1	1	1	1
4852	0	0	0	0	0	1	1	1	1	1	0	0	0	0	0	1	1	1	1	1	0	0	0	0	0	0	0	0	2.895463487	0	0	0	0	0	0	0	0	0	0	1	1	1	1	1	1	1	1	0.168	1
4853	0	0	0	0	0	1	1	1	1	1	0	0	0	0	0	1	1	1	1	1	0	0	0	0	0	0	0	0	0	0	0.486939171	0	0	0	0	0	0	0	0	1	1	1	1	1	1	1	1	1	1
4854	0	0	0	0	0	1	1	1	1	1	0	0	0	0	0	1	1	1	1	1	0	0	0	0	0	0	0	0	0	0	0.392882685	0	0	0	0	0	0	0	0	1	1	1	1	1	1	1	1	1	1
4855	0	0	0	0	0.328524844	1	1	1	1	0.644295775	0	0	0	0	0.690666965	1	1	1	1	0.781827957	0	0	0	0	0	0	0	0	0	0	0	0	0	0	0	0	0	0	0.369680041	1	1	1	1	1	1	1	1	1	1
4856	1.699698416	0	0	0	0	1	1	1	1	1	4.511769809	0	0	0	0	0.004	1	1	1	1	3.57297152	0	0	0	0	0	0	0	0	0	0	0	0	0	0	0	0	0	0	0.004	1	1	1	1	1	1	1	1	1
4857	0	1.713640472	0	0	0	1	5.62E-05	1	1	1	0	2.036478332	0	0	0	1	0.000168539	1	1	1	0	0.990964621	0	0	0	0	0	0	0	0	0	0	0	0	0	0	0	0	0	1	0	1	1	1	1	1	1	1	1
4858	0	0.725641022	0	0	0	1	0.001212121	1	1	1	0	1.072691866	0	0	0	1	0.000942408	1	1	1	0	0	0	0	0	0	0	0	0	0	0	0	0	0	0	0	0	0	0.617478576	1	1	1	1	1	1	1	1	1	1
4860	0	0	0.373616965	0	0	1	1	0.680932203	1	1	0	0	0	0.023851503	0	1	1	1	0.584675325	1	0	0	0	0.222497421	0	0	0	0	0	0	0	0	0	0	0	0	0	0	0	1	1	1	1.070885668	1	1	1	1	1	1
4862	0	0	0	0	0	1	1	1	1	1	0	0	0	0	0	1	1	1	1	1	0	0	0	0	0	0	0	0.4229654	0	0	0	0	0	0	0	0	0	0	0	1	1	1	1	1	1	1	0.406806283	1	1
4863	0	0	0	0	0	1	1	1	1	1	0	0	0	0	0	1	1	1	1	1	0.131630489	0	0	0	0	0	0	0	0	0	0	0	0	0	0	0	0	0	0	0.949087838	1	1	1	1	1	1	1	1	1
4864	0	0.308125815	0	0	0	1	0.005050676	1	1	1	0.658350696	0	0	0	0	0.336990291	1	1	1	1	0.455960255	0	0	0	0	0	0	0	0	0	0	0	0	0	0	0	0	0	0	0.509538462	1	1	1	1	1	1	1	1	1
4867	0	0	0	0	0	1	1	1	1	1	0	0	0	0	0	1	1	1	1	1	0	0	0	0.424740199	0	0	0	0	0	0	0	0	0	0	0	0	0	0	0	1	1	1	0.960754717	1	1	1	1	1	1
4868	0	0	1.269964313	0	0	1	1	0.448157895	1	1	0	0	0	0	0	1	1	1	1	1	0	0	0	0	0	0	0	0	0	0	0	0	0	0	0.468550845	0	0	0	0	1	1	1	1	1	1	1	1	1	1
4879	0	0	0	0	0	1	1	1	1	1	0	0	0	0	0	1	1	1	1	1	0	0	0	0	0	0	0	0.590773971	0	0	0	0	0	0	0	0	0	0	0	1	1	1	1	1	1	1	0.367545455	1	1
4882	0	0	0	0	0	1	1	1	1	1	0	0	0	0	0	1	1	1	1	1	0	0	0	0	0	0	0	0	0	0	0	0	0	0	0	0	0	0	0.208655942	1	1	1	1	1	1	1	1	1	1
4883	0	0	0.503770163	0	0	1	1	0.625473684	1	1	0	0	0.221590714	0	0	1	1	1.188902439	1	1	0	0	0	1.320697772	0	0	0	0	0	0	0	0	0	0	0	0	0	0	0	1	1	1	0.451481481	1	1	1	1	1	1
4891	0	0	0	0	0	1	1	1	1	1	0	0	0	0	0	1	1	1	1	1	0	0	0	0	0	0	0	0	0	0.017136314	0	0	0	0	0	0	0	0	0	1	1	1	1	1	1	1	1	1	1.112114943
4897	0	3.601097625	0	0	0	1	0	1	1	1	0	1.579814288	0	0	0	1	0.0003125	1	1	1	0	0.949223384	0	0	0	0	0	0	0	0	0	0	0	0	0	0	0	0	0	1	0	1	1	1	1	1	1	1	1
4898	0	0	0	0	0	1	1	1	1	1	0	0	0	0	0	1	1	1	1	1	0	0	0	0	0	0	0	0	0	0	0	0	0	0	0	0.093488132	0	0	0	1	1	1	1	1	1	1	1	1	1
4899	0	0	0	0	0	1	1	1	1	1	0	0	0	0	0	1	1	1	1	1	0	0	0	0	0	0	0	0	0	0	0	0	0	0	0	0	0	0	0.093723979	1	1	1	1	1	1	1	1	1	1
4901	0	0	0	0	0	1	1	1	1	1	0	0	0	0	0	1	1	1	1	1	0	0	0	0	0	0	0	0.590063711	0	0	0	0	0	0	0	0	0	0	0	1	1	1	1	1	1	1	0.365225225	1	1
4905	0	1.913644458	0	0	0	1	0	1	1	1	0	1.502817859	0	0	0	1	0.000408922	1	1	1	0	1.308839512	0	0	0	0	0	0	0	0	0	0	0	0	0	0	0	0	0	1	0	1	1	1	1	1	1	1	1
4907	0	0	0	0	0	1	1	1	1	1	0	0	0	0	0	1	1	1	1	1	0	0	0	0	0	0	0	0	0	0	0	0	0	0	0	0	0	0.279270703	0	1	1	1	1	1	1	1	1	1	1
4913	0	0	0	0	0	1	1	1	1	1	0	0	0	0	0	1	1	1	1	1	0	0	0.010095728	0	0	0	0	0	0	0	0	0	0	0	0	0	0	0	0	1	1	0.624395062	1	1	1	1	1	1	1
4915	0	1.13834711	0	0	0	1	0.000383275	1	1	1	0	0	0	0	0	1	1	1	1	1	0	0	0	0	0	0	0	0	0	0	0	0	0	0.427616716	0	0	0	0	0	1	1	1	1	1	1	1	1	1	1
4919	0	0	0	0	0.049982474	1	1	1	1	0.755830258	0	0	0	0	0.115776497	1	1	1	1	0.98029304	0	0	0	0	0	0	0	0	0	0	0	0	0	0	0	0	0	0.163340374	0	1	1	1	1	1	1	1	1	1	1
4920	0	0	0	0	0	1	1	1	1	1	0	0	0	0	0	1	1	1	1	1	0	0	0	0	0	0	0	0	0	0	0	0	0	0	0	0	0	0	0.483157267	1	1	1	1	1	1	1	1	1	1
4921	0.573840175	0	0	0	0	1	1	1	1	1	0.499376108	0	0	0	0	0.39484127	1	1	1	1	1.332972153	0	0	0	0	0	0	0	0	0	0	0	0	0	0	0	0	0	0	0.111212121	1	1	1	1	1	1	1	1	1
4924	0	0	0	0	0	1	1	1	1	1	0	0	0	0	0	1	1	1	1	1	0	0	0	0	0	0	0	0	0	0	0.035743055	0	0	0	0	0	0	0	0	1	1	1	1	1	1	1	1	1	1
4925	0	0	0	0	0	1	1	1	1	1	0	0	0	0	0	1	1	1	1	1	0	0	0	0	0	0	0	0	0	0	0	1.03051519	0	0	0	0	0	0	0	1	1	1	1	1	1	1	1	1	1
4926	0	0	0	0	0	1	1	1	1	1	0	0	0	0	0	1	1	1	1	1	0	0	0	0	0	0	0	0	0.218268286	0	0	0	0	0	0	0	0	0	0	1	1	1	1	1	1	1	1	1	1
4927	0	0	0	0	0	1	1	1	1	1	0	0	0	0	0	1	1	1	1	1	0	0	0	0	0	0	0	0	0	0	0	0	0	0	0	0.804330983	0	0	0	1	1	1	1	1	1	1	1	1	1
4928	0	0	0	0	0	1	1	1	1	1	0	0	0	0	0	1	1	1	1	1	0	0	0	0	0	0	0	0	0	0	0	0	0	0	0	0.675003641	0	0	0	1	1	1	1	1	1	1	1	1	1
4929	0	0	0	0	0	1	1	1	1	1	0.247639133	0	0	0	0	0.478557214	1	1	1	1	1.02406858	0	0	0	0	0	0	0	0	0	0	0	0	0	0	0	0	0	0	0.173396226	1	1	1	1	1	1	1	1	1
4935	0	0	0.300157484	0	0	1	1	0.744153846	1	1	0	0	0	0	0	1	1	1	1	1	0	0	0	0	0.088397663	0	0	0	0	0	0	0	0	0	0	0	0	0	0	1	1	1	1	0.421057108	1	1	1	1	1
4938	0	0	0	0	0	1	1	1	1	1	0	0	0	0	0	1	1	1	1	1	0	0	0	0	0	0	0	0	0	0	0	0	0	0	0.127147812	0	0	0	0	1	1	1	1	1	1	1	1	1	1
4939	0	0	0	0	0	1	1	1	1	1	0	0	0	0	0	1	1	1	1	1	0	0	0	0	0	0	0	0	0	0	0	0	0	0	0.321372562	0	0	0	0	1	1	1	1	1	1	1	1	1	1
4940	0	0	0	0	0	1	1	1	1	1	0	0	0	0	0	1	1	1	1	1	0	0	0	0	0	0	0.166343858	0	0	0	0	0	0	0	0	0	0	0	0	1	1	1	1	1	1	1.593802817	1	1	1
4942	0	0	0	0	0	1	1	1	1	1	0	0	0	0	0	1	1	1	1	1	0	0	0	0	0	0	0	0	0	0	0	0	0	0	0	0	0.088833785	0	0	1	1	1	1	1	1	1	1	1	1
4946	0	0	0	0	0	1	1	1	1	1	0	0	0	0	0	1	1	1	1	1	0	0	0	0	0	0.017362981	0	0	0	0	0	0	0	0	0	0	0	0	0	1	1	1	1	1	0.480275591	1	1	1	1
4947	0	0	0	0	0	1	1	1	1	1	0	0	0	0	0	1	1	1	1	1	0	0	0	0	0	0	0	0	0	0	0.25625968	0	0	0	0	0	0	0	0	1	1	1	1	1	1	1	1	1	1
4948	0	0	0	0	0	1	1	1	1	1	0	0	0	0	0	1	1	1	1	1	0	0	0	0	0	0	0	0	0	0	0	0	0	0	0	0	0	0	0.283306754	1	1	1	1	1	1	1	1	1	1
4950	0	0	0	0	0	1	1	1	1	1	0	0	0	0	0	1	1	1	1	1	0	0	0	0	0.236653705	0	0	0	0	0	0	0	0	0	0	0	0	0	0	1	1	1	1	0.295283019	1	1	1	1	1
4952	0	0	0	0	0	1	1	1	1	1	0	0	0	0	0	1	1	1	1	1	0	0	0	0	0	0	0	0	0	0	0	0	0	0	0	0	0	0	0.02771333	1	1	1	1	1	1	1	1	1	1
4953	0	0	0	0	0	1	1	1	1	1	0	0	0	0	0	1	1	1	1	1	0	0	0	0	0	0	0	0	0.747468696	0	0	0	0	0	0	0	0	0	0	1	1	1	1	1	1	1	1	1	1
4957	0	0	0	0	0	1	1	1	1	1	0	0	0	0	0	1	1	1	1	1	0	0	0	0	0	0	0	0	0	0	0	0	0	0	0	5.659861591	0	0	0	1	1	1	1	1	1	1	1	1	1
4958	0	0	0	0	0	1	1	1	1	1	0	0	0	0	0	1	1	1	1	1	0	0	0	0	0	0	0	0	0	0	0	0	0	0	0	0	0	0.135517788	0	1	1	1	1	1	1	1	1	1	1
4967	0	0	0	0	0	1	1	1	1	1	0	0	0	0	0	1	1	1	1	1	0	0	0	0.281743712	0	0	0	0	0	0	0	0	0	0	0	0	0	0	0	1	1	1	1.055946463	1	1	1	1	1	1
4969	0	0	0	0	0	1	1	1	1	1	0	0	0	0	0	1	1	1	1	1	0	0	0	0	0	0	0	0	0	0	0	0	0	0	0	0	0	2.246463772	0	1	1	1	1	1	1	1	1	1	1
4973	0	0	0	0	0	1	1	1	1	1	0	0	0	0	0	1	1	1	1	1	0	0	0	0	0	0	0	0	0	0	0.408341627	0	0	0	0	0	0	0	0	1	1	1	1	1	1	1	1	1	1
4978	0	3.136699048	0	0	0	1	0	1	1	1	0	3.380515983	0	0	0	1	0	1	1	1	0	0.808319397	0	0	0	0	0	0	0	0	0	0	0	0	0	0	0	0	0	1	0	1	1	1	1	1	1	1	1
4983	0	0	0	0	0	1	1	1	1	1	0	0	0	0	0	1	1	1	1	1	0	0	0	0	0	0	0	0	0	0	0	1.099579707	0	0	0	0	0	0	0	1	1	1	1	1	1	1	1	1	1
4986	0	0.431546172	0	0	0	1	0.003441683	1	1	1	0	0	0	0	0	1	1	1	1	1	0	0	0	0	0	0	0	0	0.333697392	0	0	0	0	0	0	0	0	0	0	1	1	1	1	1	1	1	1	1.03340708	1
4998	0	0	0	0	0	1	1	1	1	1	0	0	0	0	0	1	1	1	1	1	0	0	0	0	0	0	0	0	0	0	0	0	0.077063589	0	0	0	0	0	0	1	1	1	1	1	1	1	1	1	1
4999	0	0	0	0	0	1	1	1	1	1	0	0	0	0	0	1	1	1	1	1	0	0	0	0	0	0	0	0	0	0	0	0	0	0	0	0.696428519	0	0	0	1	1	1	1	1	1	1	1	1	1
5000	0	0.028305445	0	0	0	1	0.01537859	1	1	1	0	0	0.311467006	0	0	1	1	1.033154362	1	1	0	0	0	0.029770779	0	0	0	0	0	0	0	0	0	0	0	0	0	0	0	1	1	1	1.132921348	1	1	1	1	1	1
5001	0	0	0	0	0	1	1	1	1	1	0	0	0	0	0	1	1	1	1	1	0	0	0	0	0	0	0	0	0	0	0	0	0	0	0	0	0	0	0.121807543	1	1	1	1	1	1	1	1	1	1
5002	0	0	0	0	0	1	1	1	1	1	0	0.192787529	0	0	0	1	0.014965438	1	1	1	0	0	0	1.025274868	0	0	0	0	0	0	0	0	0	0	0	0	0	0	0	1	1	1	0.56304	1	1	1	1	1	1
5003	0	0	0	0	0	1	1	1	1	1	0	0	0	0.050132854	0	1	1	1	0.559932318	1	0	0	0	0	0.211358916	0	0	0	0	0	0	0	0	0	0	0	0	0	0	1	1	1	1	0.314446254	1	1	1	1	1
5007	0	0	0.048853887	0	0	1	1	0.930821918	1	1	0	0	0	0	0	1	1	1	1	1	0	0	0	0	0	0	0	0	0	0	0.588427318	0	0	0	0	0	0	0	0	1	1	1	1	1	1	1	1	1	1
5009	0	0	0	3.783103908	0	1	1	1	0.01	1	0	0	0	4.447950979	0	1	1	1	0.009473684	1	0	0	0	0	1.934794342	0	0	0	0	0	0	0	0	0	0	0	0	0	0	1	1	1	1	0.01040404	1	1	1	1	1
5015	0	0.006081699	0	0	0	1	0.017117573	1	1	1	0	0	0	0	0	1	1	1	1	1	0	0	0	0	0	0	0	0	0	0	0	0	0	0	0	0	0.003715849	0	0	1	1	1	1	1	1	1	1	1	1
5017	0	0	0	0	0	1	1	1	1	1	0	0	0	0	0	1	1	1	1	1	0	0	0	0	0	0	0	0	0	0	0	0	0	0	0	0.258111498	0	0	0	1	1	1	1	1	1	1	1	1	1
5018	0	0	0	0	0	1	1	1	1	1	0	0	0	0	0	1	1	1	1	1	0	0	0	0	0	0	0	0	0	0	0	0	0.089089614	0	0	0	0	0	0	1	1	1	1	1	1	1	1	1	1
5021	0	0	0	0	0	1	1	1	1	1	0	0	0	0	0	1	1	1	1	1	0	0	0.277911165	0	0	0	0	0	0	0	0	0	0	0	0	0	0	0	0	1	1	0.637228916	1	1	1	1	1	1	1
5023	0	0	0	0	0	1	1	1	1	1	0	0	0	0	0	1	1	1	1	1	0	0	0	0	0	0	0	0	0	0.197020393	0	0	0	0	0	0	0	0	0	1	1	1	1	1	1	1	1	1	0.984571429
5025	0	0	0	0	0	1	1	1	1	1	0	0	0	0	0	1	1	1	1	1	0	0	0	0	0	0	0	0	0	0	0.392399087	0	0	0	0	0	0	0	0	1	1	1	1	1	1	1	1	1	1
5026	0	0	0	0	0	1	1	1	1	1	0	0	0	0	0	1	1	1	1	1	0	0	0	0	0	0	0.003753694	0	0	0	0	0	0	0	0	0	0	0	0	1	1	1	1	1	1	1.496407323	1	1	1
5029	0	0	0	0	0	1	1	1	1	1	0	0	0	0	0	1	1	1	1	1	0	0	0	0	0	0	0	0	0	0	1.563958636	0	0	0	0	0	0	0	0	1	1	1	1	1	1	1	1	1	1
5033	0	0	0	0	0	1	1	1	1	1	0	0	0	0	0	1	1	1	1	1	0	0	0	0	0	0	0	1.05643597	0	0	0	0	0	0	0	0	0	0	0	1	1	1	1	1	1	1	0.262352941	1	1
5036	0	0	0	0	0	1	1	1	1	1	0	0	0	0	0	1	1	1	1	1	0	0	0	0	0	0.002239882	0	0	0	0	0	0	0	0	0	0	0	0	0	1	1	1	1	1	0.490422794	1	1	1	1
5037	0	0	0	0	0	1	1	1	1	1	0	0	0	0	0	1	1	1	1	1	0.787061821	0	0	0	0	0	0	0	0	0	0	0	0	0	0	0	0	0	0	0.244487179	1	1	1	1	1	1	1	1	1
5045	0	0	0	0	0	1	1	1	1	1	0	0	0	0	0	1	1	1	1	1	0	0	0	0	0	0	0	0	0	0	1.572597134	0	0	0	0	0	0	0	0	1	1	1	1	1	1	1	1	1	1
5046	0	0	0	1.189284693	0	1	1	1	0.107857143	1	0	0	0	1.163335158	0	1	1	1	0.158362832	1	0	0	0	0	0.782525302	0	0	0	0	0	0	0	0	0	0	0	0	0	0	1	1	1	1	0.079094488	1	1	1	1	1
5047	0	0	0	0	0	1	1	1	1	1	0	0	0	0	0	1	1	1	1	1	0	0	0	0	0	0	0	0	0	0	0	0	0	0	0	0	0	3.202787076	0	1	1	1	1	1	1	1	1	1	1
5049	0	0	0	0	0	1	1	1	1	1	0	0.076050996	0	0	0	1	0.02520284	1	1	1	0	0	0.227424518	0	0	0	0	0	0	0	0	0	0	0	0	0	0	0	0	1	1	0.603043478	1	1	1	1	1	1	1
5050	0	0	0	0	0	1	1	1	1	1	0	0	0	0	0	1	1	1	1	1	0	0	0	0	0	0	0	0	0	0	0	0	1.254719892	0	0	0	0	0	0	1	1	1	1	1	1	1	1	1	1
5051	0	0	0	0	0	1	1	1	1	1	0	0	0	0	0	1	1	1	1	1	0	0	0	0	0	0	0	0	0	0	0	0	0.043591674	0	0	0	0	0	0	1	1	1	1	1	1	1	1	1	1
5052	0	0	0	0	0	1	1	1	1	1	0	0	0	0	0	1	1	1	1	1	0	0	0	0	0	0	0	0	0	0	0	0	0	0.374917635	0	0	0	0	0	1	1	1	1	1	1	1	1	1	1
5053	0	0	0	2.282000985	0	1	1	1	0.040517241	1	0	0	0	2.550030175	0	1	1	1	0.049545455	1	0	0	0	0	0.802200302	0	0	0	0	0	0	0	0	0	0	0	0	0	0	1	1	1	1	0.075645161	1	1	1	1	1
5054	0	0	0	0	0.439253216	1	1	1	1	0.626607143	0	0	0	0	0	1	1	1	1	1	0	0	0	0	0	0	0	0	0	0	1.506694164	0	0	0	0	0	0	0	0	1	1	1	1	1	1	1	1	1	1
5055	0	0	0	0	0	1	1	1	1	1	0	0	0	0	0	1	1	1	1	1	0	0	0	0	0	0	0	0	0	0	2.501888296	0	0	0	0	0	0	0	0	1	1	1	1	1	1	1	1	1	1
5058	0	0.489006816	0	0	0	1	0.002905812	1	1	1	0	0.768055088	0	0	0	1	0.002295409	1	1	1	0	0	0	0	0	0	0	0	0	0	1.019710142	0	0	0	0	0	0	0	0	1	1	1	1	1	1	1	1	1	1
5063	0	1.417391692	0	0	0	1	0.000213675	1	1	1	0	0	0	0	0	1	1	1	1	1	0	0	0	0	0	0	0	0	0	0.454698441	0	0	0	0	0	0	0	0	0	1	1	1	1	1	1	1	1	1	0.676534653
5066	0	0	0	0	0	1	1	1	1	1	0	0	0	0	0	1	1	1	1	1	0	0	0	0	0	0	0	0	0	0	0.162111493	0	0	0	0	0	0	0	0	1	1	1	1	1	1	1	1	1	1
5069	0	0	0	0	0	1	1	1	1	1	0	0	0	0	0	1	1	1	1	1	0	0	0	0	0	0	0	0	0	0	4.459671732	0	0	0	0	0	0	0	0	1	1	1	1	1	1	1	1	1	1
5071	0	0	0	0	0	1	1	1	1	1	0	0	0	0	0	1	1	1	1	1	0	0	0	0	0	0	0	0	0	0	0	0	0	0	0	0	0	0	0.004503995	1	1	1	1	1	1	1	1	1	1
5074	0	0	0	0	0	1	1	1	1	1	0	0	0	0	0	1	1	1	1	1	0	0	0	0	0	0	0	0	0.063419646	0	0	0	0	0	0	0	0	0	0	1	1	1	1	1	1	1	1	1.116728205	1
5076	0	0	3.011683782	0	0	1	1	0.177272727	1	1	0	0	3.91461857	0	0	1	1	0.113333333	1	1	0	0	0	1.882833577	0	0	0	0	0	0	0	0	0	0	0	0	0	0	0	1	1	1	0.265434783	1	1	1	1	1	1
5077	0	0	0	0	0	1	1	1	1	1	0	0	0	0	0	1	1	1	1	1	0	0	0	0	0	0	0	0	0	0	0	0	0	0.160109522	0	0	0	0	0	1	1	1	1	1	1	1	1	1	1
5079	0	0	0	0	0	1	1	1	1	1	0	0	0	0	0	1	1	1	1	1	0	0	0	0	0	0	0	0	0	0	0	0	0	0	1.429343921	0	0	0	0	1	1	1	1	1	1	1	1	1	1
5080	0	0.487358821	0	0	0	1	0.0029	1	1	1	0	0.893118917	0	0	0	1	0.001685649	1	1	1	0	0.025972856	0	0	0	0	0	0	0	0	0	0	0	0	0	0	0	0	0	1	0.004189723	1	1	1	1	1	1	1	1
5082	0	0	0	0	0	1	1	1	1	1	0	0	0	0	0	1	1	1	1	1	0	0	0	0	0	0	0	0	0	0	0	0	0	0	0	0	0.302839295	0	0	1	1	1	1	1	1	1	1	1	1
5083	0	0	0	0	0	1	1	1	1	1	0	0	0	0	0	1	1	1	1	1	0	0	0.28513765	0	0	0	0	0	0	0	0	0	0	0	0	0	0	0	0	1	1	0.646075949	1	1	1	1	1	1	1
5087	0	0	0	0	0	1	1	1	1	1	0	0	0	0	0	1	1	1	1	1	0	0	0	0	0	0	0	0	0	0	0	0	0	0	0	0	0	0.697171884	0	1	1	1	1	1	1	1	1	1	1
5089	0	0	0	0	0	1	1	1	1	1	0	0	0	0	0	1	1	1	1	1	0.119671025	0	0	0	0	0	0	0	0	0	0	0	0	0	0	0	0	0	0	0.955594855	1	1	1	1	1	1	1	1	1
5090	0	0	0	0	0	1	1	1	1	1	0.215588818	0	0	0	0	0.502180095	1	1	1	1	0.427915641	0	0	0	0	0	0	0	0	0	0	0	0	0	0	0	0	0	0	0.521408451	1	1	1	1	1	1	1	1	1
5092	0	0	0	0.66435702	0	1	1	1	0.183568465	1	0	0	0	0.32112254	0	1	1	1	0.3656974	1	0	0	0	0	0.271212547	0	0	0	0	0	0	0	0	0	0	0	0	0	0	1	1	1	1	0.272987013	1	1	1	1	1
5094	0	0	0	0	0	1	1	1	1	1	0	0	0.111020022	0	0	1	1	1.352979798	1	1	0	0	0	0	0	0	0	0	0	0	0	0	0.686011511	0	0	0	0	0	0	1	1	1	1	1	1	1	1	1	1
5095	0	0	0.690833531	0	0	1	1	0.585352113	1	1	0	0	0.207752492	0	0	1	1	1.213113772	1	1	0	0	0	0	0	0	0	0	0	0	0	0	0	0.250302116	0	0	0	0	0	1	1	1	1	1	1	1	1	1	1
5098	0	0.55634984	0	0	0	1	0.002203024	1	1	1	0	0	0	0	0	1	1	1	1	1	0	0.121575754	0	0	0	0	0	0	0	0	0	0	0	0	0	0	0	0	0	1	0.001517997	1	1	1	1	1	1	1	1
5099	0	0	0	0	0	1	1	1	1	1	0	0	0	0	0	1	1	1	1	1	0	0	0	0	0	0	0	0	0	0	0	0	0	0	0	0	0	0	0.069014777	1	1	1	1	1	1	1	1	1	1
5100	0	0.40899033	0	0	0	1	0.003594041	1	1	1	0	0.931069253	0	0	0	1	0.00147541	1	1	1	0	0.023983151	0	0	0	0	0	0	0	0	0	0	0	0	0	0	0	0	0	1	0.004257556	1	1	1	1	1	1	1	1
5105	0	0	0.748215037	0	0	1	1	0.580461538	1	1	0	0	0	0.882136134	0	1	1	1	0.205811321	1	0	0	0	2.524421093	0	0	0	0	0	0	0	0	0	0	0	0	0	0	0	1	1	1	0.169615385	1	1	1	1	1	1
5106	0	0	0	0.865680123	0	1	1	1	0.147850467	1	0	0	0	0.575182716	0	1	1	1	0.274101796	1	0	0	0	0.051202111	0	0	0	0	0	0	0	0	0	0	0	0	0	0	0	1	1	1	1.127475149	1	1	1	1	1	1
5110	0	0.1021835	0	0	0	1	0.010823864	1	1	1	0	0	0	0	0	1	1	1	1	1	0	0.351104656	0	0	0	0	0	0	0	0	0	0	0	0	0	0	0	0	0	1	0.000179775	1	1	1	1	1	1	1	1
5111	0	0	0	0	0	1	1	1	1	1	0	0	0	0	0	1	1	1	1	1	0	0	0	0	0	0	0	0	0	0	0	0	1.059212504	0	0	0	0	0	0	1	1	1	1	1	1	1	1	1	1
5118	0	0	0	0	0	1	1	1	1	1	0	0	0	0	0	1	1	1	1	1	0	0	0	0	0	0	0	0	0	0	0	0	0	0	0	0	0	0.03596796	0	1	1	1	1	1	1	1	1	1	1
5122	0	1.591276459	0	0	0	1	1.00E-04	1	1	1	0	0	0	0	0	1	1	1	1	1	0	0	0	0	0	0	0	0	0	0.110943767	0	0	0	0	0	0	0	0	0	1	1	1	1	1	1	1	1	1	1.023708609
5127	0	0	0	0	0	1	1	1	1	1	0	0	0	0	0	1	1	1	1	1	0	0	0	0	0	0	0	0.042360448	0	0	0	0	0	0	0	0	0	0	0	1	1	1	1	1	1	1	0.670825545	1	1
5130	0	0	0	0	0	1	1	1	1	1	0	0	0	0	0	1	1	1	1	1	0	0	0	0	0.287992803	0	0	0	0	0	0	0	0	0	0	0	0	0	0	1	1	1	1	0.262072937	1	1	1	1	1
5134	0	0	0	0	0	1	1	1	1	1	0	0	0	0	0	1	1	1	1	1	0	0	0	0	0	0	0	0	0	0	0	0	0	0.032959465	0	0	0	0	0	1	1	1	1	1	1	1	1	1	1
5137	0	0	0	0	0	1	1	1	1	1	0	0	0	0	0	1	1	1	1	1	0	0	0.003787	0	0	0	0	0	0	0	0	0	0	0	0	0	0	0	0	1	1	0.626619048	1	1	1	1	1	1	1
5138	0	0.406720391	0	0	0	1	0.003624535	1	1	1	0.262030337	0	0	0	0	0.477046632	1	1	1	1	0.479486006	0	0	0	0	0	0	0	0	0	0	0	0	0	0	0	0	0	0	0.5015	1	1	1	1	1	1	1	1	1
5140	0	0	0	0	0	1	1	1	1	1	0	0	0	0	0	1	1	1	1	1	0	0	0	0	0	0	0	0	0	0	0	0	0	0	0	0	0.055278799	0	0	1	1	1	1	1	1	1	1	1	1
5141	0	0	0	0	0	1	1	1	1	1	0	0	0	0	0	1	1	1	1	1	0	0	0	0	0	0	0	0	0	0	0	0	0	0.086498568	0	0	0	0	0	1	1	1	1	1	1	1	1	1	1
5142	0	0	0	0	0	1	1	1	1	1	0	0.70020058	0	0	0	1	0.002669173	1	1	1	0	0	0	0	0	0	0	0.194265541	0	0	0	0	0	0	0	0	0	0	0	1	1	1	1	1	1	1	0.535331633	1	1
5143	0	0	0	0	0	1	1	1	1	1	0	0	0	0	0	1	1	1	1	1	0	0	0	0	0	0	0	0	0.636025881	0	0	0	0	0	0	0	0	0	0	1	1	1	1	1	1	1	1	0.867330317	1
5144	0	0	0	0	0	1	1	1	1	1	0	0	0	0	0	1	1	1	1	1	0	0	0	0	0	0	0	0	0	0	0	0	0	0	0	0	0	0	0.27776159	1	1	1	1	1	1	1	1	1	1
5145	0	0	0	0	0	1	1	1	1	1	0	0	0	0	0	1	1	1	1	1	0	0	0	0	0	0	0	0	0	0	0	0	0	0	0	0	0	0	0.577697763	1	1	1	1	1	1	1	1	1	1
5146	0	0	0	0	0	1	1	1	1	1	0	0	0	0	0	1	1	1	1	1	0	0	0	0	0	0	0	0	0	0	0	0	0	0	0	0	0	0	0.197330555	1	1	1	1	1	1	1	1	1	1
5147	0	0	0	0	0	1	1	1	1	1	0	0	0	0	0	1	1	1	1	1	0	0	0	0	0	0	0	0	0	0	0	0	0.871773289	0	0	0	0	0	0	1	1	1	1	1	1	1	1	1	1
5152	0	0	0	0	0	1	1	1	1	1	0	0	0	0	0	1	1	1	1	1	0	0	0	0	0	0	0	0	2.996823252	0	0	0	0	0	0	0	0	0	0	1	1	1	1	1	1	1	1	0.167692308	1
5155	0	0	0	0	0	1	1	1	1	1	0	0	0	0	0	1	1	1	1	1	0	0	0	0	0	0	0	0	0	0	0.018107063	0	0	0	0	0	0	0	0	1	1	1	1	1	1	1	1	1	1
5156	0	0	0	0	0.164125522	1	1	1	1	0.701170732	0	0	0	0	0	1	1	1	1	1	0	0	0	0	0	0	0	0	0	0	0	0	0	0	0	0	0	0.825492106	0	1	1	1	1	1	1	1	1	1	1
5157	0	0	0	0	0	1	1	1	1	1	0	0	0	0	0	1	1	1	1	1	0	0	0	0	0	0	0	0	0	0	0	0	0	0.785867824	0	0	0	0	0	1	1	1	1	1	1	1	1	1	1
5160	0	0	0	0	0	1	1	1	1	1	0	0	0	0	0	1	1	1	1	1	0	0	0	0.256200399	0	0	0	0	0	0	0	0	0	0	0	0	0	0	0	1	1	1	1.056431095	1	1	1	1	1	1
5163	0	0	0	0	0	1	1	1	1	1	0	0	0	0	0	1	1	1	1	1	0	0	0	0	0	0	0	0	0	0	0	0	0	0	0	0	0	0	0.207995639	1	1	1	1	1	1	1	1	1	1
5164	0	0	0	0	0	1	1	1	1	1	0	0	0	0	0	1	1	1	1	1	0	0	0	0.407579967	0	0	0	0	0	0	0	0	0	0	0	0	0	0	0	1	1	1	0.966314433	1	1	1	1	1	1
5165	0	0	0	0	0	1	1	1	1	1	0	0	0	0	0	1	1	1	1	1	0	0	0	0	0	0	0	0	0	0	0	0	0	0	0	0	0	0	0.168468061	1	1	1	1	1	1	1	1	1	1
5166	0	0	0	0	0	1	1	1	1	1	0	0	0	0	0	1	1	1	1	1	0	0	0	0	0	0	0	0	0	0.835542577	0	0	0	0	0	0	0	0	0	1	1	1	1	1	1	1	1	1	0.260769231
5167	0	0	0	0	0	1	1	1	1	1	0	0	0	0.195069209	0	1	1	1	0.446791667	1	0	0	0	0	0	0	0	0	0	0	0	0	0	0	0	0	0	0.08646162	0	1	1	1	1	1	1	1	1	1	1
5169	0	0	0	0	0	1	1	1	1	1	0	0	0	0	0	1	1	1	1	1	0	0	0	0	0	0	0	0	0	0	0	0	0	0	0	0	0	0	0.028221191	1	1	1	1	1	1	1	1	1	1
5170	0	0.10680165	0	0	0	1	0.010659026	1	1	1	0	0.086635137	0	0	0	1	0.024057377	1	1	1	0	0	0	0	0	0	0	0	0.33626842	0	0	0	0	0	0	0	0	0	0	1	1	1	1	1	1	1	1	1.031603563	1
5173	0	0	0	0	0	1	1	1	1	1	0	0.271745157	0	0	0	1	0.011091811	1	1	1	0	0	0	0	0	0	0	0	0	0	0	0	0	0	0	0	0	0	0.257472423	1	1	1	1	1	1	1	1	1	1
5187	0	0	0	0	0	1	1	1	1	1	0	0	0	0	0	1	1	1	1	1	0.359112301	0	0	0	0	0	0	0	0	0	0	0	0	0	0	0	0	0	0	0.605333333	1	1	1	1	1	1	1	1	1
5188	0	0	0	0	0	1	1	1	1	1	0	0	0	0	0	1	1	1	1	1	0	0	0	0	0	0	0	0	0	0	0.072631474	0	0	0	0	0	0	0	0	1	1	1	1	1	1	1	1	1	1
5189	0	0	0	0	0	1	1	1	1	1	0	0	0	0	0	1	1	1	1	1	0	0	0	0	0	0	0	0	0.181117673	0	0	0	0	0	0	0	0	0	0	1	1	1	1	1	1	1	1	1.055266106	1
5190	0	0	0	0	0	1	1	1	1	1	0	0	0	0	0	1	1	1	1	1	0	0	0.009260842	0	0	0	0	0	0	0	0	0	0	0	0	0	0	0	0	1	1	0.624668305	1	1	1	1	1	1	1
5191	0	0	0	0	0	1	1	1	1	1	0	0	0	0	0	1	1	1	1	1	0	0	0	0	0	0	0	0	0.01727684	0	0	0	0	0	0	0	0	0	0	1	1	1	1	1	1	1	1	1.118026786	1
5192	0	0	0	0	0	1	1	1	1	1	0	0	0	0	0	1	1	1	1	1	0	0	0	0	0	0	0	0	0	0	0	0	0	0.062915422	0	0	0	0	0	1	1	1	1	1	1	1	1	1	1
5193	0	0	0	0	0	1	1	1	1	1	0	0	0	0	0	1	1	1	1	1	0	0	0	0	0	0	0	0	0	0	0	0	0	0	0	0	0	0	0.120209038	1	1	1	1	1	1	1	1	1	1
5194	0	0	0	0	0	1	1	1	1	1	0	0	0	0	0	1	1	1	1	1	0	0	0	0	0	0	0	0	0	0	0	0	0	0	0	0.577703982	0	0	0	1	1	1	1	1	1	1	1	1	1
5195	0	0	0	0	0	1	1	1	1	1	0	0	0	0	0	1	1	1	1	1	0	0	0	0	0	0	0	0	0.7462521	0	0	0	0	0	0	0	0	0	0	1	1	1	1	1	1	1	1	0.812471264	1
5199	0	0	0	0	0	1	1	1	1	1	0	0	0	0	0	1	1	1	1	1	0	0	0	0	0	0	1.097033061	0	0	0	0	0	0	0	0	0	0	0	0	1	1	1	1	1	1	2.741904762	1	1	1
5204	0	0	0	0	0	1	1	1	1	1	0	0	0	0	0	1	1	1	1	1	0	0	0	0	0	0	0	0	0	0	0	0	0.026957707	0	0	0	0	0	0	1	1	1	1	1	1	1	1	1	1
5205	0	0	0	0	0	1	1	1	1	1	0	0	0	0	0	1	1	1	1	1	0	0	0	0	0	0	0	0	0.776523255	0	0	0	0	0	0	0	0	0	0	1	1	1	1	1	1	1	1	0.80654321	1
5207	0	0	0	0	0	1	1	1	1	1	0	0	0	0	0	1	1	1	1	1	0	0	0	0	0	0	0.027075846	0	0	0	0	0	0	0	0	0	0	0	0	1	1	1	1	1	1	1.504407407	1	1	1
5208	0	0	0	0	0	1	1	1	1	1	0	0	0	0	0	1	1	1	1	1	0	0	0	0	0	0	0	0	0	0.027501694	0	0	0	0	0	0	0	0	0	1	1	1	1	1	1	1	1	1	1.110483092
5209	0	0	0	0	0	1	1	1	1	1	0	0	0	0	0	1	1	1	1	1	0	0	0	0	0	0	0	0.555290413	0	0	0	0	0	0	0	0	0	0	0	1	1	1	1	1	1	1	0.378688525	1	1
5210	0	0	0	0	0	1	1	1	1	1	0	0	0	0	0	1	1	1	1	1	0	0	0.092113756	0	0	0	0	0	0	0	0	0	0	0	0	0	0	0	0	1	1	0.605411765	1	1	1	1	1	1	1
5213	0	0	0	0	0	1	1	1	1	1	0	0	0	0	0	1	1	1	1	1	0	0	0	0	0	0	0	0.226085369	0	0	0	0	0	0	0	0	0	0	0	1	1	1	1	1	1	1	0.514322034	1	1
5214	0	0	0	0	0	1	1	1	1	1	0	0	0	0	0	1	1	1	1	1	0	0	0	0	0	0	0	0	0	0	0	0	0	0	0	0.581993677	0	0	0	1	1	1	1	1	1	1	1	1	1
5216	0	0	0	0	0	1	1	1	1	1	0	0	0	0	0	1	1	1	1	1	0	0	0	0	0	0.09120367	0	0	0	0	0	0	0	0	0	0	0	0	0	1	1	1	1	1	0.404114583	1	1	1	1
5217	0	0.28174395	0	0	0	1	0.005454545	1	1	1	0	0.279017436	0	0	0	1	0.010740276	1	1	1	0	0.184861181	0	0	0	0	0	0	0	0	0	0	0	0	0	0	0	0	0	1	0.000886957	1	1	1	1	1	1	1	1
5218	0	1.151224125	0	0	0	1	0.000388693	1	1	1	0	0.733380519	0	0	0	1	0.002534113	1	1	1	0	0.171943957	0	0	0	0	0	0	0	0	0	0	0	0	0	0	0	0	0	1	0.000952381	1	1	1	1	1	1	1	1
5225	0	0	0	0	0	1	1	1	1	1	0	0	0	0	0	1	1	1	1	1	0	0	0	0	0	0.030388961	0	0	0	0	0	0	0	0	0	0	0	0	0	1	1	1	1	1	0.467833333	1	1	1	1
5226	0	0	0	0	0	1	1	1	1	1	0	0	0	0	0	1	1	1	1	1	0	0	0	0	0	0.337478042	0	0	0	0	0	0	0	0	0	0	0	0	0	1	1	1	1	1	0.301940299	1	1	1	1
5228	0	0	0	0	0	1	1	1	1	1	0	0	0	0	0	1	1	1	1	1	0	0	0	0	0	0	0	0	0	0	0.913741148	0	0	0	0	0	0	0	0	1	1	1	1	1	1	1	1	1	1
5230	0	0	0	0	0	1	1	1	1	1	0	0	0	0	0	1	1	1	1	1	0	0	0	0	0	0.303993541	0	0	0	0	0	0	0	0	0	0	0	0	0	1	1	1	1	1	0.295217391	1	1	1	1
5236	0	0	0	0	0	1	1	1	1	1	0	0	0	0	0	1	1	1	1	1	0	0	0	0	0.152178443	0	0	0	0	0	0	0	0	0	0	0	0	0	0	1	1	1	1	0.358412921	1	1	1	1	1
5238	0	0	0	0	0	1	1	1	1	1	0	0	0	0	0	1	1	1	1	1	0	0	0	0	0	0	0	0	0	0.207607955	0	0	0	0	0	0	0	0	0	1	1	1	1	1	1	1	1	1	0.996395939
5239	0	0	0	0	0	1	1	1	1	1	0	0	0	0	0	1	1	1	1	1	0	0	0	0	0	0	0	0	0	0	0	0	0	0	0	0	0	0.272240966	0	1	1	1	1	1	1	1	1	1	1
5241	0	0	0	0	0	1	1	1	1	1	0	0	0	0	0	1	1	1	1	1	0	0	0	0	0	0	0	0	0	0	0	0	0	0	0	0	0	0.570337744	0	1	1	1	1	1	1	1	1	1	1
5243	0.068575548	0	0	0	0	1	1	1	1	1	2.879718409	0	0	0	0	0.0675	1	1	1	1	1.996047491	0	0	0	0	0	0	0	0	0	0	0	0	0	0	0	0	0	0	0.038947368	1	1	1	1	1	1	1	1	1
5244	0	0	0	1.350728758	0	1	1	1	0.094761905	1	0	0	0	1.215745578	0	1	1	1	0.154259259	1	0	0	0	0	0	0	0	0	0	0	0	0	0	0	0.634564711	0	0	0	0	1	1	1	1	1	1	1	1	1	1
5250	0	0	0	0	0	1	1	1	1	1	0	0	0	0	0	1	1	1	1	1	0	0	0	0	0	0.396692962	0	0	0	0	0	0	0	0	0	0	0	0	0	1	1	1	1	1	0.276181818	1	1	1	1
5252	0	0	0	0	0	1	1	1	1	1	0	0	0	0	0	1	1	1	1	1	0	0	0	0	0	0	0.130342129	0	0	0	0	0	0	0	0	0	0	0	0	1	1	1	1	1	1	1.571296625	1	1	1
5255	0	0	0	0	0	1	1	1	1	1	0	0	0	0	0	1	1	1	1	1	0	0	0	0	0	0.300874028	0	0	0	0	0	0	0	0	0	0	0	0	0	1	1	1	1	1	0.296441718	1	1	1	1
5256	0	0	0	0.01138508	0	1	1	1	0.617640751	1	0	0	0	0.08048217	0	1	1	1	0.538258528	1	0	0	0	0	0.16076604	0	0	0	0	0	0	0	0	0	0	0	0	0	0	1	1	1	1	0.354213564	1	1	1	1	1
5257	0	0	0	0	0	1	1	1	1	1	0	0	0	0	0	1	1	1	1	1	0	0	0	0	0	0	0	0	0	0	0	0	0	0.271496302	0	0	0	0	0	1	1	1	1	1	1	1	1	1	1
5260	0	0	0	0	0	1	1	1	1	1	0	0	0	0	0	1	1	1	1	1	0	0	0	0	0	0	0	0	0	0	0	0	0	0	0	0	0	0	0.22120374	1	1	1	1	1	1	1	1	1	1
5261	0	0	0	0	0	1	1	1	1	1	0	0	0	0	0	1	1	1	1	1	0	0	0	0	0	0	0	0	0	0	0	0	0	0	0	0.689999524	0	0	0	1	1	1	1	1	1	1	1	1	1
5264	0	0	0	0	0	1	1	1	1	1	0	0	0	0	0	1	1	1	1	1	0	0	0	0	0.549162429	0	0	0	0	0	0	0	0	0	0	0	0	0	0	1	1	1	1	0.141626506	1	1	1	1	1
5266	0	0	0	0	0	1	1	1	1	1	0	0	0	0	0	1	1	1	1	1	0	0	0	0	0	0	0	0	0	0	0	0	0	0	0.805018262	0	0	0	0	1	1	1	1	1	1	1	1	1	1
5267	0	0	0	3.154486625	0	1	1	1	0.019264706	1	0	0	0	2.10577879	0	1	1	1	0.077014925	1	0	0	0	0	3.178346936	0	0	0	0	0	0	0	0	0	0	0	0	0	0	1	1	1	1	0.001568627	1	1	1	1	1
5268	0	0	0	0	0	1	1	1	1	1	0	0	0	0	0	1	1	1	1	1	0	0	0	0	0	0	0	0	0	0	0	0	0	0	0.399224684	0	0	0	0	1	1	1	1	1	1	1	1	1	1
5271	0	0	0	0	0	1	1	1	1	1	0	0	0	0	0	1	1	1	1	1	0	0	0	0	0	0	0	0.490889161	0	0	0	0	0	0	0	0	0	0	0	1	1	1	1	1	1	1	0.404589041	1	1
5272	0	0	0	0	0	1	1	1	1	1	0	0	0	0	0	1	1	1	1	1	0	0	0	0	0	0	0	0	0	0	0.570676173	0	0	0	0	0	0	0	0	1	1	1	1	1	1	1	1	1	1
5274	0	1.832732171	0	0	0	1	0	1	1	1	0	1.977614741	0	0	0	1	0.00021164	1	1	1	0	0.869840445	0	0	0	0	0	0	0	0	0	0	0	0	0	0	0	0	0	1	0	1	1	1	1	1	1	1	1
5281	0	0	0	0	0	1	1	1	1	1	0	0	0	0	0	1	1	1	1	1	0	0	0	0	0	0	0	0	0	0	0	0	0	0.085643407	0	0	0	0	0	1	1	1	1	1	1	1	1	1	1
5284	0	0	0	0	0	1	1	1	1	1	0	0	0	0	0	1	1	1	1	1	0	0	0	0	0	0	0	0	0	0	0	0	0	0	0	0	2.398887093	0	0	1	1	1	1	1	1	1	1	1	1
5286	0	0	0	0	0	1	1	1	1	1	0	0	0	0	0.008858319	1	1	1	1	1.038508287	0	0	0	0	0	0	0	0.014725028	0	0	0	0	0	0	0	0	0	0	0	1	1	1	1	1	1	1	0.704635193	1	1
5287	0	0	0	0	0	1	1	1	1	1	0	0	0	0	0	1	1	1	1	1	0	0	0	0	0	0	0	0	0	0	0.24601249	0	0	0	0	0	0	0	0	1	1	1	1	1	1	1	1	1	1
5288	0	0	0	0	0	1	1	1	1	1	0	0	0	0.482490892	0	1	1	1	0.300769231	1	0	0	0	0	0.166072136	0	0	0	0	0	0	0	0	0	0	0	0	0	0	1	1	1	1	0.349956076	1	1	1	1	1
5289	0	0	0	0	0	1	1	1	1	1	0	0	0	0	0	1	1	1	1	1	0	0	0	0	0	0	0	0	0	0	0	0	0	0	0	0	0	0	0.017016898	1	1	1	1	1	1	1	1	1	1
5290	0	0	0	0	0.130651794	1	1	1	1	0.701101322	0	0	0	0	0	1	1	1	1	1	0	0	0	0	0	0	0	0	0	0	0	0	0	0	0	0	0	0	0.209110136	1	1	1	1	1	1	1	1	1	1
5291	0	0	0	0	0	1	1	1	1	1	0	0	0	0	0	1	1	1	1	1	0	0	0	0	0	0	0	0	0	0	0	0	0	0.198704581	0	0	0	0	0	1	1	1	1	1	1	1	1	1	1
5294	0	0	0	0	0	1	1	1	1	1	0	0	0	0	0	1	1	1	1	1	0	0	0	0	0	0	0	0	0	0	0	0	0	0	0.818869886	0	0	0	0	1	1	1	1	1	1	1	1	1	1
5296	0	0	0	0	0	1	1	1	1	1	0	0.116955253	0	0	0	1	0.021200429	1	1	1	0	0	0	0	0	0	0	0	0	0	0	0	0	0	0	0	0	0	0.006783768	1	1	1	1	1	1	1	1	1	1
5297	0	0.478597192	0	0	0	1	0.00297619	1	1	1	0	0.161752854	0	0	0	1	0.017351955	1	1	1	0	0	0	0	0	0	0	0	0	0	0	0	0.011048055	0	0	0	0	0	0	1	1	1	1	1	1	1	1	1	1
5298	0	0	0	0	0	1	1	1	1	1	0	0	0	0	0	1	1	1	1	1	0	0	0	0	0	0	0	0	0.188137693	0	0	0	0	0	0	0	0	0	0	1	1	1	1	1	1	1	1	1.047852063	1
5303	0	0	0	0	0	1	1	1	1	1	0	0	0	0	0	1	1	1	1	1	0	0	0	0	0	0	0	0.056710318	0	0	0	0	0	0	0	0	0	0	0	1	1	1	1	1	1	1	0.654609121	1	1
5304	0	0	0	0	0	1	1	1	1	1	0	0	0	0	0	1	1	1	1	1	0	0	0	0	0	0	0	0	0	0	0	1.317061711	0	0	0	0	0	0	0	1	1	1	1	1	1	1	1	1	1
5305	0	0.654715241	0	0	0	1	0.001478873	1	1	1	0	0.699129983	0	0	0	1	0.002664165	1	1	1	0	0	0	0	0	0	0	0	0	0	0	0	0	0.29705254	0	0	0	0	0	1	1	1	1	1	1	1	1	1	1
5306	0	0	0	0	0	1	1	1	1	1	0	0	0	0	0	1	1	1	1	1	0	0	0	0	0	0	0	0	0	0	0.145605665	0	0	0	0	0	0	0	0	1	1	1	1	1	1	1	1	1	1
5308	0	0	0	0	0	1	1	1	1	1	0	0	0	0	0	1	1	1	1	1	0	0	0	0	0	0	0	0	0	0	1.178438463	0	0	0	0	0	0	0	0	1	1	1	1	1	1	1	1	1	1
5313	0	0	0	1.214428649	0	1	1	1	0.106312849	1	0	0	0	2.114572346	0	1	1	1	0.076893939	1	0	0	0	0	1.605650577	0	0	0	0	0	0	0	0	0	0	0	0	0	0	1	1	1	1	0.018717949	1	1	1	1	1
5315	0	0	0	0	0	1	1	1	1	1	0	0	0	0	0	1	1	1	1	1	0	0	0	0	0	0	0	0.889474955	0	0	0	0	0	0	0	0	0	0	0	1	1	1	1	1	1	1	0.272777778	1	1
5316	0	0	0	0	0	1	1	1	1	1	0	0	0	0	0	1	1	1	1	1	0	0	0	0	0	0	0	0	0	0	0	0	0	0.318800654	0	0	0	0	0	1	1	1	1	1	1	1	1	1	1
5317	0	0	0	0	0	1	1	1	1	1	0	0	0	0	0	1	1	1	1	1	0	0	0	0	0	0	0	0	0.252117826	0	0	0	0	0	0	0	0	0	0	1	1	1	1	1	1	1	1	1.030136752	1
5318	0	0	0	0	0	1	1	1	1	1	0	0	0	0	0	1	1	1	1	1	0	0	0	0	0	0	0	0	0	0	0.015814798	0	0	0	0	0	0	0	0	1	1	1	1	1	1	1	1	1	1
5320	0	0	0	0	0	1	1	1	1	1	0	0	0	0	0	1	1	1	1	1	0	0	0	0	0	0	0	0	0.629052616	0	0	0	0	0	0	0	0	0	0	1	1	1	1	1	1	1	1	0.875829596	1
5322	0	0	0	0	0	1	1	1	1	1	0	0	0	0	0	1	1	1	1	1	0	0	0	0	0	0	0	0	0	0	0.3871317	0	0	0	0	0	0	0	0	1	1	1	1	1	1	1	1	1	1
5325	0	0	0	0	0	1	1	1	1	1	0	0	0	0	0	1	1	1	1	1	0	0	0	0	0	0	0	0	0	0	0.645014043	0	0	0	0	0	0	0	0	1	1	1	1	1	1	1	1	1	1
5327	0.057000799	0	0	0	0	1	1	1	1	1	0	0	0	0	0	1	1	1	1	1	0	0	0	0	0	0	0	0	0.367588301	0	0	0	0	0	0	0	0	0	0	1	1	1	1	1	1	1	1	1.024525547	1
5329	0	0	0	0	0.886654441	1	1	1	1	0.52245614	0	0	0	0	1.106064365	1	1	1	1	0.667368421	0	0	0	0	0	0	0	0.361726446	0	0	0	0	0	0	0	0	0	0	0	1	1	1	1	1	1	1	0.4475	1	1
5330	0	0	0	0	0	1	1	1	1	1	0	0	0	0	0	1	1	1	1	1	0	0	0	0	0	0	0.296407108	0	0	0	0	0	0	0	0	0	0	0	0	1	1	1	1	1	1	1.77952862	1	1	1
5332	0	0	0	0	0	1	1	1	1	1	0	0	0	0	0	1	1	1	1	1	0	0	0	0	0	0	0	0	0	0	0	1.133822763	0	0	0	0	0	0	0	1	1	1	1	1	1	1	1	1	1
5335	0	0	0	0	0	1	1	1	1	1	0	0	0	0	0	1	1	1	1	1	0	0	0	0	0	0	0	0	0	0	0	0	0.572620392	0	0	0	0	0	0	1	1	1	1	1	1	1	1	1	1
5337	0	0	0	0	0	1	1	1	1	1	0.003305276	0	0	0	0	0.672666667	1	1	1	1	0	0	0	0	0	0	0	0	0	0	0	0	0	0	0.257796987	0	0	0	0	1	1	1	1	1	1	1	1	1	1
5338	0	0	0	0	0	1	1	1	1	1	0	0	0	0	0	1	1	1	1	1	0	0	0	0	0	0	0	0	0	0	0	0	0	0	0.040077395	0	0	0	0	1	1	1	1	1	1	1	1	1	1
5340	0	0	0	3.530546024	0	1	1	1	0.011551724	1	0	0	0	3.154873745	0	1	1	1	0.027468354	1	0	0	0	0	1.221086011	0	0	0	0	0	0	0	0	0	0	0	0	0	0	1	1	1	1	0.033915663	1	1	1	1	1
5341	0	0	0	0	0	1	1	1	1	1	0	0	0	0	0	1	1	1	1	1	0	0	0	0	0	0	0.149752059	0	0	0	0	0	0	0	0	0	0	0	0	1	1	1	1	1	1	1.563827392	1	1	1
5345	0	0	0	1.713567499	0	1	1	1	0.068	1	0	0	0	1.860093984	0	1	1	1	0.095466667	1	0	0	0	0	1.743238504	0	0	0	0	0	0	0	0	0	0	0	0	0	0	1	1	1	1	0.014766355	1	1	1	1	1
5347	0	0	0	0	0	1	1	1	1	1	0	0	0	0	0	1	1	1	1	1	0	0	0.061705804	0	0	0	0	0	0	0	0	0	0	0	0	0	0	0	0	1	1	0.604655738	1	1	1	1	1	1	1
5348	0	0	0	0	0	1	1	1	1	1	0	0	0	0	0	1	1	1	1	1	0	0	0	0	1.398193117	0	0	0	0	0	0	0	0	0	0	0	0	0	0	1	1	1	1	0.024413793	1	1	1	1	1
5349	0	0	0	0	0	1	1	1	1	1	0	0	0	0	0	1	1	1	1	1	0	0	0	0	0	0	0	0	0	0	0	0	0	0	0	0	0.124498779	0	0	1	1	1	1	1	1	1	1	1	1
5351	0	0	0	0	0	1	1	1	1	1	0	0	0	0	0	1	1	1	1	1	0	0	0	0	0	0	0	1.080974103	0	0	0	0	0	0	0	0	0	0	0	1	1	1	1	1	1	1	0.269354839	1	1
5352	0	0	0	0	0	1	1	1	1	1	0	0	0	0	0	1	1	1	1	1	0	0	0	0	0	0	0	0.082019113	0	0	0	0	0	0	0	0	0	0	0	1	1	1	1	1	1	1	0.63525	1	1
5354	0	4.620006199	0	0	0	1	0	1	1	1	0	2.537659992	0	0	0	1	8.33E-05	1	1	1	0	3.686936104	0	0	0	0	0	0	0	0	0	0	0	0	0	0	0	0	0	1	0	1	1	1	1	1	1	1	1
5355	0	0	0	0	0	1	1	1	1	1	0.396960025	0	0	0	0	0.414705882	1	1	1	1	0	0	0	0	0	0.257261824	0	0	0	0	0	0	0	0	0	0	0	0	0	1	1	1	1	1	0.313076923	1	1	1	1
5357	0	0	0	0	0	1	1	1	1	1	0	0	0.042937158	0	0	1	1	1.404303797	1	1	0	0	0	0	0	0	0	0	0	0	0	0	0	0	0	0	0.411592794	0	0	1	1	1	1	1	1	1	1	1	1
5358	0	0	0	0	0	1	1	1	1	1	0	0	0	0	0.023667864	1	1	1	1	1.021310541	0	0	0	0	0	0	0	0	0	0	0	0	0	0.209168392	0	0	0	0	0	1	1	1	1	1	1	1	1	1	1
5359	0	0	0	0	0.188855273	1	1	1	1	0.69765625	0	0	0	0	0.27578786	1	1	1	1	0.844195122	0	0	0	0	0	0	0	0	0	0.138920138	0	0	0	0	0	0	0	0	0	1	1	1	1	1	1	1	1	1	1.001592593
5364	0	0	0.501514937	0	0	1	1	0.6221875	1	1	0	0	0	0	0	1	1	1	1	1	0	0	0	0.591930277	0	0	0	0	0	0	0	0	0	0	0	0	0	0	0	1	1	1	0.820411985	1	1	1	1	1	1
5365	0	0	0	0	0	1	1	1	1	1	0	0.297738785	0	0	0	1	0.010141388	1	1	1	0	0.934596231	0	0	0	0	0	0	0	0	0	0	0	0	0	0	0	0	0	1	0	1	1	1	1	1	1	1	1
5368	0	0	0	0	0	1	1	1	1	1	0	0	0	0	0	1	1	1	1	1	0	0	0	0	0	0	0.082264448	0	0	0	0	0	0	0	0	0	0	0	0	1	1	1	1	1	1	1.525504451	1	1	1
5371	0	0	0	0	0	1	1	1	1	1	0	0	0	0	0	1	1	1	1	1	0	0	0	0	0	0	0	0.097238323	0	0	0	0	0	0	0	0	0	0	0	1	1	1	1	1	1	1	0.629391635	1	1
5373	0	0	0	0	0	1	1	1	1	1	0	0	0	0	0	1	1	1	1	1	0	0	0	0	0	0	0	0	0	0	0.633779466	0	0	0	0	0	0	0	0	1	1	1	1	1	1	1	1	1	1
5375	0	4.272653283	0	0	0	1	0	1	1	1	0	4.838130313	0	0	0	1	0	1	1	1	0	1.725805114	0	0	0	0	0	0	0	0	0	0	0	0	0	0	0	0	0	1	0	1	1	1	1	1	1	1	1
5376	0	0	0	0	0	1	1	1	1	1	0	0	0	0	0	1	1	1	1	1	0	0	0	0	0	0	0	0	0	0	0.036319215	0	0	0	0	0	0	0	0	1	1	1	1	1	1	1	1	1	1
5378	0	0	0	0	0	1	1	1	1	1	0	0	0	0	0	1	1	1	1	1	0	0	0	0	0	0	0	0	0	0	0	0	0	0	0	0.486457391	0	0	0	1	1	1	1	1	1	1	1	1	1
5387	0	0	0	0	0	1	1	1	1	1	0	0	0	0	0	1	1	1	1	1	0	0	0	0	0	0	0	0	0	0	0	0	0	0	0.144705659	0	0	0	0	1	1	1	1	1	1	1	1	1	1
5396	0	0	0	0	0	1	1	1	1	1	0	0	0	0	0	1	1	1	1	1	0	0	0	0	0	0	0	0	0	0	0	0	0	0	0	0	0	0	0.001955874	1	1	1	1	1	1	1	1	1	1
5407	0	0	0	0	0	1	1	1	1	1	0	0	0	0	0	1	1	1	1	1	0	0	0	0	0	0	0	0	0	5.114206107	0	0	0	0	0	0	0	0	0	1	1	1	1	1	1	1	1	1	0
5408	0	0	0	0	0	1	1	1	1	1	0	0	0	0	0	1	1	1	1	1	0	0	0	0	0	0	0	0	0	6.83770801	0	0	0	0	0	0	0	0	0	1	1	1	1	1	1	1	1	1	0
5409	0	0	0	0	0	1	1	1	1	1	1.133340583	0	0	0	0	0.259615385	1	1	1	1	1.098980688	0	0	0	0	0	0	0	0	0	0	0	0	0	0	0	0	0	0	0.168604651	1	1	1	1	1	1	1	1	1
5411	0	0	0	0	0	1	1	1	1	1	0	0	0	0	0	1	1	1	1	1	0	0	0	0	0	0	0.069431644	0	0	0	0	0	0	0	0	0	0	0	0	1	1	1	1	1	1	1.532249284	1	1	1
5412	0	0.125166166	0	0	0	1	0.009853801	1	1	1	0	0.277821848	0	0	0	1	0.010838548	1	1	1	0	0.164889409	0	0	0	0	0	0	0	0	0	0	0	0	0	0	0	0	0	1	0.001045531	1	1	1	1	1	1	1	1
5414	0	2.591113831	0	0	0	1	0	1	1	1	0	0.580717851	0	0	0	1	0.003817568	1	1	1	0	0.873970093	0	0	0	0	0	0	0	0	0	0	0	0	0	0	0	0	0	1	0	1	1	1	1	1	1	1	1
5422	0	0	0	0	0	1	1	1	1	1	0	0	0	0	0	1	1	1	1	1	0	0	0	0	0	0	0	0	0	0	0	0.338807123	0	0	0	0	0	0	0	1	1	1	1	1	1	1	1	1	1
5423	0	0	0	0	0	1	1	1	1	1	0	0	0	0	0	1	1	1	1	1	0	0	0	0	0	0	0	0	0	0	0	0	0	0	0	1.041618583	0	0	0	1	1	1	1	1	1	1	1	1	1
5424	0	0	0	0	0	1	1	1	1	1	0	0	0	0	0	1	1	1	1	1	0	0	0	0	0	0	0	0	0	0	0	0	0.463533323	0	0	0	0	0	0	1	1	1	1	1	1	1	1	1	1
5425	0	0	0	0	0	1	1	1	1	1	0	0	0	0	0	1	1	1	1	1	0	0	0	0	0.454281501	0	0	0	0	0	0	0	0	0	0	0	0	0	0	1	1	1	1	0.172900763	1	1	1	1	1
5427	0	0	0	0	0	1	1	1	1	1	0	0	0	0	0	1	1	1	1	1	0	0	0	0	0	0	0	0	0	0	0	0.001467646	0	0	0	0	0	0	0	1	1	1	1	1	1	1	1	1	1
5429	0	0	0	0	0	1	1	1	1	1	0	0	0	0	0	1	1	1	1	1	0	0	1.250724532	0	0	0	0	0	0	0	0	0	0	0	0	0	0	0	0	1	1	0.157142857	1	1	1	1	1	1	1
5430	0	0	0	0	0	1	1	1	1	1	0	0	0	0	0	1	1	1	1	1	0	0	0	0	0	0	0	0	0	0	0	0	0	0	0	0.180728336	0	0	0	1	1	1	1	1	1	1	1	1	1
5431	0	0	0	0	0	1	1	1	1	1	0	0	0	0	0	1	1	1	1	1	0	0	0	0	0	0	0.091293668	0	0	0	0	0	0	0	0	0	0	0	0	1	1	1	1	1	1	1.517587253	1	1	1
5433	0	0	0	0	0	1	1	1	1	1	0	0	0	0	0	1	1	1	1	1	0	0	0	0	0	0	0	0	0	0	0	0	0	0	0	0.361193462	0	0	0	1	1	1	1	1	1	1	1	1	1
5435	0	0	0	0	0	1	1	1	1	1	0	0	0	0	0	1	1	1	1	1	0	0	0	0	0	0	0	0.000650491	0	0	0	0	0	0	0	0	0	0	0	1	1	1	1	1	1	1	0.721358025	1	1
5436	0	0	0	0	0	1	1	1	1	1	0	0	0	0	0	1	1	1	1	1	0	0	0	0	0	0	0	0	0	0	0	0	0.371176082	0	0	0	0	0	0	1	1	1	1	1	1	1	1	1	1
5440	0	0	0	0	0	1	1	1	1	1	0.121942143	0	0	0	0	0.57396	1	1	1	1	0	0	0	0	0	0	0	0	0	0	0	0	0	0.084155279	0	0	0	0	0	1	1	1	1	1	1	1	1	1	1
5444	0	0	0	4.465984737	0	1	1	1	0.007586207	1	0	0	0	3.535789219	0	1	1	1	0.02015873	1	0	0	0	0	2.574875653	0	0	0	0	0	0	0	0	0	0	0	0	0	0	1	1	1	1	0.00515625	1	1	1	1	1
5445	0	0	0	0	0.630604613	1	1	1	1	0.548	0.120682055	0	0	0	0	0.56916996	1	1	1	1	0	0	0	0	0	0.198543901	0	0	0	0	0	0	0	0	0	0	0	0	0	1	1	1	1	1	0.360472103	1	1	1	1
5450	0	0	0	0	0	1	1	1	1	1	0	0	0	0	0	1	1	1	1	1	0	0	0	0	0	0	0	0	0	0	0	0	0	0	0.600485083	0	0	0	0	1	1	1	1	1	1	1	1	1	1
5451	0	0	0	0	0	1	1	1	1	1	0	0	0	0	0	1	1	1	1	1	0	0	0	0	0	0	0	0	0.180321554	0	0	0	0	0	0	0	0	0	0	1	1	1	1	1	1	1	1	1.053500697	1
5452	0	0	0	0	0	1	1	1	1	1	0	0	0	0	0	1	1	1	1	1	0	0	0	0.086385467	0	0	0	0	0	0	0	0	0	0	0	0	0	0	0	1	1	1	1.104956522	1	1	1	1	1	1
5460	0	0	0.657480357	0	0	1	1	0.592702703	1	1	0	0	0.54943415	0	0	1	1	0.922	1	1	0	0	0	0.420102113	0	0	0	0	0	0	0	0	0	0	0	0	0	0	0	1	1	1	0.958355438	1	1	1	1	1	1
5464	0	0	0	0	0	1	1	1	1	1	0	0	0	0	0	1	1	1	1	1	0	0	0	0	0	0.268288526	0	0	0	0	0	0	0	0	0	0	0	0	0	1	1	1	1	1	0.315879121	1	1	1	1
5465	0	0	0	0	0	1	1	1	1	1	0	0	0	0	0	1	1	1	1	1	0	0	0.060772247	0	0	0	0	0	0	0	0	0	0	0	0	0	0	0	0	1	1	0.606732026	1	1	1	1	1	1	1
5468	0	0	0	0	0	1	1	1	1	1	0	0	0	0	0	1	1	1	1	1	0	0	0	0	0	0	0	0	0	0	1.652107704	0	0	0	0	0	0	0	0	1	1	1	1	1	1	1	1	1	1
5469	0	0	0	0	0	1	1	1	1	1	0	0	0	0	0	1	1	1	1	1	0	0	0	0	0	0	0	0	0.194623065	0	0	0	0	0	0	0	0	0	0	1	1	1	1	1	1	1	1	1.05196793	1
5470	0	0	0	0	0	1	1	1	1	1	0	0	0	0	0	1	1	1	1	1	0	0	0	0	0	0	0	0	0	0	0	0	0	0	0	0	0	0	0.123963757	1	1	1	1	1	1	1	1	1	1
5475	0	0	0	0	0	1	1	1	1	1	0	0	0	0	0	1	1	1	1	1	0	0	0	0	0	0	0	0	0	0	0	0	0	0	0	0.416067446	0	0	0	1	1	1	1	1	1	1	1	1	1
5478	0	0	0	0	0	1	1	1	1	1	0	0	0	0.428671465	0	1	1	1	0.319973822	1	0	0	0	0	0	0	0	0	0	0	0	0	0.084932101	0	0	0	0	0	0	1	1	1	1	1	1	1	1	1	1
5479	0	0	0	0	0	1	1	1	1	1	0	0	0	0	0	1	1	1	1	1	0	0	0	0	0	0.136530389	0	0	0	0	0	0	0	0	0	0	0	0	0	1	1	1	1	1	0.382225806	1	1	1	1
5493	0	0	0	0	0	1	1	1	1	1	0	0	0	0	0	1	1	1	1	1	0	0	0	0	0	0	0	0	0	0	0	0	0	0	0.164176412	0	0	0	0	1	1	1	1	1	1	1	1	1	1
5494	0	0	0	0	0	1	1	1	1	1	0	0	0	0	0	1	1	1	1	1	0	0	0	0	0	0	0	0	0	0	0.084677993	0	0	0	0	0	0	0	0	1	1	1	1	1	1	1	1	1	1
5495	0	0	0	0	0	1	1	1	1	1	0	0	0	0	0	1	1	1	1	1	0	0	0	0	0	0	0	0	0.559348146	0	0	0	0	0	0	0	0	0	0	1	1	1	1	1	1	1	1	0.930784314	1
5499	0	0	0	0	0	1	1	1	1	1	0	0	0	0	0	1	1	1	1	1	0	0	0	0	0	0	0	0	0	0	0	0	0.389710167	0	0	0	0	0	0	1	1	1	1	1	1	1	1	1	1
5501	0	0	0	0	0	1	1	1	1	1	0	0	0	0	0	1	1	1	1	1	0	0	0	0	0	0	0	0	0	0	0	0	0	0	0	0.008110937	0	0	0	1	1	1	1	1	1	1	1	1	1
5502	0	0	0	0	0	1	1	1	1	1	0	0	0	0	0	1	1	1	1	1	0	0	0	0.711134144	0	0	0	0	0	0	0	0	0	0	0	0	0	0	0	1	1	1	0.743849765	1	1	1	1	1	1
5504	0	0	0	0	0	1	1	1	1	1	0	0	0	0	0	1	1	1	1	1	0	0	0	0	0	0	0	0	0	0	0	0	0	0	0	0.326928413	0	0	0	1	1	1	1	1	1	1	1	1	1
5510	0	0	0	0	0	1	1	1	1	1	0	0	0	0	0	1	1	1	1	1	0	0	0	0	0	0	0	0	0	0	0	0	0	0	0	0.815053759	0	0	0	1	1	1	1	1	1	1	1	1	1
5511	0	0	0	0	0	1	1	1	1	1	0	0	0	0	0	1	1	1	1	1	0	0	0	0	0	0	0	0	0	0	0.840830147	0	0	0	0	0	0	0	0	1	1	1	1	1	1	1	1	1	1
5514	0	0	0	0	0	1	1	1	1	1	0	0	0	0	0	1	1	1	1	1	0	0	0	0	0	0	0	0	0	0	0	0	0.022130631	0	0	0	0	0	0	1	1	1	1	1	1	1	1	1	1
5515	0	0.035255783	0	0	0	1	0.014960422	1	1	1	0	0	0	0	0	1	1	1	1	1	0	0	0	0	0	0	0	0	0	0	0.461751132	0	0	0	0	0	0	0	0	1	1	1	1	1	1	1	1	1	1
5516	0	0	0	0	0	1	1	1	1	1	0	0.050615947	0	0	0	1	0.028300589	1	1	1	0	0	0	0	0	0.031356404	0	0	0	0	0	0	0	0	0	0	0	0	0	1	1	1	1	1	0.468071279	1	1	1	1
5519	0	0	0	0	0	1	1	1	1	1	0	0	0	0	0	1	1	1	1	1	0	0	0	0	0	0	0	0	0	0	0	0	0	0	0	0.476648549	0	0	0	1	1	1	1	1	1	1	1	1	1
5520	0	0	0	0	0	1	1	1	1	1	0	0	0	0	0	1	1	1	1	1	0	0	0	0	0	0	0	0	0	0	0.082594773	0	0	0	0	0	0	0	0	1	1	1	1	1	1	1	1	1	1
5521	0	1.879395219	0	0	0	1	0	1	1	1	0	1.476879626	0	0	0	1	0.000437956	1	1	1	0	0.408578703	0	0	0	0	0	0	0	0	0	0	0	0	0	0	0	0	0	1	0.000122249	1	1	1	1	1	1	1	1
5523	0	0	0	0	0	1	1	1	1	1	0	0	0	0	0	1	1	1	1	1	0	0	0	0	0	0	0	0	0	0	0	0	0	0	0	0	0	0	0.27690933	1	1	1	1	1	1	1	1	1	1
[truncated: 4,688 more rows]
[truncated: 43 more columns]
