# Supplementary material for: Comparison and consolidation of microarray data sets of human tissue expression
Source: BMC Genomics. 2010 May 14;11:305. doi: 10.1186/1471-2164-11-305 (PMC2885367; doi:10.1186/1471-2164-11-305)
Supplement: Additional file 7 — PEM scores derived for the different expression data sets and tissue classes and the corresponding FDR for the 6685 non-redundant genes included in the comparison (tab-delimited table). [file 1471-2164-11-305-S7.TAB]

	Rosetta1										Rosetta2										Geneatlas
GeneID	adrenalgland.pem	brain.pem	kidney.pem	liver.pem	lung.pem	adrenalgland.fdr	brain.fdr	kidney.fdr	liver.fdr	lung.fdr	adrenalgland.pem	brain.pem	kidney.pem	liver.pem	lung.pem	adrenalgland.fdr	brain.fdr	kidney.fdr	liver.fdr	lung.fdr	adrenalgland.pem	brain.pem	heart.pem	kidney.pem	liver.pem	lung.pem	lymphnode.pem	muscle.pem	prostate.pem	pancreas.pem	placenta.pem	salivarygland.pem	thymus.pem	thyroid.pem	tonsil.pem	testis.pem	trachea.pem	uterus.pem	uteruscorpus.pem	adrenalgland.fdr	brain.fdr	heart.fdr	kidney.fdr	liver.fdr	lung.fdr	lymphnode.fdr	muscle.fdr	prostate.fdr	pancreas.fdr
780	-0.386	0.501	0.415	-1.955	0.256	0.816	0.403	1	1	0.807	-0.535	0.626	0.51	-1.8	-0.179	1	0.31	1	1	0.921	-0.11	0.163	-0.476	0.371	-0.655	0.587	-0.883	-0.491	0.842	0.544	0.886	-0.212	0.451	1.18	-0.473	-0.862	0.704	-0.745	-0.823	1	0.676	1	1	1	0.354	0.996	1	0.634	0.989
7849	-0.9	-1.262	3.601	-1.811	-0.99	0.911	1	0.332	1	0.967	0.084	-0.584	2.198	-1.054	-0.598	1	1	0.659	1	0.948	-0.148	-0.371	-0.004	1.38	0.043	-0.31	0.075	-0.205	-0.107	0.022	-0.355	-0.498	-0.155	2.861	-0.429	-0.424	-0.284	-0.483	-0.609	1	1	1	0.712	1	0.99	1	1	0.861	1
2978	1.044	0.163	-0.216	-1.053	-0.712	1	0.8	0.965	1	0.956	-0.254	0.231	-0.402	-0.142	-0.288	1	0.714	1	1	0.93	0.169	0.258	0.425	0.096	-0.023	-0.547	-0.356	0.057	0.388	-0.928	0.217	-0.313	-0.201	0.026	-0.267	1.443	-0.265	-0.425	0.246	1	0.409	0.777	1	1	1	1	0.898	0.735	1
11099	0.34	-0.33	0.601	-0.853	1.06	0.776	1	1	1	0.721	-0.469	-0.497	0.21	-0.828	0.467	1	1	1	1	0.798	0.067	-0.344	0.363	-0.118	-0.188	0.283	-0.177	0.072	-0.086	0.132	0.923	0.333	-0.104	0.161	-0.502	0.767	-1.235	-0.749	0.403	1	1	0.795	1	1	0.564	1	0.891	0.856	1
6352	0.399	-0.616	0.473	0.369	0.374	0.796	1	1	1	0.814	-0.598	-1.663	-1.562	0.351	0.464	1	1	1	1	0.799	-0.211	-0.901	-0.071	-0.592	-0.476	0.039	2.414	-1.464	0.273	0.114	-0.184	0.534	0.639	0.16	0.388	-0.918	0.743	-0.589	0.103	1	1	1	1	1	0.804	0.453	1	0.77	1
1571	-0.15	-0.045	-0.876	5.143	-0.853	0.766	1	1	0.029	0.966	0.281	0.285	-0.3	5.277	-0.665	1	0.622	1	0.031	0.951	-0.378	0.027	-0.317	0.311	3.809	-0.631	-0.27	-0.52	0.838	-0.644	-0.987	-0.393	-1.049	0.071	0.653	-0.008	-1.108	0.098	0.499	1	1	1	1	0.004	1	1	1	0.635	1
4323	0.168	-1.285	0.42	-0.989	1.634	0.751	1	1	1	0.661	-0.126	-0.843	-0.268	-0.447	0.427	1	1	1	1	0.809	-0.084	-0.384	0.614	0.204	-0.423	0.298	-0.5	0.957	-0.023	-0.118	0.466	-0.381	-0.598	-0.303	-0.247	-0.286	-0.123	-0.471	1.403	1	1	0.691	1	1	0.55	0.994	0.528	0.841	1
8717	0.223	0.174	0.508	-1.099	0.22	0.753	0.786	1	1	0.804	-0.065	-0.124	-0.05	-0.074	-0.063	1	1	1	1	0.916	-1.037	-0.922	0.312	0.347	-0.314	0.588	0.958	-0.256	1.24	-0.648	0.76	-0.394	0.677	0.502	0.555	-0.866	-0.145	-0.29	-1.067	1	1	0.828	1	1	0.354	0.823	1	0.571	1
5337	0.932	0.429	0.169	0.693	-0.032	1	0.473	0.929	1	0.842	2.002	0.138	-1.126	0.003	-0.549	0.642	0.9	1	1	0.944	0.414	-0.23	0.318	-0.149	0.412	0.022	0.241	-0.328	0.161	0.022	-0.464	0.139	-0.456	-0.111	0.672	-0.177	-0.298	-0.569	0.38	1	1	0.828	1	0.769	0.816	1	1	0.798	1
2342	0.584	0.871	0.687	-0.724	0.177	0.894	0.171	1	1	0.806	-0.03	0.604	-0.097	-0.563	-0.346	1	0.321	1	1	0.935	0.085	-0.059	0.34	0.312	-0.054	-0.091	-0.06	-0.213	0.42	-0.822	0.59	-0.748	0.377	-0.197	0.4	0.234	0.101	-0.298	-0.319	1	1	0.813	1	1	0.904	1	1	0.729	1
572	0.14	-0.036	0.235	-0.913	-0.053	0.748	1	0.936	1	0.847	0.086	0.123	-0.296	-0.365	0.072	1	0.936	1	1	0.914	-0.114	-0.127	-0.268	0.411	0.215	1.332	-1.164	0.069	1.22	-0.941	1.038	-1.231	0.909	0.855	-1.057	-0.314	-0.926	0.176	-0.083	1	1	1	1	0.913	0.157	0.996	0.893	0.579	1
10594	0.344	0.141	0.321	-0.611	0.472	0.777	0.835	0.98	1	0.821	0.12	0.068	0.062	-0.942	0.094	1	1	1	1	0.91	0.418	-0.38	-0.729	-0.258	-0.329	0.514	0.257	-0.206	0.383	-0.251	0.619	-0.787	1.039	0.452	-0.021	0.495	-0.701	-0.014	-0.502	1	1	1	1	1	0.391	1	1	0.734	1
826	0.694	-0.246	-1.462	-1.006	0.177	0.97	1	1	1	0.806	0.314	-0.228	-0.024	-0.672	0.101	1	1	1	1	0.909	-0.3	-0.371	0.063	0.934	0.38	1.118	-0.259	-0.287	1.009	-0.162	0.38	-3.04	0.658	0.904	-0.131	-0.115	0.613	-0.126	-1.268	1	1	1	1	0.8	0.185	1	1	0.608	1
11224	-0.049	-1.285	-0.109	-0.074	0.038	0.758	1	0.946	1	0.826	-0.21	-1.32	-0.447	0.02	-0.366	1	1	1	1	0.937	-0.119	-1.347	-0.223	-0.563	0.344	0.875	0.537	-0.025	0.211	0.689	-0.704	0.404	0.973	-0.194	0.141	-0.822	-0.377	0.507	-0.307	1	1	1	1	0.832	0.248	0.947	0.934	0.793	0.94
1982	0.601	-0.257	-2.536	-0.906	-0.29	0.904	1	1	1	0.901	-0.049	-0.096	0.102	-0.503	0.102	1	1	1	1	0.909	-0.315	-0.279	-0.86	-0.669	-0.955	0.381	0.402	0.113	-0.122	0.261	0.831	-0.07	0.402	0.388	0.341	-0.236	-0.173	0.417	0.144	1	1	1	1	1	0.488	0.997	0.875	0.862	1
8664	0.47	-1.069	-1.439	-0.736	0.039	0.829	1	1	1	0.825	-0.242	-1.105	0.093	-0.562	-0.014	1	1	1	1	0.915	-0.538	-1.458	-0.353	-0.56	-0.118	0.848	0.519	-0.006	-0.035	0.579	0.079	0.286	0.962	0.358	0.401	-0.241	-0.241	-0.204	-0.28	1	1	1	1	1	0.254	0.949	0.926	0.843	0.978
6727	0.225	0.121	0.322	-0.539	0.244	0.752	0.868	0.98	1	0.809	0.145	0.121	0.416	0.117	-0.123	1	0.938	1	1	0.92	-0.415	-0.263	-0.647	0.172	-0.587	0.713	0.166	-0.047	0.736	-0.205	0.201	-0.304	0.75	0.394	-0.193	-0.195	-0.491	0.364	-0.149	1	1	1	1	1	0.293	1	0.944	0.65	1
2665	0.233	-0.079	0.282	-0.527	0.48	0.754	1	0.956	1	0.821	0.018	-0.109	0.285	0.258	0.048	1	1	1	1	0.913	-0.369	-0.556	-0.487	-0.24	0.133	0.418	0.327	0.312	-0.505	0.475	0.117	0.148	0.098	-0.071	0.71	-0.392	-0.035	-0.04	-0.044	1	1	1	1	0.975	0.456	1	0.767	0.926	1
6135	-0.065	-1.231	0.147	0.175	0.254	0.759	1	0.927	1	0.808	0.164	-1.272	-0.241	0.417	0.157	1	1	1	1	0.895	-0.416	-1.272	-1.246	-0.931	-1.274	1.126	1.34	-0.256	0.1	1.332	-0.162	0.365	0.819	0.254	1.191	-1.023	0.404	0.079	-0.429	1	1	1	1	1	0.182	0.711	1	0.81	0.62
6152	0.066	-0.915	0.199	0.063	0.317	0.746	1	0.933	1	0.805	0.039	-0.628	0.238	0.198	-0.041	1	1	1	1	0.915	-0.051	-0.99	-0.72	-0.732	-0.526	0.749	0.66	0.347	0.113	1.073	-0.613	0.505	0.559	0.538	0.365	-1.105	-0.411	0.047	0.191	1	1	1	1	1	0.284	0.902	0.757	0.807	0.754
3183	-0.079	-0.249	0.205	-0.386	0.447	0.758	1	0.933	1	0.818	0.214	-0.278	0.353	0.161	0.031	1	1	1	1	0.914	0.112	-0.402	-0.449	0.043	-0.474	0.695	0.288	-0.065	-0.525	0.252	0.715	-0.248	1.196	-0.13	0.351	-0.263	-0.284	-0.426	-0.384	1	1	1	1	1	0.3	1	0.953	0.93	1
4735	0.069	0.175	0.535	-0.893	0.587	0.746	0.785	1	1	0.811	0.009	-0.107	0.358	-0.763	0.557	1	1	1	1	0.767	-0.358	-0.305	-0.475	-0.639	-0.898	0.395	0.263	0.169	0.122	0.331	0.406	-0.18	-0.327	0.82	-0.031	-0.001	0.257	0.546	-0.094	1	1	1	1	1	0.474	1	0.843	0.805	1
3178	-0.083	-0.595	0.324	-0.534	0.294	0.759	1	0.98	1	0.804	0.315	-0.315	0.121	0.076	-0.039	1	1	1	1	0.915	-0.404	-0.407	-0.907	-0.521	-0.974	0.673	0.746	-0.182	0.02	0.605	-0.14	0.113	1.123	0.529	0.53	-1.109	-0.115	0.777	-0.357	1	1	1	1	1	0.309	0.902	0.997	0.829	0.968
6233	-0.06	-0.438	0.083	-0.318	0.461	0.759	1	0.922	1	0.818	-0.069	-0.581	0.338	0.287	0.089	1	1	1	1	0.911	-0.23	-0.926	-0.851	-0.731	-0.782	0.702	1.475	-0.331	-0.335	1.06	-0.155	0.575	0.038	0.186	1.085	-1.203	0.327	0.297	-0.202	1	1	1	1	1	0.297	0.667	1	0.904	0.753
6207	-0.29	-1.311	-0.383	-0.389	0.345	0.793	1	1	1	0.808	-0.073	-1.125	-0.219	-0.114	0.226	1	1	1	1	0.876	-0.512	-1.099	-0.395	-0.46	0.03	0.534	0.883	0.169	-0.117	0.446	0.361	0.382	0.811	-0.141	0.239	-0.812	-0.169	-0.135	-0.014	1	1	1	1	1	0.379	0.848	0.844	0.861	1
2197	0.448	-0.99	-1.093	0.215	-0.033	0.818	1	1	1	0.842	0.323	-0.778	-0.32	0.464	-0.328	1	1	1	1	0.934	-0.25	-1.123	-0.239	-0.813	0.198	0.967	0.899	-0.404	0.357	0.355	-0.241	-0.175	1.097	0.279	0.289	-0.792	-0.659	0.496	-0.241	1	1	1	1	0.93	0.222	0.851	1	0.738	1
23435	-0.176	0.092	0.432	-0.453	0.19	0.772	0.912	1	1	0.809	-0.404	-0.194	0.122	-0.331	0.031	1	1	1	1	0.914	-0.719	-0.253	-0.724	-1.134	-0.695	0.242	0.797	0.287	-0.007	0.364	0.236	0.088	0.548	0.661	0.389	-0.026	0.016	0.299	-0.369	1	1	1	1	1	0.605	0.891	0.78	0.837	1
6193	-0.02	-1.358	-0.133	-0.099	0.221	0.754	1	0.949	1	0.805	0.128	-1.425	-0.14	0.129	0.107	1	1	1	1	0.91	-0.257	-1.874	-0.301	-0.686	0.802	1.016	0.818	0.028	0.749	0.404	-0.432	0.112	1.173	0.123	0.078	-1.377	-0.562	0.52	-0.334	1	1	1	1	0.514	0.211	0.89	0.906	0.647	1
6164	-0.326	-1.217	-0.286	-0.233	0.209	0.801	1	0.985	1	0.805	0.228	-0.892	0.141	0.146	-0.005	1	1	1	1	0.913	0.006	-0.787	-0.87	-1.225	-1.121	0.502	1.37	0.092	-0.093	0.817	-0.664	0.994	0.349	0.226	0.674	-0.872	0.163	0.414	0.026	1	1	1	1	1	0.399	0.687	0.883	0.858	0.925
4677	0.026	0.689	0.73	-0.196	0.362	0.75	0.261	1	1	0.808	-0.19	0.348	0.669	-0.376	-0.018	1	0.54	1	1	0.916	0.031	0.371	-1.266	0.061	-0.742	0.552	0.356	0.183	0.549	0.528	-0.172	0.123	-0.272	0.992	0.075	-0.738	0.167	0.042	-0.84	1	0.224	1	1	1	0.371	1	0.836	0.693	0.998
56910	0.101	0.673	0.616	-0.976	0.255	0.749	0.271	1	1	0.808	-0.063	0.401	0.268	-0.356	-0.228	1	0.482	1	1	0.925	0.432	-0.007	-0.916	0.96	-0.122	0.662	0.563	-0.09	0.066	0.355	0.253	0.496	0.799	0.223	0.457	-0.999	0.346	-0.454	-3.023	1	1	1	0.981	1	0.313	0.945	0.963	0.818	1
5250	0.171	-0.455	-0.056	-0.163	0.181	0.751	1	0.938	1	0.808	0.484	-0.5	0.212	0.303	0.101	1	1	1	1	0.909	0.397	-0.788	0.067	0.499	0.463	0.979	-0.376	0.52	0.4	-0.153	0.202	-0.013	0.582	0.36	-0.233	-1.454	-0.435	-0.089	-0.928	1	1	0.999	1	0.733	0.221	1	0.685	0.734	1
6133	-0.062	-0.629	0.205	0.003	0.588	0.758	1	0.934	1	0.811	-0.072	-1.041	-0.454	0.029	0.206	1	1	1	1	0.884	-0.144	-1.038	-0.51	-0.473	-0.399	0.578	0.913	-0.316	-0.24	0.586	-0.222	0.657	0.677	0.123	0.338	-0.768	0.082	-0.05	0.205	1	1	1	1	1	0.36	0.853	1	0.888	0.981
1655	0.569	-0.486	-2.09	-0.57	0.238	0.88	1	1	1	0.809	0.639	-0.456	-0.1	-0.24	0.274	1	1	1	1	0.866	0.045	-0.677	-1.46	-0.9	-1.369	0.343	1.429	-0.888	0.161	0.184	-0.389	0.42	0.857	0.591	0.705	-0.146	0.323	0.778	-0.006	1	1	1	1	1	0.518	0.674	1	0.798	1
11337	0.229	-0.248	-0.027	-1.487	0.548	0.752	1	0.932	1	0.816	0.639	-0.343	0.073	-0.19	-0.029	1	1	1	1	0.912	0.227	-0.281	-0.086	0.399	-0.058	0.364	-0.149	-0.051	-0.169	0.091	0.521	-0.28	0.217	0.34	-0.095	0.11	0.081	-0.73	-0.451	1	1	1	1	1	0.503	1	0.945	0.873	1
4736	0.017	-1.279	0.082	-0.285	0.37	0.751	1	0.923	1	0.813	-0.187	-1.359	-0.191	0.096	-0.089	1	1	1	1	0.917	-0.463	-1.519	-0.718	-0.583	-0.268	1.15	1.095	-0.098	0.447	0.758	-0.428	0.534	1.159	0.118	0.467	-1.849	0.017	0.24	-0.058	1	1	1	1	1	0.179	0.78	0.969	0.72	0.911
11335	-0.243	-0.332	-0.105	-0.158	0.397	0.783	1	0.947	1	0.811	0.448	-0.395	0.08	0.142	-0.048	1	1	1	1	0.918	-0.196	-0.353	-0.977	-1.116	-0.584	0.157	0.746	0.177	-0.33	-0.105	-0.072	0.338	0.583	0.539	0.404	0.382	-0.301	0.528	0.181	1	1	1	1	1	0.689	0.901	0.839	0.904	1
5690	-0.263	0.216	0.043	0.14	0.625	0.786	0.734	0.925	1	0.798	0.123	0.037	-0.058	0.549	0.115	1	1	1	1	0.907	0.099	-0.144	0.783	-0.311	0.401	0.284	-0.422	0.652	-0.524	-0.387	0.009	0.513	0.562	-0.221	0.057	-0.01	-0.11	-0.97	-0.262	1	1	0.61	1	0.779	0.563	1	0.628	0.929	1
10657	-0.038	0.181	0.605	-0.484	0.652	0.757	0.777	1	1	0.792	-0.509	0.031	0.304	-0.57	0.482	1	1	1	1	0.798	-0.418	-0.434	-0.747	-0.643	-0.374	0.562	0.258	-0.218	0.715	-0.02	0.418	-0.655	0.926	0.288	0.173	-0.211	0.14	0.642	-0.401	1	1	1	1	1	0.368	1	1	0.654	1
51493	0.34	-0.108	0.516	-0.426	0.026	0.776	1	1	1	0.829	-0.362	-0.178	0.347	-0.04	-0.345	1	1	1	1	0.935	-0.026	-0.382	-0.806	0.497	0.179	0.398	-0.188	-0.042	0.659	-0.052	0.092	-0.736	0.503	0.472	0.206	-0.12	-0.267	0.076	-0.464	1	1	1	1	0.938	0.471	1	0.941	0.668	1
8683	-0.16	-0.143	0.698	-0.002	0.332	0.768	1	1	1	0.812	0.005	-0.471	0.261	0.037	0.084	1	1	1	1	0.91	-0.087	-0.66	-0.924	0.318	-0.087	0.909	-0.096	-0.388	0.803	0.139	0.73	-0.66	1.028	0.308	0.194	0.087	-0.112	-0.491	-1.012	1	1	1	1	1	0.236	1	1	0.643	1
7528	0.044	-0.11	0.123	-0.183	0.46	0.749	1	0.923	1	0.818	-0.112	-0.313	-0.065	0.246	0.17	1	1	1	1	0.893	-0.163	-0.615	-0.681	-0.412	-0.121	0.284	-0.099	-0.075	0.862	-0.285	0.79	-0.912	0.99	0.833	-0.068	-0.214	0.107	0.356	-0.575	1	1	1	1	1	0.563	1	0.957	0.629	1
10899	-0.174	-0.554	-0.194	-0.183	0.032	0.77	1	0.96	1	0.828	-0.014	-0.665	-0.612	0.331	-0.334	1	1	1	1	0.933	-0.17	-0.724	-0.612	0.342	0.273	0.674	0.003	-0.504	1.158	0.132	0.42	-0.21	0.131	0.451	-0.239	-0.957	0.502	-0.255	-0.417	1	1	1	1	0.874	0.309	1	1	0.579	1
9092	0.035	0.037	0.355	-0.309	0.092	0.75	0.991	0.989	1	0.819	-0.044	-0.274	-0.197	-0.319	-0.12	1	1	1	1	0.919	0.101	-0.293	-0.267	-0.574	-0.377	0.379	0.369	0.222	0.229	0.165	0.407	-0.402	0.79	0.345	-0.179	-0.21	-0.237	-0.291	-0.175	1	1	1	1	1	0.491	1	0.811	0.788	1
9552	-0.135	-0.186	0.506	-0.431	0.267	0.764	1	1	1	0.809	-0.254	-0.434	0.067	-0.041	-0.366	1	1	1	1	0.937	0.039	-0.051	0.232	0.213	-0.058	0.579	-0.052	0.494	-0.314	-0.168	0.298	-0.467	0.1	0.332	-0.003	-0.187	-0.728	-0.227	-0.032	1	1	0.873	1	1	0.359	1	0.698	0.9	1
6881	0.168	-0.504	-0.185	-0.262	0.082	0.751	1	0.96	1	0.819	0.492	-0.715	-0.67	0.339	-0.366	1	1	1	1	0.937	0.146	-0.712	0.042	-0.005	0.306	0.533	-0.019	0.122	0.532	0.605	-0.205	-0.598	0.42	0.463	-0.127	0.601	-0.54	-0.614	-0.951	1	1	1	1	0.852	0.379	1	0.869	0.694	0.967
10438	0.139	0.184	-1.873	0.159	-0.651	0.748	0.773	1	1	0.95	0.087	0.052	0.38	0.446	0.146	1	1	1	1	0.898	-0.716	-0.37	-0.696	0.105	0.127	0.588	0.731	-0.458	0.969	0.148	0.408	0.102	-0.084	0.884	-0.398	-0.123	0.309	0.529	-2.054	1	1	1	1	0.98	0.354	0.903	1	0.62	1
4841	0.295	-0.368	0.594	-0.251	0.46	0.762	1	1	1	0.817	0.255	-0.586	0.331	-0.217	0.161	1	1	1	1	0.895	-0.063	-0.824	-0.483	-0.106	0.003	0.528	0.252	-0.122	-0.241	0.463	0.122	-0.378	1.499	-0.068	0.506	-0.724	-0.044	-0.231	-0.088	1	1	1	1	1	0.381	1	0.979	0.889	1
387	0.425	-0.378	-0.062	-0.722	0.795	0.806	1	0.939	1	0.779	0.199	-0.299	0.194	-0.438	0.402	1	1	1	1	0.815	-0.129	-0.743	0.061	-0.27	-0.228	0.824	0.308	-0.348	-0.456	-0.306	1.059	-0.73	1.279	0.255	0.287	-0.663	0.12	0.169	-0.489	1	1	1	1	1	0.262	1	1	0.921	1
6229	-0.103	-1.078	-0.277	-0.393	0.204	0.759	1	0.982	1	0.807	0.354	-0.65	-0.218	0.494	0.119	1	1	1	1	0.908	-0.094	-0.907	-1.165	-1.116	-1.131	0.484	0.844	0.262	0.221	1.145	-0.769	0.787	0.174	0.483	0.58	-0.8	0.225	0.318	0.458	1	1	1	1	1	0.41	0.864	0.79	0.791	0.735
375	-0.196	-0.283	-0.307	-0.649	0.41	0.774	1	0.988	1	0.812	-0.127	-0.35	-0.121	0.065	0.212	1	1	1	1	0.88	-0.085	-0.676	0.109	0.009	0.256	0.948	-0.696	-0.256	1.47	-0.168	1.412	-1.199	0.249	0.509	-0.356	-0.143	0.159	-0.191	-1.349	1	1	0.967	1	0.883	0.231	0.996	1	0.548	1
8724	0.168	0.357	0.08	-0.161	0.553	0.75	0.549	0.925	1	0.816	0.585	0.307	-0.101	0.087	0.371	1	0.59	1	1	0.825	0.038	0.057	-0.202	-0.035	0.082	0.632	0.081	-0.107	0.165	-0.428	0.3	-0.405	0.266	0.282	0.023	-0.237	0.045	0.175	-0.73	1	1	1	1	0.998	0.328	1	0.971	0.799	1
9733	0.247	0.273	0.27	-0.826	0.174	0.757	0.656	0.951	1	0.806	-0.123	-0.031	-0.017	-0.529	0.105	1	1	1	1	0.91	-0.299	-0.311	-0.678	-0.168	-0.306	0.406	0.102	-0.293	0.841	-0.044	0.845	-0.533	1.124	-0.163	0.006	-0.377	-0.381	0.282	-0.054	1	1	1	1	1	0.467	1	1	0.634	1
10285	-0.055	-0.003	0.296	-0.607	0.593	0.759	1	0.969	1	0.809	-0.427	-0.695	0.036	-0.201	0.319	1	1	1	1	0.849	-0.255	-0.683	0.023	-0.209	-0.306	0.749	0.566	-0.314	0.552	-0.413	0.562	0.025	0.775	-0.531	-0.176	0.035	-0.545	0.771	-0.628	1	1	1	1	1	0.284	0.943	1	0.695	1
3184	-0.221	-0.388	-0.129	-0.319	0.402	0.778	1	0.95	1	0.81	-0.023	-0.289	0.294	0.236	0.233	1	1	1	1	0.877	-0.266	-0.487	-0.561	-0.568	-0.114	0.394	0.467	-0.786	0.544	-0.026	0.257	-0.016	1.422	0.288	0.308	-0.455	0.058	0.616	-1.076	1	1	1	1	1	0.475	0.964	1	0.693	1
2987	0.368	0.385	0.143	-0.445	0.278	0.787	0.514	0.927	1	0.807	-0.29	0.24	-0.378	0.301	0.047	1	0.701	1	1	0.913	0.122	0.126	0.295	0.012	0.372	1.26	-0.472	0.096	0.79	-0.174	-0.243	-1.357	0.645	0.352	-0.515	-0.412	-0.117	-0.263	-0.516	1	0.81	0.843	1	0.806	0.165	0.994	0.884	0.649	1
79036	0.233	-0.081	-0.293	-0.248	0.183	0.754	1	0.984	1	0.808	-0.062	-0.314	-0.299	-0.271	0.068	1	1	1	1	0.911	0.167	-0.098	0.19	-0.278	-0.336	0.077	0.249	0.022	0.326	0.301	-0.172	0.074	-0.037	0.05	0.46	0.134	-0.098	-0.683	-0.35	1	1	0.909	1	1	0.77	1	0.908	0.75	1
4946	0.255	-0.048	-0.032	-0.075	0.606	0.758	1	0.932	1	0.805	-0.131	-0.528	-0.509	-0.218	0.054	1	1	1	1	0.913	0.13	-0.553	-0.004	-0.092	0.223	0.898	0.341	0.154	0.427	0.012	0.881	-0.728	0.783	0.202	0.274	-0.933	-0.346	-0.353	-1.315	1	1	1	1	0.906	0.24	1	0.853	0.727	1
533	-0.271	0.367	0.358	-0.208	0.221	0.787	0.537	0.993	1	0.805	0.245	0.058	0.298	-0.015	0.023	1	1	1	1	0.915	0.144	-0.022	-0.165	0.855	0.581	0.926	-0.414	-0.846	1.423	0.175	1.158	-1.004	0.273	0.477	-0.471	-0.684	-0.818	-0.481	-1.109	1	1	1	1	0.659	0.235	1	1	0.549	1
3735	-0.057	-0.559	0.006	-0.784	0.163	0.76	1	0.927	1	0.806	-0.514	-0.81	-0.047	-0.223	-0.131	1	1	1	1	0.919	-0.684	-0.807	-0.374	-0.551	-0.366	0.968	0.237	0.608	0.218	0.621	-0.377	-0.353	0.735	0.496	-0.035	0.855	-0.317	-0.118	-0.755	1	1	1	1	1	0.223	1	0.648	0.792	0.966
3020	0.087	-0.852	0.423	-0.472	0.754	0.745	1	1	1	0.775	0.041	-0.935	0.095	0.491	0.277	1	1	1	1	0.864	-0.202	-1.098	-0.873	-0.217	0.312	0.489	-0.106	-0.444	0.766	-0.079	0.148	-0.214	1.371	0.493	0.724	-0.421	0.148	-0.178	-0.619	1	1	1	1	0.853	0.407	1	1	0.649	1
10944	0.047	0.204	0.303	-0.652	0.322	0.749	0.75	0.971	1	0.811	-0.127	-0.144	-0.084	-0.25	0.141	1	1	1	1	0.901	-0.453	-0.36	-0.899	-0.514	-0.353	0.516	0.373	-0.669	0.162	-0.009	0.526	0.246	0.377	0.708	0.131	-0.187	0.199	0.235	-0.03	1	1	1	1	1	0.388	1	1	0.799	1
10959	-0.335	-0.748	-0.157	0.345	0.263	0.804	1	0.953	1	0.808	-0.008	-0.797	-0.27	0.48	-0.091	1	1	1	1	0.916	-0.362	-1.272	-0.985	-0.089	-0.139	0.788	-0.325	-0.208	0.701	1	0.846	0.727	0.175	0.326	-0.432	-0.836	0.979	0.248	-1.142	1	1	1	1	1	0.271	1	1	0.655	0.792
6167	-0.151	-1.363	-0.071	0.04	0.159	0.766	1	0.942	1	0.806	-0.001	-0.334	-0.062	0.042	-0.001	1	1	1	1	0.915	-0.205	-1.124	-0.185	-0.694	0.111	0.771	1.026	0.171	0.049	0.565	-0.619	0.466	0.905	-0.008	0.51	-1.029	-0.172	0.156	-0.693	1	1	1	1	0.986	0.278	0.794	0.842	0.821	0.978
3094	-0.18	0.049	0.333	0.519	0.095	0.772	0.97	0.981	1	0.819	-0.238	-0.247	0.249	0.968	-0.391	1	1	1	0.763	0.936	-0.501	0.026	-0.377	0.317	0.686	0.89	0.097	-0.119	0.577	0.098	-0.9	0.045	0.256	0.253	0.313	-0.306	-0.162	-0.464	-0.729	1	1	1	1	0.59	0.243	1	0.977	0.692	1
1938	0.478	-0.799	-1.084	-0.886	-0.262	0.831	1	1	1	0.897	-0.271	-0.68	-0.057	-0.531	-0.23	1	1	1	1	0.926	0.013	-0.95	-0.193	-0.002	0.113	0.462	-0.181	0.211	0.618	0.718	-0.186	-0.411	0.288	0.434	-0.006	-0.511	0.004	-0.062	-0.359	1	1	1	1	0.986	0.424	1	0.819	0.679	0.916
6204	-0.17	-1.044	-0.3	-0.277	0.074	0.769	1	0.987	1	0.821	-0.106	-1.224	-0.576	-0.141	-0.26	1	1	1	1	0.929	-0.053	-1.192	-0.154	-0.542	0.245	0.704	0.532	-0.154	0.425	0.514	-0.4	0.319	0.746	0.016	0.42	-0.54	-0.262	-0.391	-0.232	1	1	1	1	0.896	0.297	0.95	0.992	0.727	1
8992	0.011	-1.512	0.381	-0.256	0.454	0.752	1	1	1	0.817	0.348	-1.569	0.379	-0.167	0.088	1	1	1	1	0.912	0.019	-1.383	-0.272	1.16	-0.337	0.575	-0.077	-0.292	0.09	-0.015	0.683	-0.137	0.418	0.397	0.064	-0.736	0.275	-0.382	-0.052	1	1	1	0.803	1	0.361	1	1	0.812	1
3190	-0.148	-0.235	0.09	-0.168	0.531	0.766	1	0.921	1	0.825	-0.165	-0.152	0.331	-0.168	0.278	1	1	1	1	0.865	-0.099	-0.522	-0.876	-0.176	-0.32	0.474	-0.119	-0.436	-0.095	-0.146	0.724	-0.035	1.233	0.33	0.204	-0.407	0.406	0.115	-0.255	1	1	1	1	1	0.417	1	1	0.858	1
51433	-0.487	0.211	-0.107	-0.567	0.111	0.839	0.74	0.946	1	0.816	-0.178	0.11	-0.23	-0.461	-0.172	1	0.964	1	1	0.919	-0.221	-0.064	-0.798	-0.196	-0.06	0.365	0.367	-0.065	0.102	0.17	-0.07	-0.099	0.694	0.378	0.376	-0.333	-0.127	-0.019	-0.401	1	1	1	1	1	0.502	1	0.953	0.811	1
3192	-0.171	-0.1	0.07	-0.505	0.474	0.77	1	0.924	1	0.82	-0.019	-0.048	0.007	-0.217	0.389	1	1	1	1	0.822	-0.223	-0.22	-0.528	-0.421	-0.326	0.163	-0.026	0.101	-0.279	0.247	0.085	-0.355	0.907	0.137	0.649	0.223	0.125	0.028	-0.287	1	1	1	1	1	0.682	1	0.88	0.895	1
8661	0.604	-0.597	-2.441	-0.304	-0.718	0.91	1	1	1	0.956	-0.134	-0.454	-0.064	-0.106	-0.044	1	1	1	1	0.916	-0.655	-0.349	-0.501	-1.46	-0.316	0.325	0.457	0.313	0.297	0.751	-0.307	0.462	0.315	0.781	0.146	-0.33	-0.136	0.74	-0.532	1	1	1	1	1	0.528	0.972	0.766	0.758	0.897
7184	-0.208	-0.793	0.554	0.28	0.295	0.776	1	1	1	0.804	0.292	-0.817	0.611	0.425	-0.103	1	1	1	1	0.918	-0.391	-0.789	-0.379	-2.097	-0.196	0.332	0.892	0.402	-0.103	0.977	0.589	0.161	-1.225	1.814	0.1	-0.473	0.278	0.417	-0.308	1	1	1	1	1	0.523	0.854	0.735	0.859	0.792
4478	0.175	-0.819	0.845	-0.835	1.895	0.752	1	1	1	0.669	0.159	-1.116	0.577	-0.855	1.642	1	1	1	1	0.683	-0.086	-1.182	0.215	0.947	-1.156	1.852	1.237	-0.691	-1.129	-0.958	0.758	-0.261	1.432	0.426	0.595	-1.945	0.101	0.393	-0.549	1	1	0.882	0.986	1	0.084	0.721	1	0.979	1
81	0.933	-0.746	0.775	-0.782	1.081	1	1	1	1	0.72	0.106	-0.567	1.019	-0.578	0.771	1	1	1	1	0.721	0.586	-0.734	-0.299	1.089	-0.942	0.856	-0.936	-0.022	1.098	0.112	0.857	-1.492	-0.252	0.863	-0.118	-1.186	0.178	0.723	-0.383	1	1	1	0.87	1	0.251	0.997	0.932	0.59	1
5573	0	0.797	0.54	-0.138	0.696	0.753	0.206	1	1	0.785	0.239	0.457	0.015	-0.267	0.459	1	0.434	1	1	0.8	-0.026	0.088	-0.642	0.05	-0.838	0.39	0.021	-0.311	0.172	-0.379	0.686	0.26	-0.014	0.384	-0.352	-0.152	0.843	0.551	-0.731	1	0.952	1	1	1	0.478	1	1	0.799	1
1832	-0.036	-2.415	-0.931	0.019	-1.245	0.756	1	1	1	0.975	-0.897	-3.019	-0.025	0.623	-0.544	1	1	1	0.966	0.945	-0.895	-1.915	-0.65	-0.188	0.159	0.721	-1.138	-1.549	1.86	1.155	1.438	1.237	0.531	1.187	1.979	-2.151	0.894	-1.097	-1.58	1	1	1	1	0.955	0.291	0.997	1	0.453	0.732
5885	0.247	0.669	0.269	-0.069	0.629	0.757	0.274	0.949	1	0.795	-0.105	0.113	-0.377	-0.485	-0.328	1	0.959	1	1	0.934	-0.1	-0.073	-0.262	-0.449	0.096	-0.015	0.244	-0.156	-0.009	-0.205	0.162	-0.184	0.5	0.504	0.061	0.2	-0.473	0.248	-0.089	1	1	1	1	0.995	0.849	1	0.992	0.838	1
9948	0.156	-0.945	-0.019	-0.948	0.505	0.749	1	0.931	1	0.82	-0.733	-1.085	0.07	-0.783	0.407	1	1	1	1	0.812	-0.812	-1.299	-0.035	0.097	-0.642	1.065	-0.09	0.058	0.212	-0.672	0.68	-0.478	1.119	0.477	0.101	-0.029	-0.033	0.548	-0.266	1	1	1	1	1	0.196	1	0.899	0.793	1
163	-0.159	1.015	0.044	-0.94	0.703	0.768	0.12	0.926	1	0.782	-0.212	1.268	0.31	-0.652	0.801	1	0.103	1	1	0.716	-0.46	0.122	-0.266	0.768	-0.405	0.693	-0.302	0.382	0.03	-0.373	0.189	-0.858	0.77	0.428	-0.553	1.249	0.36	-0.334	-1.44	1	0.823	1	1	1	0.301	1	0.739	0.826	1
1213	0.685	0.975	-1.748	0.027	-0.261	0.962	0.133	1	1	0.897	-0.019	0.986	0.353	-0.09	0.283	1	0.165	1	1	0.862	-0.211	0.57	-0.42	-0.157	-0.133	0.491	-0.284	0.368	0.055	0.234	0.437	-0.295	-0.315	0.483	0.232	-0.449	-0.395	-0.023	-0.189	1	0.069	1	1	1	0.406	1	0.745	0.82	1
3927	0.187	0.182	0.779	-0.316	0.943	0.749	0.775	1	1	0.745	-0.563	0.122	0.543	0.133	0.523	1	0.936	1	1	0.778	-0.113	-0.265	-0.045	0.712	0.446	0.773	0.321	-0.395	-0.633	0.145	0.87	-0.387	1.049	-0.02	0.375	-1.367	0.039	-0.368	-1.136	1	1	1	1	0.742	0.278	1	1	0.943	1
9528	0.328	-0.78	-2.095	-0.257	-0.777	0.771	1	1	1	0.961	-0.183	-0.602	0.186	-0.204	-0.093	1	1	1	1	0.917	-0.295	-0.782	-1.321	0.445	-0.187	0.119	-0.033	-0.578	1.127	-0.081	1.19	0.705	-0.175	0.785	-0.22	-0.439	1.044	0.18	-1.485	1	1	1	1	1	0.724	1	1	0.582	1
1465	1.17	0.552	-1.703	-1.634	0.318	1	0.356	1	1	0.806	-1.327	0.826	-0.202	-1.19	0.877	1	0.216	1	1	0.699	-0.322	0.518	-0.074	0.063	-0.706	0.304	-0.236	0	0.798	-0.734	0.782	-0.81	-0.53	0.309	-1.368	-0.605	0.431	1.626	0.556	1	0.097	1	1	1	0.543	1	0.925	0.643	1
808	0.158	1.396	-1.558	-0.932	-0.433	0.749	0.049	1	1	0.926	-0.221	1.521	-0.08	-0.414	-0.229	1	0.066	1	1	0.926	-0.027	1.213	0	0.275	-0.295	0.533	0.457	0.014	-0.097	-0.193	-0.006	-2.937	0.99	0.786	0.089	1.402	-0.436	-0.587	-1.182	1	0.001	1	1	1	0.379	0.973	0.913	0.858	1
9782	0.425	0.706	0.642	-1.385	-0.056	0.806	0.254	1	1	0.847	-0.295	0.752	0.176	-0.53	0.029	1	0.247	1	1	0.913	-0.46	0.833	-1.211	-1.458	-1.528	0.18	1.066	-0.006	-0.108	0.433	-0.896	0.171	0.087	1.034	0.599	0.035	0.322	1.148	-0.243	1	0.014	1	1	1	0.665	0.773	0.926	0.861	1
10728	-0.406	0.199	0.305	-0.83	1.056	0.82	0.755	0.973	1	0.718	-0.115	-0.322	-0.091	0.245	0.616	1	1	1	1	0.749	-0.342	-0.39	-0.943	-0.377	-0.309	0.66	0.16	-0.235	-0.136	0.132	0.728	-0.038	0.832	0.205	-0.14	0.018	0.4	0.338	-0.563	1	1	1	1	1	0.312	1	1	0.865	1
7453	-0.143	0.022	-0.334	-1.649	1.759	0.766	1	0.994	1	0.672	-0.184	-0.39	-0.281	-1.311	1.387	1	1	1	1	0.665	-0.174	-0.574	0.153	-0.629	-1.23	1.54	0.717	0.13	-0.481	0.244	2.317	-0.895	0.372	-0.365	0.334	0.157	0.09	-0.907	-0.8	1	1	0.936	1	1	0.124	0.898	0.865	0.924	1
6418	-0.124	0.029	0.417	-0.093	0.48	0.763	1	1	1	0.821	-0.512	-0.186	0.209	-0.176	0.193	1	1	1	1	0.886	-0.17	-0.26	-0.854	-0.148	-0.697	0.616	0.32	-0.127	-0.38	0.063	0.378	-0.317	1.245	0.495	1.072	-0.497	0.116	-0.386	-0.471	1	1	1	1	1	0.34	1	0.981	0.91	1
10397	0.052	0.771	1.58	-0.667	0.889	0.747	0.219	0.89	1	0.76	-0.451	0.39	1.531	-0.136	0.617	1	0.493	0.849	1	0.749	-0.117	0.278	-0.278	1.431	-1.321	1.186	-0.714	-0.794	2.345	0.212	0.764	-0.497	-0.263	-0.226	-0.437	-1.012	-0.59	-0.298	0.331	1	0.369	1	0.68	1	0.175	0.996	1	0.395	1
5216	0.563	-1.354	-0.214	0.209	0.947	0.876	1	0.965	1	748	0.098	-0.109	-0.281	0.107	0.085	1	1	1	1	0.912	-1.093	-1.733	-0.036	-0.399	0.736	1.871	0.622	-0.13	0.753	-0.916	0.682	-0.536	1.78	-0.038	0.984	-1.72	-0.665	0.273	-0.435	1	1	1	1	0.549	0.082	0.921	0.982	0.648	1
5792	-0.519	0.331	0.588	0.132	0.476	0.847	0.584	1	1	0.82	-1.354	-0.024	-0.048	0.053	0.177	1	1	1	1	0.893	-1.147	-0.378	-0.694	-0.061	0.259	1.018	-1.344	-0.581	2.126	0.435	2.274	-0.141	0.667	0.36	0.167	-1.318	0.452	-0.14	-1.953	1	1	1	1	0.882	0.212	0.997	1	0.42	1
6647	0.504	0.625	0.741	1.312	-0.22	0.848	0.304	1	0.864	0.885	1.293	0.365	0.356	1.774	-0.556	0.81	0.52	1	0.491	0.945	0.779	0.103	-0.669	0.757	1.431	0.346	-0.417	-0.557	0.563	-0.04	0.772	-0.891	0.204	0.194	-0.569	-0.669	-0.269	-0.275	-0.792	0.996	0.894	1	1	0.186	0.516	1	1	0.693	1
3069	0.02	-0.794	-0.087	-0.823	-0.059	0.751	1	0.946	1	0.847	-0.378	-0.868	0.022	-0.163	-0.244	1	1	1	1	0.928	-0.37	-1.43	-0.515	-0.663	0.082	0.778	-0.709	0.959	1.442	0.971	0.516	-0.257	-0.459	0.632	-1.205	0.166	0.173	0.241	-0.352	1	1	1	1	0.998	0.275	0.996	0.529	0.544	0.786
4924	-0.116	-0.279	0.695	-0.082	0.731	0.762	1	1	1	0.776	-0.624	-0.72	0.682	0.347	0.262	1	1	1	1	0.869	-0.248	-0.634	0.232	0.723	0.814	0.502	-0.173	-0.08	0.571	-0.15	1	-1.081	-0.243	0.964	-0.33	-0.813	-0.084	-0.133	-0.835	1	1	0.874	1	0.507	0.399	1	0.959	0.692	1
10399	0.292	-1.618	0.125	-0.425	0.362	0.758	1	0.923	1	0.808	0.261	-1.506	0.037	-0.16	0.148	1	1	1	1	0.898	-0.252	-1.554	-0.174	-0.455	0.572	1.151	0.652	-0.208	0.15	0.427	-0.058	-0.045	1.286	0.08	0.46	-1.165	-0.301	0.029	-0.594	1	1	1	1	0.672	0.18	0.909	1	0.798	1
6746	0.45	-1.175	0.331	-0.512	0.615	0.822	1	0.979	1	0.804	0.673	-1.475	-0.048	-0.354	0.516	1	1	1	1	0.783	0.603	-0.933	-0.13	-0.042	-0.112	0.704	0.024	0.034	-0.673	0.459	0.263	-0.023	0.739	-0.14	-0.105	-0.142	0.161	-0.529	-0.158	1	1	1	1	1	0.297	1	0.905	0.948	1
801	0.122	1.239	-2.288	-0.979	-0.016	0.749	0.068	1	1	0.84	-0.809	1.075	-0.109	-0.753	0.23	1	0.145	1	1	0.875	-0.646	1.628	-0.467	0.155	-0.384	0.56	-0.184	-0.103	0.54	0.023	0.746	-0.395	-0.022	-0.034	-0.396	-0.306	0.423	0.082	-1.223	1	0	1	1	1	0.369	1	0.971	0.693	1
292	0.154	-0.332	0.935	-0.28	0.056	0.749	1	1	1	0.826	-0.437	-0.282	0.88	0.174	0.132	1	1	1	1	0.906	-0.815	-0.786	-0.87	0.993	0.467	1.32	-0.091	-0.982	-0.174	0.732	0.353	0.796	1.599	0.08	0.481	-1.265	-0.222	-0.597	-1.019	1	1	1	0.948	0.731	0.155	1	1	0.874	0.905
3337	0.31	-0.376	-0.106	-0.159	0.931	0.764	1	0.946	1	0.751	0.255	-0.406	0.42	-0.09	1.08	1	1	1	1	0.678	0.028	-0.628	-0.221	-0.096	0.056	0.973	0.438	-1.001	0.589	0.245	0.558	-1.444	1.241	-0.625	-0.422	0.801	0.763	-0.267	-0.989	1	1	1	1	1	0.221	0.975	1	0.687	1
6678	0.724	-0.065	0.9	-0.785	1.836	0.992	1	1	1	0.666	0.839	-0.121	0.354	-0.22	1.344	0.929	1	1	1	0.649	0.118	-0.322	0.699	-0.934	-0.842	0.847	-0.214	0.527	-0.25	-1.218	1.704	-1.778	-0.699	1.235	-1.558	0.325	0.12	1.627	0.612	1	1	0.651	1	1	0.254	1	0.684	0.89	1
7323	-0.083	-0.314	0.176	-0.405	0.693	0.76	1	0.931	1	0.784	0.309	-0.339	0.259	0.189	0.188	1	1	1	1	0.889	-0.193	-0.662	-0.224	-0.139	0.165	0.662	0.126	0.045	0.072	0.078	0.734	-0.301	0.451	-0.002	0.33	-0.405	-0.356	-0.163	-0.219	1	1	1	1	0.95	0.312	1	0.903	0.818	1
7494	-0.866	-2.041	-0.523	0.681	0.085	0.907	1	1	1	0.819	-0.503	-2.59	-1.033	1.348	0.009	1	1	1	0.627	0.912	-0.65	-1.977	-1.082	-0.904	1.351	0.034	0.155	-0.823	1.713	1.304	1.193	1.295	0.149	-0.31	0.321	-2.323	1.878	-0.47	-0.853	1	1	1	1	0.208	0.805	1	1	0.479	0.641
9741	0.546	-1.425	0.646	-1.252	0.756	0.867	1	1	1	0.776	0.193	-1.208	0.561	-0.188	0.317	1	1	1	1	0.849	0.154	-1.409	-0.499	0.353	-0.261	0.551	-0.715	-0.586	0.323	0.12	1.573	-0.267	-0.342	0.499	-0.813	0.429	0.418	0.748	-0.276	1	1	1	1	1	0.371	0.996	1	0.752	1
975	0.643	-0.341	-0.92	-0.339	0.367	0.926	1	1	1	0.812	-0.315	-0.312	-0.073	0.164	0.3	1	1	1	1	0.858	-0.879	-0.592	0.04	-0.162	0.28	0.96	0.052	-0.774	1.325	-0.203	0.587	-1.289	-0.31	0.951	-0.911	-0.608	0.226	1.294	0.012	1	1	1	1	0.869	0.225	1	1	0.557	1
7332	0.051	-0.094	0.005	-0.458	0.133	0.747	1	0.927	1	0.809	0.169	0.386	-0.073	-0.535	0.116	1	0.497	1	1	0.907	-0.337	-0.14	0	0.205	0.16	0.638	-0.374	0.062	0.554	-0.461	0.656	-1.278	0.844	0.196	-0.087	-0.068	-0.038	-0.068	-0.462	1	1	1	1	0.956	0.324	1	0.898	0.695	1
754	0.587	-0.048	0.524	-0.8	1.299	0.898	1	1	1	0.67	-0.258	-0.711	0.256	-0.129	0.546	1	1	1	1	0.772	-0.107	-0.774	-0.22	0.2	-0.168	0.852	-0.409	-0.488	0.398	-0.145	1.495	-0.248	-0.198	0.712	-0.848	-0.346	0.017	0.248	0.029	1	1	1	1	1	0.253	1	1	0.735	1
2896	0.296	-1.02	0.176	-0.888	0.784	0.762	1	0.931	1	0.775	-0.627	-1.248	0.044	-0.491	0.705	1	1	1	1	0.741	-0.532	-1.538	-0.179	0.434	-0.369	1.404	0.774	-0.305	0.879	-0.409	2.206	-1.404	0.103	0.39	0.157	-0.986	-0.041	-0.27	-0.313	1	1	1	1	1	0.139	0.892	1	0.637	1
3146	0.191	-0.078	0.277	-0.471	0.285	0.75	1	0.95	1	0.806	-0.282	-0.07	0.151	0.139	0.031	1	1	1	1	0.914	-0.198	-0.171	-1.01	-0.845	-0.888	0.344	0.276	-0.101	0.458	0.075	-0.506	-0.177	1.647	0.595	1.049	-0.507	-0.129	0.506	-0.417	1	1	1	1	1	0.517	1	0.969	0.716	1
2739	0.172	0.391	0.38	-0.001	0.568	0.752	0.508	0.998	1	0.818	0.225	0.233	0.041	0.732	0.473	1	0.711	1	0.898	0.795	0.071	0.107	-0.971	-0.243	0.184	1.315	0.199	0.051	1.455	0.035	-0.152	-0.459	-0.068	0.64	-0.129	-0.632	-0.126	0.373	-1.649	1	0.88	1	1	0.938	0.153	1	0.902	0.545	1
9295	0.056	-0.042	0.332	-0.008	0.466	0.745	1	0.979	1	0.819	-0.221	-0.303	-0.08	0.052	0.08	1	1	1	1	0.911	0.022	-0.119	-1.205	-0.884	-0.622	-0.008	0.871	-0.238	0.275	0.095	-0.84	0.436	0.159	0.682	0.166	0.067	-0.067	1.134	0.075	1	1	1	1	1	0.841	0.85	1	0.768	1
3313	0.72	0.179	0.761	-0.039	0.033	0.989	0.779	1	1	0.828	0.903	0.037	0.591	0.431	-0.277	0.909	1	1	1	0.929	0.761	0.053	-0.434	0.112	-0.208	0.537	-0.047	0.346	-0.015	0.511	0.029	0.011	-0.674	0.122	0.167	-0.366	-0.349	-0.055	-0.5	1	1	1	1	1	0.378	1	0.757	0.838	0.999
57062	0.708	0.695	-1.503	-0.952	-0.158	0.982	0.258	1	1	0.872	0.66	0.856	-0.191	-0.946	-0.428	1	0.205	1	1	0.936	0.873	0.585	-0.413	-0.264	-0.716	0.311	-0.057	-0.718	-0.229	0.207	-0.128	-0.537	0.543	0.352	-0.346	0.927	0.157	-0.289	-0.259	0.929	0.063	1	1	1	0.538	1	1	0.886	1
2934	1.118	-0.702	-0.731	-1.621	-0.366	1	1	1	1	0.913	-0.318	-0.925	-0.966	-1.221	-0.552	1	1	1	1	0.944	-0.536	-0.401	0.489	-0.847	-0.53	0.224	0.189	-0.936	0.687	-0.363	0.175	-0.317	0.392	1.149	-0.785	-0.674	0.766	1.326	-0.007	1	1	0.747	1	1	0.623	1	1	0.657	1
3098	-0.432	0.626	-0.561	-0.656	0.143	0.825	0.303	1	1	0.808	-1.103	0.429	-0.427	-0.558	-0.253	1	0.456	1	1	0.929	-1.301	0.527	-0.785	-0.901	-0.697	1.298	0.082	0.616	1.657	-1.215	0.9	-0.248	0.718	1.58	0.088	0.546	-0.449	-0.218	-2.198	1	0.091	1	1	1	0.157	1	0.642	0.506	1
11014	0.188	-1.523	-0.167	-0.142	0.471	0.75	1	0.956	1	0.819	-0.23	-1.616	-0.216	0.553	0.138	1	1	1	1	0.902	-0.245	-1.333	-0.213	-0.071	0.641	0.606	-0.601	0.207	0.671	0.269	1.32	-0.26	-0.571	0.088	-0.57	0.083	0.704	-0.226	-0.499	1	1	1	1	0.618	0.345	0.996	0.821	0.662	1
2806	0.324	0.475	0.387	0.327	-0.519	0.77	0.427	1	1	0.933	0.099	0.454	0.077	1.133	-0.94	1	0.435	1	0.7	0.968	0.298	0.101	-0.109	0.674	1.832	0.577	-1.038	0.08	0.455	-0.435	-0.667	0.17	0.118	0.119	-0.347	-0.273	0.023	-0.802	-0.776	1	0.899	1	1	0.089	0.361	0.998	0.892	0.717	1
2280	0.515	0.215	-1.343	-0.83	0.947	0.848	0.735	1	1	0.747	0.66	-0.351	0.01	-0.464	0.902	1	1	1	1	0.698	0.256	-0.306	-0.153	0.024	-0.533	1.054	0.052	0.127	0.029	-0.974	0.899	-0.385	0.391	0.776	0.174	-0.75	-0.13	-0.134	-0.417	1	1	1	1	1	0.198	1	0.867	0.826	1
22919	0.497	-0.247	0.545	-1.491	0.28	0.849	1	1	1	0.807	-0.461	-0.179	0.164	-0.952	0.306	1	1	1	1	0.855	-0.122	-0.532	-0.6	-0.169	-0.716	0.558	0.003	-0.045	0.16	0.217	0.799	-0.466	0.872	0.389	-0.059	0.225	-0.154	0.133	-0.494	1	1	1	1	1	0.37	1	0.943	0.798	1
10956	-0.122	-0.483	0.407	0.171	0.466	0.763	1	1	1	0.819	-0.135	-0.846	0.332	0.548	0.011	1	1	1	1	0.911	-0.301	-0.401	-0.455	0.269	0.03	0.308	-0.202	-0.039	0.22	0.306	0.509	0.078	0.103	0.768	-0.333	-0.645	0.404	-0.397	-0.222	1	1	1	1	1	0.539	1	0.942	0.791	1
10121	0.145	0.582	-0.47	-0.978	0.348	0.747	0.331	1	1	0.807	-0.001	0.516	-0.463	-0.406	0.066	1	0.38	1	1	0.911	-0.018	0.403	0.502	0.113	-0.485	0.638	-0.543	0.483	-0.144	-0.259	1.101	-0.958	0.786	0.265	-0.702	0.277	-0.413	-0.554	-0.49	1	0.186	0.739	1	1	0.324	0.997	0.698	0.868	1
4076	0.17	0.261	0.334	-1.4	0.225	0.752	0.67	0.98	1	0.806	-0.426	0.115	0.076	-0.649	0.238	1	0.954	1	1	0.878	-0.57	-0.499	-0.342	-0.092	-0.665	0.53	-0.242	-0.06	-0.125	0.004	0.838	-0.148	0.429	-0.109	0.28	0.975	0.349	-0.31	-0.243	1	1	1	1	1	0.381	1	0.95	0.862	1
6134	0.19	-1.475	-0.272	-0.161	0.583	0.75	1	0.981	1	0.813	0.092	-1.303	0.091	0.221	0.23	1	1	1	1	0.875	0.054	-1.512	-0.098	-0.658	0.045	0.806	0.904	0.277	-0.055	0.724	-0.357	0.133	1.029	0.167	0.397	-1.876	0.001	-0.5	0.517	1	1	1	1	1	0.265	0.851	0.783	0.847	0.912
5501	0.278	-0.032	-0.258	-0.449	0.225	0.759	1	0.979	1	0.806	-0.15	-0.365	-0.524	-0.463	-0.223	1	1	1	1	0.925	-0.212	-0.42	-0.706	-0.512	-0.38	0.234	0.35	-0.644	0.553	0.116	-0.192	0.124	0.239	0.372	0.698	0.741	-0.156	0.733	-0.938	1	1	1	1	1	0.614	1	1	0.695	1
7803	0.651	0.018	-0.206	1.862	1.329	0.933	1	0.962	0.499	0.668	1.309	-0.676	-0.537	2.035	0.647	0.8	1	1	0.427	0.747	1.247	-0.199	-0.322	-0.221	0.536	0.735	-0.809	0.568	-0.212	0.788	0.348	0.342	-1.168	-0.07	-0.566	-0.719	0.277	-0.299	-0.257	0.606	1	1	1	0.697	0.289	0.997	0.659	0.882	0.918
4666	0.125	-0.544	-0.058	-0.142	0.289	0.748	1	0.938	1	0.806	0.25	-0.596	0.237	0.31	-0.204	1	1	1	1	0.926	-0.302	-0.734	-0.337	-1.066	-0.265	0.434	0.933	-0.317	-0.321	0.633	-0.512	0.806	-0.044	0.343	0.641	-0.29	0.07	0.345	-0.017	1	1	1	1	1	0.443	0.84	1	0.901	0.964
5230	-0.013	0.314	0.707	-0.187	0.522	0.753	0.603	1	1	0.824	0.187	0.169	0.608	-0.135	0.356	1	0.83	1	1	0.831	-0.334	-0.278	0.253	0.9	-0.269	1.333	-0.153	0.684	0.173	-0.014	0.712	-1.046	1.029	0.077	0.292	-1.889	-0.267	-0.72	-0.484	1	1	0.871	1	1	0.157	1	0.622	0.798	1
6232	-0.191	-1.512	-0.083	-0.247	0.352	0.774	1	0.946	1	0.807	0.02	-1.331	-0.165	-0.028	0.145	1	1	1	1	0.898	0.026	-1.245	-0.58	-0.222	-0.363	0.342	0.925	-0.557	0.286	0.393	-0.195	0.785	0.747	0.02	0.72	-0.531	0.008	-0.145	-0.414	1	1	1	1	1	0.519	0.848	1	0.763	1
1200	0.756	0.099	-0.487	-0.48	0.186	1	0.902	1	1	0.809	0.689	-0.01	0.262	-0.034	0.043	0.999	1	1	1	0.914	0.543	-0.275	-0.062	0.725	0.217	0.158	0.497	-0.359	-0.276	-0.389	1.63	-0.581	0.117	-0.306	0.147	-0.956	-0.375	-0.292	-0.164	1	1	1	1	0.911	0.688	0.958	1	0.895	1
2782	0.267	1.162	0.325	-1.063	0.799	0.757	0.082	0.98	1	0.779	-0.215	1.198	0.203	-0.597	0.524	1	0.115	1	1	0.778	-0.351	0.502	-0.327	0.073	-0.485	1.005	0.016	-0.491	0.604	-0.089	0.254	-0.959	0.808	0.408	-0.156	-0.509	0.199	0.187	-0.688	1	0.105	1	1	1	0.215	1	1	0.686	1
4926	0.337	-0.007	0.406	-0.968	0.324	0.776	1	1	1	0.811	-0.304	-0.049	0.381	-1.087	0.152	1	1	1	1	0.896	0.229	-0.506	-1.202	-0.263	-0.766	0.223	0.235	-0.386	1.596	-0.355	0.838	-2.218	1.378	0.895	-0.123	-0.634	0.243	0.872	-0.055	1	1	1	1	1	0.624	1	1	0.517	1
823	0.26	-0.469	-1.136	-0.752	-0.032	0.758	1	1	1	0.842	-0.576	-0.382	0.011	-0.565	-0.087	1	1	1	1	0.916	0.232	-0.523	-0.509	0.488	0.442	0.789	0.292	-0.618	1.182	0.007	1.014	-2.58	0.632	0.928	0.939	-1.842	0.502	-0.62	-0.754	1	1	1	1	0.746	0.272	1	1	0.58	1
6427	0.365	-0.146	0.131	0.281	0.456	0.785	1	0.924	1	0.817	0.028	-0.452	-0.086	0.363	0.39	1	1	1	1	0.822	-0.133	-0.599	-0.764	-0.851	-0.185	0.74	1.013	-0.315	0.149	-0.529	0.207	-0.126	1.121	0.696	0.874	0.247	-0.47	-0.163	-0.914	1	1	1	1	1	0.286	0.8	1	0.798	1
813	0.776	-0.878	-1.716	-0.682	-0.633	1	1	1	1	0.949	-0.223	-0.963	-0.154	-0.27	0.499	1	1	1	1	0.79	-0.483	-0.785	0.421	-0.621	-0.696	0.602	-0.126	1.534	-0.298	-0.286	1.864	-0.477	-0.688	0.115	-0.433	-0.627	0.229	0.087	0.668	1	1	0.782	1	1	0.348	1	0.366	0.897	1
4779	0.135	-0.266	0.706	-0.542	-0.266	0.748	1	1	1	0.897	-0.237	-0.446	0.56	-0.891	-0.42	1	1	1	1	0.936	0.438	0.133	0.243	0.508	-0.981	0.323	-0.186	0.994	0.032	-0.446	0.526	-0.531	0.01	0.087	-0.682	-0.243	-0.21	0.181	-0.196	1	0.784	0.871	1	1	0.529	1	0.51	0.825	1
10550	0.569	0.461	-0.392	-1.569	0.109	0.88	0.438	1	1	0.817	0.012	0.314	-0.698	-1.078	-0.276	1	0.582	1	1	0.929	0.042	0.291	-0.274	-1.003	-1.187	-0.031	0.507	0.139	0.837	-0.416	0.94	0.041	-0.009	0.352	0.4	-1.034	0.398	0.405	-0.4	1	0.348	1	1	1	0.861	0.952	0.86	0.635	1
1808	1.188	3.107	-1.205	-1.226	1.642	1	0.001	1	1	0.661	0.674	2.791	0.006	-1.392	2.057	1	0.007	1	1	0.689	0.686	2.473	0.455	0.19	-1.822	0.932	-0.168	0.436	-0.602	-0.041	0.988	-1.165	0.676	-0.29	-0.293	-1.14	-0.355	0.864	-1.826	1	0	0.757	1	1	0.234	1	0.712	0.94	1
1509	0.832	-0.4	-0.528	0.124	0.565	1	1	1	1	0.814	0.896	-0.723	0.136	0.553	0.361	0.904	1	1	1	0.828	1.228	-0.298	-0.022	0.658	0.933	0.733	0.444	-1.111	0.867	-0.156	0.376	-1.36	-0.535	0.42	-0.201	-0.615	0.082	-0.902	-0.541	0.624	1	1	1	0.421	0.29	0.974	1	0.632	1
23196	0.589	-0.588	-1.087	-0.71	0.056	0.898	1	1	1	0.826	-0.012	-0.211	-0.023	-0.391	-0.174	1	1	1	1	0.919	0.239	-0.582	-0.296	0.146	-0.201	0.156	-0.015	0.458	0.374	0.256	1.047	-0.459	-0.484	0.305	0.138	-0.978	0.16	0.012	-0.276	1	1	1	1	1	0.689	1	0.7	0.734	1
3915	0.626	-1.492	0.557	-1.159	1.272	0.916	1	1	1	0.67	-0.717	-2.188	0.378	-0.952	1.239	1	1	1	1	0.675	-0.685	-1.348	0.454	-0.805	-0.953	1.133	0.014	1.363	0.173	-0.179	2.049	-0.653	-0.147	0.929	-1.094	-0.546	-0.146	0.853	-0.413	1	1	0.756	1	1	0.181	1	0.426	0.799	1
9689	0.677	-0.302	-2.981	0.122	-0.091	0.956	1	1	1	0.852	0.578	-0.296	-0.071	0.311	0.437	1	1	1	1	0.808	0.25	-0.51	-0.578	-0.763	-0.279	0.79	0.224	-0.455	0.507	0.047	0.606	-0.233	0.294	0.351	0.11	-0.074	0.17	-0.018	-0.438	1	1	1	1	1	0.271	1	1	0.7	1
6210	-0.228	-1.424	0.144	0.309	0.232	0.78	1	0.927	1	0.806	-0.287	-1.633	-0.386	0.158	-0.152	1	1	1	1	0.918	-0.45	-1.687	-0.604	-1.121	-0.329	0.857	1.235	0.294	-0.017	0.414	-0.742	0.965	1.144	0.302	0.728	-1.123	0.017	-0.042	0.159	1	1	1	1	1	0.25	0.72	0.778	0.838	1
308	0.435	-1.027	-0.198	-0.701	1.382	0.811	1	0.961	1	0.656	0.642	-0.952	0.141	-0.244	0.534	1	1	1	1	0.774	0.345	-0.919	0.115	-0.224	-1.071	1.372	-0.162	0.344	0.305	-0.01	1.68	-0.286	-0.601	0.184	-0.949	-0.87	0.063	0.635	0.049	1	1	0.962	1	1	0.146	1	0.758	0.753	1
4035	1.046	1.001	0.15	0.115	0.972	1	0.124	0.928	1	0.738	-0.332	0.462	-0.111	0.74	0.391	1	0.429	1	0.896	0.821	-0.362	0.306	0.653	-0.716	0.414	0.359	-0.716	1.029	0.252	-0.766	1.243	-0.674	-1.435	0.432	-0.858	-0.553	-0.159	0.481	1.072	1	0.322	0.669	1	0.771	0.507	0.996	0.507	0.777	1
5695	0.016	0.079	0.432	0.255	0.191	0.751	0.929	1	1	0.808	0.024	-0.163	0.037	0.251	-0.44	1	1	1	1	0.936	-0.044	-0.228	-0.564	0.316	0.013	0.771	-0.434	0.294	-0.319	0.285	0.423	-0.346	0.74	0.078	-0.204	0.489	-0.342	-0.668	-0.26	1	1	1	1	1	0.277	0.997	0.778	0.901	1
4953	-0.664	-0.661	1.397	-0.075	0.435	0.874	1	0.885	1	0.817	-1.368	-1.108	1.02	-0.169	0.005	1	1	1	1	0.913	-2.324	-1.322	-0.601	0.591	0.195	1.392	-0.119	0.493	2.14	0.46	-1.104	-1.492	0.896	0.06	0.937	1.354	-0.555	-0.027	-0.974	1	1	1	1	0.932	0.141	1	0.697	0.418	1
8826	0.739	-0.923	0.051	-1.547	1.017	0.996	1	0.926	1	0.723	-0.123	-1.003	-0.138	-1.211	0.622	1	1	1	1	0.748	-0.672	-0.944	-0.503	-1.636	-1.224	0.86	0.674	0.633	-0.124	-0.049	0.615	0.433	0.407	0.712	0.588	-1.221	0.564	0.804	0.084	1	1	1	1	1	0.251	0.903	0.634	0.862	1
50	-0.184	0.618	0.686	-0.689	-0.563	0.773	0.308	1	1	0.94	-0.433	0.344	0.4	-0.86	-0.73	1	0.544	1	1	0.955	0.06	0.465	0.694	1.789	0.17	-0.049	-0.354	0.722	0.355	-0.588	0.095	-0.604	0.264	0.564	-0.245	-0.773	-0.312	-0.826	-1.43	1	0.132	0.656	0.521	0.945	0.877	1	0.598	0.737	1
8404	0.646	1.668	-1.745	-3.569	1.42	0.929	0.026	1	0.999	0.663	-0.505	1.264	-1.811	-3.034	1.324	1	0.103	1	1	0.657	-0.175	1.821	-1.277	-1.499	-2.404	-1.114	1.256	-1.828	0.414	-0.052	-0.784	0.389	-0.726	0.786	-0.156	0.099	0.727	2.544	1.979	1	0	1	1	1	1	0.716	1	0.731	1
4170	0.145	-0.862	0.342	-0.243	1.585	0.747	1	0.987	1	0.648	-0.235	-1.339	-0.081	0.265	1.139	1	1	1	1	0.669	0.033	-0.829	-0.418	-0.803	-0.671	0.846	0.336	0.269	-0.379	0.271	1.063	-0.308	0.065	0.185	0.48	-0.63	0.383	-0.045	0.151	1	1	1	1	1	0.254	1	0.786	0.91	1
6301	-0.074	0.614	0.287	-0.119	0.573	0.759	0.31	0.962	1	0.817	-0.233	0.538	-0.134	-0.213	0.315	1	0.365	1	1	0.85	-0.359	0.206	0.109	-0.451	-0.188	1.056	-0.342	0.171	-0.479	0.819	0.263	-0.082	0.301	0.113	-0.514	-0.101	-0.407	-0.247	0.13	1	0.547	0.966	1	1	0.198	1	0.842	0.924	0.93
7009	-0.01	-0.259	0.867	0.618	0.404	0.753	1	1	1	0.811	0.381	-0.376	0.498	1.033	0.039	1	1	1	0.737	0.913	0.1	-0.575	-0.718	1.26	0.741	0.565	-0.283	-0.549	-0.372	0.495	0.716	-0.639	0.285	0.657	-0.001	0.041	0.315	-1.348	-0.691	1	1	1	0.761	0.547	0.366	1	1	0.91	1
10574	0.444	-0.117	-0.851	-0.576	-0.269	0.815	1	1	1	0.898	0.135	-0.098	0.053	-0.228	-0.222	1	1	1	1	0.925	-0.286	-0.51	-0.701	-0.253	-0.253	1.238	-0.292	0.488	1.427	-0.167	-0.186	-0.583	0.994	0.5	-0.225	0.679	-1.017	-0.381	-0.472	1	1	1	1	1	0.166	1	0.697	0.547	1
5714	-0.209	0.078	0.027	-0.385	0.285	0.777	0.929	0.924	1	806	-0.382	-0.092	-0.111	-0.32	-0.03	1	1	1	1	0.912	-0.572	-0.471	-0.205	-0.195	0.126	0.987	-1.013	0.375	0.752	-0.464	0.911	-0.977	0.78	0.543	-0.157	0.591	-0.638	-0.027	-0.345	1	1	1	1	0.979	0.219	0.996	0.743	0.646	1
3920	-0.472	0.51	0.07	0.134	0.137	0.836	0.394	0.925	1	0.809	-0.335	1.026	-0.478	-0.194	0.126	1	0.156	1	1	0.907	-0.52	-0.422	-0.99	0.78	0.438	0.373	-0.09	-0.085	1.421	0.027	1.421	0.612	-0.356	0.647	-0.873	-1.422	0.536	-0.041	-1.457	1	1	1	1	0.749	0.495	1	0.961	0.545	1
7167	0.088	0.384	0.846	-0.419	0.278	0.746	0.515	1	1	0.807	0.13	0.153	0.475	-0.048	0.071	1	0.862	1	1	0.913	0.384	0.051	0.175	1.232	0.173	0.908	-0.538	0.644	-0.101	-0.026	0.222	-0.687	0.293	-0.027	-0.116	-0.566	-0.345	-1.004	-0.673	1	1	0.923	0.757	0.94	0.236	0.997	0.628	0.858	1
2950	0.229	-0.995	0.495	-1.506	0.805	0.752	1	1	1	0.777	-0.283	-1.108	0.097	-1.449	0.613	1	1	1	1	0.746	-0.404	-0.801	0.33	-0.056	-0.462	1.553	-0.257	0.453	-0.035	-0.033	0.937	-0.664	0.344	1.164	-0.207	-1.316	0.433	-0.415	-0.563	1	1	0.818	1	1	0.123	1	0.703	0.843	1
10525	-0.595	0.057	0.266	0.077	0.134	0.861	0.962	0.948	1	0.81	-0.83	-0.205	0.174	-0.128	-0.077	1	1	1	1	0.914	-0.185	-0.247	-0.69	-0.334	0.53	0.632	-0.043	-1.339	0.413	0.838	1.188	-0.639	0.65	0.872	-0.533	0.426	0.442	-0.55	-1.432	1	1	1	1	0.7	0.328	1	1	0.73	0.918
6633	-0.213	-0.396	0.135	-0.583	-0.065	0.777	1	0.926	1	0.847	-0.174	-0.592	-0.119	-0.354	-0.381	1	1	1	1	0.936	-0.266	-0.69	-0.628	-0.303	-0.283	1.083	0.566	-0.042	0.207	0.328	-0.698	-0.268	1.194	-0.173	0.799	0.166	-0.587	-0.339	-0.066	1	1	1	1	1	0.192	0.945	0.942	0.791	1
5351	0.034	-0.333	0.674	0.274	0.691	0.75	1	1	1	0.782	-0.254	-0.653	0.603	0.343	0.658	1	1	1	1	0.746	-0.78	-0.652	0.824	0.688	0.145	0.709	-0.474	2.106	0.117	-0.548	1.025	-0.646	-1.185	0.298	-1.059	-0.86	-0.734	0.27	0.755	1	1	0.603	1	0.965	0.295	0.994	0.182	0.807	1
7756	0.01	-0.023	0.134	-0.774	0.559	0.752	1	0.925	1	0.813	-0.209	-0.247	0.005	-0.157	0.373	1	1	1	1	0.826	-0.224	-0.557	-0.269	-0.238	-0.145	0.595	0.075	0.18	0.143	-0.043	0.586	-0.776	0.711	0.087	0.292	-0.017	-0.145	-0.214	-0.041	1	1	1	1	1	0.35	1	0.835	0.801	1
6319	0.869	2.837	-0.678	3.359	0.813	1	0.003	1	147	0.78	2.071	2.731	-1.134	3.637	0.568	0.65	0.008	1	0.138	0.76	1.196	1.576	-0.424	-1.326	2.747	2.308	-0.539	0.281	0.795	0.258	-0.809	-1.132	0.853	-1.479	-1.112	-0.247	-0.276	-1.684	-0.987	0.649	0	1	1	0.017	0.058	0.997	0.783	0.645	1
5908	0.402	-0.477	0.47	0.239	1.391	0.797	1	1	1	0.655	0.056	-0.631	0.249	0.234	0.735	1	1	1	1	0.736	-0.213	-1.034	-1.339	-0.758	-0.153	0.708	0.853	-0.705	0.294	-0.01	0.507	-0.157	0.784	0.319	0.34	-0.265	0.169	0.609	0.051	1	1	1	1	1	0.295	0.863	1	0.759	1
6227	-0.264	-0.299	0.269	-0.226	0.183	0.786	1	0.95	1	0.809	-0.365	-0.195	-0.101	-0.113	-0.131	1	1	1	1	0.919	-0.716	-1.247	-0.402	-1.052	-0.035	1.097	0.958	-0.068	0.807	0.59	-0.455	0.401	1.105	-0.139	0.358	-1.186	-0.257	0.386	-0.146	1	1	1	1	1	0.19	0.824	0.952	0.644	0.983
4134	0.22	0.553	-0.03	-1.506	0.568	0.754	0.356	0.932	1	0.817	-0.934	0.606	0.221	-1.314	0.592	1	0.319	1	1	0.754	-0.312	0.638	0.417	0.064	-0.84	0.662	-0.382	1.216	0.297	-0.409	-0.028	-0.917	0.053	0.374	-0.654	0.055	-0.324	0.401	-0.311	1	0.046	0.783	1	1	0.313	1	0.461	0.758	1
10134	0.612	-0.33	-0.74	-0.386	0.056	0.913	1	1	1	0.825	0.361	-0.366	-0.076	-0.01	0.119	1	1	1	1	0.908	0.501	-0.416	0.151	-0.233	0.012	0.992	0.378	-0.675	0.805	0.305	0.352	-1.773	0.657	0.439	0.171	-0.002	-0.266	-0.196	-1.203	1	1	0.937	1	1	0.218	1	1	0.644	1
1508	0.183	-0.583	-0.751	0.316	0.438	0.749	1	1	1	0.818	-0.185	-0.397	0.474	1.021	0.424	1	1	1	0.739	0.808	-0.903	-1.075	-0.559	1.302	0.595	1.103	0.739	-0.322	-0.219	-0.555	1.053	-0.771	-0.515	2.335	-0.631	-2.26	-0.165	-0.318	1.168	1	1	1	0.752	0.659	0.189	0.902	1	0.884	1
2058	0.294	0.008	-2.303	-0.272	-0.678	0.76	1	1	1	0.954	-0.408	0.105	-0.288	-0.225	-0.02	1	0.975	1	1	0.917	-0.083	0.128	0.091	-1.213	-0.065	0.507	0.095	0.883	-0.109	0.672	-0.841	0.459	-0.169	0.08	0.468	-0.202	0.092	-0.115	-0.68	1	0.802	0.986	1	1	0.395	1	0.548	0.861	0.929
9588	0.277	-0.688	0.37	0.412	0.365	0.759	1	1	1	0.81	0.474	-0.926	0.309	1.018	0.207	1	1	1	0.74	0.883	0.116	-0.831	-0.282	0.439	1.163	1.115	-0.786	0.381	0.874	-0.29	0.879	-1.106	0.214	0.22	-1.171	0.295	-0.464	-0.146	-0.621	1	1	1	1	0.278	0.187	0.996	0.739	0.633	1
5499	-0.187	-0.391	0.437	-0.081	0.34	0.773	1	1	1	0.809	-0.094	-0.641	0.305	-0.201	0.054	1	1	1	1	0.914	-0.641	-1.642	-0.027	0.498	0.35	1.2	0.11	-0.62	1.928	-0.912	1.065	-1.028	2.318	1.259	1.28	-1.888	-0.92	-0.733	-1.599	1	1	1	1	0.826	0.173	1	1	0.447	1
3015	0.072	0.004	0.091	-0.782	0.597	0.746	1	0.922	1	0.807	-1.011	-0.28	-0.132	-0.221	0.352	1	1	1	1	0.831	-1.151	-0.714	-0.397	-0.474	-0.094	1.192	0.033	-0.462	0.697	-0.3	-0.241	-0.315	2.29	-0.041	1.023	0.031	-0.377	0.02	-0.718	1	1	1	1	1	0.176	1	1	0.653	1
9611	0.164	0.25	0.429	-0.205	0.326	0.749	0.688	1	1	0.811	-0.048	0.08	0.368	0.006	-0.07	1	1	1	1	0.916	0.014	0.26	0.104	0.035	0.064	0.084	-0.018	0.04	0.175	-0.146	-0.266	-0.187	0.386	0.313	-0.239	-0.239	-0.152	-0.176	-0.053	1	0.406	0.973	1	1	0.765	1	0.904	0.798	1
6202	0.266	-1.016	-0.164	0.136	0.226	0.756	1	0.956	1	0.807	0.557	-1.156	0.029	0.316	0.01	1	1	1	1	0.912	-0.039	-1.395	-0.132	-1.168	0.171	0.971	0.914	-0.299	0.97	0.179	-0.089	0.454	1.02	0.215	0.336	-1.385	-0.149	0.635	-1.209	1	1	1	1	0.942	0.222	0.855	1	0.62	1
2316	1.546	-1.35	0.075	-1.633	1.057	1	1	0.924	1	0.719	-1.099	-1.943	-0.334	-1.633	0.884	1	1	1	1	0.7	-0.624	-1.555	0.183	-0.933	-1.376	1.465	0.291	0.012	2.867	-1.376	0.488	-2.283	-0.059	0.32	-0.168	-0.657	0.013	2.878	0.514	1	1	0.917	1	1	0.134	1	0.913	0.311	1
23019	0.212	-0.558	0.116	-0.785	0.258	0.754	1	0.924	1	0.808	-0.082	-0.706	-0.03	-0.29	-0.12	1	1	1	1	0.919	-0.07	-0.235	-0.275	-0.11	-0.036	0.05	0.181	-0.093	-0.311	-0.114	-0.366	0.066	0.273	0.092	0.365	0.806	-0.101	-0.128	0.007	1	1	1	1	1	0.794	1	0.965	0.898	1
8766	0.485	0.342	0.171	-0.577	1.187	0.837	0.57	0.93	1	0.68	0.897	0.005	0.012	-0.416	0.58	0.907	1	1	1	0.755	0.166	-0.36	-0.41	-0.377	-0.304	0.974	-0.216	-0.274	0.543	0.264	0.595	-0.672	0.186	0.147	0.584	0.692	-0.059	-0.134	-1.346	1	1	1	1	1	0.222	1	1	0.693	1
5660	0.099	0.419	0.424	-0.48	0.364	0.748	0.482	1	1	0.81	-0.226	0.21	0.158	-0.747	0.078	1	0.751	1	1	0.911	-0.151	-0.172	-0.389	0.237	-0.178	0.517	0.535	-0.299	0.55	-0.004	1.163	-1.45	1.074	0.433	-0.655	-0.827	-0.407	0.239	-0.214	1	1	1	1	1	0.388	0.948	1	0.694	1
11171	-0.078	0.516	0.367	-0.222	0.302	0.758	0.389	0.997	1	0.803	0.02	0.252	-0.036	0.175	-0.02	1	0.681	1	1	0.916	-0.087	-0.06	-0.437	-0.028	0.036	0.858	-0.383	0.125	0.261	0.052	0.188	-0.185	0.244	0.669	-0.574	-0.235	-0.073	0.301	-0.674	1	1	1	1	1	0.251	1	0.867	0.774	1
5689	-0.101	-0.123	0.299	0.425	0.357	0.759	1	0.97	1	0.808	-0.174	-0.202	-0.061	0.207	0.095	1	1	1	1	0.909	0.028	-0.618	-0.596	-0.137	-0.124	0.748	0.165	0.368	-0.07	0.403	0.845	-0.558	0.694	0.102	0.134	-0.179	-0.365	-0.382	-0.461	1	1	1	1	1	0.284	1	0.746	0.853	1
10575	0.42	-0.052	-2.152	-0.301	-0.248	0.802	1	1	1	0.893	-0.148	0.058	0.141	-0.048	0.021	1	1	1	1	0.913	-0.822	-0.456	-0.621	-0.655	-0.392	1.127	-0.144	0.377	0.198	0.628	0.549	-0.609	0.86	0.112	0.274	0.297	-0.738	0.4	-0.385	1	1	1	1	1	0.182	1	0.742	0.791	0.961
2034	0.364	-0.952	-1.72	-0.659	2.599	0.785	1	1	1	0.691	0.108	-1.023	-0.034	0.048	2.428	1	1	1	1	0.672	-0.28	-1.045	-0.438	0.25	-0.268	1.906	0.107	0.095	0.14	0.183	3.16	-0.916	-0.478	0.285	-1.143	-1.382	0.236	0.231	-0.645	1	1	1	1	1	0.077	1	0.883	0.8	1
3301	0.363	0.029	-1.972	0.353	-0.11	0.782	1	1	1	0.857	0.302	0.448	0.102	0.39	0.36	1	0.438	1	1	0.829	0.077	0.316	-0.818	-0.466	-0.032	0.052	0.14	-0.157	0.05	0.116	0.581	-0.428	0.115	0.073	-0.303	0.523	0.18	0.27	-0.291	1	0.306	1	1	1	0.792	1	0.991	0.821	1
7385	0.046	0.238	0.485	-0.321	-0.217	0.748	0.707	1	1	0.885	-0.457	0.101	0.134	-0.044	-0.56	1	0.985	1	1	0.945	-0.409	-0.139	-0.513	0.296	-0.7	0.469	0.309	0.54	-0.131	0.216	-0.26	0.444	0.539	0.545	0.36	-0.81	-0.195	0.168	-0.729	1	1	1	1	1	0.42	1	0.673	0.865	1
6772	0.03	-0.389	0.288	-0.424	0.678	0.749	1	0.962	1	0.782	0.106	-0.717	-0.018	0.04	0.348	1	1	1	1	0.831	-0.464	-0.698	-0.278	-1.26	-0.603	0.021	1.617	0.582	0.142	0.112	-0.251	0.616	0.857	-0.186	0.934	-0.764	0.601	-0.557	-0.42	1	1	1	1	1	0.817	0.648	0.657	0.801	1
9349	0.136	-1.259	0.322	-0.163	0.417	0.748	1	0.981	1	0.818	0.141	-1.113	0.087	0.046	0.218	1	1	1	1	0.879	0.067	-1.065	-0.878	-0.589	-1.16	0.798	1.011	0.235	0.01	0.676	-0.505	0.475	0.705	0.385	0.884	-1.066	0.117	0.142	-0.243	1	1	1	1	1	0.266	0.803	0.802	0.829	0.927
6745	-0.063	-0.5	0.189	-0.131	0.417	0.758	1	0.933	1	0.819	0.188	-0.607	-0.147	0.363	0.233	1	1	1	1	0.877	-0.152	-0.858	-0.532	-0.38	-0.351	0.199	0.316	0.563	-0.229	0.446	0.351	0.596	-0.002	0.213	0.106	-0.686	0.563	0.345	-0.508	1	1	1	1	1	0.644	1	0.666	0.886	1
6434	-0.112	-0.32	0.267	-0.18	0.424	0.761	1	0.947	1	0.816	-0.046	-0.525	-0.08	-0.167	0.214	1	1	1	1	0.88	-0.299	-0.53	-0.902	-0.941	-0.448	0.369	0.339	-0.452	0.328	-0.07	0.86	-0.337	1.022	0.476	0.57	-0.13	-0.144	0.457	-0.169	1	1	1	1	1	0.499	1	1	0.75	1
2288	0.147	0.219	-1.083	-0.289	-0.49	0.748	0.733	1	1	0.932	-0.403	0.192	0.677	-0.218	-0.418	1	0.787	1	1	0.936	-0.162	0.164	-0.064	0.363	1.056	0.672	-0.728	-0.263	0.75	0.018	0.333	-0.714	0.338	0.61	-0.912	0.175	-0.345	-0.342	-0.948	1	0.675	1	1	0.336	0.309	0.995	1	0.647	1
23022	1.733	-1.494	-0.009	-2.401	0.698	1	1	0.93	1	0.784	-0.353	-0.755	-0.649	-0.656	-0.902	1	1	1	1	0.966	-0.597	-1.329	0.172	-0.891	-2.094	0.733	0.048	0.322	0.869	-0.525	0.767	-0.103	-1.135	0.363	-1.336	0.036	0.552	2.637	1.511	1	1	0.922	1	1	0.29	1	0.763	0.631	1
10724	-0.295	0.575	0.421	-0.396	0.486	0.794	0.337	1	1	0.821	-0.605	0.294	0.24	-0.567	0.217	1	0.609	1	1	0.879	-0.417	0.137	-0.337	-0.346	-0.435	0.054	0.741	-0.141	-0.185	-0.494	0.362	-0.007	0.451	0.324	0.56	-0.087	0.175	0.32	-0.675	1	0.773	1	1	1	0.79	0.901	0.986	0.876	1
4074	0.179	-0.256	0.352	-0.611	0.361	0.75	1	0.987	1	0.806	-0.361	-0.475	-0.073	-0.162	0.13	1	1	1	1	0.906	-0.535	-0.679	-0.49	0.192	-0.684	0.696	0.843	-0.467	-0.289	0.051	0.511	-0.212	0.841	0.679	0.736	-0.047	-0.059	-0.828	-0.259	1	1	1	1	1	0.3	0.864	1	0.897	1
9403	-0.102	-0.223	0.465	-0.512	0.999	0.759	1	1	1	0.736	0.131	-0.427	0.175	-0.023	0.498	1	1	1	1	0.79	-0.547	-0.537	-0.892	-1.021	-0.665	0.52	0.496	0.084	1.05	0.393	0.514	-0.177	-0.09	1.135	0.098	-0.415	0.025	0.958	-0.927	1	1	1	1	1	0.385	0.959	0.888	0.596	1
191	-0.524	-0.369	0.712	0.349	-0.291	0.847	1	1	1	0.901	-0.444	-0.939	0.852	1.243	-0.617	1	1	1	0.674	0.95	-0.815	-1.097	-0.119	1.173	1.334	0.931	-0.769	0.222	0.866	0.55	1.1	-1.729	0.216	0.522	-0.812	0.111	-0.737	-0.235	-0.712	1	1	1	0.787	0.215	0.235	0.997	0.811	0.632	0.982
6867	0.633	0.379	-0.053	-0.93	1.144	0.92	0.521	0.938	1	0.69	-0.188	0.227	-0.287	-0.722	1.117	1	0.72	1	1	0.671	-0.15	0.206	-0.59	-0.228	-0.981	0.297	0.517	-0.962	0.461	-0.026	0.63	-0.208	-0.41	0.205	0.213	-0.279	0.141	1.064	0.099	1	0.549	1	1	1	0.551	0.949	1	0.713	1
8407	-0.019	-1.918	-0.275	-0.881	1.859	0.755	1	0.982	1	0.676	-0.45	-1.746	-0.688	-0.519	1.415	1	1	1	1	0.664	-0.875	-1.921	0.528	-1.231	-0.109	2.078	-0.095	0.021	-0.255	0.263	2.169	-1.567	1.358	-0.167	0.496	-0.738	0.231	0.039	-0.225	1	1	0.731	1	1	0.073	1	0.908	0.889	1
1912	0.695	-0.327	-0.543	-0.593	0.515	0.97	1	1	1	0.825	0.094	-0.066	-0.005	-0.04	0.379	1	1	1	1	0.825	0.387	-0.244	0.173	0.17	0.101	0.55	-0.322	0.095	0.117	0.081	0.466	-0.716	0.006	0.254	-0.687	0.128	-0.243	-0.487	0.17	1	1	0.923	1	0.992	0.371	1	0.883	0.807	1
10945	0.497	-1.015	0.447	-0.677	0.272	0.849	1	1	1	0.809	0.002	-1.024	0.449	-0.24	-0.032	1	1	1	1	0.911	-0.16	-1.328	0.117	-0.159	0.215	0.942	-0.584	0.595	0.815	-0.844	1.155	-1.547	-0.433	0.894	-0.197	0.023	-0.063	0.378	0.183	1	1	0.962	1	0.914	0.233	0.997	0.647	0.639	1
3959	1.087	-0.988	0.103	-1.472	0.198	1	1	0.922	1	0.81	0.997	-1.393	-0.476	-0.677	-0.239	0.896	1	1	1	0.927	0.833	-1.068	0.26	0.449	-0.624	0.607	-0.724	-0.188	1.1	-0.565	0.884	-0.843	0.438	0.746	-0.608	-0.264	0.368	-0.062	-0.74	0.941	1	0.863	1	1	0.345	0.996	0.998	0.589	1
6228	-0.15	-0.872	0.187	-0.174	0.264	0.766	1	0.93	1	0.808	-0.336	-0.83	-0.022	0.23	0.045	1	1	1	1	0.914	-0.447	-1.009	-0.716	-1.568	-0.192	0.763	1.08	0.186	0.141	0.592	-0.189	0.872	0.708	0.075	0.758	-1.042	0.005	0.124	-0.142	1	1	1	1	1	0.28	0.776	0.834	0.802	0.98
51552	0.033	0.942	0.64	0.399	0.915	0.75	0.145	1	1	0.757	-0.291	0.534	0.261	-0.007	0.486	1	0.369	1	1	0.796	-0.325	-0.019	-0.373	-0.349	0.388	0.756	-0.332	-0.421	0.735	-0.063	0.842	-0.412	0.549	0.337	-0.203	-0.383	-0.081	0.283	-0.931	1	1	1	1	0.789	0.282	1	1	0.65	1
10972	-0.198	-0.717	-0.299	-0.427	-0.083	0.774	1	0.987	1	0.85	-0.169	-0.722	-0.294	-0.381	-0.149	1	1	1	1	0.917	-0.162	-0.983	-0.747	-0.345	-0.479	0.375	-0.203	-0.431	0.184	0.854	1.112	0.948	-0.274	0.353	-0.484	-0.308	1.171	-0.091	-0.49	1	1	1	1	1	0.494	1	1	0.796	0.904
7414	0.611	-1.295	0.057	-1.4	0.92	0.913	1	0.928	1	0.754	-1.023	-1.778	-0.127	-0.878	0.959	1	1	1	1	0.688	-0.861	-0.907	-0.122	-0.501	-1.08	0.677	-0.174	0.603	0.694	-0.391	0.861	-0.709	-0.851	0.547	-0.032	0.299	-0.079	1.323	0.703	1	1	1	1	1	0.308	1	0.647	0.654	1
10540	0.793	0.307	-1.335	-0.932	-0.284	1	0.61	1	1	0.9	0.175	0.472	-0.11	-1.246	-0.023	1	0.418	1	1	0.914	0.232	0.248	-0.335	-0.298	-0.732	0.442	0.359	-0.481	-0.479	0.4	-0.269	0.268	0.342	0.217	0.258	0.198	-0.067	-0.005	-0.296	1	0.433	1	1	1	0.438	1	1	0.924	1
7913	0.635	-0.784	-2.033	-0.034	-0.89	0.921	1	1	1	0.967	-0.467	-0.678	-0.328	-0.133	0.27	1	1	1	1	0.867	-1.319	-0.53	-0.61	-2.35	-0.945	0.466	1.44	-0.114	0.831	0.893	-0.92	0.976	0.498	1.891	1.356	-1.536	0.572	1.832	-2.43	1	1	1	1	1	0.421	0.683	0.975	0.638	0.868
811	-0.2	-0.989	-1.045	0.502	0.506	0.775	1	1	1	0.819	-0.205	-0.87	0.484	0.409	0.268	1	1	1	1	0.869	-0.347	-0.931	-0.058	0.327	0.341	0.755	0.262	0.269	-0.374	0.054	0.834	-0.996	0.429	1.688	0.133	-0.623	0.436	-1.183	-1.017	1	1	1	1	0.832	0.283	1	0.787	0.91	1
473	0.335	0.294	0.65	-0.858	0.008	0.775	0.627	1	1	0.833	-0.226	0.055	0.503	-1.136	-0.326	1	1	1	1	0.934	0.002	0.006	-0.099	0.394	-0.255	-0.135	-0.042	-0.06	0.576	-0.041	0.346	-0.412	-0.383	0.351	0.035	-0.097	-0.298	0.564	-0.452	1	1	1	1	1	0.93	1	0.95	0.691	1
3281	-0.067	0.261	0.378	-1.041	0.402	0.759	0.67	0.998	1	0.811	0.003	0.159	0.219	-0.613	0.215	1	0.849	1	1	0.879	0.091	0.033	0.008	0.132	-0.352	0.52	-0.692	0.151	-0.056	0.112	0.409	-0.606	-0.02	0.462	0.016	0.8	-0.027	-0.691	-0.29	1	1	1	1	1	0.385	0.996	0.854	0.846	1
3150	-0.006	-0.526	0.462	-0.539	0.321	0.754	1	1	1	0.809	-0.373	-0.765	0.424	-0.156	0.054	1	1	1	1	0.914	-0.935	-1.457	-1.173	-0.764	-0.651	1.192	0.615	-0.389	0.942	0.013	0.417	-0.157	1.081	1.018	1.373	-0.446	0.019	0.057	-0.757	1	1	1	1	1	0.176	0.926	1	0.625	1
2746	0.423	0.975	1.027	1.794	0.407	0.804	0.133	1	0.528	0.813	0.704	0.714	0.794	2.077	0.501	0.991	0.265	1	0.421	0.788	0.357	0.368	-0.751	1.497	1.811	0.425	-0.089	-0.53	0.374	-0.076	0.117	-0.622	0.15	-0.02	-0.614	-1.214	0.341	-0.403	-1.123	1	0.228	1	0.638	0.091	0.45	1	1	0.735	1
8079	0.168	0.693	0.439	0.161	0.032	0.751	0.26	1	1	0.828	0.38	0.488	0.224	0.306	-0.359	1	0.404	1	1	0.934	0.404	0.404	-0.05	0.89	0.654	0.571	-0.624	-0.171	0.494	-0.422	0.498	-1.396	0.322	0.599	-0.19	-0.439	-0.351	-0.587	-0.606	1	0.185	1	1	0.608	0.361	0.997	0.994	0.703	1
6224	-0.015	-1.278	0.159	-0.001	0.555	0.753	1	0.931	1	0.817	0.103	-0.839	-0.215	0.508	0.154	1	1	1	1	0.897	0.004	-1.333	-0.376	-0.909	-0.09	0.642	0.914	0.293	0.073	0.2	-0.411	0.381	0.663	0.093	0.734	-0.282	-0.065	-0.311	-0.22	1	1	1	1	1	0.323	0.856	0.778	0.817	1
10552	-0.008	0.241	-0.307	-0.026	0.362	0.753	0.701	0.989	1	0.807	0.045	0.256	-0.248	0.269	0.069	1	0.673	1	1	0.911	-0.437	-0.029	0.417	-0.081	0.394	0.839	-0.687	-0.312	0.505	0.039	0.259	-0.535	-0.014	0.012	-0.33	-0.147	0.047	0.187	-0.127	1	1	0.783	1	0.784	0.256	0.996	1	0.7	1
894	1.361	-0.007	-1.29	-0.512	0.097	1	1	1	1	0.818	1.796	0.123	-1.48	-1.451	0.284	0.688	0.935	1	1	0.862	1.309	-0.002	-0.665	-0.882	-1.138	0.891	0.435	-1.175	-0.522	0.432	0.448	-0.068	0.008	0.58	0.358	-0.955	-0.113	0.576	0.482	0.569	1	1	1	1	0.243	0.976	1	0.929	1
10989	0.515	0.011	0.441	-0.602	-0.027	0.848	1	1	1	0.84	0.547	-0.309	0.271	0.01	-0.538	1	1	1	1	0.945	0.501	-0.196	-0.02	0.215	-0.478	0.389	0.081	0.269	-0.341	0.182	0.162	-0.012	0.349	0.208	0.131	0.275	-0.746	-0.353	-0.617	1	1	1	1	1	0.478	1	0.787	0.906	1
6386	0.109	0.001	0.26	-0.259	1.573	0.749	1	0.945	1	0.641	0.434	0.048	0.103	0.145	0.633	1	1	1	1	0.748	-0.003	-0.329	-0.511	-0.433	-0.53	0.731	0.846	-0.356	-0.447	0.236	0.687	0.334	-0.042	0.26	-0.196	-0.822	0.714	0.022	-0.161	1	1	1	1	1	0.289	0.863	1	0.92	1
2521	-0.115	0.105	0.45	-0.936	0.302	0.762	0.893	1	1	0.803	-0.271	0.001	0.185	-0.314	-0.024	1	1	1	1	0.914	0.022	-0.077	-0.291	-0.439	-0.714	0.289	0.38	-0.035	0.52	0.023	0.015	-1.011	0.74	0.644	0.459	0.113	-0.342	-0.005	-0.292	1	1	1	1	1	0.558	1	0.941	0.693	1
1211	-0.038	0.477	-0.05	-0.38	0.432	0.757	0.426	0.937	1	0.818	0.01	0.175	0.09	-0.334	0.184	1	0.82	1	1	0.89	-0.21	-0.258	-0.618	0.545	-0.013	1.031	-0.393	-1.122	0.673	0.073	0.974	-0.522	0.564	0.713	-0.322	-0.393	0.132	-0.11	-0.745	1	1	1	1	1	0.208	1	1	0.663	1
7317	0.274	0.321	0.573	-0.839	0.194	0.756	0.596	1	1	0.811	0.205	0.187	0.321	-1.044	-0.033	1	0.799	1	1	0.913	0.089	-0.043	0.045	-0.363	0.034	0.399	-0.561	0.201	0.71	-0.496	0.204	-0.94	0.499	0.684	0.143	-0.048	-0.244	0.16	-0.473	1	1	1	1	1	0.472	0.997	0.824	0.655	1
3983	0.711	0.378	0.229	-1.82	0.241	0.985	0.521	0.94	1	0.809	0.62	0.217	0.096	-1.971	-0.04	1	0.739	1	1	0.916	0.52	0.298	-0.208	0.004	-0.657	-0.21	-0.029	-1.273	0.066	-0.087	-0.111	0.373	0.601	0.796	0.535	-0.323	0.241	0.252	-0.788	1	0.337	1	1	1	0.962	1	1	0.818	1
5479	0.088	-1.105	0.429	0.79	0.882	0.746	1	1	1	0.762	0.411	-1.183	0.486	0.663	0.151	1	1	1	0.927	0.896	-0.376	-1.823	-0.305	-0.707	1.107	1.452	-0.167	-1.202	1.204	0.884	1.316	-1.093	0.492	1.127	-0.514	-1.569	-0.266	0.931	-0.491	1	1	1	1	0.306	0.137	1	1	0.576	0.874
27230	0.59	-0.504	0.318	0.473	0.004	0.899	1	0.981	1	0.833	0.447	-1.044	-0.406	0.464	0.122	1	1	1	1	0.908	0.181	-1.439	-1.239	-0.4	0.418	0.862	0.191	-0.69	1.268	0.798	0.38	0.633	0.459	-0.172	-0.213	-0.593	0.98	-0.383	-1.043	1	1	1	1	0.769	0.251	1	1	0.563	0.909
59	0.836	-2.226	-0.671	-1.556	1.001	1	1	1	1	0.735	-0.528	-2.589	-0.326	-0.694	0.961	1	1	1	1	0.688	-0.703	-1.457	0.12	-0.626	-1.218	0.127	0.407	0.095	1.395	-1.368	1.163	-0.622	-0.583	-0.179	-1.722	0.403	0.598	2.487	1.682	1	1	0.961	1	1	0.715	0.992	0.883	0.544	1
4190	0.307	1.73	0.281	0.456	-0.18	0.765	0.022	0.956	1	0.877	0.11	1	0.305	-0.029	-0.846	1	0.161	1	1	0.963	0.146	1.205	0.332	0.968	-1.019	0.1	-0.333	0.84	0.082	-0.452	-0.221	0.052	-0.057	0.178	-0.063	-0.621	-0.247	-0.439	-0.451	1	0.002	0.819	0.971	1	0.746	1	0.559	0.813	1
5160	-0.205	-0.002	0.825	0.099	-0.202	0.776	1	1	1	0.881	-0.318	0.368	0.757	-0.038	-0.575	1	0.518	1	1	0.946	-0.082	-0.002	0.243	0.702	0.06	0.099	-0.037	0.444	-0.252	0.007	0.251	0.327	-0.066	0.446	0.125	-0.76	-0.374	-0.553	-0.578	1	1	0.871	1	1	0.747	1	0.709	0.89	1
966	0.084	-1.027	-3.343	-1.178	0.462	0.745	1	1	1	0.819	-0.78	-0.541	0.079	-0.705	0.391	1	1	1	1	0.822	-0.583	-0.707	-0.052	0.24	-1.194	0.844	-0.418	0.703	-0.855	0.153	2.505	0.498	-0.557	0.018	-0.291	-0.889	0.722	-0.569	0.433	1	1	1	1	1	0.255	1	0.611	0.962	1
710	0.329	-2.019	-0.002	2.29	1.583	0.773	1	0.926	0.356	0.648	0.141	-2.26	-0.184	1.967	1.139	1	1	1	0.441	0.67	-0.565	-1.163	0.12	-0.424	2.716	-0.488	0.369	-0.585	-0.15	-0.117	0.873	-1.027	-0.335	0.574	-0.853	-0.927	0.574	1.114	0.293	1	1	0.96	1	0.019	1	1	1	0.869	1
10197	-0.089	0.316	0.399	-0.242	0.239	0.759	0.602	1	1	0.809	-0.028	0.093	0.093	-0.313	-0.148	1	1	1	1	0.917	-0.007	-0.172	-0.098	0.357	-0.015	0.509	-0.31	0.166	0.089	-0.178	0.463	-0.548	0.2	0.138	0.079	0.238	-0.079	-0.637	-0.194	1	1	1	1	1	0.394	1	0.845	0.812	1
10527	0.205	0.354	0.353	-0.722	0.788	0.751	0.552	0.987	1	0.777	-0.397	0.134	0.159	-0.624	0.096	1	0.91	1	1	0.909	-0.32	0.065	-0.411	-0.81	-0.147	0.234	0.126	0.679	-0.066	0.271	-0.299	0.113	-0.475	0.984	-0.084	-0.831	0.042	0.822	0.105	1	1	1	1	1	0.613	1	0.624	0.85	1
10096	0.281	-0.239	-0.475	-0.247	0.693	0.758	1	1	1	0.782	0.422	-0.226	-0.331	-0.068	0.301	1	1	1	1	0.858	-0.003	-0.479	-0.706	-0.942	-0.725	0.723	1.289	-0.153	-0.7	0.076	0.419	0.123	0.553	-0.221	1.56	-0.222	0.084	0.357	-1.034	1	1	1	1	1	0.29	0.714	0.992	0.95	1
16	-0.171	0.965	-0.017	-0.28	-0.036	0.77	0.136	0.931	1	0.844	-0.064	0.961	-0.066	-0.031	-0.264	1	0.172	1	1	0.929	0.107	0.382	-0.265	0.156	0.052	0.681	-0.104	-0.205	0.128	0.241	0.018	-0.344	0.333	0.634	-0.383	-0.41	-0.175	-0.315	-0.531	1	0.212	1	1	1	0.307	1	1	0.802	1
6051	0.079	-0.926	0.444	-0.269	0.602	0.746	1	1	1	0.806	-0.069	-1.243	0.082	-0.122	0.235	1	1	1	1	0.878	-0.26	-0.956	-0.283	0.123	-0.065	0.954	-0.06	-0.096	0.598	-0.24	0.815	-0.433	0.58	0.811	-0.386	-0.167	0.231	-0.366	-0.8	1	1	1	1	1	0.227	1	0.967	0.685	1
6748	-0.199	-1.008	-0.2	-0.252	-0.168	0.774	1	0.961	1	0.875	-0.245	-1.406	-0.835	-0.151	-0.662	1	1	1	1	0.952	-0.267	-1.732	-0.273	-0.913	0.468	0.344	0.972	-0.851	0.708	1.458	0.578	0.041	0.51	0	0.25	-0.824	0.998	-0.496	-0.972	1	1	1	1	0.73	0.517	0.82	1	0.653	0.539
928	0.904	-0.623	-1.504	-1.829	0.79	1	1	1	1	0.776	0.416	-0.517	0.153	-1.65	0.989	1	1	1	1	0.691	-0.075	-0.648	-0.521	-0.03	-2.242	1.977	-0.56	-2.628	2.865	-0.326	-0.633	1.246	-0.27	1.37	0.604	-1.992	1.185	1.02	-0.342	1	1	1	1	1	0.073	0.996	1	0.304	1
10628	0.312	-2.046	0.376	-1.695	1.055	0.765	1	0.998	1	0.716	-0.31	-1.625	0.643	-1.065	0.597	1	1	1	1	0.753	-0.278	-1.515	-0.39	0.747	-0.834	-0.015	0.768	-0.684	0.004	-0.507	0.468	0.537	1.195	0.835	-0.28	-1.258	0.728	0.511	-0.033	1	1	1	1	1	0.85	0.896	1	0.831	1
6184	0.246	-0.13	0.951	0.804	0.068	0.756	1	1	1	0.823	-0.001	-0.593	0.408	-0.107	0.299	1	1	1	1	0.857	-0.33	-1.502	-0.416	0.156	0.817	1.225	0.217	-1.223	1.326	0.675	0.629	-0.924	0.708	0.347	-0.854	-0.523	0.118	0.401	-0.849	1	1	1	1	0.508	0.169	1	1	0.557	0.927
301	-0.296	-2.428	-2.031	-1.69	1.769	0.795	1	1	1	0.665	-0.686	-2.366	-2.011	-1.33	1.214	1	1	1	1	0.666	-1.525	-1.475	0.149	-2.219	-2.366	1.298	0.132	0.654	-0.133	-1.59	2.945	1.09	-1.627	0.978	2.923	-1.917	1.909	0.181	0.594	1	1	0.94	1	1	0.157	1	0.629	0.865	1
11034	0.685	-0.281	-0.513	-1.249	0.854	0.962	1	1	1	0.772	-0.195	-0.129	0.162	-0.98	0.551	1	1	1	1	0.769	-0.338	-0.22	0.117	-0.134	-1.336	0.994	-1.045	0.038	1.009	0.145	0.71	0.056	-1.067	0.652	-1.526	-0.619	0.749	1.543	0.271	1	1	0.962	1	1	0.217	0.998	0.904	0.606	1
9669	0.291	-0.329	-0.051	-0.576	0.01	0.758	1	0.937	1	0.833	-0.249	-0.464	-0.166	-0.032	-0.338	1	1	1	1	0.934	-0.302	0.23	0.216	-0.833	-0.112	0.16	0.092	0.438	-0.372	1.103	-1.056	-0.463	-0.679	0.424	0.768	0.72	-0.297	0.557	-0.595	1	0.479	0.883	1	1	0.685	1	0.711	0.91	0.766
3945	0.389	0.656	1.849	-2.288	0.022	0.792	0.283	0.758	1	0.83	-0.078	0.565	1.612	-1.191	-0.188	1	0.345	0.84	1	0.924	0.344	0.684	-0.571	1.777	-2.624	1.057	0.722	-0.095	-0.409	0.049	-0.325	-0.262	0.498	0.7	0.433	-0.875	-0.376	-0.195	-0.534	1	0.034	1	0.53	1	0.198	0.898	0.966	0.915	1
120	-0.488	0.944	1.04	-1.168	0.503	0.839	0.144	1	1	0.82	-1.191	1.01	1.487	-0.928	0.544	1	0.159	0.852	1	0.771	-1.223	0.71	0.085	-0.407	-0.614	-0.564	0.702	0.472	0.045	-0.189	-1.565	0.939	0.18	1.029	0.611	0.243	0.511	-0.057	-0.907	1	0.029	0.994	1	1	1	0.892	0.702	0.822	1
3033	0.062	-1.153	0.729	0.744	-0.457	0.745	1	1	1	0.93	-0.33	-1.282	0.69	1.175	-0.878	1	1	1	0.69	0.964	-0.401	-0.699	0.206	1.525	1.153	0.005	-0.675	-0.273	0.159	0.367	-0.825	-0.006	1.193	0.245	-1.084	-0.113	-0.587	0.303	-0.493	1	1	0.894	0.641	0.285	0.83	0.996	1	0.798	1
5214	-0.176	1.223	0.186	-2.316	-0.012	0.771	0.071	0.93	1	0.838	-1.096	1.29	0.059	-2.599	-0.378	1	0.098	1	1	0.937	-0.905	0.898	0.39	-0.104	-3.051	1.126	-0.134	0.824	0.543	-0.349	-0.848	-1.415	0.503	1.061	-0.011	1.708	-0.033	-0.222	0.021	1	0.009	0.797	1	1	0.181	1	0.57	0.693	1
8125	-0.527	0.388	0.639	0.28	0.564	0.847	0.511	1	1	0.814	-0.857	0.25	0.491	0.224	0.244	1	0.684	1	1	0.874	-0.578	0.203	-0.085	0.137	-0.077	0.473	0.206	-0.277	0.376	-0.307	0.183	-0.214	1.526	0.491	0.074	-0.955	-0.089	-0.221	-0.866	1	0.555	1	1	1	0.417	1	1	0.734	1
1843	1.08	-2.027	-1.664	0.104	0.091	1	1	1	1	0.819	0.646	-1.8	-0.396	0.659	0.776	1	1	1	0.93	0.72	1.149	-1.345	-0.619	0.39	-0.683	0.74	0.249	-1.483	1.536	-1.142	1.348	-0.159	0.191	0.047	-1.412	-1.28	1.348	0.796	0.328	0.699	1	1	1	1	0.286	1	1	0.538	1
7052	0.35	-1.266	-0.223	0.041	2.003	0.78	1	0.967	1	0.701	-0.413	-1.451	-0.406	0.579	2.005	1	1	1	0.987	0.705	-0.079	-1.068	0.425	-0.47	1.001	0.813	-0.269	0.266	0.056	0.09	3.595	-0.744	-0.312	-1.63	-1.172	-1.242	-0.448	0.688	0.5	1	1	0.778	1	0.376	0.263	1	0.787	0.819	1
23646	0.386	1.077	0.037	-0.573	0.592	0.788	0.102	0.925	1	0.81	0.126	0.786	-0.279	-0.614	0.224	1	0.232	1	1	0.877	-0.28	0.546	0.214	0.432	0.234	0.982	0.473	-0.382	1.382	0.386	1.227	-2.008	-0.768	1.183	-0.977	-1.087	-0.095	-0.1	-1.363	1	0.081	0.884	1	0.903	0.219	0.967	1	0.55	1
9491	-0.183	-0.155	0.108	0.149	0.251	0.773	1	0.922	1	0.807	-0.517	-0.303	-0.134	0.358	0.077	1	1	1	1	0.913	-0.442	-0.53	-0.283	-0.149	0.77	0.659	-0.398	-0.525	0.841	-0.076	0.126	-1.008	0.767	0.42	-0.313	0.772	-0.04	-0.109	-0.483	1	1	1	1	0.533	0.313	1	1	0.633	1
2017	0.992	-0.232	-1.322	-0.799	-0.094	1	1	1	1	0.853	0.878	-0.269	0.023	-0.324	-0.085	0.91	1	1	1	0.916	0.762	-0.058	-0.049	0.365	-0.447	0.468	-0.752	0.649	0.125	0.289	-0.089	-0.668	-0.59	0.337	-0.496	-0.214	0.076	-0.025	0.315	1	1	1	1	1	0.421	0.995	0.628	0.804	1
2040	0.771	-0.873	-1.436	0.64	1.382	1	1	1	1	0.658	-0.084	-0.58	0.034	0.876	1.667	1	1	1	0.815	0.678	-0.283	-0.509	0.037	0.364	0.277	1.223	0.498	0.285	-0.628	-0.78	1.596	-0.256	-0.678	0.054	-0.822	-0.875	-0.015	0.077	0.433	1	1	1	1	0.871	0.169	0.958	0.781	0.942	1
5954	0.315	-0.493	0.305	0.076	0.981	0.767	1	0.972	1	0.737	0.008	-0.942	-0.288	0.1	0.668	1	1	1	1	0.745	-0.036	-0.425	0.296	-0.798	-0.854	0.369	-0.289	1.23	0.532	0.334	1.052	0.023	-1.081	0.27	-0.51	-0.468	0.063	0.308	-0.015	1	1	0.842	1	1	0.499	1	0.465	0.695	1
8761	0.061	-0.891	-0.292	-0.406	0.094	0.745	1	0.985	1	0.818	-0.099	-1.173	-0.409	-0.294	-0.239	1	1	1	1	0.927	0.294	-0.881	-0.119	-0.854	0.527	0.806	-0.001	0.732	-0.125	0.692	0.06	0.05	-0.339	0.058	-0.229	0.341	0.203	-0.088	-1.129	1	1	1	1	0.701	0.265	1	0.597	0.862	0.935
2969	-0.006	0.692	0.268	-0.803	0.372	0.754	0.26	0.949	1	0.814	0.344	0.07	0.372	-0.049	0.156	1	1	1	1	0.897	-0.143	0.435	-0.752	-0.526	-0.72	0.112	-0.186	-0.427	0.875	-0.121	0.66	-0.04	0.478	0.869	-0.204	-0.657	-0.027	0.889	-0.513	1	0.157	1	1	1	0.732	1	1	0.633	1
4313	0.957	-2.153	-0.003	-1.549	2.159	1	1	0.926	1	0.708	0.468	-3.478	-0.55	-1.754	1.969	1	1	1	1	0.7	-0.009	-1.713	0.29	-1.679	-2.123	1.09	-1.153	1.588	0.115	-0.42	1.052	-0.436	-0.523	0.737	-2.217	-0.277	0.585	1.945	3.148	1	1	0.846	1	1	0.19	0.997	0.358	0.808	1
23451	0.197	-0.191	0.631	0.025	0.343	0.752	1	1	1	0.809	0.045	-0.573	0.147	-0.346	0.374	1	1	1	1	0.826	-0.032	-0.501	-1.055	-0.464	-1.054	0.054	1.209	-0.261	0.178	0.29	-0.406	0.158	0.739	0.335	0.823	-0.216	-0.121	0.528	-0.203	1	1	1	1	1	0.79	0.731	1	0.799	1
6599	0.036	-0.427	0.761	-0.708	0.238	0.75	1	1	1	0.809	-0.82	-0.719	0.737	-0.306	0.115	1	1	1	1	0.907	-0.733	-0.377	-0.119	-0.17	-0.286	0.024	-0.018	0.298	0.16	-0.035	0.269	0.038	0.593	0.291	0.228	0.122	0.043	-0.141	-0.187	1	1	1	1	1	0.815	1	0.774	0.798	1
4809	0.078	0.646	-0.02	-0.64	0.147	0.746	0.29	0.931	1	0.807	0	0.708	-0.004	-0.526	-0.225	1	0.268	1	1	0.925	0.332	-0.252	0.204	0.041	0.14	0.587	-0.163	0.166	0.014	-0.092	0.127	-0.536	0.533	0.037	0.097	0.527	-0.252	-0.915	-0.594	1	1	0.895	1	0.966	0.355	1	0.845	0.829	1
9375	-0.395	-0.376	0.479	-0.166	0.486	0.818	1	1	1	0.82	-0.34	-0.446	0.282	0.208	0.207	1	1	1	1	0.884	-0.599	-0.634	-0.778	0.292	0.039	0.366	-0.123	-0.667	0.469	0.754	1.877	0.257	-0.491	0.377	-0.441	-0.048	0.646	-0.385	-0.912	1	1	1	1	1	0.501	1	1	0.712	0.91
8396	0.231	1.615	0.443	-0.607	0.22	0.753	0.028	1	1	0.804	0.004	1.39	-0.042	-0.538	-0.289	1	0.082	1	1	0.93	0.335	0.587	-0.257	0.559	0.151	0.149	0.541	0.183	0.226	-0.143	0.183	-0.864	0.076	0.375	-0.236	-0.571	-0.124	0.004	-1.175	1	0.063	1	1	0.962	0.695	0.947	0.836	0.79	1
6651	-0.04	0.023	0.28	-0.524	0.385	0.757	1	0.954	1	0.814	-0.086	-0.118	0.11	-0.15	0.071	1	1	1	1	0.913	-0.476	-0.332	-0.772	-0.918	-0.664	0.185	0.796	-0.405	0.379	0.041	0.563	0.073	0.695	0.502	0.381	-0.187	-0.283	0.679	-0.256	1	1	1	1	1	0.661	0.889	1	0.733	1
5829	0.529	-0.956	0.623	-0.774	0.909	0.859	1	1	1	0.758	0.322	-1.743	0.207	-0.784	0.584	1	1	1	1	0.755	0.075	-0.674	0.055	-0.334	-0.108	0.737	0.003	0.556	0.033	0.151	0.585	-0.764	0.049	0.652	-0.779	-0.247	-0.07	0.019	0.062	1	1	1	1	1	0.288	1	0.671	0.825	1
5931	1.175	-0.472	-0.184	-0.543	0.076	1	1	0.959	1	0.821	2.193	-0.824	-0.595	-0.821	-0.41	0.609	1	1	1	0.936	1.912	-0.769	-0.909	-1.316	-1.117	0.377	0.103	-0.47	0.468	-0.172	0.408	0.137	0.346	0.303	0.225	0.559	-0.287	0.834	-0.631	0.213	1	1	1	1	0.492	1	1	0.712	1
6389	0.085	0.069	0.821	0.208	-0.194	0.745	0.945	1	1	0.879	-0.054	-0.118	0.47	0.347	-0.414	1	1	1	1	0.936	0.265	0.159	0.179	0.62	0.691	0.489	-0.159	0.022	-0.694	-0.346	0.436	-0.3	0.443	0.686	-0.583	0.387	-0.794	-0.022	-1.48	1	0.693	0.92	1	0.585	0.407	1	0.907	0.949	1
1611	0.52	-0.976	-0.588	-0.332	-0.196	0.85	1	1	1	0.88	0.21	-1.584	0.347	0.491	0.203	1	1	1	1	0.882	0.463	-1.184	-1.18	1.297	0.783	0.68	-0.215	-0.967	1.201	0.49	0.984	0.16	0.01	0.618	-0.852	-0.801	0.993	-0.688	-1.792	1	1	1	0.753	0.524	0.307	1	1	0.577	0.995
8239	-0.011	0.176	-0.057	-0.203	0.243	0.753	0.784	0.938	1	0.81	-0.165	-0.099	-0.064	0.422	-0.022	1	1	1	1	0.914	-0.299	0.015	-0.727	-1.082	-0.367	0.003	0.187	0.444	-0.247	0.145	1.317	-0.085	-0.434	0.409	0.526	0.178	-0.249	0.456	-0.191	1	1	1	1	1	0.832	1	0.709	0.889	1
7057	0.47	-2.043	1.401	-0.192	3.076	0.827	1	0.886	1	0.59	0.639	-3.167	0.938	0.421	2.674	1	1	1	1	0.694	-0.451	-1.487	0.933	0.004	-0.444	1.907	-0.236	1.22	-0.193	-0.06	1.243	-0.263	-1.237	-0.848	-0.968	-1.465	0.363	1.182	0.801	1	1	0.584	1	1	0.078	1	0.464	0.879	1
1434	0.502	0.082	-2.326	-0.4	-1.258	0.848	0.925	1	1	0.975	-0.395	0.097	-0.104	-0.178	-0.23	1	0.995	1	1	0.926	-0.319	0.014	-0.472	-0.854	-0.148	0.279	0.098	-0.049	-0.124	0.213	-0.249	0.093	-0.105	0.302	0.465	1.001	-0.281	0.251	-0.114	1	1	1	1	1	0.567	1	0.945	0.862	1
5688	-0.087	-0.168	0.303	0.318	0.413	0.759	1	0.971	1	0.814	0.148	-0.439	-0.28	0.423	0.027	1	1	1	1	0.914	0.191	-0.682	-0.47	-0.497	0.077	1.393	0.1	0.656	0.776	0.178	0.345	-0.663	0.803	0.655	0.111	-1.182	-0.847	-0.242	-0.701	1	1	1	1	1	0.142	1	0.63	0.645	1
5425	0.111	-0.296	0.24	0.277	0.144	0.749	1	0.941	1	0.808	-0.067	-0.199	0.058	0.261	-0.238	1	1	1	1	0.927	-0.149	-0.247	0.356	0.283	1.221	0.767	-0.782	-0.811	0.363	-0.234	-0.379	-0.343	0.439	-0.061	-0.148	0.005	-0.365	0.058	0.027	1	1	0.801	1	0.257	0.279	0.997	1	0.737	1
1363	0.04	2.479	-2.091	-2.257	-0.696	0.75	0.005	1	1	0.955	-0.017	2.576	-1.086	-2.269	-0.841	1	0.01	1	1	0.963	0.072	2.264	-0.952	-1.288	-1.885	-0.906	0.562	-2.313	3.243	1.053	-1.803	-0.256	0.33	2.202	-1.326	0.923	0.843	1.018	-1.781	1	0	1	1	1	1	0.944	1	0.298	0.755
5226	-0.489	0.181	0.613	0.592	0.846	0.839	0.776	1	1	0.769	-0.431	0.014	0.467	0.493	0.79	1	1	1	1	0.717	-0.825	-0.724	-0.901	0.176	0.746	1.301	0.086	0.87	-1.23	-0.301	0.964	-0.928	0.512	0.66	0.658	0.42	0.936	-0.911	-1.507	1	1	1	1	0.547	0.157	1	0.554	0.983	1
10857	0.718	1.074	1.228	1.612	0.421	0.988	0.103	0.962	0.629	0.816	1.164	0.704	1.046	1.762	0.43	0.824	0.27	0.994	0.49	0.808	0.682	0.331	-0.981	1.061	1.193	0.539	-0.736	-0.695	0.815	-0.327	-0.197	-0.46	-0.512	0.601	-1.344	-0.646	0.401	0.655	-0.38	1	0.285	1	0.896	0.265	0.376	0.996	1	0.639	1
1984	0.312	-0.685	-1.163	0.104	0.286	0.765	1	1	1	0.807	0.292	-0.576	-0.186	0.203	-0.074	1	1	1	1	0.914	0.231	-0.573	-0.281	0.193	0.816	0.819	-0.318	-0.187	0.352	0.041	0.376	-1.7	0.57	0.206	0.75	0.12	-0.177	-0.474	-0.764	1	1	1	1	0.508	0.263	1	0.999	0.739	1
3693	0.569	-0.856	0.663	-0.261	0.473	0.879	1	1	1	0.821	-0.156	-1.226	0.438	0.455	0.06	1	1	1	1	0.912	-0.164	-0.605	0.418	0.482	0.244	0.646	-0.912	0.252	0.748	-0.316	0.763	-0.335	-0.399	0.077	-1.224	-0.561	0.118	0.294	0.474	1	1	0.784	1	0.898	0.321	0.996	0.793	0.648	1
47	-0.225	0.172	0.207	-0.438	0.428	0.779	0.789	0.934	1	0.816	0.523	0.075	0.369	0.081	0.198	1	1	1	1	0.884	-0.154	-0.211	-0.348	0.203	-0.743	0.908	-0.044	0.356	0.78	0.078	0.431	-0.563	0.774	0.012	-0.271	-0.053	-0.238	-0.482	-0.436	1	1	1	1	1	0.236	1	0.75	0.643	1
999	-1.364	-2.235	-0.522	0.596	0.793	0.955	1	1	1	0.778	-2.887	-2.472	0.75	1.069	0.845	1	1	1	0.726	0.715	-0.19	-0.985	-0.462	-0.77	0.003	0.453	0.763	-0.005	0.326	0.563	-0.498	0.621	0.37	0.161	0.732	-0.848	0.092	-0.27	-0.056	1	1	1	1	1	0.43	0.895	0.927	0.75	0.976
9867	0.456	1.45	0.219	-0.908	0.253	0.825	0.043	0.936	1	0.807	0.142	1.065	-0.441	0.104	0.054	1	0.147	1	1	0.913	-0.029	0.941	-1.203	-0.511	-0.51	-0.283	0.077	-0.672	0.554	-0.163	-0.602	0.363	-0.162	0.917	-0.253	-0.29	0.547	1.118	0.16	1	0.007	1	1	1	0.984	1	1	0.695	1
1892	0.265	-0.473	-0.544	1.662	-0.841	0.757	1	1	0.603	0.965	-0.107	-0.741	1.058	1.987	-0.685	1	1	0.992	435	0.953	0.008	-0.618	-0.045	2.247	1.935	0.246	-0.727	0.142	0.781	-0.681	-0.894	-0.291	-0.223	0.334	-0.58	-0.211	-0.113	-0.507	-0.802	1	1	1	0.324	0.074	0.601	0.996	0.859	0.645	1
5355	1.956	-2.51	-0.765	-1.418	0.832	1	1	1	1	0.777	1.842	-2.222	-1.048	-1.329	0.32	0.668	1	1	1	0.851	1.456	-2.962	0.144	-2.358	-1.653	1.818	0.718	0.062	0.944	1.23	0.187	-0.797	1.561	-0.165	1.036	-1.581	0.465	0.998	-1.105	0.453	1	0.943	1	1	0.086	0.899	0.897	0.625	0.652
3115	0.535	-1.378	-0.391	-1.053	0.868	0.864	1	1	1	0.766	1.273	-1.672	-1.001	-0.488	0.431	0.798	1	1	1	0.808	-0.108	-1.287	-0.802	-0.611	0.22	-0.398	2.53	-2.199	0.274	-0.863	-0.443	1.589	1.778	-0.826	2.735	-1.521	0.859	-0.347	-0.58	1	1	1	1	0.908	1	0.436	1	0.768	1
6741	0.065	0.173	0.425	-0.311	0.508	0.746	0.788	1	1	0.822	0.006	-0.067	-0.136	0.076	-0.24	1	1	1	1	0.927	-0.325	0.078	-0.52	-1.647	-0.183	0.425	0.885	0.398	0.702	0.338	-0.541	-0.699	0.192	1.261	0.488	-0.372	-0.136	0.63	-0.973	1	0.99	1	1	1	0.451	0.851	0.737	0.656	1
10457	0.129	-1.266	-0.288	-2.313	0.179	0.749	1	0.985	1	0.807	-1.175	-2.004	-0.601	-1.555	-0.13	1	1	1	1	0.919	-1.196	-1.39	-0.687	-0.877	-1.943	-0.676	2.153	-0.76	-1.003	-0.948	2.668	1.474	0.655	-0.444	0.949	-0.94	0.374	0.646	1.943	1	1	1	1	1	1	0.508	1	0.973	1
1965	0.433	-0.275	-1.051	-0.174	-0.344	0.809	1	1	1	0.91	0.264	-0.295	-0.163	-0.075	0.012	1	1	1	1	0.911	0.093	-0.086	-0.022	-0.366	-0.217	0.372	-0.132	0.538	-0.369	-0.062	-0.272	-0.055	-0.058	0.127	0.076	0.3	-0.244	-0.101	0.479	1	1	1	1	1	0.495	1	0.675	0.909	1
10456	0.09	-0.29	-0.125	-0.633	-0.118	0.747	1	0.949	1	0.859	-0.254	-0.388	-0.131	0.262	-0.559	1	1	1	1	0.945	0.28	-0.001	0.131	0.473	0.312	0.549	0.096	0.419	-0.864	0.083	-0.132	-0.57	0.533	0.207	-0.375	0.067	-0.015	-0.498	-0.696	1	1	0.952	1	0.853	0.371	1	0.722	0.962	1
7078	1.068	-1.413	0.536	-1.737	1.772	1	1	1	1	0.672	0.87	-1.653	-0.118	-1.252	1.214	0.91	1	1	1	0.667	0.71	-0.923	-0.107	0.077	-1.282	0.989	0.018	-0.417	-0.352	-0.855	3.528	-0.926	-0.394	0.532	-1.862	-0.772	0.755	0.828	0.453	1	1	1	1	1	0.218	1	1	0.907	1
4154	0.892	-0.629	-0.051	-0.663	-0.087	1	1	0.937	1	0.851	-0.43	-0.532	-0.869	0.068	0.405	1	1	1	1	0.811	-0.616	-0.581	-0.469	-1.2	-1.1	-0.113	1.808	0.551	0.041	-0.324	-1.566	0.206	0.432	0.194	1.369	-1.004	0.707	1.592	0.072	1	1	1	1	1	0.918	0.573	0.669	0.822	1
9927	0.12	0.542	0.075	-0.305	-0.025	0.75	0.366	0.925	1	0.84	-0.804	0.285	-0.029	-0.663	-0.164	1	0.622	1	1	0.917	0.137	0.094	0.174	0.239	0.196	0.249	-0.297	0.417	-0.112	-0.001	0.416	-0.246	-0.104	0.378	-0.006	-0.215	-0.401	-0.574	-0.344	1	0.927	0.923	1	0.932	0.598	1	0.722	0.861	1
4836	0.146	0.331	0.263	-0.196	0.246	0.747	0.583	0.946	1	0.809	-0.032	0.198	0.05	-0.242	-0.108	1	0.773	1	1	0.918	-0.263	-0.063	0.218	-0.359	-0.483	0.534	-0.369	0.28	0.085	-0.416	1.085	-0.19	0.126	0.041	-0.026	0.295	-0.342	-0.341	0.187	1	1	0.882	1	1	0.379	1	0.783	0.814	1
3490	0.939	-1.188	1.079	-0.58	0.554	1	1	1	1	0.816	0.483	-1.089	0.355	-0.143	0.426	1	1	1	1	0.808	-0.104	-1.911	1.11	1.298	-1.482	0.816	0.776	-0.357	0.819	-0.064	-0.396	-1.275	-0.297	1.404	-0.657	0.087	-0.859	1.339	-0.245	1	1	0.59	0.753	1	0.263	0.893	1	0.639	1
9698	0.292	0.512	0.681	-0.4	0.487	0.758	0.393	1	1	0.821	-0.095	0.207	0.325	-0.492	-0.089	1	0.756	1	1	0.916	0.028	-0.052	-0.497	-0.206	-0.455	0.237	-0.134	-0.339	0.73	-0.172	0.858	-0.127	0.201	0.354	-0.086	-0.533	0.247	0.504	-0.559	1	1	1	1	1	0.611	1	1	0.653	1
8553	-0.574	-0.462	0.459	-1.046	1.104	0.857	1	1	1	0.707	-0.142	-0.478	0.396	-0.103	0.821	1	1	1	1	0.721	-0.071	-0.503	-1.391	0.955	-0.873	1.655	0.508	0.016	0.483	0.906	0.717	-0.405	-0.288	-0.634	0.203	-2.063	1.642	-0.131	-0.727	1	1	1	0.989	1	0.113	0.951	0.911	0.709	0.851
54386	0.087	1.475	0.043	-0.046	0.277	0.746	0.04	0.925	1	0.807	0.441	1.371	-0.209	0.042	0.067	1	0.084	1	1	0.911	0.452	0.81	-0.683	-0.61	0.124	0.226	0.434	-0.575	0.103	0.206	-0.253	-0.356	0.67	0.245	-0.233	0.345	-0.2	-0.228	-0.477	1	0.015	1	1	0.981	0.621	0.977	1	0.81	1
372	-0.078	-0.069	-0.33	-0.549	0.386	0.758	1	0.993	1	0.815	-0.221	-0.055	-0.091	-0.339	0.052	1	1	1	1	0.913	0.063	-0.534	-0.605	-1.183	-0.388	0.573	0.447	-0.385	-0.026	0.7	0.661	0.305	-0.095	0.649	-0.288	-0.184	0.359	0.402	-0.472	1	1	1	1	1	0.362	0.971	1	0.84	0.928
10054	-0.241	0.172	-0.015	-0.691	0.384	0.782	0.789	0.93	1	0.814	-0.288	0.057	-0.025	-0.516	0.398	1	1	1	1	0.815	-0.933	-0.2	-1.704	-0.899	-0.498	0.726	0.535	-0.955	0.961	-0.039	0.309	0.098	0.683	0.933	0.325	0.812	-0.026	1.448	-1.578	1	1	1	1	1	0.29	0.948	1	0.623	1
2773	0.416	-0.402	0.454	-0.768	1.041	0.801	1	1	1	0.72	-0.251	-0.459	0.353	0.102	0.675	1	1	1	1	0.743	-0.301	-0.517	-0.119	-0.398	-0.322	0.518	-0.036	0.007	-0.322	0.234	0.509	0.054	-0.126	0.242	0.521	-0.012	0.169	0.522	-0.625	1	1	1	1	1	0.386	1	0.919	0.901	1
1108	0.433	-0.307	-0.617	-0.84	-0.197	0.81	1	1	1	0.88	-0.107	-0.095	0.554	-0.58	-0.024	1	1	1	1	0.913	0.132	-0.299	-0.436	0.316	-0.276	0.248	-0.024	0.219	0.101	-0.092	0.174	-1.346	1.157	0.469	0.542	-0.326	-0.366	-0.296	0.104	1	1	1	1	1	0.598	1	0.813	0.811	1
4043	-0.072	-0.071	0.574	-0.751	-0.069	0.759	1	1	1	0.848	-0.482	-0.164	0.367	-0.379	-0.268	1	1	1	1	0.93	-0.199	-0.458	-0.69	0.257	-1.213	1.14	-0.129	-0.606	0.9	0.698	2.083	-0.316	0.151	1.353	-1.896	0.39	-0.826	0.479	-1.119	1	1	1	1	1	0.18	1	1	0.626	0.929
3710	0.294	-1.1	-0.102	-1.245	1.148	0.759	1	0.947	1	0.689	-0.04	-1.994	-0.414	-1.662	1.377	1	1	1	1	0.661	-0.581	-0.905	-0.128	-0.718	-0.666	1.426	0.741	-0.405	0.013	0.63	-0.934	-0.349	0.516	1.226	0.901	0.326	-0.022	-0.469	-0.601	1	1	1	1	1	0.14	0.902	1	0.829	0.962
5306	-0.131	0.766	0.078	-0.464	0.343	0.763	0.222	0.925	1	0.808	-0.124	0.647	-0.061	-0.75	0.044	1	0.298	1	1	0.914	0.004	0.443	-0.558	-0.131	-0.321	0.688	-0.655	-0.26	0.69	-0.309	0.919	-0.618	0.179	0.773	-0.417	-0.002	0.768	-0.624	-0.57	1	0.15	1	1	1	0.304	0.998	1	0.657	1
3417	1.532	-0.909	0.594	1.146	-0.017	1	1	1	0.954	0.84	2.026	-1.094	0.427	1.834	-0.418	0.637	1	1	0.471	0.936	1.635	-1.588	-1.76	1.282	0.616	0.879	-0.089	-1.326	2.355	-0.041	0.489	-0.525	-0.298	-0.186	-0.334	0.107	0.72	-0.702	-1.233	0.322	1	1	0.757	0.641	0.246	1	1	0.398	1
8140	-0.36	0.94	0.01	-0.015	0.043	0.81	0.145	0.927	1	0.826	-0.734	1.147	-0.625	0.656	-0.153	1	0.126	1	0.934	0.916	-1.264	0.428	-0.09	-0.507	0.588	1.23	-0.673	0.492	0.164	1.092	2.535	-0.484	-0.123	-1.174	0.238	1.728	-0.041	-2.872	-1.269	1	0.163	1	1	0.655	0.169	0.996	0.698	0.799	0.76
262	-0.808	0.719	-0.324	-1.207	0.133	0.898	0.248	0.992	1	0.81	-0.326	0.691	-0.121	-0.3	-0.162	1	0.278	1	1	0.917	-0.704	-0.042	-0.763	-0.617	-0.256	-0.141	-0.08	-0.088	2.765	-0.046	1.29	-0.3	-0.292	0.07	-0.114	-0.127	0.072	-0.163	-0.465	1	1	1	1	1	0.932	1	0.962	0.319	1
5707	0.07	0.721	0.186	0.067	0.233	0.746	0.246	0.93	1	0.806	-0.044	0.433	-0.21	-0.05	0.031	1	0.452	1	1	0.914	0.013	0.191	-0.298	-0.613	0.018	0.392	-0.114	0.78	0.23	0.213	0.556	-1.456	0.058	0.477	0.068	0.023	-0.55	0.037	-0.024	1	0.59	1	1	1	0.476	1	0.579	0.789	1
8804	1.024	-0.648	-2.655	0.339	0.27	1	1	1	1	0.81	0.722	-0.723	-0.303	0.643	0.272	0.997	1	1	0.949	0.867	0.26	-0.438	-1.077	-0.15	0.459	0.38	0.537	-1.699	0.312	-0.02	0.788	0.265	-0.829	1.499	-0.072	-0.166	0.446	0.645	-1.139	1	1	1	1	0.73	0.489	0.947	1	0.752	1
1476	0.336	-1.059	-0.804	-0.526	0.361	0.775	1	1	1	0.806	0.22	-0.956	-0.129	-0.065	0.578	1	1	1	1	0.755	-0.251	-0.952	-0.26	-0.383	-0.425	1.659	0.968	-1.432	1.062	-0.491	-0.273	-0.287	0.848	0.438	2.126	-1.343	0.102	-0.441	-0.662	1	1	1	1	1	0.114	0.819	1	0.597	1
5111	0.09	-0.491	0.173	0.588	0.063	0.747	1	0.929	1	0.824	-0.33	-0.775	-0.189	0.732	-0.256	1	1	1	0.899	0.929	-0.642	-1.142	-0.192	-0.158	0.908	0.556	0.049	-1.02	0.321	-0.636	0.902	-0.256	2.255	-0.16	1.196	0.51	-0.497	-0.199	-1.795	1	1	1	1	0.437	0.37	1	1	0.752	1
6238	0.039	-1.261	0.039	0.593	-0.009	0.75	1	0.926	1	0.837	-0.118	-1.604	-0.125	0.657	-0.258	1	1	1	0.933	0.929	-0.207	-1.191	-0.399	-0.37	0.659	0.21	-0.779	0.031	0.609	1.006	1.442	-0.378	-0.725	1.516	-0.896	-0.561	0.479	0.008	-0.455	1	1	1	1	0.607	0.635	0.997	0.906	0.683	0.798
7126	0.087	0.352	0.293	-0.563	1.022	0.746	0.555	0.963	1	0.723	0.357	0.224	0.342	-0.146	0.581	1	0.724	1	1	0.756	0.132	-0.15	0.35	-0.066	0.625	0.847	-0.677	0.261	0.159	0.355	1.139	-0.644	0.06	0.066	-0.435	-0.555	-0.453	-0.386	-0.629	1	1	0.804	1	0.633	0.254	0.996	0.791	0.798	1
3065	0.362	-1.499	0.515	-0.62	0.25	0.783	1	1	1	0.807	-0.323	-1.456	0.323	-0.29	0.044	1	1	1	1	0.914	0.07	-1.842	-0.781	-0.164	-0.545	0.626	0.842	-0.577	0.869	-0.009	0.341	0.376	1.956	0.798	1.213	-0.489	-0.267	0.238	-2.655	1	1	1	1	1	0.332	0.865	1	0.632	1
1654	0.113	-0.262	-0.161	-0.67	0.572	0.749	1	0.955	1	0.816	-0.068	-0.066	0.004	-0.148	0.36	1	1	1	1	0.829	-0.302	-0.571	-0.712	-1.027	-0.431	0.207	0.553	-0.27	-0.137	-0.161	0.894	0.518	0.5	-0.068	0.336	-0.213	0.003	0.984	-0.103	1	1	1	1	1	0.638	0.948	1	0.865	1
5641	-0.092	-0.622	1.199	0.251	0.599	0.759	1	0.96	1	0.807	-0.609	-0.941	0.957	-0.029	0.421	1	1	1	1	0.809	0.092	-1.772	-0.232	1.889	1.388	0.925	1.756	-0.533	1.096	-0.801	2.874	-1.518	1.013	0.565	-0.83	-1.831	-0.393	-1.094	-2.594	1	1	1	0.483	0.201	0.235	0.597	1	0.592	1
5510	-0.125	0.67	-0.121	-0.384	0.085	0.762	0.274	0.948	1	0.819	-0.372	0.377	-0.296	-0.204	-0.155	1	0.508	1	1	0.916	-0.457	0.321	-0.429	-0.219	-0.205	0.254	-0.322	0.077	0.921	-0.114	-0.433	-0.482	0.446	0.367	0.088	1.736	-0.401	-0.933	-0.216	1	0.3	1	1	1	0.593	1	0.893	0.621	1
5358	-0.087	-0.232	1.093	0.555	2.114	0.759	1	1	1	0.73	-0.765	-0.522	0.75	0.483	1.562	1	1	1	1	0.677	-0.516	-0.358	-0.593	-0.318	-0.154	1.868	0.071	0.55	-0.268	-0.536	-0.912	-0.068	-1.084	2.077	-0.792	-0.993	0.337	1.817	-0.126	1	1	1	1	1	0.083	1	0.668	0.892	1
10961	0.033	-0.534	-1.195	0.119	0.287	0.75	1	1	1	0.807	-0.331	-0.462	0.105	0.422	-0.214	1	1	1	1	0.925	-0.511	-0.957	-0.621	0.235	0.52	0.532	0.645	-0.374	0.84	0.643	0.667	-0.536	0.824	0.233	0.163	-0.729	0.227	-0.656	-1.146	1	1	1	1	0.702	0.379	0.91	1	0.633	0.956
1488	0.257	-0.322	0.437	-1.405	0.73	0.758	1	1	1	0.775	-0.237	-0.597	0.445	-0.415	-0.021	1	1	1	1	0.916	0.22	-0.485	-0.562	-0.271	-0.475	0.609	-0.877	-0.173	1.255	0.085	0.621	-0.254	-0.957	1.176	-0.873	-0.33	-0.175	0.803	0.665	1	1	1	1	1	0.344	0.996	0.995	0.566	1
6625	-0.029	0.034	0.374	-0.53	0.244	0.756	0.995	0.997	1	0.81	-0.131	-0.168	0.082	-0.584	-0.079	1	1	1	1	0.914	0.123	0.05	-0.639	-0.863	-0.819	0.516	0.519	-0.075	0.921	0.377	-0.586	-0.267	0.437	0.957	0.166	-0.2	-0.604	0.262	-0.275	1	1	1	1	1	0.388	0.952	0.957	0.622	1
10250	0.112	0.079	0.103	-0.763	0.346	0.75	0.929	0.922	1	0.809	-0.253	-0.08	-0.045	-0.362	0.11	1	1	1	1	0.909	-0.134	-0.319	-0.744	-0.179	-0.068	0.235	0.452	-0.719	0.622	-0.175	0.456	-0.2	1.025	-0.097	-0.137	-0.03	0.331	0.051	-0.369	1	1	1	1	1	0.613	0.969	1	0.679	1
4714	0.235	0.397	0.5	0.351	-0.114	0.754	0.501	1	1	0.859	0.038	0.314	0.135	0.293	-0.384	1	0.583	1	1	0.936	0.011	0.44	-0.059	0.125	0.047	0.439	0.234	0.356	0.495	0.045	-0.414	-0.541	0.818	0.415	-0.122	-1.07	-0.68	0.06	-0.599	1	0.153	1	1	1	0.44	1	0.751	0.703	1
2023	0.166	0.378	-0.543	0.114	0.462	0.75	0.521	1	1	0.819	-0.681	0.324	1.171	0.393	0.481	1	0.571	0.959	1	0.797	-1.128	-0.454	0.107	0.647	0.585	1.552	0.013	-0.085	0.303	-0.467	-0.048	-0.841	1.417	0.078	0.868	-0.681	-0.792	-0.231	-0.842	1	1	0.971	1	0.655	0.122	1	0.961	0.754	1
3611	0.969	-0.777	0.208	-0.978	0.644	1	1	0.935	1	0.797	-0.429	-0.985	-0.049	-0.414	0.422	1	1	1	1	0.809	-0.252	-0.646	0.175	0.283	0.318	0.714	-0.068	-0.488	0.227	-0.689	0.616	-1.869	0.079	0.248	0.253	-0.283	0.278	0.739	0.365	1	1	0.922	1	0.848	0.292	1	1	0.789	1
830	0.683	0.082	-2.868	-0.406	-0.117	0.961	0.925	1	1	0.859	-0.282	0.198	0.393	-0.249	0.561	1	0.773	1	1	0.764	-0.372	-0.078	-0.583	-0.479	-0.16	0.395	0.251	0.453	0.049	0.33	0.346	-0.072	-0.509	0.599	-0.312	-0.808	0.319	0.807	-0.179	1	1	1	1	1	0.474	1	0.703	0.821	1
9789	0.056	-0.228	0.219	-0.29	0.071	0.745	1	0.936	1	0.822	-0.019	-0.272	-0.114	0.272	-0.323	1	1	1	1	0.933	-0.158	-0.518	-0.753	-0.039	-0.358	0.261	0.317	-0.447	0.487	0.188	0.565	0.112	0.531	0.441	-0.193	-0.799	0.708	-0.104	-0.242	1	1	1	1	1	0.586	1	1	0.707	1
1653	0.382	0.009	-1.598	-0.383	-0.948	0.787	1	1	1	0.966	-0.373	0.087	0.186	-0.166	-0.343	1	1	1	1	0.935	-0.533	0.368	-0.821	-0.879	-0.287	0.135	-0.097	0.696	-0.199	0.412	-0.01	0.373	-0.15	0.668	-0.427	0.089	0.099	0.203	0.361	1	0.228	1	1	1	0.708	1	0.614	0.88	1
481	-1.397	1.961	2.408	-0.754	-0.183	0.958	0.014	0.557	1	0.878	-0.424	1.592	2.048	0.467	-0.618	1	0.059	0.723	1	0.95	-0.284	1.524	-1.818	3.22	-0.379	0.716	-1.561	-0.999	0.031	1.42	-1.618	1.044	-1.192	1.967	-0.185	-0.795	0.849	0.677	-2.617	1	0	1	0.178	1	0.291	0.997	1	0.825	0.551
5894	-0.215	-0.323	0.216	-0.133	0.363	0.777	1	0.936	1	0.81	-0.698	-0.549	-0.073	-0.143	-0.037	1	1	1	1	0.915	-0.316	-0.333	-0.045	0.109	0.128	0.482	0.269	-0.106	-0.108	-0.334	0.663	-0.557	0.617	0.662	-0.343	-0.258	-0.413	0.102	-0.219	1	1	1	1	0.981	0.411	1	0.971	0.86	1
55611	0.091	0.646	-1.185	-1.141	0.06	0.747	0.29	1	1	0.825	-0.405	0.865	-0.089	-0.556	-0.047	1	0.202	1	1	0.918	-0.069	0.381	0.274	-0.01	-0.209	0.318	-0.129	-0.04	0.302	-0.325	0.356	-0.628	0.405	0.416	0.052	-0.061	-0.395	-0.452	-0.187	1	0.213	0.856	1	1	0.533	1	0.944	0.754	1
6721	0.614	1.12	0.306	-0.38	0.353	0.913	0.092	0.972	1	0.808	0.809	0.879	0.155	0.231	0.063	0.948	0.198	1	1	0.913	0.842	0.414	-0.222	-0.481	0.29	0.516	0.305	0.171	0.504	-0.252	-0.332	-0.857	0.173	-0.116	0.42	-0.228	0.003	-0.827	-0.322	0.935	0.176	1	1	0.869	0.388	1	0.842	0.7	1
6513	0.006	0.798	0.558	-0.191	0.718	0.753	0.206	1	1	0.777	-1.123	0.888	0.804	0.668	0.327	1	0.195	1	0.926	0.844	-0.169	0.079	0.161	0.204	0.791	0.289	-0.452	0.186	-0.732	-0.067	2.427	0.129	-0.296	-0.552	-0.499	-0.578	-0.045	-0.906	0.032	1	0.988	0.932	1	0.519	0.558	0.996	0.834	0.954	1
5315	0.521	0.804	0.783	-2.154	0.163	0.85	0.202	1	1	0.805	0.675	0.659	0.406	-2.351	-0.027	1	0.291	1	1	0.913	0.535	0.413	0.252	0.462	-3.667	1.231	-0.251	2.121	0.041	-0.839	0.428	-1.152	0.391	0.386	0.831	0.041	0.234	-0.583	-0.874	1	0.177	0.871	1	1	0.169	1	0.181	0.823	1
10423	0.654	0.062	-0.518	-0.798	-0.009	0.936	0.954	1	1	0.837	0.397	-0.085	-0.075	-0.153	-0.212	1	1	1	1	0.926	0.307	-0.087	-0.052	-0.415	0.072	0.721	0.363	-0.632	0.6	-0.1	-0.047	0.188	0.037	0.644	-0.698	-0.479	-0.57	0.74	-0.593	1	1	1	1	1	0.29	1	1	0.685	1
7917	-0.179	-0.252	0	-0.739	0.254	0.772	1	0.927	1	0.808	-0.077	-0.226	0.005	-0.097	-0.137	1	1	1	1	0.918	-0.089	-0.322	-0.12	0.107	0.237	0.256	-0.063	0.028	0.098	-0.519	0.495	-0.937	0.572	0.441	-0.101	1.156	-0.307	-0.586	-0.346	1	1	1	1	0.9	0.591	1	0.905	0.81	1
9167	0.56	0.029	-0.589	-0.284	-0.158	0.872	1	1	1	0.872	0.888	0.392	0.436	0.114	-0.317	0.907	0.49	1	1	0.933	0.818	-0.216	-0.062	0.398	0.122	0.638	-0.158	0.066	-0.211	0.067	0.093	-0.28	0.567	-0.355	-0.494	-0.139	-0.204	-0.629	-0.02	0.959	1	1	1	0.981	0.324	1	0.895	0.882	1
6217	-0.043	-1.559	0.031	-0.009	0.236	0.758	1	0.924	1	0.806	-0.2	-1.468	-0.125	-0.207	-0.219	1	1	1	1	0.924	-0.432	-1.557	-0.183	-0.378	0.144	0.822	0.677	0.138	0.344	0.161	-0.048	0.38	1.064	0.066	0.299	-1.331	-0.252	0.2	-0.115	1	1	1	1	0.964	0.262	0.902	0.86	0.741	1
6856	-0.368	-0.846	-0.328	-0.837	-0.09	0.812	1	0.993	1	0.852	-0.434	-1.179	-0.314	-0.987	-0.307	1	1	1	1	0.932	-0.473	-0.95	-0.598	0.187	-0.638	0.42	0.264	-1.301	0.335	-0.334	0.769	0.467	-0.071	0.268	0.313	0.647	0.664	0.525	-0.494	1	1	1	1	1	0.454	1	1	0.746	1
633	-0.857	-1.368	0.134	0.085	1.852	0.906	1	0.925	1	0.675	1.401	-1.7	0.447	1.39	1.657	0.768	1	1	0.609	0.678	0.86	-0.713	0.709	0.222	0.221	0.388	-0.534	0.138	-0.568	-0.468	1.903	-0.148	-0.889	0.339	-0.732	-0.538	0.189	-0.115	-0.265	0.925	1	0.65	1	0.908	0.48	0.997	0.86	0.937	1
11316	0.305	-0.051	-0.739	-0.491	-0.092	0.765	1	1	1	0.852	-0.01	-0.137	-0.323	0.042	-0.219	1	1	1	1	0.925	-0.11	-0.67	-0.441	0.112	-0.252	1.321	-0.155	-0.156	2.159	-0.452	0.925	-3.633	1.462	0.65	0.675	0.98	-0.707	-0.646	-1.06	1	1	1	1	1	0.155	1	0.992	0.424	1
2512	0.465	-0.468	1.175	1.971	1.684	0.826	1	0.976	0.452	0.664	0.248	-0.633	1.023	2.139	1.559	1	1	1	0.404	0.671	-0.075	-0.531	0.244	0.986	1.379	1.212	0.768	0.136	-0.367	0.224	0.289	-1.336	0.062	0.234	-0.443	-1.83	-0.416	-0.689	0.154	1	1	0.873	0.952	0.201	0.168	0.896	0.861	0.909	1
7296	1.392	-0.198	0.396	-0.242	0.683	1	1	1	1	0.78	1.283	-0.596	-0.178	0.252	0.63	0.808	1	1	1	0.748	0.958	-0.627	0.096	-0.811	-0.543	0.556	0.211	1.092	-0.385	-0.058	1.511	-0.885	-0.026	0.055	-0.577	-0.359	0.227	0.066	-0.5	0.884	1	0.983	1	1	0.37	1	0.485	0.91	1
23386	0.399	1.101	0.146	-1.02	-0.196	0.796	0.096	0.926	1	0.88	-0.024	0.957	0.13	-0.452	-0.483	1	0.173	1	1	0.942	0.281	0.439	0.215	0.266	0.096	0.04	-0.021	-0.015	0.362	-0.195	-0.083	-0.567	-0.077	-0.081	-0.215	-0.231	-0.01	0.014	-0.221	1	0.153	0.883	1	0.996	0.803	1	0.93	0.737	1
22913	-0.453	-0.473	-0.364	-0.83	0.465	0.83	1	0.997	1	0.82	-0.48	-0.464	-0.448	-0.09	0.153	1	1	1	1	0.897	-1.056	-1.011	-0.128	-0.583	-0.552	1.017	0.321	0.191	1.082	-0.397	-0.136	-1.646	1.365	1.352	0.12	0.518	0.077	-0.338	-0.195	1	1	1	1	1	0.212	1	0.831	0.591	1
5686	-0.138	-0.221	0.298	0.603	0.297	0.764	1	0.969	1	0.804	-0.077	-0.556	0.038	0.574	-0.068	1	1	1	0.989	0.918	0.108	-0.811	-0.471	-0.302	-0.047	0.858	0.26	0.052	-0.57	0.053	0.63	0.2	1.082	0	0.163	-0.014	-0.178	-0.335	-0.678	1	1	1	1	1	0.251	1	0.9	0.936	1
2224	0.787	-0.237	-1.268	1.648	0.008	1	1	1	0.606	0.833	1.418	-0.468	-0.187	1.664	0.332	0.761	1	1	0.516	0.841	1.013	-0.163	-0.52	-0.275	1.154	1.482	0.131	-0.625	0.367	0.084	-0.446	-0.513	0.677	0.263	0.437	-0.174	-0.643	-0.474	-1.777	0.822	1	1	1	0.285	0.13	1	1	0.734	1
5869	0.242	0.614	0.233	-0.628	0.405	0.756	0.31	0.938	1	0.811	-0.062	0.46	-0.084	-0.642	-0.055	1	0.43	1	1	0.919	0.25	-0.016	-0.032	0.676	0.449	-0.066	-0.398	-0.047	0.017	-0.509	0.568	-0.564	-0.149	0.295	-0.249	-0.333	-0.025	-0.095	0.23	1	1	1	1	0.739	0.889	1	0.944	0.829	1
3182	0.361	-0.588	-0.147	0.423	0.632	0.783	1	0.952	1	0.797	0.712	-0.932	0.24	0.48	0.149	0.99	1	1	1	0.897	0.54	-1.485	-1.093	-0.428	0.306	1.198	-0.034	0.085	0.222	-0.033	0.923	-0.289	1.535	-0.116	0.352	-0.908	0.158	-0.436	-0.496	1	1	1	1	0.853	0.174	1	0.889	0.792	1
1601	1.686	-1.693	-0.42	-0.863	0.412	1	1	1	1	0.814	2.016	-1.775	1.784	-0.619	0.419	0.642	1	0.794	1	0.809	1.008	-1.211	-0.232	1.701	-0.058	-0.485	0.355	0.059	-0.832	-0.792	3.192	-0.613	-0.093	-0.141	-0.727	-1.192	-0.069	-0.154	0.284	0.824	1	1	0.581	1	1	1	0.9	0.961	1
11047	0.471	-0.214	-0.119	-0.843	0.052	0.831	1	0.947	1	0.825	-0.122	-0.272	-0.438	0.013	-0.356	1	1	1	1	0.934	-0.1	-0.512	-0.003	-0.026	0.661	0.64	-0.264	0.532	0.379	-0.041	0.461	-1.116	0.415	-0.045	-0.352	0.419	-0.615	-0.576	0.143	1	1	1	1	0.606	0.323	1	0.681	0.733	1
4967	0.125	-0.05	0.793	-0.563	-0.061	0.748	1	1	1	0.847	0.158	-0.167	0.547	-0.631	-0.57	1	1	1	1	0.946	0.918	0.061	0.382	1.241	-0.13	0.34	-0.57	0.412	0.62	-0.763	0.876	-1.222	0.162	0.96	0.291	-0.534	-1.106	0.037	-1.974	0.884	1	0.791	0.764	1	0.519	0.997	0.729	0.678	1
23608	-0.353	0.041	0.055	-0.099	0.237	0.809	0.984	0.926	1	0.809	-0.776	0.129	-0.167	0.041	-0.169	1	0.922	1	1	0.918	-0.584	-0.323	-0.849	-0.139	-0.515	0.669	0.296	-0.781	-0.005	-0.167	0.888	0.009	0.46	0.441	0.031	1.254	0.311	-0.165	-0.831	1	1	1	1	1	0.309	1	1	0.836	1
6382	0.613	0.217	1.579	1.555	-0.896	0.913	0.734	0.88	0.67	0.967	0.251	-3.917	1.836	3.703	1.779	1	1	0.783	0.132	0.667	-0.924	-1.417	-1.133	1.447	1.743	2.006	-0.588	-1.023	1.595	-0.352	4.214	-0.653	-0.999	-0.319	0.004	-1.383	0.502	-1.47	-1.25	1	1	1	0.667	0.103	0.072	0.997	1	0.514	1
397	-0.251	-1.878	-0.882	-0.139	1.237	0.784	1	1	1	0.666	-0.081	-1.567	-0.548	0.391	0.756	1	1	1	1	0.728	-0.317	-2.267	-0.539	-0.551	-0.32	0.977	2.923	-0.857	-0.136	-1.514	0.902	0.829	4.003	0.125	3.038	-3.243	0.381	-0.414	-3.02	1	1	1	1	1	0.22	0.432	1	0.865	1
3491	0.471	-2.043	-0.599	0.168	0.849	0.829	1	1	1	0.771	0.051	-2.411	0.025	0.475	1.114	1	1	1	1	0.669	-0.165	-1.868	0.369	0.3	-1.467	1.091	1.392	0.32	-0.094	-0.869	0.851	-0.326	-0.251	0.069	-1.561	-0.989	0.717	1.78	0.7	1	1	0.795	1	1	0.191	0.684	0.763	0.858	1
23478	0.103	-1.093	0.668	-0.224	0.553	0.749	1	1	1	0.815	0.281	-1.272	0.175	0.231	0.277	1	1	1	1	0.865	-0.05	-1.175	-0.621	-0.101	-0.267	0.86	0.137	-0.056	0.146	0.364	0.392	0.028	0.09	0.58	-0.222	-0.38	0.121	0.177	-0.023	1	1	1	1	1	0.251	1	0.947	0.799	1
7153	-0.716	-1.57	0.59	0.933	0.37	0.883	1	1	1	0.813	-2.175	-4.162	-0.633	0.609	0.985	1	1	1	0.969	0.692	-1.31	-1.391	1.088	-0.728	1.353	0.521	0.39	0.803	-1.988	-0.5	-2.163	-0.175	2.978	-1.362	2.449	2.305	-0.474	-1.307	-0.49	1	1	0.583	1	0.208	0.385	1	0.57	0.997	1
5478	0.003	0.442	0.506	0.083	0.764	0.753	0.456	1	1	0.781	0.324	0.046	-0.044	0.753	0.102	1	1	1	0.881	0.909	-0.061	0.012	-0.417	-0.155	-0.348	0.968	0.225	0.074	-0.494	-0.093	-0.247	0.27	1.106	0.216	1.021	-0.691	-0.367	-0.69	-0.328	1	1	1	1	1	0.223	1	0.894	0.926	1
26118	0.306	0.594	-1.699	-0.342	1.021	0.765	0.322	1	1	0.723	-0.262	0.201	0.858	-0.189	1.089	1	0.767	1	1	0.678	-0.385	0.136	-0.716	-0.715	-1.063	0.454	0.596	-0.159	0.458	-0.162	1.059	-0.531	0.162	0.086	0.156	-0.415	-0.286	0.701	0.623	1	0.775	1	1	1	0.429	0.931	0.992	0.716	1
55233	0.519	-1.108	-2.86	-0.568	-0.454	0.85	1	1	1	0.929	-0.09	-1.221	0.467	-0.091	0.417	1	1	1	1	0.808	-0.228	-0.784	-0.338	0.073	-0.396	0.402	0.158	0.171	0.105	-0.013	-0.28	0.095	0.638	-0.387	0.876	-0.135	0.013	0.014	0.015	1	1	1	1	1	0.471	1	0.842	0.81	1
307	-0.579	-1.444	0.727	0.388	0.694	0.858	1	1	1	0.785	-0.944	-1.949	0.946	0.862	0.674	1	1	1	0.823	0.743	-1.681	-2.011	-1.301	0.828	0.487	1.261	-0.35	-0.742	0.105	2.388	2.293	-0.293	-0.601	0.56	-0.573	-1.701	0.924	0.908	-0.5	1	1	1	1	0.718	0.166	1	1	0.809	0.202
4698	0.065	0.863	0.885	-0.255	-0.205	0.746	0.175	1	1	0.882	0.373	0.482	0.576	-0.238	-0.648	1	0.409	1	1	0.952	0.197	0.936	-0.487	-0.175	-0.603	-0.473	0.559	0.035	0.216	0.063	-0.881	0.462	-0.945	1.694	-0.277	-0.768	0.659	0.85	-1.063	1	0.007	1	1	1	1	0.945	0.905	0.793	1
55752	0.52	0.714	-0.607	-0.004	0.551	0.85	0.25	1	1	0.815	-0.937	1.096	1.42	0.327	1.475	1	0.139	0.872	1	0.658	-0.279	0.32	-0.011	-0.004	0.081	0.366	-0.069	0.666	-0.233	-0.154	0.694	-0.142	-0.575	-0.06	-0.253	-0.624	-0.087	0.282	0.081	1	0.3	1	1	0.999	0.5	1	0.625	0.887	1
9315	0.698	1.637	2.117	0.321	1.591	0.975	0.027	0.674	1	0.645	-0.05	1.293	1.786	-0.239	1.381	1	0.098	0.796	1	0.663	-0.225	0.783	0.268	0.068	0.894	0.132	-0.782	0.282	0.114	-1.508	0.39	-0.915	1.914	-0.04	-0.78	-0.856	-0.815	0.508	0.57	1	0.018	0.86	1	0.448	0.71	0.996	0.782	0.808	1
2026	0.362	2.543	-0.808	-1.012	-0.253	0.783	0.004	1	1	0.894	-0.124	2.577	-0.22	-0.643	-0.041	1	0.01	1	1	0.915	0.507	3.984	-0.278	-1.664	-1.399	0.143	1.142	0.158	-1.25	1.065	-2.068	-0.27	1.111	1.032	-0.718	-1.368	-1.322	-0.64	1.836	1	0	1	1	1	0.699	0.766	0.852	0.984	0.754
10627	-0.523	-2.235	-0.153	-0.239	1.073	0.848	1	0.953	1	0.72	-0.171	-1.752	-0.189	-0.041	0.481	1	1	1	1	0.797	-0.151	-1.832	0.411	-0.029	-0.357	0.812	0.976	0.718	0.026	-0.071	0.543	0.179	0.702	0.56	0.44	-0.812	0.008	0.234	-2.356	1	1	0.783	1	1	0.264	0.819	0.601	0.827	1
6601	0.157	0.633	0.528	-0.992	0.268	0.749	0.299	1	1	0.81	-0.05	0.574	0.248	-0.871	0.105	1	0.339	1	1	0.909	-0.161	0.269	-0.136	-0.338	-0.426	0.164	0.42	0.07	0.659	-0.51	-0.166	-0.549	0.817	0.722	-0.103	-0.311	-0.684	0.402	-0.139	1	0.39	1	1	1	0.681	0.986	0.893	0.668	1
10969	0.353	0.195	-0.815	0.255	-0.286	0.778	0.759	1	1	0.9	0.039	0.219	0.223	0.365	-0.143	1	0.735	1	1	0.916	-0.287	-0.018	-0.022	-0.584	-0.162	0.541	0.178	0.749	0.241	-0.11	-0.008	-0.683	0.023	0.157	0.064	0.175	0.085	-0.032	-0.309	1	1	1	1	1	0.375	1	0.59	0.78	1
2012	0.15	-1.237	-1.411	-1.59	1.919	0.748	1	1	1	0.685	-0.463	-1.752	-0.423	-1.723	2.169	1	1	1	1	0.673	-0.074	-0.769	-0.023	-0.088	-1.668	0.656	-0.129	0.439	-1.11	-0.508	0.658	-0.277	0.09	1.076	1.624	-1.355	0.826	0.567	0.063	1	1	1	1	1	0.314	1	0.712	0.978	1
908	0.558	-0.178	-1.569	-0.332	-0.185	0.87	1	1	1	0.878	0.125	-0.216	-0.054	-0.33	0.222	1	1	1	1	0.879	-0.095	-0.195	-0.553	-0.17	-0.991	0.928	-0.005	0.459	0.13	0.524	-0.13	-0.522	-0.197	0.619	0.438	-0.24	-0.759	0.918	-0.159	1	1	1	1	1	0.234	1	0.701	0.801	1
2114	0.325	-0.504	-0.741	-0.043	1.996	0.769	1	1	1	0.704	-0.671	-0.591	0.226	0.315	2.275	1	1	1	1	0.683	-0.288	-0.478	-0.288	-0.628	-0.798	1.335	-0.033	-0.061	1.073	0.411	0.234	-0.282	0.077	-0.289	-0.427	-1.416	1.014	0.571	0.271	1	1	1	1	1	0.158	1	0.95	0.591	1
5917	-0.033	-0.36	0.32	0.12	0.281	0.756	1	0.981	1	0.806	0.018	-0.6	-0.077	0.059	-0.177	1	1	1	1	0.92	-1.939	-0.637	-0.589	-1.029	-0.413	0.242	0.5	0.943	-0.931	0.893	0.771	0.868	-1.818	0.723	0.981	-0.169	-0.263	0.867	1.001	1	1	1	1	1	0.606	0.958	0.529	0.967	0.873
23365	0.307	0.603	0.729	-0.1	0.968	0.765	0.316	1	1	0.739	0.234	0.491	0.886	0.327	0.715	1	0.402	1	1	0.738	0.076	-0.012	-0.839	0.266	0.187	0.042	-0.272	-0.053	0.463	0.41	0.417	0.388	-0.433	0.819	-0.168	-0.988	0.161	0.181	-0.647	1	1	1	1	0.938	0.801	1	0.945	0.712	1
9341	0.259	0.114	0.103	-1.061	0.902	0.758	0.881	0.922	1	0.762	0.319	0.09	0.021	-0.851	0.808	1	1	1	1	0.718	0.193	-0.18	-0.018	-0.186	-0.406	0.921	0.082	0.605	-0.347	-0.239	1.28	-0.473	-0.281	0.109	-0.179	-0.211	0.05	0.064	-0.784	1	1	1	1	1	0.234	1	0.648	0.906	1
6342	0.012	-0.208	0.746	1.769	0.049	0.751	1	1	0.542	0.825	-0.279	0.244	0.136	2.08	-0.663	1	0.694	1	0.422	0.952	-0.048	-0.375	-0.376	0.463	0.722	-0.043	0.056	0.071	0.182	0.039	-0.294	-0.001	-0.493	0.469	-0.082	-0.255	0.584	0.168	-0.787	1	1	1	1	0.561	0.871	1	0.892	0.797	1
8507	-0.467	1.755	1.093	-0.469	0.062	0.834	0.021	1	1	0.825	-2.422	3.187	0.102	0.067	0.783	1	0.003	1	1	0.718	-0.464	2.369	0.611	-1.088	0.389	0.262	-0.225	0.699	0.401	-0.54	0.367	-0.792	0.033	-1.051	-0.364	-0.261	0.476	-0.917	0.094	1	0	0.691	1	0.788	0.586	1	0.613	0.735	1
6631	-0.513	-0.537	0.182	-0.466	-0.071	0.845	1	0.931	1	0.848	-0.439	-0.036	0.164	0.092	-0.071	1	1	1	1	0.916	-0.144	-1.164	0.025	-0.933	0.166	0.818	0.219	0.618	0.608	0.53	0.454	-0.789	1.09	-0.273	-0.047	0.531	-0.896	-0.869	0.055	1	1	1	1	0.949	0.263	1	0.642	0.684	1
9380	0.584	-0.176	0.975	1.118	-0.144	0.892	1	1	0.981	0.867	0.641	-0.3	0.781	1.765	-0.454	1	1	1	0.491	0.94	0.286	-0.366	0.133	1.142	2.061	0.019	-0.378	0.053	-0.297	-0.393	-0.147	-0.234	-0.169	0.008	-0.153	-0.335	-0.525	-0.502	-0.204	1	1	0.95	0.825	0.059	0.819	1	0.9	0.897	1
2878	0.883	-1.688	3.142	-0.418	1.773	1	1	0.391	1	0.675	0.671	-1.856	2.354	0.2	1.438	1	1	0.638	1	0.669	0.459	-1.636	0.281	3.642	0.593	1.714	0.114	-0.853	-0.563	-0.002	1.118	-2.087	-0.751	2.813	-2.249	-1.779	0.408	0.498	-1.719	1	1	0.853	0.11	0.658	0.104	1	1	0.936	1
9368	0.081	-0.063	1.339	0.368	-0.852	0.746	1	0.883	1	0.966	1.099	-0.201	1.091	1.139	-1.057	845	1	0.985	0.699	0.974	0.422	-0.283	-0.288	1.828	0.987	0.244	-0.408	-1.365	0.632	-0.172	0.099	-0.009	0.472	-0.23	0.311	-0.642	0.523	-1.212	-0.909	1	1	1	0.504	0.381	0.603	1	1	0.676	1
2319	0.29	0.115	0.452	-0.578	0.556	0.758	0.879	1	1	0.815	-0.571	-0.129	0.161	-0.138	0.271	1	1	1	1	0.868	-0.06	-0.326	0.212	0.378	0.658	0.455	0.354	-0.352	0.702	-0.208	0.332	-0.808	0.396	0.166	0.134	-0.837	-0.231	-0.425	-0.539	1	1	0.885	1	0.608	0.429	1	1	0.656	1
11176	-0.18	-0.347	-0.013	-1.152	0.464	0.773	1	0.93	1	0.819	-0.063	-0.527	0.081	-0.81	0.486	1	1	1	1	0.795	-0.019	-0.312	-0.136	-0.057	-0.031	0.177	0.486	0.005	0.37	-0.094	0.465	0.078	0.743	-0.161	-0.177	0.004	-0.417	-0.242	-0.681	1	1	1	1	1	0.668	0.959	0.919	0.735	1
10291	0.412	0.223	0.645	-0.092	-0.546	0.801	0.727	1	1	0.937	-0.426	-0.095	-0.072	-0.386	0.236	1	1	1	1	0.878	-0.469	-0.367	0.067	-0.316	-0.031	0.147	0.084	-0.019	0.074	-0.22	0.536	-0.194	0.735	0.237	0.079	0.39	-0.058	-0.027	-0.647	1	1	0.999	1	1	0.697	1	0.932	0.817	1
1315	0.392	-0.709	-2.306	-0.16	-0.36	0.793	1	1	1	0.912	-0.38	-0.709	0.003	0.065	0.315	1	1	1	1	0.85	-0.237	-0.701	-0.574	-0.481	-0.358	0.511	0.349	0.058	0.556	0.304	0.133	-0.134	-0.253	0.866	-0.126	-0.492	0.457	0.512	-0.391	1	1	1	1	1	0.392	1	0.9	0.695	1
1471	0.451	0.374	-2.532	-0.998	-1.065	0.823	0.527	1	1	0.969	-0.164	-0.011	-1.354	-0.943	-0.888	1	1	1	1	0.965	-0.293	0.796	-0.154	-0.358	-0.34	0.358	0.525	-0.712	1.428	-0.627	0.022	0.152	0.548	0.364	-1.247	0.324	0.25	0.04	-1.076	1	0.016	1	1	1	0.507	0.951	1	0.548	1
79073	0.175	-1.151	0.075	-1.121	0.959	0.751	1	0.924	1	0.744	-0.138	-1.454	-0.371	-0.715	0.119	1	1	1	1	0.908	-0.431	-0.543	0.317	0.65	0.211	0.332	0.251	-0.736	0.308	0.021	0.79	-1.326	0.39	0.394	0.389	-0.599	-0.053	-0.074	-0.292	1	1	0.828	1	0.917	0.523	1	1	0.753	1
10625	-0.868	-0.137	1.364	-0.862	0.841	0.907	1	0.891	1	0.772	-0.825	-0.308	1.542	-0.535	0.621	1	1	0.847	1	0.748	-0.8	-0.204	-0.743	0.704	-0.5	0.198	0.322	-0.764	-0.343	0.146	0.188	0.902	0.072	0.318	0.212	-0.397	0.634	-0.144	0.197	1	1	1	1	1	0.646	1	1	0.906	1
4947	0.027	0.474	0.522	-0.115	0.652	0.75	0.428	1	1	0.792	-0.082	0.049	-0.231	-0.18	-0.069	1	1	1	1	0.917	0.068	0.1	0.039	0.051	0.193	0.313	-0.242	-0.115	0.094	-0.469	0.708	-1.33	0.296	0.306	-0.343	0.452	-0.134	0.341	-0.328	1	0.903	1	1	0.932	0.537	1	0.976	0.812	1
310	-0.007	-0.021	-0.207	-0.245	0.211	0.754	1	0.961	1	0.805	0.077	-0.19	-0.163	0.354	-0.139	1	1	1	1	0.917	-0.106	-0.33	-0.614	0.429	0.029	0.584	0.449	0.153	0.226	0.028	0.283	0.101	-0.022	0.529	-0.141	-0.864	0.246	-0.127	-0.851	1	1	1	1	1	0.357	0.97	0.854	0.79	1
5516	-0.179	1.198	0.703	-0.236	1.168	0.772	0.075	1	1	0.687	-0.402	0.911	0.331	-0.145	0.691	1	0.187	1	1	0.744	-0.277	0.643	-0.924	0.241	-0.613	1.145	-0.347	-0.429	0.493	-0.396	0.724	-0.16	-0.446	1.114	-1.416	-0.342	0.321	1.09	-0.421	1	0.044	1	1	1	0.179	1	1	0.703	1
3185	0.603	-1.117	0.091	-1.271	0.578	0.907	1	0.922	1	0.814	0.404	-0.983	0.239	0.529	0.115	1	1	1	1	0.906	-0.848	-1.616	-0.422	0.023	-0.401	0.64	0.542	-0.443	0.553	0.207	0.241	-1.275	1.489	-0.451	0.95	0.486	-0.162	0.245	0.243	1	1	1	1	1	0.323	0.947	1	0.695	1
9898	0.46	0.03	0.22	-0.836	0.432	0.824	0.999	0.937	1	0.818	0.166	-0.09	0.029	-0.593	0.34	1	1	1	1	0.834	-0.058	-0.203	0.192	-0.272	0.008	0.337	0.082	0.327	0.01	-0.333	0.318	-0.364	0.319	0.135	-0.308	0.116	0.014	-0.103	-0.217	1	1	0.905	1	1	0.521	1	0.76	0.829	1
7165	0.394	-0.388	0.089	-0.787	0.327	0.793	1	0.921	1	0.813	0.04	-0.496	-0.291	0.348	-0.264	1	1	1	1	0.929	0.943	-0.374	-0.284	0.357	-1.485	1.537	0.66	0.287	0.133	0.518	1.37	-2.271	1.426	0.81	-1.048	-1.349	-1.196	0.739	-0.773	0.885	1	1	1	1	0.124	0.903	0.78	0.801	1
27101	-0.105	1.363	1.06	0.437	-0.693	0.76	0.052	1	1	0.955	-0.486	0.85	0.067	0.014	0.247	1	0.207	1	1	0.874	-0.327	0.536	-0.046	-0.012	0.311	0.151	-0.012	0.201	0.179	-0.264	-0.262	-0.512	0.177	0.016	0.029	-0.105	-0.271	0.205	0.007	1	0.087	1	1	0.854	0.694	1	0.824	0.798	1
4077	-0.186	-0.055	0.107	-0.69	0.118	0.773	1	0.922	1	0.812	-0.459	-0.283	0.097	-0.394	0.117	1	1	1	1	0.907	-0.1	-0.203	-0.421	0.157	-0.78	0.031	0.02	-0.678	-0.021	0.13	0.557	-0.447	0.064	0.123	0.067	0.879	0.429	0.233	-0.041	1	1	1	1	1	0.807	1	1	0.84	1
1665	0.73	-0.383	-1.631	0.01	0.303	1	1	1	1	0.803	-0.196	-0.235	0.215	-0.311	0.326	1	1	1	1	0.846	-0.82	-0.694	-0.697	-0.807	-0.711	1.009	0.672	0.195	0.164	-0.185	0.273	-0.042	0.596	0.301	0.807	-0.212	-0.142	0.622	-0.33	1	1	1	1	1	0.214	0.907	0.826	0.799	1
5709	-0.149	0.135	0.106	0.082	0.208	0.766	0.843	0.923	1	0.806	-0.39	0.022	-0.094	-0.159	0.009	1	1	1	1	0.913	0.197	0.063	0.069	-0.215	0.839	0.495	-0.075	-0.009	0.116	0.393	0.914	-2.344	0.715	0.229	-0.792	0.095	0.236	-0.527	-0.399	1	1	0.999	1	0.489	0.405	1	0.927	0.806	1
1460	0.383	-0.557	-1.656	-0.31	-0.306	0.788	1	1	1	0.903	0.323	-0.375	0.177	0.041	-0.161	1	1	1	1	0.917	0.225	-0.455	-0.206	0.511	0.185	0.534	-0.159	-0.151	-0.597	-0.096	0.361	-0.414	0.936	0.065	-0.444	0.692	-0.083	-0.317	-0.586	1	1	1	1	0.938	0.379	1	0.991	0.939	1
3482	0.225	-0.628	0.548	-0.432	0.396	0.752	1	1	1	0.812	-0.229	-1.317	0.289	0.009	0.353	1	1	1	1	0.832	-0.004	-1.741	-0.568	0.375	0.603	0.809	0.006	0.463	1.351	-0.154	0.62	-0.701	0.77	0.155	-1.673	-0.66	-0.288	0.434	0.203	1	1	1	1	0.652	0.265	1	0.703	0.55	1
10181	-0.17	-0.012	0.277	-0.592	0.545	0.769	1	0.951	1	0.817	-0.432	-0.219	-0.07	-0.621	0.286	1	1	1	1	0.862	-0.191	-0.173	-0.835	-0.485	-0.955	-0.055	1.113	-1.023	-0.048	-0.124	0.472	0.229	0.693	0.318	0.571	0.151	-0.087	0.263	0.165	1	1	1	1	1	0.881	0.786	1	0.846	1
23471	-0.34	-1.376	0.151	-0.028	0.684	0.806	1	0.928	1	0.781	-0.172	-1.465	-0.019	0.227	0.416	1	1	1	1	0.808	-0.614	-1.232	-0.837	-0.807	-0.448	0.698	0.1	0.039	0.523	0.786	0.402	0.757	-0.46	0.261	0.318	-0.343	0.914	0.359	-0.417	1	1	1	1	1	0.299	1	0.904	0.695	0.909
156	-0.555	0.288	-0.561	-0.644	0.236	0.853	0.635	1	1	0.808	-0.566	0.299	-0.343	-0.252	-0.095	1	0.602	1	1	0.916	0.007	-0.147	0.329	-0.342	-0.458	-0.222	0.099	-0.104	-0.088	0.501	-0.304	0.061	0.258	-0.111	0.184	-0.047	0.724	-0.465	0.124	1	1	0.817	1	1	0.965	1	0.971	0.856	1
4259	0.024	0.236	0.877	0.354	-0.227	0.75	0.709	1	1	0.885	0.305	0.003	0.301	0.573	-0.245	1	1	1	0.989	0.927	0.307	0.163	0.395	1.116	0.488	0.931	-0.725	0.16	0.146	-0.412	0.674	-0.353	-0.329	0.532	-1.577	-0.224	0.081	-0.662	-0.71	1	0.678	0.793	0.848	0.717	0.234	0.995	0.85	0.799	1
55041	0.388	0.887	0.119	-2.031	0.808	0.791	0.165	0.923	1	0.779	0.336	1.117	0.977	-0.782	0.227	1	0.134	1	1	0.877	0.341	0.616	-0.865	1.227	-1.295	0.535	0.055	-0.308	1.117	-0.313	0.985	-0.479	0.387	0.195	-0.441	-0.203	-0.072	-0.868	-0.613	1	0.053	1	0.755	1	0.379	1	1	0.585	1
3295	0.398	0.228	0.471	0.89	0.498	0.796	0.721	1	1	0.819	0.797	-0.199	-0.163	1.41	0.259	0.958	1	1	0.609	0.872	0.24	-0.012	-1.531	-0.167	0.644	0.687	0.124	-0.116	0.497	1.08	0.18	-0.095	-0.717	1.568	0.077	-0.65	-0.057	0.004	-1.754	1	1	1	1	0.615	0.303	1	0.975	0.702	0.758
4676	-0.361	0.504	0.333	-0.235	0.072	0.811	0.399	0.981	1	0.822	-0.764	0.277	0.14	-0.163	-0.357	1	0.636	1	1	0.934	-0.589	-0.125	0.082	-0.379	-0.297	0.3	0.279	-0.053	0.607	-0.347	0.304	-0.533	0.483	0.374	0.686	0.328	-0.223	-0.424	-0.472	1	1	0.996	1	1	0.547	1	0.946	0.684	1
2937	0.671	-0.059	0.684	-0.21	-0.052	0.958	1	1	1	0.847	0.294	-0.229	0.296	-0.147	-0.161	1	1	1	1	0.917	0.004	-0.502	-0.091	0.744	0.112	0.214	-0.3	0.385	0.466	0.072	0.383	-0.774	0.23	0.303	-0.221	-0.072	-0.095	-0.469	-0.39	1	1	1	1	0.987	0.634	1	0.737	0.711	1
8314	-0.102	0.671	0.044	-0.71	-0.193	0.759	0.272	0.926	1	0.88	0.13	0.315	-0.012	-0.628	-0.277	1	0.583	1	1	0.928	0.026	0.421	-0.467	-0.31	0.698	0.891	0.45	-0.631	0.861	-1.796	0.749	-0.835	1.002	0.393	0.346	1.096	-2.036	-0.013	-0.845	1	0.17	1	1	0.579	0.243	0.968	1	0.628	1
79084	-0.051	-0.097	-0.042	-0.125	0.309	0.758	1	0.936	1	0.805	0.119	-0.607	-0.294	-0.282	-0.182	1	1	1	1	0.922	0.016	-0.417	-0.06	-0.329	0.605	0.569	-0.261	-0.035	-0.168	0.128	-0.086	-0.383	0.874	0.032	0.639	-0.271	-0.316	-0.129	-0.408	1	1	1	1	0.654	0.364	1	0.94	0.873	1
10437	0.321	-1.957	0.23	0.214	2.192	0.769	1	0.941	1	0.701	0.664	-2.293	0.053	0.295	1.715	1	1	1	1	0.674	0.276	-1.042	-0.905	0.065	0.358	1.365	1.448	-0.586	-0.386	0.063	2.825	-0.888	0.755	-0.432	1.606	-1.833	-0.407	-1.366	-0.916	1	1	1	1	0.818	0.148	0.681	1	0.91	1
8451	0.331	-0.536	-1.354	-0.064	-0.462	0.773	1	1	1	0.93	-0.422	-0.746	-0.244	0.132	-0.123	1	1	1	1	0.919	-0.714	-0.584	0.068	-1.05	-0.43	0.563	0.34	0.305	0.281	0.156	0.018	0.348	-0.114	0.396	-0.301	0.427	-0.235	0.769	-0.241	1	1	0.999	1	1	0.367	1	0.769	0.764	1
7431	0.406	-1.318	-0.339	-1.588	1.091	0.798	1	0.994	1	0.716	0.081	-1.012	0.451	-1.056	0.612	1	1	1	1	0.746	-1.133	-1.375	1.038	-1.421	-2.11	1.087	0.729	0.145	-0.118	-1.302	1.157	-0.221	0.457	1.451	0.178	-0.807	0.548	0.914	0.783	1	1	0.569	1	1	0.192	0.9	0.857	0.861	1
1809	0.851	0.879	-1.306	-2.305	0.54	1	0.168	1	1	0.822	-1.865	0.871	-1.415	-2.986	1.399	1	0.201	1	1	0.666	-1.057	0.349	0.537	-1.536	-1.473	0.261	0.125	0.752	1.377	-0.377	-0.368	-0.327	-0.724	0.237	0.014	-0.409	0.615	1.29	0.714	1	0.257	0.728	1	1	0.586	1	0.59	0.546	1
847	0.947	-1.317	-0.968	2.385	0.825	1	1	1	0.324	0.784	0.993	-1.301	0.997	2.055	0.693	0.898	1	1	0.423	0.744	0.35	-1.019	-0.991	1.806	2.098	0.428	0.239	-0.873	-0.057	-0.47	0.008	0.086	0.158	1.035	-0.253	-1.855	0.031	-0.213	-0.509	1	1	1	0.515	0.055	0.447	1	1	0.846	1
9791	-0.355	0.075	0.056	-0.086	0.173	0.809	0.936	0.927	1	0.805	-0.713	-0.05	-0.246	-0.324	-0.119	1	1	1	1	0.919	-0.374	-0.223	0.168	0.261	0.378	0.579	0.442	-0.267	-0.017	-0.046	0.229	-0.072	1.045	0.315	0.178	-0.686	-0.572	-0.289	-1.05	1	1	0.926	1	0.803	0.36	0.973	1	0.838	1
7265	0.019	0.689	0.071	-0.599	0.013	0.751	0.261	0.926	1	0.831	-0.051	0.532	-0.047	-0.189	-0.259	1	0.369	1	1	0.929	-0.306	0.75	0.079	-0.121	-0.633	0.08	-0.404	0.784	0.173	0.097	0.059	-0.534	0.322	0.568	-0.286	0.15	-0.384	0.094	-0.49	1	0.023	0.996	1	1	0.769	1	0.58	0.799	1
1293	0.693	-1.258	0.883	-0.386	1.133	0.968	1	1	1	0.692	-1.246	-4.531	-0.142	-0.633	2.208	1	1	1	1	0.683	-1.871	-3.543	0.286	-3.43	-1.069	0.165	0.624	1.329	0.494	-0.06	1.637	-0.234	0.663	0.923	-0.72	-0.486	0.334	2.631	2.327	1	1	0.85	1	1	0.681	0.92	0.439	0.703	1
8729	0.279	0.3	0.22	-1.063	0.181	0.758	0.619	0.936	1	0.808	-0.317	-0.088	-0.097	-0.345	-0.086	1	1	1	1	0.916	0.059	0.08	0.105	0.202	-0.103	-0.012	-0.259	-0.007	0.817	-0.356	0.277	-0.501	-0.179	0.072	0.191	0.024	-0.261	-0.078	-0.071	1	0.981	0.973	1	1	0.846	1	0.927	0.64	1
9416	0.03	-0.204	0.209	-0.46	0.404	0.749	1	0.935	1	0.811	-0.368	-0.417	-0.126	-0.548	0.168	1	1	1	1	0.892	-0.706	-0.744	-0.407	-0.381	0.345	0.898	0.731	0.106	0.501	-0.404	1.041	-1.329	2.096	0.197	0.049	-0.43	-0.667	-0.136	-0.76	1	1	1	1	0.829	0.24	0.904	0.878	0.699	1
1340	-0.07	-0.296	-0.803	-0.003	-0.31	0.759	1	1	1	0.903	-0.426	-0.292	0.168	0.418	-0.429	1	1	1	1	0.936	0.265	-0.264	0.056	0.323	0.019	0.618	-0.502	0.914	0.14	-0.037	-0.439	-0.164	0.971	0.301	0.169	-0.537	0.181	-1.204	-0.81	1	1	1	1	1	0.339	0.994	0.545	0.801	1
1266	1.169	-0.212	-1.266	-0.354	0.849	1	1	1	1	0.771	1.074	-0.365	0.367	0.118	0.908	0.861	1	1	1	0.7	0.461	-0.191	-0.465	0.659	-0.709	0.765	-0.126	-0.498	0.721	-0.463	1.047	-0.55	-0.153	-0.045	-1.379	-0.706	0.183	1.162	0.286	1	1	1	1	1	0.279	1	1	0.654	1
7072	-0.155	-0.138	0.291	-0.59	0.727	0.767	1	0.96	1	0.776	-0.378	-0.168	0.295	-0.34	0.539	1	1	1	1	0.77	-0.433	0.006	-0.546	-0.749	-0.394	-0.217	0.864	-0.393	0.197	0.106	-0.836	0.387	0.389	0.481	0.575	-0.575	0.046	0.799	0.293	1	1	1	1	1	0.965	0.855	1	0.792	1
9520	0.093	0.643	0.237	-0.786	0.445	0.747	0.293	0.935	1	0.818	-0.134	0.255	0.004	-0.786	-0.036	1	0.676	1	1	0.914	-0.048	0.115	-0.295	-0.355	-0.551	0.07	0.156	0.138	-0.157	-0.052	0.682	-0.392	0.125	0.268	0.107	-0.073	-0.066	0.227	0.101	1	0.852	1	1	1	0.778	1	0.86	0.869	1
9184	0.579	-0.405	-1.991	-0.372	0.102	0.89	1	1	1	0.817	0.412	-0.418	-0.224	-0.181	0.05	1	1	1	1	0.912	-0.388	-0.453	-0.29	-0.565	-0.359	0.429	0.516	0.165	0.036	-0.223	-0.074	-0.153	1.157	0.004	0.683	0.228	-0.493	0.129	-0.349	1	1	1	1	1	0.447	0.947	0.846	0.823	1
9261	-0.084	-1.088	0.141	-1.066	0.427	0.759	1	0.926	1	0.817	0.172	-1.096	0.275	-0.866	0.268	1	1	1	1	0.869	0.416	-0.604	0.36	0.495	-0.456	0.152	-0.035	0.227	-0.093	-0.221	-0.06	-0.588	0.274	0.411	0.13	0.039	-0.151	-0.292	-0.005	1	1	0.798	1	1	0.694	1	0.81	0.858	1
9805	0.955	2.557	0.578	-1.719	-0.104	1	0.004	1	1	0.856	-0.101	2.611	0.63	-1.962	-0.393	1	0.009	1	1	0.936	0.205	2.295	0.202	-1.266	-2.087	0.339	-0.226	0.073	0.472	0.483	-0.602	-2.025	0.924	0.029	0.266	0.257	0.066	0.522	0.071	1	0	0.895	1	1	0.519	1	0.893	0.712	1
6464	0.399	-0.959	0.35	0.056	0.758	0.796	1	0.987	1	0.778	0.793	-1.609	-0.07	0.543	0.623	0.957	1	1	1	0.749	0.287	-1.07	0.143	-0.768	0.225	1.825	0.15	0.458	0.395	-0.362	0.811	-0.576	0.173	0.693	-0.764	-0.928	-0.649	0.264	-0.309	1	1	0.942	1	0.905	0.086	1	0.7	0.734	1
9446	0.449	0	0.16	1.316	0.644	0.818	1	0.932	0.863	0.799	0.276	-0.112	-0.066	1.628	0.451	1	1	1	0.523	0.802	0.057	-0.55	0.268	0.376	1.845	1.247	-0.218	0.335	0.014	0.131	-0.175	-0.753	0.697	-0.165	-0.487	-1.784	-0.755	-0.801	0.719	1	1	0.86	1	0.087	0.165	1	0.759	0.829	1
7411	-0.47	0.968	0.295	-0.36	0.298	0.835	0.135	0.966	1	0.804	-0.468	0.802	-0.046	-0.208	0.187	1	0.224	1	1	0.889	-0.467	0.691	-0.382	-0.353	-1.046	0.407	0.519	0.507	-0.117	0.587	-0.048	-0.517	-0.006	0.751	0.298	-0.918	-0.051	0.26	-0.115	1	0.032	1	1	1	0.467	0.952	0.69	0.861	0.982
3675	0.324	-0.642	0.912	-1.53	1.551	0.77	1	1	1	0.629	0.723	-0.828	1.214	-2.459	1.79	0.999	1	0.957	1	0.673	1.145	-1.314	0.119	0.884	-2.033	2.213	-1.082	0.71	0.738	-0.57	1.105	-0.408	-0.056	1.954	-0.979	-1.803	0.211	-0.452	-0.381	0.702	1	0.96	1	1	0.066	0.997	0.604	0.651	1
6240	0.102	-0.1	0.105	0.179	0.066	0.749	1	0.923	1	0.824	-0.055	-0.199	-0.215	-0.096	-0.334	1	1	1	1	0.933	-0.314	-0.344	-0.018	-0.63	0.195	0.223	-0.122	0.281	-0.053	-0.04	0.019	-0.097	0.71	0.186	0.648	-0.178	-0.509	-0.205	0.248	1	1	1	1	0.931	0.624	1	0.784	0.848	1
1736	0.215	-0.604	-1.07	-0.246	-0.671	0.753	1	1	1	0.953	-0.232	-0.443	-0.324	0.119	-0.262	1	1	1	1	0.929	-0.069	-0.631	-0.727	-0.617	-0.083	0.706	0.264	-0.313	0.05	0.591	0.369	-0.155	0.606	0.602	0.338	0.128	-0.053	0.034	-1.04	1	1	1	1	1	0.296	1	1	0.821	0.981
6829	0.014	0.183	0.297	-0.727	0.028	0.751	0.774	0.969	1	0.828	-0.443	0.009	-0.072	-0.623	-0.247	1	1	1	1	0.927	-0.302	0.224	0.321	-0.119	-0.062	0.034	0.049	-0.785	0.15	-0.011	0.52	-0.844	0.299	0.646	0.29	0.932	0.039	-0.267	-1.114	1	0.495	0.825	1	1	0.805	1	1	0.797	1
6827	0.142	-0.084	0.398	-0.16	0.374	0.747	1	1	1	0.814	0.389	-0.219	0.089	-0.07	-0.04	1	1	1	1	0.916	0.067	-0.169	-0.353	0.562	0.457	0.314	-0.04	-0.187	0.1	-0.255	0.355	-0.516	0.489	0.262	0.127	-0.128	-0.347	-0.705	-0.033	1	1	1	1	0.729	0.537	1	0.998	0.811	1
5955	-0.595	0.862	0.609	-0.863	0.649	0.861	0.176	1	1	0.795	-0.816	0.472	0.209	-0.906	0.18	1	0.419	1	1	0.892	-1.152	0.325	-0.667	-1.324	-1.306	0.836	-0.603	0.412	0.589	-1.044	1.864	-0.1	0.545	1.253	-0.922	1.363	-0.448	1.023	-0.644	1	0.292	1	1	1	0.257	0.996	0.729	0.687	1
1075	0.293	-2.272	-0.219	-0.448	1.22	0.758	1	0.966	1	0.673	-0.224	-2.483	1.218	-0.341	1.494	1	1	0.958	1	0.662	-1.106	-2.535	-0.668	1.543	-0.676	1.816	2.197	-0.489	-0.655	-0.628	1.487	0.948	0.773	0.393	0.985	-2.417	1.328	0.002	-2.299	1	1	1	0.646	1	0.086	0.489	1	0.946	1
10105	0.505	0.109	0.174	0.656	-0.256	0.848	0.888	0.931	1	0.895	1.981	-0.412	-0.189	1.271	-1.038	0.65	1	1	0.659	0.974	1.881	-0.645	-0.269	0.53	1.307	0.333	-0.109	-0.141	0.028	0.267	-0.008	-0.577	0.187	0.137	0.474	-0.075	-0.279	-1.484	-1.558	0.221	1	1	1	0.224	0.523	1	0.986	0.826	1
10598	0.406	0.135	-1.273	-0.465	-0.35	0.798	0.844	1	1	0.911	0.285	0.184	-0.041	-0.168	-0.157	1	0.803	1	1	0.916	0.168	0.096	-0.402	-0.467	-0.022	0.688	0.051	0.055	0.507	-0.224	0.652	-1.425	0.787	-0.221	0.245	0.57	-0.691	0.011	-0.377	1	0.921	1	1	1	0.303	1	0.9	0.699	1
23369	0.186	0.346	0.285	-0.355	0.657	0.749	0.565	0.959	1	0.79	-0.102	0.31	0.272	-0.133	0.389	1	0.586	1	1	0.822	-0.231	0.11	-0.64	-0.449	-0.176	-0.136	0.365	-0.326	-0.128	0.159	0.575	0.182	0.058	0.575	0.415	-0.44	0.133	0.091	-0.137	1	0.872	1	1	1	0.931	1	1	0.862	1
5547	0.19	-0.384	1.201	0.07	1.125	0.75	1	0.96	1	0.692	0.596	-0.499	0.697	0.207	0.492	1	1	1	1	0.795	0.398	-1.113	-0.964	0.895	0.028	0.55	1.263	-0.891	0.139	-0.484	1.15	-0.113	-0.84	0.811	0.186	-0.19	0.068	0.357	-1.25	1	1	1	1	1	0.371	0.716	1	0.801	1
4629	1.494	-2.316	-1.366	-2.675	0.579	1	1	1	1	0.815	-1.077	-2.123	-0.939	-1.97	0.912	1	1	1	1	0.699	-1.632	-2.065	-1.137	-1.985	-2.053	0.431	1.104	-2.373	4.337	-1.413	1.351	-0.15	-2.529	-0.729	-2.79	1.781	2.916	4.245	2.691	1	1	1	1	1	0.446	0.779	1	0.093	1
7874	-0.2	0.203	0.043	-0.377	0.054	0.774	0.751	0.925	1	0.826	-0.303	-0.061	-0.198	-0.027	0.084	1	1	1	1	0.912	-0.274	-0.169	-0.807	-0.66	0.054	0.252	0.164	-0.944	0.621	0.013	0.386	-0.756	1.147	0.523	0.549	0.272	-0.149	0.46	-0.683	1	1	1	1	1	0.594	1	1	0.678	1
6992	0.198	0.106	0.246	-0.43	0.129	0.752	0.892	0.942	1	0.811	-0.08	-0.053	-0.535	-0.355	-0.063	1	1	1	1	0.917	-0.094	0.026	-0.055	0.344	0.394	0.211	-0.26	-0.51	0.188	-0.313	0.478	-0.244	0.345	0.204	-0.438	-0.002	0.288	-0.404	-0.157	1	1	1	1	0.785	0.635	1	1	0.795	1
2926	0.271	0.159	0.158	-1.06	0.087	0.757	0.805	0.93	1	0.819	0.191	0.13	-0.06	-0.441	-0.275	1	0.921	1	1	0.93	0.175	0.071	-0.123	0.02	-0.633	0.315	0.077	0.29	-0.036	-0.166	-0.32	0.566	0.509	-0.201	0.12	-0.282	-0.298	-0.193	0.108	1	1	1	1	1	0.535	1	0.778	0.843	1
4792	0.675	-0.959	0.08	0.439	2.457	0.957	1	0.924	1	0.719	0.711	-1.393	-0.17	0.696	2.019	0.991	1	1	0.914	0.696	1.661	-1.353	-0.925	-1.639	-0.828	1.678	-0.037	-0.256	1.005	0.361	1.323	-0.462	1.36	0.174	0.675	-1.756	0.225	-0.216	-0.99	0.315	1	1	1	1	0.11	1	1	0.607	1
10146	0.058	-0.393	0.384	-0.468	0.441	0.745	1	1	1	0.818	-0.147	-0.703	0.059	0.043	0.38	1	1	1	1	0.824	-0.064	-0.785	-0.356	-0.793	-0.732	0.849	0.056	0.338	0.356	0.07	0.151	-0.702	1.05	-0.05	0.562	0.048	0.443	-0.145	-0.295	1	1	1	1	1	0.254	1	0.76	0.737	1
7247	-0.061	0.388	0.334	-0.436	0.263	0.758	0.511	0.98	1	0.808	-0.127	0.061	0.019	-0.131	0.054	1	1	1	1	0.913	-0.206	-0.088	-0.567	0.025	-0.632	0.175	0.241	0.228	0.053	0.304	-0.328	0.112	0.389	0.068	-0.033	0.379	0.264	0.184	-0.567	1	1	1	1	1	0.67	1	0.809	0.822	1
3912	0.733	-1.405	1.968	-0.556	1.99	1	1	0.727	1	0.7	-0.392	-1.483	1.723	-0.058	1.797	1	1	0.82	1	0.679	-0.769	-0.923	0.849	-0.806	-0.626	1.635	0.19	1.305	-1.003	0.571	1.284	-1.109	-1.097	1.189	-1.303	-0.995	-1.101	1.827	0.88	1	1	0.603	1	1	0.112	1	0.439	0.973	0.981
7045	0.313	-1.664	0.24	0.867	1.583	0.766	1	0.94	1	0.646	-0.205	-2.442	-0.224	1.196	1.279	1	1	1	0.685	0.661	-1.304	-2.598	0.81	-0.79	1.02	1.927	0.414	1.362	0.03	0.197	1.651	-2.414	0.823	-0.6	-0.749	-1.772	-0.036	0.032	1.997	1	1	0.612	1	0.361	0.077	0.989	0.423	0.826	1
14	-0.223	-0.04	0.302	-0.589	-0.014	0.779	1	0.971	1	0.838	-0.174	-0.141	0.183	-0.263	-0.232	1	1	1	1	0.925	-0.012	-0.362	0.406	-0.313	0.481	0.601	-0.671	-0.419	1.096	-0.053	0.671	-1.633	0.476	0.552	-0.058	-0.168	-0.229	0.17	-0.535	1	1	0.787	1	0.721	0.348	0.997	1	0.591	1
6723	0.437	0.789	-0.443	-0.383	0.365	0.814	0.209	1	1	0.811	0.347	0.021	-0.787	-0.183	-0.136	1	1	1	1	0.919	0.152	0.037	0.729	-0.618	0.318	0.899	0.355	0.939	0.319	0.4	-0.285	-0.701	0.219	0.181	0.381	-0.271	-0.24	-0.876	-1.938	1	1	0.637	1	0.848	0.24	1	0.53	0.753	1
22916	-0.128	0.059	0.188	-0.029	0.469	0.763	0.959	0.932	1	0.819	0.228	0.249	0.116	-0.378	-0.144	1	0.686	1	1	0.917	0.281	0.103	-0.1	-0.482	-0.874	0.01	0.643	0.582	-0.166	0.5	-0.467	-0.071	0.053	0.324	0.192	0.117	-0.105	-0.051	-0.488	1	0.894	1	1	1	0.825	0.91	0.656	0.873	1
10951	0.426	0.4	-0.789	-0.914	-0.339	0.809	0.498	1	1	0.91	-0.404	0.665	0.287	-0.814	-0.042	1	0.29	1	1	0.915	-0.795	0.386	-0.206	-0.263	-1.112	0.332	-0.3	0.586	0.295	-0.14	-0.569	-0.526	0.553	0.501	0.037	0.761	-0.36	0.721	0.1	1	0.207	1	1	1	0.523	1	0.653	0.758	1
7334	-0.211	0.563	0.159	-0.651	0.159	0.777	0.346	0.931	1	0.806	-0.294	0.237	-0.144	-0.443	0.031	1	0.705	1	1	0.914	-0.078	0.072	-0.32	0.189	-0.629	0.325	-0.002	0.211	-0.367	-0.416	0.222	-0.276	0.494	-0.417	0.631	1.63	0.056	-0.463	-0.864	1	1	1	1	1	0.528	1	0.819	0.909	1
347	0.648	1.072	-2.88	-4.358	-1.328	0.929	0.103	1	1	0.978	0.194	0.726	-2.675	-3.659	-0.925	1	0.26	1	1	0.967	0.078	1.371	0.908	-0.711	-2.591	-1.237	-0.105	-0.206	-0.561	-0.153	0.341	2.282	0.612	0.653	-1.845	-0.529	1.965	-0.081	-0.191	1	0	0.575	1	1	1	1	1	0.936	1
381	-0.4	0.083	-0.403	-0.303	0.257	0.818	0.926	1	1	0.808	-0.256	0.033	-0.291	-0.139	-0.301	1	1	1	1	0.932	0.094	-0.258	-0.528	0.316	0.483	0.874	-0.068	-0.324	0.782	0.26	0.316	-2.188	0.638	0.079	-0.243	-0.146	-0.07	0.277	-0.294	1	1	1	1	0.72	0.248	1	1	0.646	1
6117	-0.147	-0.097	0.14	-0.308	0.175	0.766	1	0.927	1	0.806	-0.514	-0.543	-0.351	-0.263	-0.173	1	1	1	1	0.919	-0.426	-0.486	-0.271	-0.651	-0.688	0.332	0.425	0.23	0.139	-0.236	0.031	0.187	1.295	0.386	0.488	-0.373	-0.071	-0.02	-0.293	1	1	1	1	1	0.523	0.982	0.808	0.8	1
1973	0.492	-0.842	-1.669	-0.025	0.48	0.841	1	1	1	0.821	0.136	-0.692	0.166	0.006	0.631	1	1	1	1	0.748	0.579	-1.083	-0.046	-0.624	-0.018	1.061	0.015	0.572	-0.381	0.383	0.681	-0.895	1.02	-0.232	0.413	-0.357	-0.257	-0.498	-0.333	1	1	1	1	1	0.196	1	0.658	0.909	1
5684	-0.092	-0.442	0.315	0.556	0.497	0.759	1	0.978	1	0.819	0.197	-0.705	-0.245	0.622	0.03	1	1	1	0.967	0.913	-0.221	-0.951	-1.19	-0.724	-1.811	0.639	0.322	0.314	-0.167	0.615	1.26	0.112	0.204	0.361	0.824	-0.441	0.782	0.397	-0.326	1	1	1	1	1	0.323	1	0.766	0.873	0.968
1499	0.608	-0.147	-1.72	-0.63	0.351	0.911	1	1	1	0.808	0.228	0.118	0.24	-0.449	0.418	1	0.946	1	1	0.809	0.297	-0.291	-0.634	-0.313	-0.531	0.831	-0.99	-0.975	0.722	0.463	1.023	0.198	-0.193	0.33	-0.407	-0.576	-0.099	0.881	0.265	1	1	1	1	1	0.258	0.996	1	0.654	1
5412	-0.563	1.231	0.125	-0.43	0.691	0.854	0.07	0.923	1	0.781	-0.673	1.124	-0.354	0.024	0.472	1	0.132	1	1	0.795	0.234	1.206	-1.024	-0.451	-0.381	-0.465	-0.151	-0.279	0.053	0.295	-0.281	0.225	-1.289	0.827	-0.235	-0.419	0.311	1.041	0.784	1	0.002	1	1	1	1	1	1	0.821	1
1845	0.625	0.369	-1.02	-0.518	-0.168	0.916	0.534	1	1	0.875	0.093	-0.04	-0.086	-0.08	0.021	1	1	1	1	0.914	0.511	0.343	0.162	0.781	0.283	0.151	-0.661	0.491	0.324	0.084	0.898	-0.971	-0.919	0.082	-0.264	-0.451	0.199	-0.166	-0.876	1	0.265	0.931	1	0.871	0.695	0.998	0.697	0.752	1
2273	0.598	-1.24	-3.279	-3.06	0.202	0.899	1	1	0.999	0.809	-1.665	-0.161	-1.499	-2.039	0.979	1	1	1	1	0.694	-0.905	0.016	0.468	-1.481	-1.459	0.862	-0.322	1.415	0.598	-1.417	0.993	-1.516	-0.966	2.238	-1.524	-0.003	0.653	1.824	0.526	1	1	0.754	1	1	0.251	1	0.401	0.686	1
8106	-0.38	-0.066	0.384	-1.002	0.405	0.815	1	1	1	0.811	0.041	-0.239	0.283	-0.146	-0.267	1	1	1	1	0.93	-0.096	0.042	-0.571	-0.296	-0.415	0.137	0.014	-0.26	0.611	-0.022	0.26	-0.669	0.65	0.348	0.199	0.443	-0.351	0.379	-0.402	1	1	1	1	1	0.706	1	1	0.681	1
10765	-0.207	-0.078	0.419	-0.625	0.631	0.776	1	1	1	0.797	-0.411	-0.328	0.214	-0.631	0.265	1	1	1	1	0.869	-0.755	-0.462	-0.177	-1.069	-0.51	0.454	-0.487	0.321	0.069	-0.137	0.888	-0.006	0.352	-0.059	-0.237	1.671	0.218	0.175	-0.249	1	1	1	1	1	0.429	0.992	0.762	0.818	1
3916	0.1	-0.224	0.537	-0.698	0.435	0.749	1	1	1	0.818	-0.567	-0.585	0.308	-0.036	0.03	1	1	1	1	0.913	-0.583	-0.81	-0.688	0.519	-0.065	0.679	0.075	-0.631	0.899	0.618	1.199	-0.386	0.41	0.662	-0.843	-0.265	-0.081	0.136	-0.845	1	1	1	1	1	0.307	1	1	0.626	0.967
2992	0.642	-0.747	-1.348	-1.632	0.614	0.925	1	1	1	0.805	-0.755	-0.737	-1.346	-1.016	0.469	1	1	1	1	0.797	-0.441	-0.487	0.068	-0.587	-1.127	0.801	-0.247	0.714	0.249	0.554	-0.116	-0.264	-0.34	0.102	-0.863	1.632	0.173	0.758	-0.579	1	1	0.999	1	1	0.266	1	0.602	0.778	0.983
4172	0.305	-0.291	0.553	0.345	0.619	0.765	1	1	1	0.804	-0.961	-0.991	0.223	-0.196	0.177	1	1	1	1	0.893	-1.054	-0.778	-0.063	-0.076	0.403	0.426	0.531	-0.46	0.163	-0.03	0.117	-0.958	1.565	0.032	1.076	-0.068	-0.579	-0.21	-0.037	1	1	1	1	0.778	0.45	0.949	1	0.799	1
6844	0.336	1.334	0.09	-1.172	-0.155	0.775	0.056	0.921	1	0.871	0.47	1.975	-0.192	-0.448	-0.642	1	0.03	1	1	0.952	0.51	1.603	0.023	0.004	-0.295	-0.335	-0.019	-0.64	0.519	-0.528	0.654	-0.667	0.096	0.592	-0.444	-0.103	-0.551	0.125	-0.544	1	0	1	1	1	0.996	1	1	0.693	1
8480	-0.324	0.225	0.224	-0.097	0.205	0.801	0.725	0.937	1	0.807	-0.609	-0.107	-0.252	-0.354	-0.063	1	1	1	1	0.917	-0.129	-0.322	-0.344	-0.39	0.106	0.147	-0.185	-0.125	-0.062	-0.258	0.283	-0.507	0.777	0.003	0.163	1.688	-0.75	-0.285	0.19	1	1	1	1	0.988	0.697	1	0.98	0.848	1
3398	0.957	0.247	0.786	0.895	0.98	1	0.693	1	1	0.737	0.895	0.093	0.569	1.761	0.786	0.905	1	1	0.487	0.716	0.791	-0.111	-1.085	0.675	1.188	-0.786	0.046	-0.927	1.167	0.112	-0.499	-0.665	0.78	0.761	-0.621	-1.756	0.923	0.245	-0.24	0.996	1	1	1	0.268	1	1	1	0.578	1
27089	0.063	-0.179	0.324	1.129	-0.283	0.746	1	0.979	0.975	0.9	0.029	-0.51	0.12	1.135	-0.729	1	1	1	0.699	0.955	0.242	-0.399	0.221	0.769	0.797	0.741	-0.65	0.75	1.058	-0.062	-0.786	-0.198	0.309	0.196	-0.415	-0.507	-0.799	-0.75	-0.515	1	1	0.879	1	0.513	0.286	0.998	0.59	0.593	1
1635	0.571	-0.451	-0.918	-0.049	0.018	0.883	1	1	1	0.83	0.532	-0.693	0.282	0.265	0.024	1	1	1	1	0.914	0.276	-0.57	-0.177	-0.051	0.281	0.788	0.212	-0.611	0.654	0.179	0.094	-0.686	0.231	1.061	-0.28	-1.116	-0.031	-0.045	-0.21	1	1	1	1	0.872	0.271	1	1	0.668	1
22938	-0.075	-0.14	0.135	-0.437	0.428	0.759	1	0.926	1	0.816	-0.14	-0.192	-0.061	-0.05	0.082	1	1	1	1	0.912	-0.486	-0.221	-0.424	-0.857	-0.272	0.298	0.275	0.152	0.015	0.209	0.139	-0.11	-0.044	0.487	0.373	0.425	0.022	0.058	-0.037	1	1	1	1	1	0.549	1	0.854	0.829	1
4830	0.327	0.708	0.286	0.382	0.382	0.771	0.253	0.959	1	0.814	1.044	0.516	-0.013	0.813	-0.164	0.873	0.38	1	0.837	0.917	0.471	0.315	0.129	-0.494	0.085	0.873	0.169	0.575	-0.706	0.344	-0.395	-0.472	0.819	-0.149	0.429	-0.523	-0.276	-1.048	-0.145	1	0.309	0.954	1	0.996	0.248	1	0.659	0.951	1
2195	0.162	0.226	0.246	-0.66	-0.189	0.749	0.724	0.942	1	0.879	-2.282	0.294	2.024	-0.841	0.909	1	0.61	0.736	1	0.702	-1.015	-0.073	-0.126	1.44	-1.098	1.418	-1.394	0.272	0.927	0.239	0.141	0.102	-0.524	0.568	-0.851	0.099	0.172	0.537	-0.834	1	1	1	0.67	1	0.141	0.997	0.783	0.623	1
56255	0.184	0.221	-1.3	-0.822	-0.797	0.749	0.73	1	1	0.963	-0.415	0.257	-0.07	-0.543	-0.795	1	0.672	1	1	0.959	-0.03	0.41	-0.246	-0.611	-0.202	-0.337	-0.167	-0.174	0.463	0.028	-0.185	-0.095	0.058	0.473	-1.039	1.024	0.073	0.635	-0.079	1	0.18	1	1	1	0.996	1	0.994	0.712	1
10483	-0.417	-0.009	0.188	-0.486	0.287	0.823	1	0.932	1	0.807	0.501	-0.064	0.202	-0.361	0.149	1	1	1	1	0.897	0.207	-0.287	-0.446	0.456	0.236	0.246	-0.202	-0.278	0.74	0.021	-0.105	0.313	0.081	0.227	-0.426	-0.074	0.435	-0.401	-0.742	1	1	1	1	0.902	0.601	1	1	0.65	1
6421	-0.111	-0.097	0.431	-0.257	0.141	0.761	1	1	1	0.809	-0.281	-0.165	0.267	-0.324	0.3	1	1	1	1	0.858	-0.163	-0.208	-0.81	-0.641	-0.638	0.187	0.786	-0.304	0.004	0.146	0.606	-0.111	1.159	0.2	0.49	-0.085	-0.113	0.535	-1.04	1	1	1	1	1	0.659	0.887	1	0.831	1
3654	0.34	-0.303	0.071	-0.561	0.234	0.777	1	0.926	1	0.806	0.166	-0.411	-0.38	-0.64	-0.03	1	1	1	1	0.912	0.634	-0.858	-0.344	0.35	-0.499	0.804	0.649	0.036	0.279	0.793	0.436	-0.309	0.482	-0.36	0.123	-0.609	-0.371	-1.231	-0.005	1	1	1	1	1	0.265	0.907	0.905	0.766	0.914
9352	-0.173	-0.058	0.034	-0.171	0.005	0.771	1	0.925	1	0.833	0.07	-0.156	-0.142	-0.049	-0.268	1	1	1	1	0.93	0.025	-0.564	-0.836	-0.398	-0.14	0.49	-0.125	-0.051	0.578	0.005	0.404	-0.327	0.182	1.758	-0.071	0.106	-0.224	0.081	-0.893	1	1	1	1	1	0.406	1	0.945	0.692	1
11188	0.523	0.899	0.355	-1.076	0.458	0.854	0.159	0.99	1	0.817	0.268	0.427	-0.292	-0.417	0.056	1	0.458	1	1	0.914	0.3	0.332	-0.503	-0.096	-0.732	0.178	0.214	-0.877	1.407	-0.447	-0.233	-0.422	0.406	0.424	-0.493	0.392	-0.254	0.45	-0.045	1	0.283	1	1	1	0.667	1	1	0.544	1
8667	0.678	-0.821	-3.651	-0.63	-0.506	0.959	1	1	1	0.932	-0.3	-0.524	-0.017	-0.552	0.047	1	1	1	1	0.913	-0.707	-0.625	-0.364	-0.837	-0.868	0.681	0.44	0.204	-0.084	0.405	-0.406	0.385	0.677	0.162	0.583	0.225	-0.191	0.199	0.12	1	1	1	1	1	0.306	0.974	0.823	0.856	1
55854	0.129	0.57	0.435	-0.595	0.116	0.749	0.341	1	1	0.813	0.112	0.28	0.146	0.042	-0.135	1	0.631	1	1	0.919	-0.194	0.227	-0.738	-1.362	-0.546	-0.077	0.028	0.271	0.436	0.475	-0.63	0.043	-0.412	0.86	0.741	0.022	0.296	0.703	-0.144	1	0.487	1	1	1	0.895	1	0.784	0.724	1
9989	-0.113	-0.23	0.28	-0.553	1.222	0.761	1	0.954	1	0.673	-0.589	-0.58	-0.053	-0.724	0.964	1	1	1	1	0.689	-0.627	-0.639	-0.482	-0.561	-0.706	1.017	-0.247	-0.046	0.177	0.075	1.099	-0.298	-0.033	0.394	0.091	0.353	0.083	0.189	0.162	1	1	1	1	1	0.211	1	0.944	0.798	1
3875	-0.415	-2.824	0.687	0.927	1.596	0.822	1	1	1	0.644	-1.516	-2.379	0.428	1.656	0.99	1	1	1	0.516	0.692	-1.537	-2.801	-0.88	0.084	1.743	2.047	-1.768	-0.543	2.079	2.108	3.269	0.542	-0.985	1.324	-1.274	-1.507	0.93	-1.115	-1.715	1	1	1	1	0.104	0.07	0.998	1	0.436	0.28
1347	0.003	-0.05	-1.609	0.12	-0.569	0.753	1	1	1	0.94	-0.321	-0.018	-0.201	0.147	-0.226	1	1	1	1	0.925	-0.353	-0.103	-0.083	0.592	-0.108	0.736	-0.613	-0.37	-0.032	-0.039	-0.017	0.179	0.896	0.099	-0.301	1.545	-0.234	-0.928	-0.866	1	1	1	1	1	0.288	0.997	1	0.842	1
3636	0.419	-0.698	0.471	-1.232	0.372	0.802	1	1	1	0.814	-0.136	-1.005	0.375	-1.15	0.267	1	1	1	1	0.868	0.019	-0.635	0.039	0.071	-0.398	0.434	0.321	-0.017	1.017	-0.426	0.665	-1.304	0.122	0.949	0.374	-0.534	-0.548	0.119	-0.267	1	1	1	1	1	0.443	1	0.93	0.604	1
4942	0.394	0.713	0.287	0.53	0.182	0.794	0.25	0.961	1	0.808	0.918	0.592	-0.182	0.613	-0.269	0.917	0.328	1	0.968	0.929	0.856	0.508	-0.892	0.359	0.442	0.808	-0.388	-0.083	0.361	-0.465	-0.518	0.969	-1.239	0.02	-0.467	-0.432	1.058	0.322	-1.219	0.925	0.102	1	1	0.746	0.265	1	0.96	0.737	1
11331	0.366	-0.697	0.215	0.408	0.093	0.785	1	0.934	1	0.819	0.272	-0.886	-0.024	0.521	-0.245	1	1	1	1	0.926	0.191	-1.083	-0.027	-0.092	0.996	0.912	0.094	-0.062	0.499	0.033	0.002	-0.516	0.847	0.511	0.201	-1.387	-0.365	-0.243	-0.511	1	1	1	1	0.377	0.234	1	0.951	0.7	1
4659	0.822	0.194	0.03	-0.348	0.772	1	0.761	0.924	1	0.779	-0.602	0.114	-0.088	-0.635	0.467	1	0.955	1	1	0.797	-1.316	0.136	-1.132	-2.128	-0.469	0.596	1.168	0.146	0.944	-0.761	-1.284	-0.506	0.149	0.917	0.266	-0.139	0.277	2.525	0.609	1	0.774	1	1	1	0.35	0.747	0.856	0.627	1
11137	0.008	0.446	0.451	0.098	0.349	0.752	0.452	1	1	0.808	-0.577	0.094	0.003	-0.274	0.082	1	1	1	1	0.912	-0.484	-0.237	-0.041	-0.026	0.023	0.581	-0.089	-0.136	0.616	-0.397	0.088	-0.217	0.281	0.266	0.161	0.092	-0.309	0.373	-0.546	1	1	1	1	1	0.359	1	0.984	0.679	1
23463	0.656	-0.082	0.242	-0.98	0.058	0.937	1	0.94	1	0.825	0.475	-0.209	0.236	-0.769	-0.393	1	1	1	1	0.936	0.25	-0.183	0.181	0.611	0.152	0.351	-0.428	0.134	0.323	-0.197	0.85	-0.761	0.177	0.325	-0.125	-0.36	-0.104	-0.318	-0.879	1	1	0.917	1	0.962	0.512	0.997	0.862	0.752	1
223	-0.089	-0.409	0.412	0.034	-0.163	0.759	1	1	1	0.874	0.382	-0.636	-0.019	0.219	-0.539	1	1	1	1	0.944	0.518	-0.527	-0.607	0.652	0.343	-0.121	0.077	-0.386	0.822	-0.122	-0.071	-0.078	-0.341	1.277	0.349	0.463	0.08	-0.162	-2.166	1	1	1	1	0.832	0.922	1	1	0.638	1
8906	-0.229	-0.137	-0.041	-0.841	0.073	0.78	1	0.935	1	0.822	-0.352	-0.412	0.013	-0.662	-0.133	1	1	1	1	0.919	-0.218	-0.106	-0.354	-1.128	-1.224	0.071	1.726	-0.956	0.002	-0.248	-0.088	0.621	1.183	-0.202	1.447	-0.14	-0.323	-0.266	0.203	1	1	1	1	1	0.778	0.624	1	0.833	1
800	1.712	-1.741	-0.088	-0.307	0.815	1	1	0.945	1	0.779	0.197	-1.825	-0.132	0.219	0.707	1	1	1	1	0.74	-0.159	-0.889	-0.035	-1.004	-0.345	0.172	0.162	0.818	1.314	-0.404	-0.072	-0.371	-1.397	0.404	-1.06	-0.244	0.088	2.347	0.674	1	1	1	1	1	0.674	1	0.565	0.559	1
10935	0.589	-0.311	0.918	0.891	0.118	0.897	1	1	1	0.812	1.202	-0.603	0.545	1.04	-0.483	0.826	1	1	0.737	0.942	0.732	-0.423	-0.494	0.709	0.311	0.254	-0.084	-0.199	-0.352	0.134	-0.098	0.095	0.08	0.543	-0.13	-0.359	0.114	-0.216	-0.619	1	1	1	1	0.854	0.593	1	1	0.907	1
8720	0.37	-0.522	0.949	-1.466	-0.231	0.787	1	1	1	0.887	-0.198	-0.203	0.261	-0.951	0.472	1	1	1	1	0.795	-0.516	-0.161	-0.636	0.087	-1.021	0.906	0.137	-1.221	1.035	-0.969	1.228	0.422	0.383	1.311	-0.931	-0.85	0.006	0.79	0.002	1	1	1	1	1	0.237	1	1	0.603	1
27044	-0.064	-0.47	0.034	0.072	0.27	0.759	1	0.926	1	0.81	-0.494	-0.779	-0.182	-0.006	-0.1	1	1	1	1	0.918	0.262	-0.353	-0.251	0.147	0.203	0.29	-0.161	-0.617	0.042	0.704	0.398	0.238	0.046	0.031	-0.107	-0.137	0.219	-0.321	-0.631	1	1	1	1	0.925	0.557	1	1	0.823	0.926
1615	0.845	-0.36	-2.006	-0.217	-0.891	1	1	1	1	0.967	0.053	-0.21	0.323	-0.117	0.021	1	1	1	1	0.915	-0.338	-0.32	-1.224	-0.205	-1.085	0.2	0.289	0.597	-0.012	1.07	0.522	-0.764	0.288	0.942	0.873	-0.456	0.152	0.01	-0.537	1	1	1	1	1	0.644	1	0.649	0.837	0.753
1967	0.735	-0.291	-2.274	-0.448	-0.281	1	1	1	1	0.9	0.104	-0.237	-0.086	-0.248	-0.082	1	1	1	1	0.915	-0.029	-0.599	-1.181	0.271	0.184	0.348	0.552	-0.724	0.434	0.007	0.556	-0.231	0.483	-0.337	0.538	-0.158	0.031	0.039	-0.182	1	1	1	1	0.938	0.515	0.947	1	0.723	1
8087	-0.095	-0.318	0.025	-1.444	-0.008	0.76	1	0.925	1	0.837	-0.181	-0.442	0.01	-0.255	-0.278	1	1	1	1	0.928	-0.101	-0.397	-0.342	-1.255	-0.265	0.178	0.203	1.39	-0.224	0.394	-1.343	-0.316	0.158	0.278	0.124	1.591	-0.312	0.47	-0.233	1	1	1	1	1	0.668	1	0.414	0.885	1
1209	0.74	0.505	-1.071	-0.414	-0.493	0.999	0.4	1	1	0.932	0.779	0.525	0.286	0.026	-0.467	0.965	0.373	1	1	0.941	0.451	-0.031	0.038	0.569	0.747	0.266	-1.003	0.186	1.186	-0.497	0.769	-1.439	-0.352	0.879	-1.183	0.08	-0.341	-0.537	0.208	1	1	1	1	0.545	0.581	0.996	0.834	0.579	1
684	0.984	-0.965	0.184	-0.254	0.725	1	1	0.93	1	0.776	2.135	-1.378	0.284	0.442	0.481	0.63	1	1	1	0.797	2.57	-1.652	-0.612	-0.957	0.563	0.044	1.397	-1.669	0.958	-0.489	2.07	-2.008	1.97	-0.106	0.499	-1.656	0.217	1.214	-2.354	0.085	1	1	1	0.679	0.799	0.683	1	0.625	1
51780	0.672	0.106	-1.026	-0.51	-0.243	0.959	0.892	1	1	0.892	-0.239	-0.136	-0.094	-0.318	-0.339	1	1	1	1	0.934	-0.133	-0.187	-0.489	-0.089	-0.412	0.111	0.37	-0.312	0.231	-0.178	0.553	-0.133	0.699	0.152	0.021	-0.124	0.182	0.124	-0.386	1	1	1	1	1	0.733	1	1	0.789	1
7264	-0.021	-0.941	-0.265	0.087	-0.144	0.754	1	0.98	1	0.867	-0.335	-0.92	-0.268	0.139	-0.231	1	1	1	1	0.925	-0.44	-0.806	0.303	-0.544	0.775	0.509	-0.488	0.112	0.829	0.293	0.072	-1.136	0.657	0.526	-0.176	0.197	0.064	-0.485	-0.262	1	1	0.836	1	0.53	0.394	0.992	0.875	0.638	1
3371	0.539	-0.496	1.452	-1.515	1.843	0.867	1	0.902	1	0.662	-2.205	-0.189	1.55	-1.908	2.677	1	1	0.865	1	0.701	-0.66	-0.671	-0.611	0.336	-1.187	1.629	0.974	0.427	0.878	-1.173	-0.375	-0.538	0.528	-0.992	-0.244	-0.858	1.087	2.018	-0.567	1	1	1	1	1	0.113	0.821	0.716	0.637	1
950	0.289	0.343	-2.525	0.085	-0.176	0.758	0.569	1	1	0.877	-0.738	0.491	-0.173	0.342	0.68	1	0.402	1	1	0.744	-0.602	0.066	-0.049	-0.201	-0.305	0.111	-0.229	0.568	0.469	0.203	0.714	0.141	-0.635	0.34	-0.319	-0.704	0.369	-0.197	0.261	1	1	1	1	1	0.733	1	0.66	0.712	1
3716	0.208	-0.053	0.183	-0.844	0.935	0.752	1	0.93	1	0.748	-0.689	-0.303	0.222	-0.114	0.809	1	1	1	1	0.718	-0.761	-0.254	-1.096	-0.496	-0.983	0.497	1.54	-0.155	-0.656	0.688	-0.071	0.331	0.547	0.293	0.886	-0.083	-0.009	0.207	-0.425	1	1	1	1	1	0.403	0.644	0.992	0.946	0.936
9246	0.109	-0.57	0.186	-0.469	0.175	0.749	1	0.93	1	0.807	0.077	0.141	-0.413	0.535	0.435	1	0.892	1	1	0.809	0.028	-0.186	-0.067	-0.089	0.504	0.26	0.103	0.287	-0.542	-0.214	0.109	-0.173	1.161	-0.317	0.132	-0.607	0.013	-0.729	0.327	1	1	1	1	0.71	0.588	1	0.781	0.933	1
11252	0.766	-0.575	0.598	-0.63	0.909	1	1	1	1	0.758	0.695	-0.62	0.49	-0.831	0.645	0.998	1	1	1	0.747	0.779	-0.623	-0.581	0.304	-0.779	0.654	-0.458	-0.552	1.616	0.995	1.092	-0.726	-0.068	0.644	-0.501	-0.829	-0.184	-0.084	-0.699	0.997	1	1	1	1	0.316	0.996	1	0.514	0.79
10987	0.366	-0.028	-2.008	-0.039	-0.973	0.785	1	1	1	0.966	-0.089	-0.139	-0.141	-0.108	-0.344	1	1	1	1	0.935	-0.361	0.155	-0.536	-0.397	-0.321	0.439	-0.116	0.065	-0.005	0.332	0.057	0.081	-0.066	0.349	0.029	0.822	-0.344	0.037	-0.218	1	0.703	1	1	1	0.44	1	0.896	0.836	1
10175	0.669	-0.25	-1.727	0.608	-1.375	0.953	1	1	1	0.978	-0.287	-0.124	-0.065	0.576	-0.079	1	1	1	0.99	0.914	-0.392	-0.471	0.078	-0.39	0.81	0.866	-0.141	0.021	0.42	-0.289	-0.099	-0.035	-0.123	0.232	0.078	-0.474	-0.085	0.56	-0.566	1	1	0.997	1	0.511	0.25	1	0.908	0.729	1
3655	-0.538	-0.856	0.456	-2.153	0.512	0.849	1	1	1	0.824	-2.032	-1.167	0.577	-1.552	0.533	1	1	1	1	0.772	-2.416	-0.255	-0.995	0.341	-0.989	0.819	0.643	-0.464	0.058	0.781	1.147	1.495	-0.062	-0.564	-0.549	-0.014	1.561	0.816	-1.352	1	1	1	1	1	0.263	0.911	1	0.818	0.905
400	0.075	-0.155	-0.079	-0.386	0.034	0.746	1	0.944	1	0.827	0.273	-0.373	-0.038	-0.186	-0.354	1	1	1	1	0.935	0.246	-0.134	-0.468	-0.327	-0.515	0.169	0.128	0.158	0.342	0.322	-0.028	0.378	-0.651	0.529	-0.456	-0.35	0.108	0.28	0.27	1	1	1	1	1	0.677	1	0.852	0.742	1
2181	0.451	0.749	-2.9	0.463	-0.992	0.822	0.23	1	1	0.967	-0.21	1.027	-0.347	0.493	0.16	1	0.157	1	1	0.894	-0.168	1.014	-0.314	-0.928	-0.228	0.485	-0.074	0.343	1.276	-0.058	-0.402	0.14	-0.996	0.37	-1.044	-0.231	0.518	0.391	-0.094	1	0.005	1	1	1	0.409	1	0.758	0.567	1
10051	-0.271	-1.386	-0.071	0.453	0.896	0.787	1	0.942	1	0.766	-0.608	-1.725	-0.444	0.575	0.832	1	1	1	0.988	0.717	-0.168	-0.528	0.364	-1.326	0.735	0.213	0.429	0.426	-0.568	-0.183	-1.713	0.241	0.732	0.034	1.477	0.918	-0.612	-0.163	-0.309	1	1	0.795	1	0.551	0.635	0.981	0.717	0.937	1
7076	1.236	-2.33	-0.941	-0.367	1.802	1	1	1	1	0.669	1.471	-2.489	-1.202	0.004	1.453	0.739	1	1	1	0.665	0.502	-1.526	0.896	-0.657	-0.064	0.894	-0.221	0.885	0.283	0.447	0.74	-1.114	-0.653	-0.185	-0.759	-0.47	-0.043	-0.123	1.168	1	1	0.594	1	1	0.242	1	0.548	0.763	1
9097	-0.101	0.558	0.051	-0.154	0.285	0.759	0.352	0.926	1	0.806	-0.299	0.341	-0.204	0.148	0.244	1	0.549	1	1	0.874	-0.113	0.164	-0.05	-0.713	-0.188	0.459	0.082	0.318	0.945	-0.052	0.336	-0.384	0.108	0.152	-0.047	-0.397	-0.24	-0.083	-0.296	1	0.673	1	1	1	0.426	1	0.765	0.627	1
2997	0.339	-0.493	0.283	-1.33	-0.172	0.776	1	0.956	1	0.876	-0.324	-0.617	0.259	-1.083	-0.115	1	1	1	1	0.92	0.231	-0.405	1.013	0.595	0.219	0.185	-0.704	1.64	0.206	-0.878	-0.084	-0.542	0.181	0.326	0.126	-0.672	-0.234	-0.661	-0.544	1	1	0.532	1	0.909	0.661	0.996	0.352	0.792	1
8165	-0.195	-0.393	-0.048	-0.19	-0.409	0.774	1	0.937	1	0.921	-0.589	-0.424	-0.041	0.363	-0.333	1	1	1	1	0.934	-0.36	-0.206	-0.556	0.271	0.594	0.307	-0.804	-0.555	1.076	0.307	-0.84	-0.288	-0.152	1.412	-0.832	1.095	-0.092	0.1	-0.476	1	1	1	1	0.659	0.54	0.996	1	0.592	1
5682	-0.131	-0.074	0.105	0.242	0.716	0.763	1	0.923	1	0.778	0.044	-0.421	-0.182	0.273	0.187	1	1	1	1	0.889	-0.266	-0.506	-0.182	-0.624	-0.008	0.869	0.073	0.308	-0.115	0.095	0.568	-0.151	0.461	0.132	0.294	-0.146	-0.496	-0.191	-0.116	1	1	1	1	1	0.249	1	0.768	0.861	1
51593	-0.345	-0.377	-0.066	-0.359	0.15	0.808	1	0.941	1	0.807	0.016	-0.496	-0.093	-0.288	-0.214	1	1	1	1	0.925	0.093	-0.368	-0.366	-0.152	0.033	0.008	0.283	-0.106	0.183	-0.109	-0.041	-0.654	0.856	0.332	0.028	0.757	-0.567	-0.169	-0.041	1	1	1	1	1	0.827	1	0.971	0.797	1
9231	1.028	-0.356	-0.677	-1.729	-0.129	1	1	1	1	0.862	1.451	-0.355	-0.499	-1.558	-0.242	0.751	1	1	1	0.927	1.819	-0.347	-0.486	-0.587	-1.04	0.201	-0.871	-0.543	1.468	-0.784	2.688	-0.371	-0.394	0.867	-0.889	-0.451	0.03	0.484	-0.792	0.243	1	1	1	1	0.643	0.995	1	0.545	1
9512	0.143	-0.124	0.513	0.056	0.174	0.748	1	1	1	0.805	0.362	-0.264	0.14	0.222	-0.31	1	1	1	1	0.932	0.562	-0.864	-1.417	0.128	-0.059	-0.141	0.721	-0.879	1.379	0.426	-0.094	0.257	1.178	0.333	-0.415	0.431	0.038	1.366	-2.95	1	1	1	1	1	0.932	0.898	1	0.549	1
7163	-1.176	1.112	0.845	-0.747	-0.404	0.941	0.093	1	1	0.922	-2.427	1.402	0.457	-0.507	-0.647	1	0.08	1	1	0.952	-1.128	0.807	-1.106	0.064	-0.681	0.318	0.346	-2.089	1.961	1.254	0.624	1.065	-0.992	1.026	0.926	-1.616	1.006	-0.758	-1.027	1	0.015	1	1	1	0.533	1	1	0.455	0.66
10280	0.372	-0.091	0.169	0.814	-0.113	0.788	1	0.929	1	0.858	0.33	-0.246	-0.255	1.396	-0.537	1	1	1	0.61	0.945	0.037	-0.191	0.455	-0.213	1.655	0.411	0.008	0.32	-0.114	-0.236	0.907	-0.819	-0.239	0.361	-0.262	-0.517	-0.351	-0.348	-0.866	1	1	0.756	1	0.123	0.463	1	0.763	0.861	1
4860	-0.433	-0.584	1.962	1.589	1.509	0.825	1	0.717	0.645	0.638	-0.398	-1.183	1.905	1.929	1.131	1	1	0.772	0.45	0.672	-0.014	-0.527	-0.381	1.558	1.221	0.474	0.257	0.075	-0.463	-0.492	1.336	-0.675	0.047	-0.757	0.244	-0.638	-0.518	-0.717	-0.029	1	1	1	0.637	0.256	0.417	1	0.894	0.921	1
1786	0.036	-0.161	-0.574	-0.376	0.156	0.75	1	1	1	0.808	-0.539	0.095	-0.444	-0.089	0.144	1	1	1	1	0.9	-0.519	-0.569	-1.088	-1.563	-0.02	1.027	1.436	-0.796	0.673	-1.688	1.406	-0.821	2.281	0.165	1.367	0.657	-0.75	0.145	-1.343	1	1	1	1	1	0.209	0.679	1	0.663	1
896	1.264	0.122	-1.72	-0.388	0.794	1	0.866	1	1	0.778	1.194	-0.474	-1.04	-0.236	0.63	0.833	1	1	1	0.748	1.015	-0.593	-0.078	-0.59	-0.289	0.794	0.7	-0.95	0.42	-0.316	0.372	-0.447	2.759	0.132	0.079	-1.401	-0.31	-0.685	-0.614	0.821	1	1	1	1	0.269	0.891	1	0.728	1
10424	0.193	-0.208	0.554	1.046	0.168	0.75	1	1	1	0.805	0.167	-0.606	0.141	0.965	-0.476	1	1	1	0.765	0.942	0.008	-0.031	-1.073	-0.319	0.666	-0.23	-0.079	0.034	0.737	0.196	1.074	0.263	-1.075	0.851	-0.643	-0.539	0.068	0.52	-0.43	1	1	1	1	0.602	0.968	1	0.904	0.65	1
5514	0.323	0.077	0.193	0.118	0.249	0.769	0.932	0.933	1	0.808	0.44	-0.269	0.05	-0.018	-0.024	1	1	1	1	0.913	0.041	-0.569	-0.101	-0.2	0.103	0.059	-0.287	-0.302	0.388	-0.02	0.808	-0.831	0.831	0.209	0.288	0.021	0.052	-0.155	-0.334	1	1	1	1	0.991	0.786	1	1	0.734	1
955	0.414	0.519	-0.377	-0.722	-0.882	0.802	0.387	1	1	0.966	0.024	0.229	-0.245	-0.231	-0.664	1	0.718	1	1	0.952	-0.02	0.274	-0.996	0.229	-0.49	0.753	0.138	-0.927	2.111	1.072	0.225	0.545	1.211	0.28	-1.989	0.107	0.624	-1.28	-1.868	1	0.379	1	1	1	0.283	1	1	0.426	0.753
5824	0.052	0.378	0.643	0.142	0.156	0.747	0.521	1	1	0.807	-0.048	0.117	0.337	-0.069	-0.183	1	0.948	1	1	0.922	0.094	-0.125	-0.201	0.315	0.29	0.36	-0.288	-0.041	0.057	-0.016	0.904	-0.975	0.718	0.415	-0.189	-0.76	0.334	-0.358	-0.534	1	1	1	1	0.87	0.506	1	0.942	0.819	1
4605	-0.083	-0.924	0.084	0.991	-0.122	0.76	1	0.922	1	0.86	-1.142	-1.191	-0.464	0.918	-0.387	1	1	1	0.791	0.935	-0.318	-0.363	0.204	0.291	0.889	-1.167	0.124	-0.187	-0.568	0.945	-1.389	0.163	1.393	-1.138	2.185	-0.191	0.073	-0.615	-0.329	1	1	0.895	1	0.453	1	1	0.999	0.937	0.801
5903	0.159	0.303	0.194	-0.291	0.417	0.748	0.615	0.933	1	0.818	0.462	0.105	-0.054	-0.302	-0.222	1	0.974	1	1	0.925	0.432	-0.086	-0.322	-0.823	-0.401	-0.229	0.079	-0.204	-0.425	0.122	-0.056	0.301	-0.774	0.275	0.398	1.051	0.137	0.692	-0.169	1	1	1	1	1	0.968	1	1	0.917	1
22985	0.234	-0.264	0.338	-0.831	0.284	0.754	1	0.984	1	0.806	-0.198	-0.294	0.239	-0.729	0.039	1	1	1	1	0.912	0.121	-0.303	0.482	0.49	-1.068	0.206	0.534	0.391	-1.71	0.123	0.636	-0.307	0.411	0.406	0.384	0.305	-1.177	-0.044	0.121	1	1	0.751	1	1	0.638	0.947	0.737	0.994	1
6642	-0.12	-0.168	0.273	-0.364	0.47	0.763	1	0.951	1	0.82	-0.199	-0.414	-0.067	-0.385	0.122	1	1	1	1	0.908	-0.212	-0.455	-0.059	0.051	0.072	0.348	0.062	0.088	0.376	-0.308	0.368	-0.346	0.556	0.949	-0.173	-0.516	-0.213	-0.111	-0.476	1	1	1	1	1	0.515	1	0.886	0.735	1
2037	0.778	0.016	-1.502	-1.074	0.755	1	1	1	1	0.775	-0.24	0.88	-0.235	-0.703	0.9	1	0.198	1	1	0.699	-0.55	0.717	-0.042	-1.29	-1.487	0.166	0.9	0.093	-0.528	-0.697	0.022	-0.008	0.623	0.431	0.09	0.722	0.354	0.743	-0.258	1	0.028	1	1	1	0.679	0.852	0.883	0.93	1
7805	0.494	-0.162	-0.901	-0.524	1.625	0.845	1	1	1	0.65	0.4	-0.704	-1.118	0.068	1.615	1	1	1	1	0.679	-0.226	-0.852	-0.818	-1.816	-0.222	0.564	2.659	-2.408	-0.242	-0.527	1.102	0.329	2.377	-0.27	2.788	-2.032	0.273	-0.474	-0.205	1	1	1	1	1	0.366	0.449	1	0.889	1
2589	0.391	-0.39	-0.257	-0.883	0.591	0.793	1	0.978	1	0.808	-0.173	-0.668	-0.576	-0.214	0.233	1	1	1	1	0.877	-0.188	-0.348	0.06	-1.119	-0.447	0.246	0.178	0.432	-0.053	0.047	0.182	0.225	-0.535	0.699	0.327	-0.244	0.36	-0.032	0.211	1	1	1	1	1	0.601	1	0.713	0.848	1
8872	0.35	-0.033	-1.523	-0.18	-0.829	0.78	1	1	1	0.965	-0.208	0.046	-0.07	-0.143	-0.194	1	1	1	1	0.926	-0.334	-0.254	0.14	-0.558	-0.331	0.602	-0.005	0.063	0.451	-0.194	0.381	-0.22	0.595	0.284	0.26	-0.209	-0.45	0.093	-0.316	1	1	0.943	1	1	0.348	1	0.897	0.72	1
1994	0.383	-0.653	-0.804	-0.487	0.038	0.788	1	1	1	0.825	0.102	0.454	0.065	-0.236	-0.1	1	0.435	1	1	0.919	-0.326	-1.498	-0.191	0.222	0.309	0.805	-0.045	-0.443	0.922	-0.189	0.591	-0.629	1.185	0.122	0.069	0.042	-0.194	0.109	-0.862	1	1	1	1	0.853	0.265	1	1	0.622	1
7175	-0.047	-0.173	0.209	-0.552	0.257	0.758	1	0.935	1	0.808	-0.245	-0.236	-0.1	-0.601	0.218	1	1	1	1	0.879	-0.227	-0.237	-0.311	-1.203	-0.325	-0.122	0.527	0.595	-0.133	0.153	-0.614	-0.407	-0.292	0.675	0.602	1.012	0.015	0.565	-0.272	1	1	1	1	1	0.923	0.951	0.647	0.864	1
1182	0.26	0.834	-1.351	-0.5	-0.787	0.758	0.187	1	1	0.962	-0.023	0.845	0.026	-0.478	-0.185	1	0.209	1	1	0.923	-0.032	0.558	-0.311	-0.551	-0.258	-0.291	-0.316	-0.294	0.91	0.597	0.077	0.915	-0.736	0.002	-0.473	0.116	0.354	-0.106	-0.161	1	0.075	1	1	1	0.985	1	1	0.625	0.977
10299	-0.259	0.546	0.523	-0.482	0.495	0.785	0.361	1	1	0.819	-0.418	0.51	0.156	-0.495	0.401	1	0.384	1	1	0.815	-0.303	-0.11	-0.638	-0.039	-0.007	0.007	0.087	-0.456	0.434	0.249	0.591	-0.575	0.351	0.238	-0.028	0.088	0.05	0.687	-0.627	1	1	1	1	1	0.829	1	1	0.723	1
10289	-0.023	0.384	0.133	-0.749	0.402	0.754	0.515	0.924	1	0.811	-0.073	0.439	-0.071	-0.091	0.007	1	0.446	1	1	0.912	-0.141	0.343	0.11	0.52	0.541	0.541	0.158	-1.112	0.035	0.242	-0.232	-0.754	0.519	0.042	-0.833	0.124	0.06	0.552	-0.716	1	0.265	0.966	1	0.691	0.376	1	1	0.823	1
6446	0.587	0.718	1.493	-0.57	0.727	0.898	0.248	0.887	1	0.777	1.928	-0.011	0.388	-0.463	0.528	0.628	1	1	1	0.774	2.644	-0.59	-0.715	0.432	-1.888	0.242	0.257	0.072	-0.011	0.195	0.884	-0.229	-0.487	-0.427	0.399	-0.348	0.084	0.01	-0.524	0.091	1	1	1	1	0.605	1	0.892	0.838	1
6426	0.067	-0.141	0.637	-0.107	0.321	0.746	1	1	1	0.809	0.042	-0.469	0.208	-0.208	-0.018	1	1	1	1	0.916	-0.15	-0.409	-0.552	-0.827	-0.134	0.245	0.705	0.054	0.281	-0.129	0.103	0.057	0.57	0.185	0.698	-0.456	-0.319	0.433	-0.354	1	1	1	1	1	0.601	0.891	0.9	0.764	1
4060	1.697	-4.768	-0.641	-1.981	2.444	1	1	1	1	0.724	1.273	-4.896	-1.274	-1.223	2.187	0.8	1	1	1	0.673	0.928	-3.992	-2.444	-0.771	-2.949	-1.144	2.022	-1.424	0.364	0.349	2.736	-0.057	-1.238	1.093	1.164	-0.864	1.397	3.336	1.493	0.896	1	1	1	1	1	0.517	1	0.737	1
5756	0.667	0.625	0.536	0.212	0.663	0.949	0.304	1	1	0.789	0.146	0	-0.127	0.145	0.165	1	1	1	1	0.893	-0.212	0.055	-0.202	-1.036	-0.286	0.275	-0.266	-0.002	0.588	0.653	-0.272	0.146	-1.179	1.134	0.426	-0.494	0.226	0.451	-0.005	1	1	1	1	1	0.57	1	0.926	0.688	0.948
7157	0.155	-0.904	0.274	-0.467	0.174	0.749	1	0.951	1	0.806	-0.206	-0.977	-0.004	-0.108	0.039	1	1	1	1	0.913	-0.256	-1.114	0.477	-0.393	0.15	0.195	-0.121	0.583	-0.507	-0.221	1.11	0.045	1.585	-0.111	0.624	-0.402	-0.554	-0.401	-0.689	1	1	0.752	1	0.961	0.649	1	0.656	0.926	1
1889	1.3	-0.89	-0.903	-0.687	0.928	1	1	1	1	0.751	1.62	-1.271	-0.296	-0.371	1.215	0.691	1	1	1	0.668	1.521	-0.837	0.652	-0.441	-0.25	0.401	-0.01	0.628	1.059	0.021	0.533	-0.476	-0.515	-0.014	-0.59	-0.709	-0.018	-0.296	-0.66	0.399	1	0.67	1	1	0.471	1	0.636	0.594	1
9929	0.453	0.674	0.218	-0.797	1.024	0.822	0.271	0.936	1	0.726	-0.08	0.453	0.241	-0.612	0.793	1	0.435	1	1	0.716	-0.127	0.054	-0.801	-0.639	-1.246	1.246	0.684	0.269	0.361	-0.222	0.567	-0.838	1.224	-0.223	-0.009	-0.659	0.524	0.163	-0.326	1	1	1	1	1	0.165	0.899	0.786	0.738	1
4174	-0.02	-0.306	0.048	0.778	0.386	0.754	1	0.927	1	0.814	-0.985	-0.925	-0.181	0.389	0.039	1	1	1	1	0.913	-1.362	-1.801	-0.315	-1.304	0.639	0.991	1.512	-0.731	1.088	-1.581	1.575	-1.673	3.4	0.289	2.795	-0.098	-1.319	-0.722	-1.383	1	1	1	1	0.621	0.218	0.648	1	0.592	1
6118	-0.337	0.027	-0.001	-0.387	0.063	0.805	1	0.927	1	0.824	-0.69	-0.336	-0.216	-0.551	-0.347	1	1	1	1	0.934	-0.218	-0.166	-0.223	-0.202	-0.126	0.175	0.554	-0.8	0.403	-0.14	-0.182	-0.022	0.688	-0.066	0.226	0.582	0.175	0.117	-0.775	1	1	1	1	1	0.67	0.948	1	0.736	1
4725	0.144	0.236	0.142	-0.078	-0.135	0.747	0.709	0.926	1	0.864	0.317	0.089	0.086	-0.046	-0.466	1	1	1	1	0.941	0.207	0.183	-0.206	-0.21	-0.211	0.822	-0.324	1.001	-0.112	0.35	-0.887	0.154	0.159	0.296	0.027	-0.613	-0.179	0.027	-0.484	1	0.616	1	1	1	0.262	1	0.503	0.861	1
7251	0.003	0.211	0.247	-0.47	0.41	0.753	0.741	0.943	1	0.813	-0.12	-0.324	0.191	-0.391	0.088	1	1	1	1	0.912	0.023	-0.544	-1.06	0.449	0.078	0.914	-0.032	-0.448	-0.075	0.346	1.02	-0.376	0.553	0.622	0.391	0.641	0.154	-0.246	-2.411	1	1	1	1	1	0.234	1	1	0.853	1
6904	-0.143	0.138	0.269	-0.567	0.108	0.766	0.839	0.95	1	0.816	-0.636	-0.094	-0.228	-0.722	-0.033	1	1	1	1	0.913	-0.564	0.013	-0.565	0.357	-0.162	0.049	0.383	-0.021	0.39	-0.079	-0.343	-0.907	1.169	0.799	-0.297	0.034	-0.346	-0.174	0.264	1	1	1	1	1	0.794	1	0.932	0.735	1
10797	-0.581	-1.027	-0.429	-0.578	0.827	0.858	1	1	1	0.781	-1.151	-1.389	-0.88	-0.959	0.553	1	1	1	1	0.769	-1.503	-1.945	-1.105	-2.712	-1.782	1.977	1.138	1.942	0.194	1.544	-0.238	-0.622	0.963	-0.072	0.986	0.108	0.967	1.299	-1.139	1	1	1	1	1	0.074	0.767	0.216	0.792	0.496
1616	0.547	-0.659	-1.452	-0.77	-0.156	0.867	1	1	1	0.872	0.282	-0.421	0.093	-0.667	-0.104	1	1	1	1	0.917	0.743	-0.378	0.211	-0.346	-0.459	0.211	0.4	0.405	-0.167	0.189	0.315	-0.38	0.75	-0.267	0.379	0.378	-0.45	-0.946	-0.589	1	1	0.885	1	1	0.635	0.998	0.733	0.873	1
79022	-0.018	-0.513	0.403	-0.194	0.029	0.754	1	1	1	0.828	-0.496	-0.814	0.247	-0.391	-0.385	1	1	1	1	0.936	0.019	-0.305	-0.479	0.308	-0.147	-0.02	-0.553	-0.874	-0.757	0.853	1.881	-0.415	1.873	0.453	-0.302	0.227	-0.093	-1.14	-0.529	1	1	1	1	1	0.854	0.996	1	0.957	0.904
60528	0.693	-0.335	-0.674	-0.425	-0.355	0.969	1	1	1	0.911	0.182	-0.209	-0.238	-0.488	-0.367	1	1	1	1	0.937	0.28	-0.078	0.217	-0.1	-0.473	0.078	0.626	0.897	0.369	-0.154	0.619	-0.281	-0.943	-0.053	0.005	0.204	-0.562	-0.759	0.108	1	1	0.881	1	1	0.77	0.918	0.545	0.734	1
9685	0.144	-0.648	0.641	-0.299	0.302	0.747	1	1	1	0.802	-0.332	-1.049	0.451	0.566	0.266	1	1	1	0.994	0.869	-0.222	-0.437	-0.371	0.079	0.327	0.156	-0.027	0.289	-0.441	0.188	0.606	0.163	-0.139	0.409	0.329	-0.677	0.648	-0.262	-0.617	1	1	1	1	0.84	0.69	1	0.778	0.92	1
10067	-0.182	-0.027	-0.119	-0.539	0.043	0.773	1	0.947	1	0.826	0.163	-0.201	-0.096	-0.417	-0.421	1	1	1	1	0.936	-0.01	-0.63	-0.006	-0.183	0.639	0.516	0.215	-0.397	0.568	0.004	0.603	-0.941	0.128	0.562	-0.111	-0.351	0.021	-0.015	-0.612	1	1	1	1	0.621	0.388	1	1	0.694	1
51582	-0.183	0.554	-0.137	-0.259	0.63	0.773	0.355	0.949	1	0.796	-0.47	0.413	-0.374	-0.304	0.228	1	0.47	1	1	0.876	-0.502	0.046	-0.269	-0.429	-0.421	0.204	-0.275	-0.271	0.246	0.242	2.37	-0.115	0.013	-0.045	-0.255	-0.418	0.321	-0.018	-0.423	1	1	1	1	1	0.64	1	1	0.779	1
23394	-0.215	-0.008	-0.017	-0.978	0.335	0.776	1	0.931	1	0.812	-0.119	0.003	0.062	-0.682	-0.104	1	1	1	1	0.917	-0.482	-0.257	-0.817	-0.727	-1.263	0.375	0.54	-0.686	0.362	-0.113	0.807	0.027	0.597	0.373	0.238	0.238	-0.146	0.81	0.124	1	1	1	1	1	0.494	0.948	1	0.737	1
9918	0.119	-0.557	-0.651	-0.331	-0.382	0.75	1	1	1	0.917	-0.678	-0.604	-0.117	0.109	-0.289	1	1	1	1	0.931	-0.479	-0.431	0.638	-0.679	0.203	0.439	-0.016	-0.522	0.496	-0.596	0.71	0.468	2.083	-0.58	1.364	0.565	-1.813	-0.677	-1.173	1	1	0.667	1	0.925	0.44	1	1	0.703	1
11342	0.058	1.14	0.539	-0.278	1.066	0.745	0.088	1	1	0.718	-0.16	0.638	-0.061	-0.153	0.235	1	0.303	1	1	0.877	-0.329	0.412	-0.186	-0.212	-0.369	-0.116	0.246	-0.259	0.173	0.147	0.303	0.286	-0.719	0.711	-0.263	-0.257	0.31	0.034	0.088	1	0.178	1	1	1	0.919	1	1	0.798	1
9049	-0.033	-0.036	-0.016	-0.825	0.128	0.756	1	0.93	1	0.811	-0.074	0.058	-0.012	-0.727	0.04	1	1	1	1	0.913	0.109	-0.192	0.098	-0.145	0.088	0.3	0.373	-0.464	0.741	-0.074	-0.367	-0.677	0.95	0.375	-0.015	-0.474	-0.592	-0.135	0.1	1	1	0.981	1	0.993	0.547	1	1	0.651	1
5970	0.325	-0.498	0.219	-0.182	0.565	0.77	1	0.936	1	0.816	-0.195	0.31	-0.449	0.289	0.363	1	0.587	1	1	0.829	0.038	-0.665	-0.173	0.116	0.348	0.458	-0.281	0.028	0.17	-0.189	0.351	-0.59	0.522	0.019	0.334	-0.561	-0.033	-0.084	0.193	1	1	1	1	0.827	0.426	1	0.904	0.8	1
6035	0.24	1.061	-0.684	-1.476	1.461	0.756	0.106	1	1	0.657	0.953	0.187	-0.402	-1.92	1.57	0.908	0.798	1	1	0.68	0.063	0.17	0.122	0.297	-1.133	0.537	0.333	-0.94	-1.09	0.852	1.847	-0.939	0.604	-1.086	-0.751	1.302	1.331	-0.799	-0.719	1	0.656	0.96	1	1	0.378	1	1	0.978	0.904
103	0.064	0.511	0.103	-0.491	0.653	0.746	0.393	0.922	1	0.792	-0.24	0.468	0.311	-0.44	0.331	1	0.422	1	1	0.841	-0.185	-0.055	-0.658	0.017	-0.306	0.515	0.717	-1.614	0.365	0.352	0.692	-0.532	1.325	0.15	0.667	-0.338	-0.121	0.027	-1.017	1	1	1	1	1	0.388	0.899	1	0.736	1
2192	1.586	-1.618	-0.932	-2.166	1.709	1	1	1	1	0.674	0.233	-1.328	-0.785	-1.561	1.027	1	1	1	1	0.682	-0.372	-1.04	-0.068	-0.906	-1.22	0.465	-0.332	-0.686	0.92	-0.988	3.617	-0.742	-0.372	0.358	-1.471	-0.915	0.949	1.417	1.385	1	1	1	1	1	0.422	1	1	0.621	1
51635	0.017	-0.529	0.149	0.115	-0.219	0.75	1	0.929	1	0.884	0.059	-0.693	-0.145	0.778	-0.428	1	1	1	0.86	0.936	-0.1	-0.66	-0.624	-0.223	0.569	0.507	-0.309	-0.143	2.625	0.2	-0.849	0.819	-0.618	0.549	-0.464	-1.826	0.608	0.073	-0.135	1	1	1	1	0.674	0.395	1	0.987	0.335	1
1717	1.112	0.39	-0.226	2.172	0.176	1	0.508	0.968	394	0.807	3.028	0.608	0.002	3.038	0.382	0.322	0.319	1	0.215	0.824	2.032	0.085	0.13	0.222	2.333	1.592	-2.109	0.255	1.512	-0.125	-0.448	-1.706	-0.237	0.253	-1.217	0.387	0.107	-1.637	-1.428	0.184	0.961	0.953	1	0.035	0.114	1	0.793	0.546	1
165	0.806	-1.057	-0.218	-1.431	0.817	1	1	0.966	1	0.778	-0.298	-0.91	0.355	-0.103	0.359	1	1	1	1	0.83	0.068	-1.077	-0.139	-0.758	-1.454	-0.363	0.022	0.405	1.046	-0.361	0.441	-1.227	1.632	0.787	-2.154	-0.327	0.189	1.594	1.677	1	1	1	1	1	1	1	0.732	0.594	1
9887	0.266	0.006	-1.697	-0.838	-0.168	0.757	1	1	1	0.875	-0.423	0.031	-0.016	-0.354	-0.091	1	1	1	1	0.917	-0.249	0.005	0.322	0.167	0.439	-0.312	-0.095	0.388	-0.544	-0.109	0.413	-0.232	0.509	0.019	-0.221	0.534	-0.252	-0.476	-0.306	1	1	0.825	1	0.748	0.99	1	0.737	0.933	1
3930	0.196	-0.784	0.307	0.255	0.707	0.752	1	0.972	1	0.782	-1.575	-0.96	0.106	1.107	0.664	1	1	1	0.703	0.745	-1.241	-1.438	-1.307	-0.166	-0.236	0.02	1.361	-1.252	-0.47	-0.175	0.289	0.35	2.508	-0.215	1.519	-0.516	-0.092	1.322	-0.259	1	1	1	1	1	0.818	0.691	1	0.923	1
7407	0.027	-0.183	0.176	-0.502	-0.118	0.75	1	0.931	1	0.859	-0.076	-0.256	-0.129	0.028	-0.294	1	1	1	1	0.931	-0.466	-0.273	0.259	-0.608	0.417	0.462	0.152	0.63	0.14	0.155	0.05	-0.82	0.044	0.234	0.827	0.615	-0.895	-0.728	-0.193	1	1	0.864	1	0.769	0.424	1	0.636	0.8	1
26509	1.181	-1.842	-1.727	-1.993	0.821	1	1	1	1	0.781	-0.603	-2.175	-0.136	-2.073	1.401	1	1	1	1	0.668	-0.756	-0.997	0.063	-0.904	-1.162	1.307	-0.455	0.815	0.885	-0.521	1.379	0.171	-0.53	0.55	-0.529	-1.165	0.893	0.816	0.141	1	1	1	1	1	0.156	0.996	0.564	0.633	1
5007	0.347	-0.044	0.529	0.065	-0.086	0.779	1	1	1	0.851	0.158	-0.382	0.327	-0.081	-0.427	1	1	1	1	0.937	0.272	-0.32	-0.541	0.641	0.215	-0.109	-0.634	0.017	0.383	0.086	1.23	-0.012	0.519	0.079	-0.331	-0.693	0.01	-0.25	-0.563	1	1	1	1	0.913	0.914	0.996	0.911	0.734	1
2030	0.824	-1.009	-0.288	0.002	-0.268	1	1	0.985	1	0.898	0.675	-1.063	-0.642	0.425	-0.564	1	1	1	1	0.945	0.32	-0.396	0.593	-0.089	0.526	-0.226	-0.172	-0.241	-0.218	0.021	0.386	-0.739	0.872	0.153	-0.389	-0.406	0.165	-0.26	0.098	1	1	0.694	1	0.702	0.967	1	1	0.884	1
5431	-0.266	0.21	0.092	-0.469	0.336	0.786	0.742	0.922	1	0.811	-0.346	0.003	-0.35	-0.417	-0.179	1	1	1	1	0.92	-0.528	-0.282	-0.93	-1.054	-0.382	0.35	0.641	0.191	0.071	0.161	0.336	-0.205	0.549	0.476	0.482	0.256	-0.144	-0.026	0.037	1	1	1	1	1	0.513	0.912	0.831	0.818	1
1155	0.463	1.22	-1.431	-1.067	0.068	0.823	0.071	1	1	0.823	0.338	1.264	-0.502	-0.417	-0.239	1	0.103	1	1	0.927	-0.545	1.092	-0.067	-0.658	-0.98	1.076	0.229	-0.619	0.866	-0.136	0.236	-2.33	0.999	0.631	0.395	0.501	-0.973	0.503	-0.221	1	0.003	1	1	1	0.195	1	1	0.63	1
5571	0.295	-0.099	0.268	-0.458	-0.012	0.76	1	0.947	1	0.838	0.293	-0.387	-0.053	-0.565	-0.318	1	1	1	1	0.933	0.713	-0.346	-0.335	1.1	0.456	0.163	-0.368	0.125	-0.607	-0.164	0.389	0.172	0.314	0.007	0.242	0.088	0.564	-0.806	-1.706	1	1	1	0.855	0.732	0.682	1	0.867	0.94	1
2022	0.568	-1.454	-0.353	-0.788	1.206	0.878	1	0.994	1	0.677	0.179	-1.726	-0.088	-0.415	1.365	1	1	1	1	0.651	-0.238	-1.074	0.654	0.128	0.305	0.444	0.432	0.574	0.287	-0.227	1.402	-1.738	-0.188	0.792	-0.316	-0.026	-0.525	0.079	-0.765	1	1	0.671	1	0.854	0.437	0.978	0.659	0.762	1
54543	0.23	-0.24	0.092	-1.032	-0.105	0.752	1	0.922	1	0.856	-0.003	-0.392	-0.424	-0.916	-0.305	1	1	1	1	0.933	0.027	-0.284	-0.424	-0.378	-0.823	0.639	0.937	0.399	0.24	0.432	-0.601	0.296	0.045	0.285	-0.154	-0.474	-0.135	0.337	-0.364	1	1	1	1	1	0.324	0.838	0.737	0.781	1
2631	0.366	-0.11	0.139	-2.327	-0.119	0.785	1	0.926	1	0.859	0.463	-0.435	-0.4	-2.076	-0.241	1	1	1	1	0.927	0.312	0.278	-0.575	-0.15	-2.204	0.531	0.17	0.639	0.539	-0.346	-0.799	1.211	-0.457	1.702	-0.5	-0.655	0.673	0.837	-1.206	1	0.37	1	1	1	0.38	1	0.629	0.692	1
79888	0.394	0.298	-0.693	-0.249	1.482	0.793	0.623	1	1	0.648	-0.003	-0.065	-0.35	-1.427	2.068	1	1	1	1	0.684	-0.731	-0.326	-0.845	0.277	-1.521	2.277	1.606	-0.731	0.6	-0.735	1.807	-0.208	0.806	0.034	0.092	-1.095	-2.026	1.114	-0.396	1	1	1	1	1	0.061	0.644	1	0.685	1
949	2.543	-0.212	-1.311	1.232	-0.175	1	1	1	0.914	0.877	4.751	-0.401	-1.164	1.806	-0.092	133	1	1	0.48	0.917	4.076	-0.562	-0.746	-0.713	1.175	0.279	-0.182	-0.663	0.094	0.044	2.185	-1.113	-0.682	-0.359	0.04	-0.425	-1.278	-1.101	-0.069	0.012	1	1	1	0.274	0.567	1	1	0.812	1
3852	-0.774	-2.018	-0.544	-2.325	0.414	0.893	1	1	1	0.817	-1.408	-1.667	-1.782	-1.248	-1.076	1	1	1	1	0.974	-2.015	-1.225	-2.054	-2.655	-1.603	2.423	-2.28	-1.818	2.885	-1.332	0.886	1.11	4.252	-1.362	4.61	-1.067	3.911	-2.057	-0.609	1	1	1	1	1	0.053	1	1	0.311	1
10440	-0.007	0.307	0.269	0.039	-0.09	0.753	0.61	0.95	1	0.852	0.283	0.001	-0.036	0.372	-0.377	1	1	1	1	0.937	0.189	0.216	-0.135	-0.266	-0.101	0.422	-0.042	0.86	-0.103	-0.023	0.419	-0.04	-0.453	0.486	-0.195	-0.315	-0.516	0.073	-0.476	1	0.516	1	1	1	0.452	1	0.551	0.859	1
9604	0.328	0.512	0.511	0.536	0.177	0.772	0.393	1	1	0.806	0.257	0.314	0.144	0.181	-0.404	1	0.583	1	1	0.936	-0.044	0.087	0.008	0.144	0.309	-0.058	-0.258	-0.088	0.385	-0.224	0.471	-0.04	-0.488	0.152	-0.497	0.697	-0.218	0.021	-0.36	1	0.955	1	1	0.853	0.883	1	0.962	0.735	1
6603	0.194	-0.939	-0.225	-0.579	0.507	0.75	1	0.968	1	0.821	0.193	-0.791	-0.45	-0.539	0.267	1	1	1	1	0.868	-0.663	-1.081	-0.032	-0.01	0.253	0.816	0.055	-1.087	0.527	0.396	1.196	0.322	0.898	-0.247	0.765	-0.069	0.76	-0.371	-2.428	1	1	1	1	0.888	0.263	1	1	0.692	1
8615	-0.145	-0.397	-0.105	-0.138	0.179	0.766	1	0.947	1	0.807	-0.287	-0.72	-0.46	0.242	-0.449	1	1	1	1	0.938	-0.629	-0.411	-0.687	-1.587	-0.634	0.356	0.273	1.722	-0.39	1.259	-0.534	0	-1.018	1.02	0.307	0.058	-0.012	0.616	0.294	1	1	1	1	1	0.509	1	0.315	0.911	0.661
3066	0.322	0.087	0.45	-1.221	0.478	0.769	0.918	1	1	0.821	-0.234	-0.025	0.147	-0.561	0.208	1	1	1	1	0.883	-0.278	-0.227	-0.3	-2.563	-1.111	0.24	0.559	0.617	0.069	0.499	0.044	-0.034	0.329	0.79	-0.076	0.812	0.077	0.793	-0.24	1	1	1	1	1	0.606	0.947	0.641	0.818	1
2202	0.851	-0.474	-0.181	-2.543	1.264	1	1	0.959	1	0.676	0.103	-0.455	-0.133	-2.542	0.957	1	1	1	1	0.688	-0.332	-0.559	1.065	-0.434	-2.419	1.286	0.812	1.584	-0.383	-1.275	1.788	-0.364	-0.469	1.545	-1.07	-1.683	0.677	0.561	-0.328	1	1	0.575	1	1	0.156	0.889	0.351	0.909	1
23429	-0.158	0.397	0.24	-0.314	0.636	0.767	0.501	0.941	1	0.796	-0.604	0.142	0.079	-0.082	0.491	1	0.891	1	1	0.795	-0.42	-0.201	-0.574	-0.202	0.18	0.15	-0.611	-0.596	0.486	-0.605	2.32	-0.624	0.645	-0.024	-0.394	0.285	-0.104	0.547	-0.258	1	1	1	1	0.937	0.694	0.997	1	0.706	1
3988	0.198	0.819	0.009	0.357	1.127	0.752	0.195	0.927	1	0.692	0.221	0.7	-0.235	1.386	0.803	1	0.272	1	0.61	0.717	-0.077	-0.053	-0.471	-0.031	0.35	0.723	2.384	-1.05	-0.295	-0.081	0.644	-0.375	0.059	-0.182	-0.183	-1.156	0.011	-0.079	-0.139	1	1	1	1	0.827	0.29	0.445	1	0.897	1
1281	0.319	-1.855	-0.079	-0.141	1.247	0.769	1	0.944	1	0.67	-0.865	-4.764	0.428	1.087	1.813	1	1	1	0.712	0.681	-1.468	-2.692	0.375	-1.801	0.126	-0.156	-0.278	1.319	-0.307	-0.592	3.08	-1.842	-0.152	1.512	-0.803	-1.015	-0.385	2.867	2.211	1	1	0.796	1	0.979	0.941	1	0.437	0.899	1
994	-0.4	0.307	-0.273	-0.812	1.195	0.818	0.611	0.981	1	0.675	-0.837	0.07	-0.412	-0.275	1.196	1	1	1	1	0.663	-0.614	-0.249	0.326	-0.315	0.158	0.601	0.234	-0.096	0.12	-0.031	-0.057	-0.449	1.156	0.219	0.252	-0.576	-0.437	0.077	-0.321	1	1	0.82	1	0.955	0.348	1	0.968	0.805	1
51663	0.289	0.816	0.262	-0.576	0.229	0.758	0.195	0.945	1	0.806	0.429	0.591	-0.157	-0.283	-0.134	1	0.328	1	1	0.918	-0.132	0.379	-0.433	-0.659	-0.35	0.186	0.377	0.168	-0.218	-0.272	0.374	0.083	-0.415	0.606	-0.176	-0.11	0.117	0.404	0.072	1	0.215	1	1	1	0.66	1	0.844	0.884	1
5552	-0.149	-0.792	0.113	0.558	2.501	0.766	1	0.924	1	0.729	-0.417	-0.994	-0.323	0.573	1.661	1	1	1	0.989	0.68	-0.727	-1.275	-0.116	-1.028	-1.294	0.419	1.884	0.986	0.214	-0.825	0.968	0.424	1.502	-0.957	1.522	-2.023	0.823	0.257	-0.753	1	1	1	1	1	0.454	0.538	0.513	0.793	1
5327	1.629	-0.902	1.572	-1.399	1.415	1	1	0.881	1	0.661	1.844	-1.39	1.526	-1.334	1.395	0.676	1	0.847	1	0.669	1.183	-0.517	0.584	0.985	-0.902	0.818	-0.145	-0.474	1.693	-0.745	0.005	-3.45	-0.007	0.078	-1.451	-0.13	0.408	1.326	0.74	0.653	1	0.699	0.947	1	0.263	1	1	0.482	1
2908	-0.577	0.257	-0.152	0.299	1.229	0.857	0.677	0.953	1	0.669	-1.103	-0.198	-0.766	0.155	0.686	1	1	1	1	0.746	-0.767	0.056	-0.213	-0.446	-0.562	-0.057	-0.09	0.609	0.574	-0.078	0.113	-0.135	0.473	0.467	0.496	-0.522	-0.07	0.42	-0.268	1	1	1	1	1	0.883	1	0.647	0.692	1
6907	0.326	-0.26	0.708	-0.325	-0.287	0.77	1	1	1	0.9	-0.368	-0.778	0.587	0.213	-0.578	1	1	1	1	0.947	-0.248	-0.5	-0.108	-0.173	0.5	-0.315	-0.551	-0.037	1.389	-1.141	0.649	-0.969	0.577	-0.139	-0.689	0.063	-0.605	1.842	0.456	1	1	1	1	0.714	0.991	0.997	0.941	0.547	1
6059	-0.232	0.144	-0.203	-0.408	0.523	0.78	0.83	0.962	1	0.824	-0.478	0.02	-0.183	0.052	0.253	1	1	1	1	0.873	-0.13	-0.004	-0.069	-0.772	0.026	0.392	0.328	0.736	-0.073	0.233	-0.614	0.187	-0.558	0.115	0.319	-0.15	-0.141	0.091	0.086	1	1	1	1	1	0.476	1	0.594	0.853	1
9019	0.306	-0.603	0.112	-0.739	0.533	0.765	1	0.923	1	0.825	-0.266	-0.879	-0.225	-0.527	0.167	1	1	1	1	0.892	-0.201	-0.465	0.274	-0.244	-0.438	0.282	-0.245	0.509	0.164	-0.334	0.477	0.011	-0.046	-0.01	-0.006	0.049	0.691	-0.287	-0.18	1	1	0.855	1	1	0.564	1	0.69	0.799	1
5445	0.946	1.65	0.642	1.541	2.28	1	0.027	1	0.674	0.686	1.804	1.203	0.117	1.504	1.683	0.685	0.114	1	0.575	0.67	1.338	0.774	-0.711	-0.951	1.179	1.537	-0.767	0.335	-0.12	0.127	0.379	-0.28	-1.732	0.478	-0.496	-0.401	-0.608	0.236	-0.317	0.555	0.019	1	1	0.273	0.124	0.997	0.759	0.86	1
25820	-0.09	0.203	-0.248	-1.044	0.451	0.759	0.751	0.975	1	0.816	-0.355	-0.058	-0.192	-0.167	0.013	1	1	1	1	0.911	0.059	-0.187	-0.196	-0.374	-0.327	0.045	0.171	0.028	0.056	-0.063	0.197	0.008	-0.008	0.018	-0.087	0.611	0.235	0.061	-0.245	1	1	1	1	1	0.797	1	0.905	0.82	1
2683	-0.245	-2.633	0.198	-0.415	1.058	0.783	1	0.933	1	0.721	0.002	-2.69	0.233	0.039	0.635	1	1	1	1	0.748	0.209	-1.681	0.063	0.289	-0.175	0.737	-0.1	1.328	-0.399	-0.403	1.613	-0.399	0.068	0.485	0.453	-0.06	0.303	-1.276	-1.053	1	1	1	1	1	0.288	1	0.438	0.913	1
1048	0.316	-1.689	-1.185	-1.328	0.575	0.768	1	1	1	0.817	-1.665	-1.474	-1.514	-1.528	0.352	1	1	1	1	0.832	-0.497	-0.405	-0.35	-0.238	-0.322	-0.087	-0.357	-0.136	0.016	0.643	-0.03	-0.491	-0.192	-0.11	1.112	-0.493	2.486	-0.548	-0.003	1	1	1	1	1	0.902	1	0.984	0.83	0.956
3597	0.447	-1.08	0.175	0.383	1.06	0.818	1	0.931	1	0.72	0.383	-0.936	0.131	0.739	0.945	1	1	1	0.894	0.692	-0.123	-0.594	-0.05	-0.579	0.024	0.529	0.109	0.398	-0.236	0.339	0.239	-0.267	-0.438	0.465	-0.001	-0.471	0.349	0.153	0.156	1	1	1	1	1	0.381	1	0.735	0.887	1
10447	-0.022	0.85	0.571	-0.869	0.291	0.754	0.18	1	1	0.806	-0.261	0.603	0.389	-0.19	-0.027	1	0.321	1	1	0.913	-0.856	0.615	-1.203	-0.2	-1.26	0.195	0.489	0.032	-0.253	0.48	0.65	0.147	-1.218	0.833	-0.146	-0.658	1.013	1.085	0.256	1	0.053	1	1	1	0.649	0.959	0.907	0.89	1
567	0.462	-1.555	-0.649	-0.113	0.5	0.823	1	1	1	0.82	0.818	-1.532	-0.25	0.733	0.357	0.942	1	1	0.9	0.831	0.014	-1.46	-1.1	-0.158	-0.736	0.328	1.153	-1.063	0.673	0.369	0.445	1.066	0.691	-0.013	1.119	-1.882	1.104	-0.101	-0.45	1	1	1	1	1	0.524	0.757	1	0.663	1
1634	1.559	-3.138	-3.297	-0.455	0.648	1	1	1	1	0.796	0.644	-2.517	-0.555	-0.204	0.611	1	1	1	1	0.745	0.765	-1.612	0.376	-0.86	-1.132	-0.83	0.61	0.282	-1.011	-1.222	1.509	-0.114	-0.46	0.536	-0.309	-0.272	1.587	1.382	0.775	0.999	1	0.796	1	1	1	0.923	0.783	0.973	1
7319	-0.289	-0.162	-0.009	-0.74	0.379	0.793	1	0.93	1	0.816	-0.605	-0.213	-0.31	-0.667	0.305	1	1	1	1	0.855	-0.634	-0.433	0.082	-0.481	-0.33	0.584	-0.239	0.372	0.044	-0.154	1.874	-0.381	0.422	0.022	0.558	-0.544	-0.27	-0.207	-0.286	1	1	0.995	1	1	0.357	1	0.745	0.823	1
7384	0.062	-0.201	0.44	-0.19	-0.466	0.746	1	1	1	0.93	-0.453	-0.159	0.367	0.09	-0.983	1	1	1	1	0.971	-0.935	-0.605	-0.057	2.031	0.997	1.637	-1.987	1.105	0.945	-1.095	1.362	-0.989	1.249	0.909	-1.264	0.566	-0.922	-1.257	-1.689	1	1	1	0.406	0.378	0.113	1	0.477	0.627	1
1857	0.6	-0.122	-0.876	-1.078	-0.165	0.903	1	1	1	0.875	-0.116	0.701	-0.548	-0.747	0.929	1	0.272	1	1	0.695	0.391	-0.143	0.078	0.456	-0.143	-0.112	-0.201	-0.297	-0.267	-0.821	1.936	-0.685	-0.004	0.051	-0.224	-0.394	0.303	0.087	-0.01	1	1	0.997	1	1	0.916	1	1	0.892	1
6192	0.79	-0.533	1.159	0.711	0.762	1	1	0.997	1	0.779	0.584	-0.975	0.51	0.406	0.025	1	1	1	1	0.915	0.15	-0.891	-1.346	1.061	-0.503	0.086	1.588	0.094	0.803	1.004	-0.11	-0.172	1.449	1.355	-0.857	0.114	0.76	-2.55	-2.035	1	1	1	0.897	1	0.763	0.643	0.882	0.642	0.799
10160	1.002	-0.164	0.254	-0.01	0.505	1	1	0.946	1	0.82	0.604	-0.272	1.869	0.335	0.898	1	1	0.778	1	0.699	0.346	-0.472	-0.742	1.515	0.313	0.598	-0.088	-0.181	0.676	0.358	0.056	-0.072	-1.165	0.934	-1.093	-0.575	0.167	0.08	-0.654	1	1	1	0.64	0.854	0.35	1	0.996	0.662	1
2935	0.284	-0.196	0.13	-0.392	0.492	0.758	1	0.924	1	0.819	0.228	-0.265	0.025	0.317	0.242	1	1	1	1	0.876	-0.359	-1.098	-0.332	-0.209	0.379	0.761	0.231	-0.357	0.432	0.168	0.254	-0.182	0.484	0.365	0.143	0.163	0.273	-0.19	-0.928	1	1	1	1	0.8	0.28	1	1	0.725	1
11231	0.196	-0.197	-0.167	-0.047	0.212	0.752	1	0.955	1	0.804	0.539	-0.389	-0.396	0.054	-0.191	1	1	1	1	0.925	0.054	-0.129	-0.134	-1.128	-0.223	-0.153	-0.166	0.356	-0.105	0.814	-0.164	0.94	-0.949	0.728	-0.397	0.305	0.433	0.094	-0.177	1	1	1	1	1	0.939	1	0.75	0.86	0.922
55186	0.557	0.418	-0.712	-1.657	-1.408	0.87	0.482	1	1	0.979	-0.334	0.24	0.64	-1.479	0.154	1	0.701	1	1	0.897	-0.102	0.128	-0.528	0.081	-0.934	0.253	0.021	-0.041	0.337	0.314	-0.155	-0.039	-0.313	0.619	-0.091	-0.301	0.389	0.414	-0.054	1	0.802	1	1	1	0.593	1	0.943	0.745	1
6574	-0.252	0.467	0.819	0.262	0.578	0.783	0.433	1	1	0.815	-0.963	0.151	0.338	0.589	0.382	1	0.868	1	0.982	0.824	-1.236	-0.049	-1.343	-2.083	-1.27	1.259	1.821	0.28	-1.124	0.183	3.131	-0.403	1.302	-0.751	0.672	-0.146	0.674	-0.797	-0.121	1	1	1	1	1	0.165	0.569	0.783	0.979	1
10412	0.106	-0.891	0.123	-0.637	0.068	0.749	1	0.923	1	0.823	0.126	-0.977	-0.054	-0.394	-0.179	1	1	1	1	0.921	-0.066	-0.409	-0.46	-0.516	-0.283	0.148	0.733	0.321	-0.124	0.604	-0.78	0.321	-0.791	0.315	0.463	-0.013	-0.161	0.313	0.385	1	1	1	1	1	0.696	0.904	0.762	0.862	0.968
10549	-0.968	-1.378	-0.717	0.74	-0.305	0.92	1	1	1	0.903	-0.512	-2.002	-0.876	1.03	-0.61	1	1	1	0.739	0.949	-0.52	-1.702	0.114	-0.61	1.439	0.772	0.09	-1.003	0.506	1.633	0.797	-0.151	-0.572	0.037	-0.82	0.408	0.474	-0.121	-0.773	1	1	0.962	1	0.182	0.278	1	1	0.699	0.459
4299	0.155	-0.995	0.513	-0.162	0.46	0.749	1	1	1	0.818	-0.256	-1.628	0.362	-0.133	0.169	1	1	1	1	0.892	-0.436	-0.914	-0.415	0.167	0.465	-0.396	0.046	0.12	0.451	-0.509	2.379	-0.293	-0.129	0.812	-0.327	-1.239	0.05	0.477	-0.311	1	1	1	1	0.733	1	1	0.871	0.72	1
1604	1.365	-1.489	-2.612	-1.454	1.713	1	1	1	1	0.679	1.759	-1.509	-0.927	-1.033	1.821	0.69	1	1	1	0.692	1.916	-1.393	-0.905	-2.98	-1.521	1.531	0.223	-0.155	-1.752	0.036	2.541	1.788	-1.742	0.006	0.025	-0.204	1.301	0.558	0.723	0.213	1	1	1	1	0.123	1	0.993	0.994	1
8502	-0.551	1.937	1.419	-0.751	0.501	0.852	0.014	0.891	1	0.82	-1.239	1.699	1.565	-0.588	0.159	1	0.049	0.863	1	0.894	-1.026	1.248	-0.383	0.913	-0.19	0.024	-0.204	-0.343	-0.022	-0.118	-0.864	0.626	0.02	0.385	-0.31	-0.411	0.323	0.25	0.082	1	0.001	1	1	1	0.815	1	1	0.84	1
4175	0.247	0.327	0.259	0.553	0.728	0.756	0.589	0.946	1	0.777	-0.771	-0.537	0.132	0.074	0.307	1	1	1	1	0.855	-0.105	-0.842	-1.592	-0.098	0.587	0.064	0.353	0.183	-0.188	-0.591	-0.192	-0.666	2.102	-0.334	1.333	0.349	-0.32	0.084	-0.128	1	1	1	1	0.657	0.782	1	0.836	0.878	1
2108	0.732	-1.103	-2.175	1.27	-1.149	1	1	1	0.903	0.972	0.251	-1.125	0.275	0.837	-0.411	1	1	1	0.836	0.936	0	-0.981	-0.387	0.611	0.925	0.947	-0.252	0.531	0.903	0.111	0.815	-0.555	0.078	0.029	-0.208	-0.68	-0.999	0.206	-1.093	1	1	1	1	0.424	0.231	1	0.68	0.626	1
10489	0.299	-0.053	0.4	-0.4	0.456	0.763	1	1	1	0.818	-0.349	0.936	-0.209	0.336	0.09	1	0.179	1	1	0.912	-0.057	-0.294	0.46	0.189	0.109	0.647	-0.295	-0.207	0.605	-0.115	1.126	-0.862	0.59	0.465	-0.75	-0.11	-0.136	0.145	-1.51	1	1	0.751	1	0.988	0.32	1	1	0.686	1
8672	0.528	0.652	-1.276	-0.792	-0.696	0.858	0.286	1	1	0.955	0.014	0.819	-0.28	-0.462	-0.177	1	0.218	1	1	0.92	-0.51	0.833	-1.031	-1.21	-1.021	0.43	0.707	0.948	0.042	0.569	-1.24	-1.128	-0.405	1.257	0.194	1.189	-0.163	0.431	0.108	1	0.014	1	1	1	0.447	0.894	0.525	0.822	0.979
10769	-0.586	0.739	0.134	-0.796	1.387	0.859	0.236	0.925	1	0.654	-1.117	0.404	-0.644	-0.601	1.376	1	0.479	1	1	0.657	-1.956	0.276	0.267	-2.726	-1.104	2.233	-0.224	1.685	-0.181	-0.463	1.407	0.165	-1.892	-0.644	-1.653	1.437	0.942	0.635	1.799	1	0.375	0.86	1	1	0.064	1	0.322	0.876	1
1362	-0.124	0.048	-1.414	-0.43	0.354	0.762	0.972	1	1	0.809	-1.239	-0.214	-0.067	-0.077	0.541	1	1	1	1	0.771	-1.389	-0.439	-0.426	-0.523	-0.38	0.576	-0.404	0.496	-0.298	0.259	0.957	1.085	-0.809	0.519	-0.708	0.306	1.664	-0.244	-0.242	1	1	1	1	1	0.361	1	0.696	0.896	1
3074	0.111	-1.423	-0.047	-0.692	0.455	0.749	1	0.937	1	0.818	-0.444	-1.464	-0.128	-0.302	0.173	1	1	1	1	0.894	-0.532	-1.019	-0.572	-0.596	-0.752	0.718	0.297	0.026	0.906	0.803	2.479	0.207	-0.876	0.836	-0.794	-1.247	-0.154	0.049	0.22	1	1	1	1	1	0.291	1	0.906	0.627	0.914
5045	-0.601	-0.779	0.005	0.895	0.514	0.862	1	0.926	1	0.824	-1.266	-1.158	-0.299	1.161	0.239	1	1	1	0.692	0.877	0.05	-0.276	0.192	-0.074	0.688	-0.078	-1.167	0.073	0.251	0.348	2.261	0.29	-0.559	0.284	-0.16	-0.834	-0.623	-0.649	-0.015	1	1	0.906	1	0.588	0.895	0.996	0.893	0.777	1
10576	0.38	0.094	-2.347	-0.078	-0.342	0.786	0.91	1	1	0.911	-0.113	-0.029	0.333	-0.017	0.098	1	1	1	1	0.909	-0.369	-0.277	-0.787	-0.339	-0.492	0.872	-0.234	0.39	0.015	-0.039	-0.088	-0.321	0.392	-0.028	0.115	1.709	-0.357	-0.121	-0.041	1	1	1	1	1	0.248	1	0.737	0.829	1
29889	0.284	-0.53	-0.005	-0.404	0.604	0.758	1	0.927	1	0.806	-0.086	-0.778	-0.217	-0.069	0.297	1	1	1	1	0.858	0.238	-0.22	0.354	-0.018	-0.666	0.99	0.629	-0.006	-0.171	0.636	-1.124	0.172	-2.594	1.058	0.205	0.78	-0.046	-0.254	0.037	1	1	0.802	1	1	0.218	0.918	0.926	0.873	0.964
832	0.636	-0.547	-1.473	-0.868	0.11	0.923	1	1	1	0.816	-0.018	-0.347	-0.316	-0.482	0.185	1	1	1	1	0.889	-0.148	-0.555	-0.36	-0.243	-0.262	0.634	0.096	0.253	1.359	-0.592	0.406	-1.109	0.969	0.365	0.029	-0.018	-0.212	0.228	-0.84	1	1	1	1	1	0.327	1	0.794	0.555	1
214	0.114	1.372	0.238	0.146	2.041	0.749	0.051	0.937	1	0.684	-0.801	1.591	0.288	0.585	1.953	1	0.059	1	0.984	0.701	-0.511	0.954	0.412	-2.117	-0.669	1.415	0.6	0.674	0.486	1.272	-3.745	1	-0.984	1.584	0.354	-1.069	1.379	0.307	-1.342	1	0.007	0.785	1	1	0.14	0.931	0.625	0.707	0.665
10519	0.438	-1.239	0.608	0.076	0.414	0.815	1	1	1	0.817	0.91	-1.154	-0.067	0.254	-0.203	0.913	1	1	1	0.926	0.489	-1.075	0.27	0.181	0.05	0.668	0.259	-0.199	1.616	0.281	-0.945	-0.49	0.054	0.305	-0.072	0.252	-0.032	-1.071	-0.542	1	1	0.86	1	1	0.309	1	1	0.516	1
10095	-0.335	-0.869	-0.656	-0.249	0.81	0.804	1	1	1	0.78	-0.184	-1.036	-0.498	-0.106	0.586	1	1	1	1	0.755	-0.234	-1.541	0.35	-1.224	-0.854	1.656	1.283	0.306	0.475	0.272	0.864	-1.126	1.225	0.361	1.61	-1.409	-1.105	-0.085	-0.824	1	1	0.804	1	1	0.114	0.711	0.768	0.711	1
892	0.347	-0.388	-2.894	0.348	-0.991	0.78	1	1	1	0.967	-0.271	-0.504	0.009	0.079	0.174	1	1	1	1	0.894	-0.47	-0.411	-0.772	-0.165	-0.56	0.241	0.068	-0.007	0.627	0.734	-0.264	0.609	-0.467	0.925	0.506	-0.887	0.513	0.004	-0.225	1	1	1	1	1	0.606	1	0.927	0.675	0.902
8443	0.153	-0.272	0.095	-0.793	0.158	0.749	1	0.922	1	0.807	-0.24	-0.475	-0.206	-0.495	0.313	1	1	1	1	0.85	-0.546	-0.321	-0.686	0.217	-1.285	0.411	0.215	-0.736	0.208	0.441	-0.479	0.839	0.372	0.66	0.76	0.783	-0.225	0.79	-1.42	1	1	1	1	1	0.464	1	1	0.792	1
4660	-0.056	0.749	-0.895	-1.502	-0.312	0.76	0.231	1	1	0.904	-1.006	1.151	-0.573	-0.757	-0.6	1	0.126	1	1	0.948	-0.769	-0.091	-0.232	-0.087	-0.554	-0.342	0.451	-0.205	0.954	-1.083	0.251	-0.027	-0.17	-0.395	-0.209	-0.207	0.495	1.869	0.35	1	1	1	1	1	0.996	0.968	1	0.625	1
23077	0.145	1.305	-0.116	-1.19	-0.035	0.747	0.06	0.947	1	0.843	-0.501	1.043	-0.512	-0.511	-0.408	1	0.152	1	1	0.936	-0.788	1.025	-1.196	-1.439	-1.363	-0.059	1.364	-0.692	1.466	0.463	-0.948	-0.208	1.115	0.739	1.674	0.361	-0.435	1.135	-2.214	1	0.004	1	1	1	0.884	0.689	1	0.544	1
10193	0.102	0.859	0.228	-0.984	0.616	0.749	0.177	0.94	1	0.805	0.066	0.77	-0.161	-1.194	0.289	1	0.239	1	1	0.862	0.432	1.478	0.173	0.488	-0.49	0.045	-0.286	0.928	-0.454	-0.09	-0.969	-1.042	1.191	0.015	0.342	-0.638	-0.208	-1.316	0.402	1	0	0.923	1	1	0.798	1	0.533	0.921	1
23064	0.003	0.081	-0.045	-1.127	0.458	0.752	0.927	0.936	1	0.818	-0.267	-0.235	-0.038	-0.157	0.114	1	1	1	1	0.907	-0.988	-0.269	-0.683	-1.752	-0.726	0.054	1.163	-0.297	0.481	-0.882	-0.499	-0.236	0.617	0.996	0.886	1.026	0.244	0.637	0.229	1	1	1	1	1	0.79	0.748	1	0.71	1
10180	0.147	-0.336	0.335	-0.405	0.499	0.748	1	0.981	1	0.82	-0.094	-0.575	-0.014	-0.599	0.102	1	1	1	1	0.91	0.279	-0.153	-0.917	-0.291	-1.046	0.052	1.52	-0.796	-0.418	-0.112	-0.487	0.297	0.305	0.246	1.204	0.576	-0.662	0.161	0.243	1	1	1	1	1	0.792	0.646	1	0.917	1
5236	0.226	-0.366	-0.085	1.419	0.047	0.752	1	0.946	0.763	0.826	0.223	-0.256	-0.389	0.184	-0.407	1	1	1	1	0.936	0.293	-0.496	0.352	0.234	1.424	0.721	-0.78	1.272	0.244	0.501	0.697	-0.531	-0.48	0.484	-0.622	-0.888	-0.655	-0.64	-1.13	1	1	0.803	1	0.188	0.291	0.997	0.443	0.779	1
523	-0.25	1.59	1.149	-0.265	0.348	0.784	0.03	1	1	0.807	0.182	1.594	1.391	-0.089	0.026	1	0.059	0.878	1	0.915	0.079	0.83	-0.651	1.151	-0.542	0.251	0.196	-0.809	0.401	0.008	0.498	0.19	0.074	0.49	-0.213	-0.385	0.133	-0.033	-1.669	1	0.014	1	0.81	1	0.595	1	1	0.734	1
6249	0.697	0.007	-0.292	-0.638	-0.071	0.973	1	0.984	1	0.848	0.062	0.102	-0.48	-0.589	-0.177	1	0.981	1	1	0.92	0.119	0.168	-0.567	-0.821	-0.429	-0.406	-0.356	0.6	-0.147	-0.18	1.089	0.699	-0.885	0.941	0.101	-0.72	0.271	0.319	0.206	1	0.662	1	1	1	1	1	0.651	0.868	1
4651	-0.559	0.012	1.182	-0.464	1.656	0.854	1	0.972	1	0.663	-0.925	-0.594	0.721	-0.164	1.152	1	1	1	1	0.673	-0.608	0.677	-0.333	0.173	-1.021	1.183	-0.267	0.191	0.532	0.229	0.576	0.046	-0.614	1.158	-0.642	0.419	-0.313	-0.617	-0.768	1	0.035	1	1	1	0.173	1	0.831	0.695	1
9812	0.748	-0.154	0.136	-0.503	0.39	1	1	0.927	1	0.814	0.236	-0.297	0.296	-0.089	0.263	1	1	1	1	0.869	-0.001	-0.098	0.934	0.194	-0.321	-0.116	-0.387	0.003	0.725	-0.385	-0.144	0.237	-0.251	0.695	0.002	-0.357	-0.16	-0.262	-0.307	1	1	0.587	1	1	0.918	1	0.922	0.653	1
5536	0.099	0.515	0.393	-0.112	0.462	0.748	0.39	1	1	0.819	0.039	0.438	0.279	-0.04	0.141	1	0.446	1	1	0.901	0.126	0.065	0.281	0.229	0.451	0.254	0.088	-0.145	0.203	-0.15	0.38	-1.047	0.297	0.208	0.165	-0.535	-0.183	-0.282	-0.405	1	1	0.853	1	0.738	0.593	1	0.988	0.792	1
6251	0.324	-0.618	0.12	-0.24	0.896	0.769	1	0.922	1	0.765	-0.402	-0.646	-0.224	-0.163	0.526	1	1	1	1	0.776	-0.581	-0.68	-0.213	-0.681	0.026	0.919	0.365	-0.181	-0.571	0.216	1.249	-0.315	0.143	0.104	-0.13	-0.671	0.201	0.859	-0.058	1	1	1	1	1	0.234	1	0.996	0.937	1
5069	0.031	-0.803	1.133	0.408	0.738	0.75	1	1	1	0.777	-0.232	-0.173	0.042	-0.616	-0.048	1	1	1	1	0.918	-0.707	-0.343	1.041	-0.902	-1.338	-0.701	-0.579	2.639	-1.758	-0.604	7.099	-0.726	-0.514	-0.304	-0.673	-0.178	-0.565	-0.916	0.028	1	1	0.57	1	1	1	0.997	0.098	0.994	1
1956	0.822	-0.621	-0.741	-0.197	0.138	1	1	1	1	0.809	-0.276	-0.687	-0.25	0.04	0.519	1	1	1	1	0.782	0.117	-0.532	-0.177	-0.006	0.732	0.578	-0.842	-0.009	0.628	-0.804	3.245	-0.952	-0.097	-0.341	-0.366	-0.819	0.573	-0.465	-0.464	1	1	1	1	0.553	0.36	0.997	0.928	0.676	1
9969	-0.074	0.189	0.448	-0.256	0.407	0.759	0.765	1	1	0.813	-0.234	-0.123	0.04	0.153	0.056	1	1	1	1	0.914	0.172	-0.074	-1.08	-0.645	-0.339	-0.12	0.395	-0.137	0.385	0.098	0.663	-0.33	0.07	0.103	0.571	-0.385	-0.088	0.556	0.183	1	1	1	1	1	0.921	0.999	0.984	0.734	1
1389	1.669	0.424	-1.176	-0.633	-1.038	1	0.476	1	1	0.97	2.187	0.169	-0.095	-0.468	-0.158	0.594	0.831	1	1	0.916	1.225	-0.069	-0.657	0.32	-0.509	-0.276	0.324	-0.529	0.396	-0.076	0.257	-0.029	-0.209	0.314	0.096	-0.374	0.334	-0.122	-0.418	0.622	1	1	1	1	0.982	1	1	0.734	1
3799	0.695	0.574	-0.109	-1.55	0.527	0.974	0.338	0.946	1	0.825	-0.263	0.442	-0.046	-0.85	0.284	1	0.443	1	1	0.862	-0.256	0.149	-0.162	-0.946	-0.585	-0.032	-0.74	0.454	1.132	0.573	-0.751	-0.099	-0.673	-0.103	-0.074	0.631	0.482	1.293	-0.294	1	0.723	1	1	1	0.862	0.996	0.703	0.583	0.98
9987	-0.259	0.2	0.024	-0.919	0.587	0.785	0.754	0.926	1	0.811	0.047	0.254	0.181	-0.082	0.068	1	0.678	1	1	0.911	-0.434	0.147	-0.601	-1.221	-0.687	0.036	0.994	-0.347	0.165	0.06	-0.046	0.389	0.002	0.472	0.572	-0.255	0.018	0.841	-0.105	1	0.731	1	1	1	0.804	0.814	1	0.799	1
9643	0.515	0.305	0.168	-0.783	0.669	0.849	0.612	0.929	1	0.784	0.259	0.336	-0.147	-0.309	0.221	1	0.555	1	1	0.877	0.475	0.063	-1.083	-0.221	-0.558	0.7	-0.271	0.296	0.205	0.089	0.973	-0.46	-0.123	0.391	-0.779	-0.426	0.166	0.695	-0.134	1	1	1	1	1	0.298	1	0.775	0.791	1
23013	-0.066	0.486	0.667	-0.25	0.192	0.759	0.417	1	1	0.811	-0.256	0.249	0.149	-0.229	0.016	1	0.686	1	1	0.914	0.131	0.024	-0.679	-0.091	0.281	-0.075	-0.016	-0.174	0.165	0.013	0.142	-0.416	0.425	0.371	0.319	-0.242	0.185	0.176	-0.538	1	1	1	1	0.872	0.895	1	0.995	0.799	1
6480	-0.273	0.037	1.918	3.468	-0.422	0.787	0.991	0.742	0.133	0.924	-0.589	-0.381	0.733	2.468	0.204	1	1	1	0.312	0.883	-0.224	-0.285	-0.409	0.817	1.619	0.028	1.028	-0.875	0.29	-0.488	0.035	0.216	-0.175	0.297	0.609	-1.728	0.375	-0.975	-0.154	1	1	1	1	0.133	0.811	0.795	1	0.76	1
6993	-0.05	-1.119	0.823	-0.688	0.663	0.758	1	1	1	0.79	-0.016	-1.356	0.47	-0.364	0.294	1	1	1	1	0.859	-0.434	-1.263	-0.028	0.155	-0.873	1.088	-0.08	0.175	0.395	-0.045	0.157	-0.34	-0.347	0.858	-0.387	0.855	0.164	0.001	-0.05	1	1	1	1	1	0.192	1	0.84	0.734	1
10449	-0.087	-0.767	1.852	2.42	0.196	0.759	1	0.759	0.32	0.81	0.202	-0.775	1.856	2.671	0.122	1	1	0.781	0.272	0.907	-0.134	-0.37	0.033	2.283	1.552	-0.177	-0.121	-0.037	-0.853	0.351	0.255	-1.176	0.737	0.293	-0.017	-0.229	-0.432	-1.043	-0.917	1	1	1	0.313	0.15	0.949	1	0.941	0.963	1
6391	0.182	-0.158	0.798	0.595	0.019	0.749	1	1	1	0.83	0.455	-0.447	0.378	0.596	-0.49	1	1	1	0.978	0.942	0.086	-0.435	0.31	0.8	0.658	0.303	-0.517	0.258	0.12	-0.125	0.026	-0.369	0.311	0.058	-0.244	-0.324	0.103	-0.579	-0.439	1	1	0.828	1	0.608	0.543	0.996	0.791	0.805	1
5782	0.195	-0.144	0.216	-0.254	1.885	0.751	1	0.936	1	0.666	0.096	-0.165	0.141	-0.014	1.496	1	1	1	1	0.666	-0.22	-0.198	-0.385	-1.169	-0.555	0.752	0.322	0.235	0.091	0.043	0.538	-0.348	-0.052	0.687	0.153	-0.081	0.156	0.506	-0.475	1	1	1	1	1	0.282	1	0.803	0.813	1
4811	0.934	-1.16	1.241	1.21	2.049	1	1	0.967	0.919	0.687	0.634	-2.346	0.781	1.812	2.042	1	1	1	0.478	0.689	0.111	-1.136	0.488	0.049	1.175	0.349	-0.199	0.581	-0.554	-0.546	2.541	-0.325	-0.506	-0.05	-1.225	-0.963	-0.115	1.315	-0.989	1	1	0.747	1	0.275	0.515	1	0.657	0.935	1
57862	0.527	-0.239	0.215	-0.834	0.428	0.857	1	0.934	1	0.816	0.194	-0.522	-0.09	-0.501	0.304	1	1	1	1	0.857	0.596	-0.377	-0.37	-0.162	-0.755	0.358	0.149	-0.542	-0.271	0.079	0.728	-0.414	0.3	0.111	-0.333	1.193	-0.417	0.045	0.08	1	1	1	1	1	0.506	1	1	0.894	1
7082	0.059	0.82	0.656	-1.267	1.19	0.745	0.194	1	1	0.68	-0.684	0.777	0.564	-1.114	1.177	1	0.235	1	1	0.672	-0.211	0.493	0.056	-0.514	-0.903	0.458	0.037	-0.002	0.007	0.01	0.402	-0.138	-1.224	0.302	-0.044	0.603	-0.135	0.595	0.21	1	0.112	1	1	1	0.426	1	0.926	0.831	1
2132	0.458	-0.318	-0.673	-0.689	-0.209	0.823	1	1	1	0.882	-0.379	-0.506	0.075	-0.207	0.429	1	1	1	1	0.808	-0.572	-0.575	-0.226	-0.034	-0.425	0.787	-0.154	0.897	-0.225	-0.173	1.234	-0.026	-0.132	0.268	-0.715	-0.277	-0.29	0.053	0.584	1	1	1	1	1	0.271	1	0.546	0.885	1
23645	0.597	-0.405	-0.13	-0.044	1.068	0.899	1	0.95	1	0.72	-0.108	-0.304	-0.239	-0.092	0.749	1	1	1	1	0.732	0.414	-0.34	0.262	-0.712	0.201	0.836	-0.274	-0.027	0.074	0.04	0.71	-1.026	-0.122	0.237	-0.221	-0.806	0.309	0.071	0.376	1	1	0.861	1	0.928	0.257	1	0.935	0.817	1
10988	0.048	-0.053	0.08	0.504	0.044	0.748	1	0.924	1	0.827	0.172	-0.286	-0.069	0.371	-0.002	1	1	1	1	0.915	-0.258	-0.055	-0.063	-1.523	-0.422	-0.065	0.017	0.614	-0.395	0.377	-0.283	0.445	-0.667	0.31	1.325	0.59	-0.532	0.759	-0.176	1	1	1	1	1	0.888	1	0.641	0.912	1
2052	2.044	-0.67	-1.482	2.541	-0.132	1	1	1	0.29	0.863	2.697	-0.769	-0.698	2.615	-0.347	0.412	1	1	0.278	0.934	3.155	-0.356	-0.619	1.289	2.927	-0.047	-0.167	-1.631	0.624	-0.263	-1.176	-1.278	-0.936	0.627	-1.51	-0.157	0.426	0.076	-0.985	0.042	1	1	0.756	0.014	0.875	1	1	0.678	1
4057	-1.739	-1.648	-0.271	-1.245	0.62	0.976	1	0.981	1	0.803	-2.047	-2.098	0.022	-0.911	-0.068	1	1	1	1	0.918	-2.015	-2.471	-1.832	-1.613	-1.858	0.398	-1.287	-2.265	4.203	-1.479	-2.074	6.43	3.084	-1.763	3.597	-1.99	7.469	-2.762	-1.772	1	1	1	1	1	0.471	0.997	1	0.102	1
10314	0.404	2.223	0.507	-1.349	0.105	0.799	0.008	1	1	0.818	-0.273	2.265	0.216	-0.808	-0.26	1	0.018	1	1	0.929	0.16	1.055	0.309	0.299	0.018	0.04	-0.201	-0.109	-0.215	0.006	-0.492	-0.403	-0.41	-0.001	0.032	0.524	-0.322	0.041	-0.329	1	0.004	0.83	1	1	0.804	1	0.972	0.883	1
230	-0.297	3.12	0.701	1.186	-0.008	0.794	0.001	1	0.923	0.837	0.161	4.01	-0.366	1.355	-0.198	1	0.001	1	0.624	0.927	0.093	2.48	0.73	-0.14	0.417	0.104	-0.112	0.239	-0.3	-0.506	-1.254	-0.372	-0.237	-0.38	-0.232	-0.134	-0.027	-0.475	0.105	1	0	0.641	1	0.769	0.742	1	0.801	0.897	1
30	-0.423	-0.46	0.757	2.079	-0.039	0.824	1	1	0.417	0.844	-0.322	-0.621	0.873	2.142	-0.405	1	1	1	0.406	0.936	-0.166	-0.336	-0.211	1.502	1.656	0.361	0.284	-0.459	0.789	-0.358	-0.407	-0.714	0.092	0.313	-0.093	-0.718	-0.601	-0.683	-0.253	1	1	1	0.634	0.124	0.505	1	1	0.648	1
25829	0.396	0.996	-0.709	-1.733	0.834	0.795	0.126	1	1	0.777	-0.163	1.073	0.115	-1.473	0.662	1	0.145	1	1	0.745	0.221	0.445	0.022	0.223	-0.414	1.006	-0.487	0.49	0.201	-0.196	1.546	0.39	-1.034	0.479	-1.766	-0.711	-0.303	-0.175	0.063	1	0.149	1	1	1	0.215	0.992	0.696	0.791	1
4122	0.278	0.894	-0.135	-0.465	-0.083	0.759	0.161	0.949	1	0.85	-0.075	0.879	-0.575	0.53	-0.317	1	0.198	1	1	0.933	0.057	0.528	-0.233	-0.092	0.261	-0.479	0.719	0.12	0.151	0.257	0.28	-0.646	-0.058	0.082	-0.058	-0.12	-0.002	-0.662	-0.103	1	0.091	1	1	0.882	1	0.9	0.872	0.798	1
9821	0.028	0.902	-0.145	-0.765	0.386	0.75	0.158	0.952	1	0.815	-0.534	0.751	-0.438	-0.096	0.265	1	0.248	1	1	0.869	-0.126	0.645	-0.558	-1.291	-0.788	-0.212	0.189	0.347	0.025	0.134	-0.953	0.417	-0.466	0.857	0.204	0.517	-0.068	0.75	0.378	1	0.044	1	1	1	0.963	1	0.757	0.828	1
9354	-0.116	0.602	0.143	-0.253	0.244	0.762	0.316	0.927	1	0.81	-0.43	0.285	-0.064	0.051	0.053	1	0.621	1	1	0.912	-0.271	0.144	-0.456	-0.342	-0.426	0.145	0.257	-0.509	0.602	0.28	-0.013	-0.005	0.287	0.627	0.362	0.129	-0.187	0.34	-0.966	1	0.743	1	1	1	0.698	1	1	0.687	1
5927	0.431	0.096	0.516	0.154	0.391	0.809	0.907	1	1	0.814	0.309	-0.654	-0.017	-0.297	0.233	1	1	1	1	0.876	0.293	-0.587	-1.421	-1.487	-0.615	0.108	0.094	-0.042	0.766	-1.01	0.295	-0.283	1.861	0.791	0.527	0.287	0.025	0.837	-0.438	1	1	1	1	1	0.737	1	0.942	0.649	1
9158	0.326	0.367	-0.622	-0.755	-0.162	0.77	0.537	1	1	0.874	0.081	0.169	-0.157	-0.701	0.001	1	0.83	1	1	0.915	-0.185	0.01	0.072	-0.173	-0.301	0.705	-0.292	0.019	0.953	0.053	0.23	-1.718	1.106	0.826	-0.308	0.56	-0.845	0	-0.712	1	1	0.999	1	1	0.296	1	0.91	0.625	1
3035	0.367	0.84	0.224	-0.855	0.284	0.786	0.184	0.937	1	0.806	-0.074	0.844	-0.008	-0.138	-0.193	1	0.209	1	1	0.926	-0.363	0.85	-1.171	-0.004	-0.747	0.445	0.125	0.035	0.177	0.428	-0.262	-0.013	0.546	0.08	0.091	-0.001	-0.218	-0.006	0.007	1	0.012	1	1	1	0.437	1	0.904	0.798	1
6611	0.651	0.292	1.182	-0.72	0.205	0.934	0.629	0.975	1	0.807	1.122	-0.04	0.974	-0.394	-0.029	0.841	1	1	1	0.912	0.44	-0.163	-0.25	0.424	-0.498	0.559	-0.9	-0.803	1.535	-0.216	1.302	-0.332	-0.175	0.314	-0.288	-0.675	-0.439	-0.03	0.193	1	1	1	1	1	0.369	0.996	1	0.536	1
2909	0.195	1.275	0.606	-0.244	-0.003	0.751	0.064	1	1	0.835	-0.478	1.056	0.546	0.192	-0.22	1	0.149	1	1	0.924	-0.033	-0.015	0.099	0.102	0.285	-0.236	-0.097	0.449	0.385	-0.009	0.067	-0.41	-0.149	0.401	-0.587	0.814	-0.077	-0.505	-0.481	1	1	0.979	1	0.871	0.97	1	0.704	0.735	1
23466	0.742	1.441	0.012	-1.549	0.234	1	0.043	0.927	1	0.806	-0.011	1.286	-0.213	-0.818	-0.07	1	0.099	1	1	0.916	0.463	1.193	-0.165	0.539	-1.008	-0.442	-1.514	0.152	1.047	0.045	0.021	-0.916	0.728	0.57	0.12	-1.027	-0.613	0.547	0.262	1	0.002	1	1	1	1	0.996	0.854	0.595	1
26064	0.575	-1.035	0.836	0.044	1.056	0.888	1	1	1	0.717	-0.577	-1.277	0.584	0.392	1.067	1	1	1	1	0.683	-0.252	-1.178	-0.478	-0.25	-0.426	-0.011	0.392	1.284	-0.567	-0.483	2.098	-0.326	-1.78	-0.328	-0.791	-0.64	0.254	1.675	1.808	1	1	1	1	1	0.845	1	0.438	0.937	1
224	0.788	-0.571	0.506	0.86	0.315	1	1	1	1	0.804	2.169	-0.726	0.541	0.897	-0.259	0.602	1	1	0.801	0.929	1.744	-0.442	-0.563	1.196	0.43	0.08	-0.325	-0.762	0.449	0.061	-1.056	-0.181	-0.695	0.737	0.064	-0.227	0.476	-0.257	-0.73	0.28	1	1	0.77	0.758	0.769	1	1	0.72	1
9646	0.188	-0.037	0.296	-0.463	0.112	0.749	1	0.969	1	0.816	0.097	-0.308	0.102	0.153	-0.041	1	1	1	1	0.916	-0.259	-0.144	-0.607	-0.916	0.048	0.057	0.587	-0.523	0.151	0.148	0.056	0.107	-0.089	0.412	0.306	0.407	-0.056	0.534	-0.221	1	1	1	1	1	0.788	0.935	1	0.798	1
6400	-0.403	0.124	0.194	0.117	0.15	0.819	0.863	0.933	1	0.807	-0.489	0.031	-0.069	-0.009	-0.034	1	1	1	1	0.913	-0.63	-0.174	-0.058	-0.847	-0.006	-0.298	0.043	0.482	-0.155	1.38	0.432	0.269	-0.638	0.185	0.148	-0.648	0.067	-0.228	0.677	1	1	1	1	1	0.987	1	0.697	0.868	0.577
8500	-0.085	0.374	0.471	-0.31	0.604	0.76	0.526	1	1	0.806	-0.08	0.222	0.249	-0.415	0.474	1	0.728	1	1	0.797	0.021	0.016	-0.14	-0.326	-0.321	0.088	-0.091	0.32	0.283	0.008	0.402	-0.309	-0.409	-0.13	-0.436	0.977	-0.104	0.089	0.062	1	1	1	1	1	0.76	1	0.763	0.763	1
3949	2.195	-0.183	0.165	0.284	1.915	1	1	0.931	1	0.681	3.758	-1.111	-0.153	1.291	1.616	0.197	1	1	0.648	0.681	2.831	-0.685	-0.125	-0.762	0.078	1.486	-0.802	0.474	0.209	0.162	0.256	-0.728	-0.466	-0.573	-0.426	-0.745	0.057	-0.409	0.167	0.077	1	1	1	1	0.13	0.996	0.702	0.793	1
6385	0.295	-0.457	1.416	1.549	1.25	0.761	1	0.882	0.671	0.674	0.135	-1.012	1.533	1.109	1.386	1	1	0.849	0.705	0.664	0.572	-0.621	-0.619	1.06	0.506	1.687	-1.415	0.293	0.256	0.765	0.002	-0.795	-1.197	0.414	-0.263	-0.013	0.476	-0.517	-0.59	1	1	1	0.895	0.709	0.11	0.996	0.777	0.774	0.9
10133	0.69	-0.047	-1.939	-0.047	-0.144	0.97	1	1	1	0.867	0.42	0.125	-0.382	0.187	-0.187	1	0.933	1	1	0.924	0.149	0.372	-0.457	-0.466	-0.259	0.319	0.214	1.608	-0.429	0.38	0.002	0.306	-0.503	-0.01	-0.245	0.328	-0.634	-0.09	-0.586	1	0.223	1	1	1	0.532	1	0.355	0.918	1
329	0.128	-0.682	-2.006	-0.096	-0.16	0.748	1	1	1	0.873	-0.197	-0.439	0.018	0.182	0.275	1	1	1	1	0.865	-0.255	-0.194	-0.515	-0.819	-0.471	0.184	0.787	-0.011	0.131	0.34	-0.991	0.354	0.158	0.637	0.217	-0.09	-0.318	0.922	-0.068	1	1	1	1	1	0.661	0.886	0.928	0.801	1
4706	-0.191	0.484	0.224	0.31	0.006	0.774	0.418	0.937	1	0.833	-0.093	0.24	0.069	0.24	-0.431	1	0.701	1	1	0.936	-0.286	-0.013	0.241	0.469	0.277	0.98	-0.744	0.441	0.92	-0.301	0.193	-0.402	0.285	0.402	-0.495	-0.33	-0.678	-0.185	-0.774	1	1	0.874	1	0.871	0.22	0.996	0.71	0.622	1
8533	-0.051	-0.263	-2.635	-0.425	-0.805	0.758	1	1	1	0.963	-0.584	0.007	-0.883	-0.121	-0.41	1	1	1	1	0.936	-0.099	-0.027	0.195	-0.818	-0.553	0.336	0.106	-0.175	0.113	0.018	0.494	-1.309	0.448	0.397	-0.129	1.058	-0.334	0.367	-0.088	1	1	0.903	1	1	0.523	1	0.994	0.807	1
6397	-0.061	0.335	0.683	-0.628	1.492	0.758	0.578	1	1	0.645	0.645	0.094	0.092	-0.565	1.207	1	1	1	1	0.664	0.928	0.042	-0.11	0.274	-0.677	0.815	0.154	-0.38	-0.047	-0.432	1.291	-0.785	0.124	0.07	0.009	0.328	0.123	-0.547	-1.178	0.894	1	1	1	1	0.262	1	1	0.846	1
9414	-0.256	0.345	0.524	-0.136	0.912	0.784	0.566	1	1	0.756	-1.489	0.214	0.512	0.155	0.836	1	0.745	1	1	0.72	-1.769	-0.15	-0.372	0.211	-0.313	1.186	0.091	-0.968	0.532	-0.722	1.373	0.423	0.257	1.652	-0.05	0.719	0.609	0.507	-3.216	1	1	1	1	1	0.174	1	1	0.695	1
4599	0.037	0.082	-0.474	-0.464	0.423	0.75	0.926	1	1	0.817	-0.165	-0.54	-1.273	-0.888	0.04	1	1	1	1	0.913	-0.069	-0.186	-0.618	-0.611	0.023	0.001	0.871	-1.335	0.537	-0.158	0.229	-0.409	1.429	-0.095	1.661	-0.717	0.571	0.082	-1.204	1	1	1	1	1	0.833	0.849	1	0.693	1
1514	0.229	-0.895	-1.523	0.898	-0.041	0.752	1	1	1	0.845	-0.55	-1.017	0.305	1.237	0.105	1	1	1	0.676	0.91	-1.016	-0.772	-0.422	0.887	0.106	0.668	0.33	0.047	-0.264	0.134	2.203	-0.686	-1.018	0.428	-0.953	-0.022	-0.548	0.048	0.848	1	1	1	1	0.989	0.309	1	0.902	0.892	1
10975	-0.047	-0.178	0.366	0.235	-0.183	0.759	1	0.996	1	0.878	-0.055	-0.32	0.007	0.39	-0.512	1	1	1	1	0.943	-0.204	-0.377	0.518	0.537	0.609	0.703	-0.44	0.851	1.09	-0.317	-0.243	-0.483	0.246	0.686	-0.577	-0.883	-0.482	-0.365	-0.868	1	1	0.727	1	0.65	0.296	0.997	0.558	0.593	1
23568	0.245	0.14	-0.252	-0.814	0.645	0.756	0.836	0.978	1	0.798	0.256	0.154	-0.101	-0.581	0.274	1	0.86	1	1	0.866	-0.005	-0.121	-0.156	-0.103	0.159	0.487	-0.076	0.162	-0.012	-0.027	0.222	-0.191	0.369	-0.06	-0.336	0.34	-0.414	-0.025	-0.212	1	1	1	1	0.954	0.408	1	0.848	0.838	1
54623	0.334	-0.151	-1.017	-0.45	-0.312	0.774	1	1	1	0.904	0.088	-0.002	-0.147	0.015	-0.235	1	1	1	1	0.926	-0.803	0.043	-0.325	-1.762	-0.877	0.956	-0.602	-0.519	1.475	-0.491	0.582	0.635	1.233	1.184	-1.64	1.426	-0.553	0.7	-0.662	1	1	1	1	1	0.226	0.995	1	0.551	1
332	0.257	-0.615	-0.351	0.295	-0.014	0.757	1	0.994	1	0.838	-1.809	-1.446	-0.415	1.618	0.525	1	1	1	0.526	0.776	-0.364	-0.277	0.508	-0.276	0.513	0.34	-0.256	0.149	-0.169	-0.168	-0.533	-0.491	1.581	-0.467	0.675	0.707	-0.829	-0.737	0.094	1	1	0.731	1	0.704	0.519	1	0.855	0.873	1
9972	-0.075	0.038	0.096	0.131	0.661	0.759	0.989	0.924	1	0.789	-0.165	-0.212	-0.144	0.128	0.095	1	1	1	1	0.909	-0.859	-0.236	-0.675	-0.912	-0.371	0.207	0.584	-0.61	0.177	0.169	0.997	-0.009	0.619	0.25	0.244	0.25	-0.104	0.598	-0.321	1	1	1	1	1	0.637	0.937	1	0.797	1
3275	0.353	0.531	0.321	-0.822	0.439	0.778	0.376	0.981	1	0.819	-0.686	0.372	0.221	-0.908	0.444	1	0.514	1	1	0.807	-0.451	0.058	0.112	-0.435	0.191	0.184	0.067	0.201	0.353	0.03	-0.112	-0.381	-0.058	0.247	-0.287	-0.423	-0.064	0.401	0.368	1	1	0.964	1	0.933	0.661	1	0.823	0.738	1
9993	0.336	0.382	-0.426	-1.074	-0.135	0.775	0.517	1	1	0.863	-0.285	0.18	0.138	-0.242	-0.133	1	0.809	1	1	0.919	-0.642	0.038	0.179	-0.468	0.033	0.418	-0.146	-0.338	0.934	0.002	0.246	0.275	-0.016	1.112	-0.777	-0.237	-0.544	0.22	-0.291	1	1	0.92	1	1	0.455	1	1	0.626	1
5899	0.08	0.324	0.862	-0.487	1.166	0.746	0.592	1	1	0.686	-0.224	0.123	0.364	-0.634	0.781	1	0.935	1	1	0.719	-0.288	0.042	-0.106	-0.278	-0.226	0.246	0.064	-0.184	0.531	-0.204	0.602	-0.337	-0.168	0.33	-0.225	-0.125	-0.026	0.024	0.331	1	1	1	1	1	0.601	1	0.998	0.693	1
23476	0.36	-0.14	-1.193	-0.433	-0.172	0.783	1	1	1	0.876	0.02	-0.289	0.046	-0.294	0.161	1	1	1	1	0.895	-0.006	-0.39	-0.428	-0.182	0.195	0.208	-0.63	-0.007	0.931	-0.242	0.836	-0.867	0.742	0.071	0.353	0.011	-0.582	0.364	-0.376	1	1	1	1	0.931	0.636	0.997	0.927	0.623	1
3476	0.031	-0.432	0.283	-1.496	0.138	0.75	1	0.956	1	0.809	-0.408	-0.592	0.18	-1.129	-0.132	1	1	1	1	0.919	-0.037	-0.668	-1.045	-0.824	-1.989	0.556	0.761	0.159	0.029	1.052	-0.398	0.973	0.791	0.685	0.474	-0.496	-0.1	-0.057	0.135	1	1	1	1	1	0.37	0.895	0.851	0.826	0.747
2802	0.317	0.176	0.002	-1.106	0.109	0.768	0.784	0.926	1	0.816	-0.27	-0.404	-0.495	-0.649	-0.06	1	1	1	1	0.917	0.03	-0.15	-0.786	-1.066	-0.291	0.488	0.071	-0.246	0.477	0.273	0.618	-0.161	1.515	0.614	0.35	-0.824	-1.167	0.516	-0.26	1	1	1	1	1	0.407	1	1	0.71	1
23647	-0.112	0.108	0.299	-0.33	0.17	0.761	0.888	0.97	1	0.805	-0.09	-0.145	-0.01	-0.286	-0.376	1	1	1	1	0.938	0.143	-0.574	-0.708	0.576	0.473	0.581	-0.074	-0.747	1.05	-0.023	0.583	-0.546	0.341	0.319	0.015	-0.354	0.577	-0.693	-0.937	1	1	1	1	0.73	0.358	1	1	0.595	1
1349	0.051	-0.212	-2.074	0.419	-1.127	0.747	1	1	1	0.971	-0.479	-0.048	0.547	0.446	-0.494	1	1	1	1	0.942	-0.386	-0.198	-0.104	0.911	-0.189	0.793	-0.36	1.006	0.191	0.171	0.057	0.583	0.011	0.811	0.193	-2.412	-0.22	-0.209	-0.649	1	1	1	1	1	0.27	1	0.502	0.793	1
7450	-0.215	-0.49	-1.042	-1.396	1.952	0.777	1	1	1	0.692	-1.048	-0.724	-1.712	-1.71	1.829	1	1	1	1	0.699	-1.484	-0.578	-0.342	-1.355	-1.802	0.545	1.672	-1.797	1.469	-0.662	2.112	-1.565	1.19	1.492	-1.348	-0.535	0.878	1.434	0.677	1	1	1	1	1	0.373	0.626	1	0.546	1
6643	0.024	-0.33	0.607	-0.423	0.587	0.75	1	1	1	0.811	-0.209	-0.478	0.4	-0.057	0.129	1	1	1	1	0.906	-0.921	-0.302	-0.009	-0.444	-0.178	0.231	0.882	0.354	-0.01	0.252	-0.16	0.263	-0.892	0.9	0.786	-0.397	-0.318	0.012	-0.048	1	1	1	1	1	0.617	0.848	0.751	0.838	1
26155	0.247	-0.089	0.002	-0.622	0.026	0.756	1	0.926	1	0.829	-0.694	-0.076	0.028	-0.38	-0.095	1	1	1	1	0.916	0.141	-0.275	0.153	-0.54	0.564	1.191	-1.157	1.024	0.496	0.181	-0.056	-1.331	0.631	0.889	-1.875	0.73	-0.739	0.369	-0.396	1	1	0.936	1	0.68	0.175	0.997	0.498	0.702	1
5977	0.151	0.316	0.414	-0.709	0.212	0.749	0.601	1	1	0.805	-0.246	0.16	-0.212	-0.693	-0.254	1	0.848	1	1	0.929	-0.755	-0.634	-0.461	-0.661	-1.322	0.61	0.041	-0.331	0.847	0.592	0.599	-1.787	1.502	0.75	0.404	0.689	-0.015	0.708	-0.776	1	1	1	1	1	0.343	1	1	0.632	0.981
8895	0.748	-0.794	-2.053	-0.502	-0.176	1	1	1	1	0.877	0.058	-0.706	0.432	-0.216	0.285	1	1	1	1	0.862	-0.024	-0.779	-1.119	-0.102	-0.646	0.661	-0.111	-0.216	0.725	0.665	0.159	-0.203	0.275	0.959	0.507	-1.46	0.515	0.346	-0.153	1	1	1	1	1	0.312	1	1	0.653	0.936
1175	-0.176	0.125	-0.055	0.397	0.259	0.771	0.861	0.937	1	0.808	0.338	-0.084	-0.258	0.255	-0.015	1	1	1	1	0.915	-0.094	-0.126	0.202	-0.079	0.725	1.391	-0.478	0.562	1.379	-0.653	0.514	-1.533	0.627	0.253	-0.129	-0.359	-0.655	-0.926	-0.622	1	1	0.896	1	0.558	0.141	0.994	0.665	0.547	1
10226	0.297	-0.08	0.123	-0.757	0.138	0.762	1	0.923	1	0.809	0.463	-0.55	-0.326	-0.604	-0.162	1	1	1	1	0.917	-0.085	-0.581	0.006	-0.771	-0.488	0.545	-0.112	0.666	0.825	0.012	0.852	-1.47	0.55	0.488	0.244	0.012	-0.641	-0.044	-0.006	1	1	1	1	1	0.373	1	0.625	0.636	1
25	0.717	0.012	0.255	-1.166	0.711	0.986	1	0.945	1	0.78	-0.222	-0.024	0.368	-1.327	0.459	1	1	1	1	0.8	-0.022	-0.478	0.078	-0.375	-0.949	0.358	-0.483	0.616	0.769	-0.59	0.19	-0.991	0.167	1.005	-0.61	-0.433	-0.138	1.065	0.821	1	1	0.997	1	1	0.506	0.994	0.641	0.647	1
66008	0.294	0.795	0.058	0.138	0.796	0.759	0.207	0.928	1	0.781	0.04	0.61	0.009	0.378	0.112	1	0.318	1	1	0.908	-0.053	0.444	-0.096	-0.241	0.743	-0.038	0.254	0.022	0.116	-0.431	-0.063	-0.035	-0.116	0.963	-0.669	-1.104	-0.285	0.239	0.349	1	0.149	1	1	0.546	0.866	1	0.908	0.807	1
8899	-0.057	-0.229	0.44	-0.075	0.76	0.76	1	1	1	0.778	-0.052	-0.39	0.067	0.031	0.246	1	1	1	1	0.874	-0.465	-0.141	-0.549	-1.948	-0.494	0.142	0.888	-0.07	-0.244	0.179	-0.449	0.205	0.671	0.634	1.044	-0.155	0.096	1.058	-0.404	1	1	1	1	1	0.699	0.849	0.953	0.889	1
8780	-0.558	-0.634	0.032	0.448	0.363	0.854	1	0.925	1	0.809	-0.55	-0.684	0.016	0.491	0.206	1	1	1	1	0.883	-0.487	-0.499	-0.505	-0.863	-0.283	0.363	0.364	0.087	0.113	0.488	0.572	-0.054	-0.095	0.521	0.554	-0.109	0.079	0.081	-0.326	1	1	1	1	1	0.503	1	0.887	0.808	0.996
10120	0.063	0.486	-0.021	-0.577	0.01	0.746	0.417	0.931	1	0.833	0.188	0.195	-0.18	-0.228	-0.337	1	0.781	1	1	0.934	0.319	0.044	-0.106	0.489	0.13	-0.11	0.212	-0.169	0.169	0.139	-0.321	-0.389	0.399	0.413	0.024	-0.48	-0.169	-0.378	-0.218	1	1	1	1	0.979	0.915	1	0.994	0.8	1
10771	0.866	0.735	-1.397	-0.994	-0.227	1	0.239	1	1	0.885	-0.226	0.67	-0.155	-0.813	0.231	1	0.288	1	1	0.877	-0.243	0.475	-0.456	-0.588	-0.704	0.05	0.298	-0.132	0.137	0.2	-0.143	0.299	-0.766	1.049	0.103	-0.558	0.272	0.497	0.211	1	0.125	1	1	1	0.794	1	0.981	0.8	1
7965	0.103	-0.408	0.097	-0.11	-0.067	0.749	1	0.924	1	0.848	0.125	-0.692	-0.219	0.167	-0.411	1	1	1	1	0.936	-0.111	-0.466	0.318	-0.198	0.616	0.4	-0.39	0.244	0.182	-0.078	-0.215	-0.419	-0.002	0.294	-0.029	0.765	-0.533	-0.289	-0.089	1	1	0.828	1	0.641	0.471	1	0.799	0.797	1
10920	0.377	0.586	-1.359	-0.881	-0.371	0.788	0.328	1	1	0.914	-0.075	0.683	0.224	-0.869	0.114	1	0.283	1	1	0.907	0.039	0.36	-0.107	0.258	0.07	0.295	-0.129	0.2	-0.182	-0.411	0.34	-0.798	0.061	-0.205	-0.397	0.145	0.018	-0.047	0.49	1	0.24	1	1	1	0.552	1	0.824	0.876	1
158	-0.252	-0.809	-0.243	-0.358	0.13	0.783	1	0.974	1	0.811	-0.37	-1	-0.272	-0.485	0.009	1	1	1	1	0.913	-0.224	-0.798	0.048	-0.531	0.178	0.779	0.161	0.835	-0.282	-0.194	-0.046	-0.404	0.783	0.413	0.413	0.029	-0.934	-0.085	-0.143	1	1	1	1	0.938	0.275	1	0.564	0.895	1
4739	0.373	-1.607	1.182	-0.479	2.525	0.789	1	0.977	1	0.715	-1.008	-1.433	0.949	-0.548	2.192	1	1	1	1	0.678	-0.629	-0.758	0.066	0.166	-0.226	1.256	-0.251	-0.156	0.505	-1.142	1.68	0.079	0.043	-0.159	-0.282	-0.623	0.752	0.024	-0.347	1	1	1	1	1	0.166	1	0.992	0.699	1
7392	0.282	0.495	-0.099	-0.691	0.033	0.758	0.407	0.947	1	0.828	0.098	0.06	-0.478	-0.495	-0.375	1	1	1	1	0.937	0.735	0.238	0.613	-0.307	-0.039	0.134	0.489	0.492	0.057	-0.631	-0.72	-0.239	0.531	0.717	-0.406	-0.872	0.389	-0.521	-0.659	1	0.46	0.691	1	1	0.708	0.959	0.698	0.819	1
8021	-0.119	-0.069	0.562	-0.45	0.151	0.763	1	1	1	0.807	-0.368	-0.292	0.353	-0.453	-0.211	1	1	1	1	0.926	-0.285	-0.353	0.303	-0.362	0.185	-0.064	-0.04	-0.225	0.374	-0.026	0.093	-0.026	0.458	0.035	-0.055	0.782	-0.692	-0.256	0.153	1	1	0.837	1	0.938	0.888	1	1	0.735	1
10659	0.288	1.381	-1.687	-0.98	0.269	0.758	0.05	1	1	0.809	-1.435	1.941	-2.085	-1.164	1.634	1	0.032	1	1	0.684	-0.859	0.995	-0.132	-1.74	-1.342	0.418	0.638	-0.394	0.753	-0.468	-0.787	0.626	2.18	-0.267	0.514	-0.795	0.056	0.786	-0.183	1	0.005	1	1	1	0.456	0.912	1	0.648	1
2193	0.189	0.414	-0.615	-0.44	-0.433	0.749	0.485	1	1	0.926	-0.274	0.61	0.074	-0.017	-0.35	1	0.318	1	1	0.934	-0.394	0.041	-0.12	-0.184	0.855	0.831	-0.586	-0.184	0.837	0.205	0.373	-1.197	1.053	0.726	-0.208	-0.402	-0.632	-0.239	-0.777	1	1	1	1	0.477	0.259	0.997	0.998	0.635	1
1387	0.23	-0.078	-1.086	-0.957	0.043	0.752	1	1	1	0.826	-0.484	-0.123	0.197	-0.507	0.293	1	1	1	1	0.86	-0.09	-0.168	-0.38	0.153	-0.022	0.072	0.007	-0.07	0.398	-0.393	0.468	-0.963	0.377	-0.224	-0.218	0.077	0.091	0.819	0.067	1	1	1	1	1	0.776	1	0.953	0.735	1
5585	0.149	-0.032	0.2	-0.154	0.479	0.748	1	0.933	1	0.821	-0.196	-0.578	-0.29	-0.661	0.331	1	1	1	1	0.84	0.361	-0.371	-0.311	-0.956	-0.506	-0.096	0.303	0.038	1.501	0.084	1.485	-1.801	1.139	0.999	1.164	-0.29	-0.922	-0.28	-1.544	1	1	1	1	1	0.906	1	0.905	0.55	1
9337	0.754	-0.021	-1.761	-0.427	-0.28	1	1	1	1	0.9	0.156	-0.063	-0.236	-0.264	0.69	1	1	1	1	0.743	-0.149	-0.378	-0.265	-0.462	-0.434	0.533	0.219	-0.324	0.128	-0.423	0.274	0.03	0.43	0.118	0.537	-0.02	-0.04	0.009	0.216	1	1	1	1	1	0.379	1	1	0.802	1
5504	-0.111	0.208	-0.289	-1.25	0.419	0.761	0.744	0.985	1	0.818	-0.425	-0.072	-0.411	-1.17	0.026	1	1	1	1	0.914	-0.725	-0.128	-0.26	-0.725	-0.684	0.104	0.686	0.468	0.112	-0.218	-0.001	0.282	-0.128	0.243	-0.071	1.013	-0.2	0.33	-0.095	1	1	1	1	1	0.742	0.9	0.703	0.807	1
64210	0.038	0.316	0.358	-0.424	0.269	0.75	0.602	0.992	1	0.81	-0.448	0.134	0.09	-0.558	0.072	1	0.909	1	1	0.915	-0.104	-0.082	0.213	0.244	0.159	0.532	0.588	-0.373	-0.137	-0.65	0.464	-0.307	0.9	-0.964	0.39	0.519	-0.229	0.125	-1.29	1	1	0.885	1	0.954	0.379	0.933	1	0.865	1
60496	-0.576	1.568	0.122	-0.33	0.1	0.857	0.032	0.923	1	0.817	-0.159	1.443	0.209	-0.115	-0.052	1	0.075	1	1	0.919	-0.256	0.681	-0.222	-0.545	-0.438	0.122	0.214	0.157	0.337	-0.387	-0.047	0.283	-0.76	0.407	-0.176	0.401	-0.105	0.63	-0.295	1	0.035	1	1	1	0.721	1	0.852	0.745	1
7716	0.291	0.103	0.179	-1.37	0.429	0.757	0.897	0.932	1	0.816	-0.134	-0.294	0.057	-0.907	0.426	1	1	1	1	0.809	-0.129	-0.247	-0.761	-0.153	-0.711	-0.095	-0.517	-0.08	0.755	0.065	0.069	-0.594	0.756	0.735	-0.085	-0.58	0.21	1.156	0.206	1	1	1	1	1	0.905	0.996	0.959	0.648	1
79586	-0.09	0.013	-0.197	-0.809	-0.031	0.759	1	0.961	1	0.842	0.074	-0.031	-0.858	-0.469	-0.429	1	1	1	1	0.936	0.075	-0.071	0.361	-0.054	0.461	0.312	-0.47	-0.156	0.647	-0.164	1.301	-1.591	-0.449	0.619	-0.56	0.207	0.056	-0.213	-0.31	1	1	0.797	1	0.731	0.538	0.994	0.992	0.671	1
2071	0.541	0.138	-1.206	-0.515	-0.369	0.868	0.839	1	1	0.914	-0.151	0.164	-0.001	-0.546	0.064	1	0.839	1	1	0.912	0.362	-0.007	-1.35	-0.685	-0.466	0.311	1.314	-0.045	-0.421	-0.626	0.719	-0.633	1.199	-0.149	-0.809	1.072	-0.509	-0.082	0.805	1	1	1	1	1	0.538	0.718	0.943	0.917	1
642	0.132	-0.158	-1.189	-0.566	-0.458	0.749	1	1	1	0.929	-0.624	-0.287	0.633	-0.473	0.214	1	1	1	1	0.88	0.134	-0.311	-0.24	-0.052	-1.06	0.699	0.328	0.571	-2.014	0.094	0.932	0.242	1.763	-0.444	0.662	0.161	-0.709	-0.414	-0.343	1	1	1	1	1	0.298	1	0.658	0.997	1
9961	0.454	-0.623	0.139	-0.911	0.574	0.823	1	0.926	1	0.817	0.963	-1.03	0.085	-0.481	0.435	0.907	1	1	1	0.808	0.821	-0.787	-0.949	0.952	-2.178	1.063	0.243	1.142	0.11	0.607	0.228	-1.941	0.76	0.183	-0.061	-0.448	0.079	-0.176	0.351	0.956	1	1	0.985	1	0.196	1	0.49	0.808	0.969
9766	0.219	-0.206	0.108	-1.374	0.93	0.754	1	0.923	1	0.75	-0.258	-0.436	-0.051	-0.916	0.758	1	1	1	1	0.728	-0.007	-0.775	-1.175	-0.066	-1.341	0.612	0.815	-0.483	0.383	0.22	0.814	0.239	0.257	0.429	1.144	-0.398	-0.028	-0.521	-0.12	1	1	1	1	1	0.343	0.89	1	0.733	1
3835	-0.066	-0.359	0.055	0.131	-0.058	0.759	1	0.927	1	0.847	-1.104	-0.526	0.086	0.017	-0.129	1	1	1	1	0.919	-0.35	-0.186	0.873	-0.254	0.668	-0.332	-0.162	-0.167	0.572	-0.26	-0.097	-0.075	0.763	0.637	-0.216	0.155	-0.673	-0.57	-0.327	1	1	0.601	1	0.602	0.996	1	0.994	0.691	1
55746	0.379	0.267	-1.597	-0.509	-0.67	0.786	0.664	1	1	0.953	-0.277	0.301	0.026	-0.421	0.202	1	0.597	1	1	0.882	-0.304	0.09	-0.395	-0.583	-0.059	0.032	0.539	-0.496	0.194	-0.192	0.322	-0.252	0.093	0.807	-0.19	0.083	-0.621	0.603	0.328	1	0.943	1	1	1	0.806	0.947	1	0.793	1
5525	-0.257	-0.109	0.216	0.085	1.319	0.785	1	0.936	1	0.665	-1.256	-0.427	-0.264	0.247	0.941	1	1	1	1	0.692	0.017	-0.044	-1.194	0.375	-0.709	0.253	0.223	-0.781	-0.561	0.433	0.286	0.355	0.264	0.633	-0.386	-0.227	0.657	0.182	0.223	1	1	1	1	1	0.593	1	1	0.936	1
9688	-0.212	0.533	0.144	-0.939	0.394	0.777	0.374	0.927	1	0.812	-0.309	0.331	-0.049	-0.628	0.17	1	0.563	1	1	0.893	-0.34	-0.41	1.049	-0.743	-0.482	0.977	-0.935	0.115	-0.353	-1.015	-0.807	-0.605	3.324	0.72	-0.551	1.822	-0.253	-1.331	-0.181	1	1	0.589	1	1	0.221	0.997	0.876	0.906	1
5725	-0.008	-1.184	0.118	-0.435	0.756	0.753	1	0.924	1	0.776	-0.356	-1.685	0.161	-0.082	0.804	1	1	1	1	0.718	-0.344	-1.832	-0.563	-0.005	-0.117	1.096	0.117	-0.461	0.652	-0.033	1.192	-0.982	1.559	0.811	0.39	-0.67	0.032	-0.078	-0.765	1	1	1	1	1	0.189	1	1	0.669	1
1477	0.258	-0.288	-1.755	-0.314	-0.343	0.757	1	1	1	0.911	-0.177	-0.212	-0.042	-0.081	-0.138	1	1	1	1	0.917	-0.671	-0.088	-0.268	-0.348	0.126	-0.12	0.016	0.495	0.394	-0.683	-0.477	0.62	0.298	0.14	-0.203	0.96	-0.049	-0.348	0.206	1	1	1	1	0.98	0.921	1	0.697	0.735	1
8522	0.188	2.792	-0.919	-1.422	0.833	0.749	0.003	1	1	0.777	0.034	1.456	-0.137	0.177	-0.474	1	0.073	1	1	0.942	-0.202	1.821	0.334	-0.789	-0.43	0.135	-0.255	-0.278	-0.282	-0.46	0.466	-1.055	0.188	-0.007	0.15	0.24	-0.03	0.149	0.305	1	0	0.817	1	1	0.707	1	1	0.895	1
3985	-0.696	-0.482	-0.043	-1.305	0.86	0.88	1	0.936	1	0.769	-0.84	-0.622	-0.149	-0.941	0.451	1	1	1	1	0.803	-0.671	-0.555	-0.222	-0.18	-0.722	0.559	-0.246	0.197	-0.095	-0.227	1.856	-0.069	0.234	0.67	-0.072	-0.193	0.246	-0.839	0.326	1	1	1	1	1	0.369	1	0.824	0.858	1
50999	0.114	-0.247	0.907	0.362	0.73	0.749	1	1	1	0.776	-0.166	-0.435	0.658	0.815	0.54	1	1	1	0.837	0.771	-0.301	-0.318	-0.378	-0.169	0.084	0.007	0.725	0.185	0.136	0.345	0.074	0.012	-0.602	0.189	0.148	-0.307	0.226	-0.477	0.421	1	1	1	1	0.996	0.829	0.902	0.835	0.801	1
27122	0.232	2.203	-1.073	-1.964	1.066	0.754	0.008	1	1	0.719	0.506	2.6	-0.921	-1.891	1.164	1	0.01	1	1	0.67	0.722	2.319	1.122	-1.214	-1.888	2.07	-0.695	0.246	1.149	-1.113	-0.38	-0.765	-1.336	-0.224	-1.693	0.512	0.83	0.64	-0.303	1	0	0.589	1	1	0.073	0.996	0.798	0.584	1
6732	-0.543	0.237	0.094	-0.213	-0.027	0.85	0.709	0.921	1	0.841	-1.224	-0.1	-0.115	0.124	-0.153	1	1	1	1	0.916	-0.685	-0.132	-0.043	-0.009	0.309	0.119	-0.021	0.08	-0.011	0.235	0.09	-0.07	0.029	-0.081	0.248	0.787	-0.071	-0.151	-0.623	1	1	1	1	0.854	0.724	1	0.892	0.838	1
3910	1.02	-1.156	-0.509	-2.21	1.984	1	1	1	1	0.691	-0.759	-1.32	-0.627	-1.811	1.75	1	1	1	1	0.669	-0.153	-0.15	0.177	-0.102	-0.116	-0.144	-0.113	1.079	-0.253	-0.508	-0.307	0.389	-0.641	-0.027	-0.362	-0.28	0.25	0.692	0.568	1	1	0.919	1	1	0.933	1	0.486	0.889	1
267	0.145	-0.013	0.1	-0.348	-0.407	0.747	1	0.923	1	0.921	0.373	0.13	0.163	-0.555	-0.249	1	0.921	1	1	0.928	0.152	-0.513	0.005	0.83	1.221	0.022	0.078	-0.458	0.092	-0.774	1.673	-0.505	0.14	0.092	-0.954	0.046	0.157	-0.177	-1.125	1	1	1	1	0.257	0.816	1	1	0.812	1
7408	0.218	-1.118	-0.139	-0.911	0.835	0.754	1	0.949	1	0.777	0.023	-0.346	-0.536	0.077	0.034	1	1	1	1	0.913	0.21	-0.839	0.547	-0.322	0.302	0.775	0.555	-0.135	-0.457	-1.008	0.928	-0.249	0.654	-0.386	0.37	-0.814	0.035	0.023	-0.188	1	1	0.726	1	0.858	0.277	0.948	0.983	0.921	1
26286	0.136	-0.965	-0.372	-0.555	0.342	0.748	1	0.999	1	0.808	0.955	-1.132	-0.423	-0.539	0.036	0.907	1	1	1	0.911	0.452	-0.869	-0.474	-0.657	-0.228	0.103	-0.237	-0.041	1.546	0.408	-0.376	0.553	-0.649	0.509	-0.319	0.1	0.58	0.256	-0.657	1	1	1	1	1	0.744	1	0.942	0.544	1
23481	0.038	0.07	0.408	-0.093	0.412	0.75	0.943	1	1	0.813	0.143	-0.034	-0.007	0.025	0.011	1	1	1	1	0.912	0.602	-0.618	0.417	-0.631	0.683	1.23	-0.289	0.906	0.64	1.254	-1.184	-1.854	0.704	-0.105	-0.801	0.454	-1.25	0.479	-0.637	1	1	0.783	1	0.59	0.168	1	0.545	0.675	0.657
8450	0.809	0.08	-1.744	-0.331	-0.427	1	0.928	1	1	0.924	-0.153	0.251	-0.129	-0.08	0.247	1	0.682	1	1	0.874	-0.277	0.124	-0.227	-1.014	0.054	0.087	0.104	0.789	-0.623	0.114	-0.644	0.233	-0.072	-0.062	0.65	0.435	-0.335	0.043	0.619	1	0.818	1	1	1	0.761	1	0.576	0.943	1
4802	0.014	-0.156	0.09	-0.354	0.263	0.751	1	0.921	1	0.808	-0.341	-0.182	0.168	-0.136	0.028	1	1	1	1	0.914	-0.08	-0.343	0.382	0.138	-0.139	0.037	-0.097	-0.288	0.356	-0.604	0.305	-0.055	0.314	0.288	0.307	0.03	-0.208	-0.013	-0.331	1	1	0.793	1	1	0.804	1	1	0.737	1
8209	-0.101	-0.601	1.21	0.313	0.046	0.759	1	0.953	1	0.825	-0.087	-0.066	0.704	0.95	-0.499	1	1	1	0.774	0.942	0.063	-0.126	-0.164	1.576	0.978	0.43	-0.199	0.134	0.621	0.03	-0.211	-1.139	0.428	0.801	-0.393	-0.764	-1.049	-0.441	-0.575	1	1	1	0.624	0.387	0.447	1	0.863	0.679	1
9415	2.084	0.912	-1.414	1.973	-0.217	1	0.155	1	0.453	0.885	3.223	0.866	-0.732	2.321	-0.261	0.284	0.202	1	0.354	0.929	2.009	0.529	0.058	-0.171	1.873	0.582	-0.396	-0.314	1.405	-0.378	-0.537	-0.524	-0.09	-1.385	-0.006	-0.068	-0.567	-0.308	-1.711	0.189	0.091	1	1	0.084	0.358	1	1	0.545	1
6535	0.497	0.831	1.085	-0.96	-0.578	0.848	0.189	1	1	0.942	0.953	1.107	1.228	-1.628	-1.839	0.904	0.136	0.954	1	0.994	0.741	0.305	0.351	1.38	-0.308	0.058	-1.33	0.792	0.457	-1.184	0.993	-0.312	-0.777	-0.668	-0.945	0.729	0.212	-0.315	-0.18	1	0.324	0.803	0.708	1	0.788	0.996	0.576	0.716	1
10902	-0.203	0.235	0.523	-0.531	0.151	0.775	0.709	1	1	0.807	-0.193	-0.205	-0.055	-0.272	-0.246	1	1	1	1	0.926	-0.409	-0.049	-0.233	-0.761	-0.578	-0.199	0.234	-0.364	0.116	0.056	-0.028	-0.391	0.308	0.527	0.132	1.511	-0.638	0.292	0.472	1	1	1	1	1	0.957	1	1	0.806	1
27020	0.144	0.892	-0.091	-1.395	0.459	0.747	0.162	0.944	1	0.817	-0.434	1.06	-0.004	-1.026	0.363	1	0.148	1	1	0.83	-0.823	0.758	-0.903	0.538	-1.242	0.831	-0.067	-0.773	0.757	-0.177	0.588	0.003	-0.894	0.457	-1.028	-0.277	0.993	1.495	-0.238	1	0.022	1	1	1	0.258	1	1	0.648	1
6566	0.137	0.504	0.245	0.125	-0.291	0.748	0.399	0.941	1	0.901	-0.257	0.458	-0.353	0.366	-0.464	1	0.432	1	1	0.941	-0.398	0.043	0.435	-0.823	0.192	0.583	-0.919	1.034	0.068	-0.506	0.736	-0.25	-0.183	-0.231	-0.473	0.526	-1.129	0.615	0.679	1	1	0.769	1	0.934	0.357	0.996	0.508	0.819	1
4837	0	-2.223	-1.189	1.855	1.572	0.753	1	1	0.502	0.635	-0.063	-1.22	-1.398	1.966	0.526	1	1	1	0.44	0.776	-0.963	-2.062	1.641	-2.63	1.104	0.24	0.583	2.706	-0.617	1.039	1.018	-0.23	-0.354	0.295	-0.968	-1.949	0.071	0.239	0.837	1	1	0.461	1	0.307	0.606	0.938	0.099	0.942	0.76
143	0.511	-0.983	0.43	-0.284	0.774	0.848	1	1	1	0.779	0.483	-1.275	0.418	0.333	0.619	1	1	1	1	0.749	-0.026	-0.512	0.019	0.031	-0.24	0.152	0.597	-0.329	-0.188	0.362	-0.344	-0.141	0.315	0.577	0.73	-0.304	-0.015	-0.356	-0.327	1	1	1	1	1	0.694	0.932	1	0.878	1
5347	-0.461	-0.36	0.423	1.236	0.024	0.833	1	1	0.912	0.83	-0.757	-0.564	-0.067	0.871	-0.351	1	1	1	0.816	0.934	-0.663	-0.224	1.134	0.398	0.526	-0.053	0.051	-0.15	-0.923	-1.022	0.467	-0.176	1.072	-0.349	0.459	0.885	-0.105	-1.019	-0.305	1	1	0.604	1	0.701	0.88	1	0.991	0.967	1
10221	0.252	-0.157	-0.674	0.298	0.681	0.758	1	1	1	0.781	-0.03	-0.771	0.061	0.545	0.523	1	1	1	1	0.778	0.27	-1.032	-1.89	-0.603	0.132	0.883	0.121	-0.539	0.335	0.644	1.144	-0.646	-0.203	2.441	-0.125	-0.813	0.567	-0.279	-0.407	1	1	1	1	0.976	0.245	1	1	0.746	0.956
7102	0.76	3.308	0.407	-1.059	0.997	1	0.001	1	1	0.736	1.17	2.923	-0.223	-0.913	0.912	0.827	0.006	1	1	0.7	1.089	1.965	-0.627	0.723	-0.086	0.141	0.872	-0.833	-0.819	-0.006	-0.024	-0.107	0.003	0.371	-0.828	-1.041	-0.007	-0.007	-0.777	0.749	0	1	1	1	0.701	0.852	1	0.961	1
4047	0.732	0.605	0	0.266	0.231	1	0.315	0.927	1	0.806	0.82	0.392	-0.276	0.822	0.057	0.944	0.49	1	0.835	0.914	0.982	-0.088	-0.147	-0.242	1.111	0.869	-0.177	0.042	1.018	-0.705	0.149	-0.525	0.309	-0.285	-0.405	-0.069	-0.12	-0.284	-1.435	0.863	1	1	1	0.304	0.249	1	0.903	0.606	1
1019	0.659	-1.016	-1.08	-0.231	0.139	0.94	1	1	1	0.81	0.207	-0.781	0.116	-0.116	0.071	1	1	1	1	0.914	0.114	-0.801	0.362	0.128	0.313	0.447	-0.081	0.307	-0.542	-0.049	0.098	-0.244	0.42	0.271	-0.064	-0.594	-0.355	-0.51	0.778	1	1	0.796	1	0.854	0.435	1	0.767	0.933	1
50717	0.248	0.081	0.317	-0.77	0.007	0.758	0.927	0.98	1	0.833	-0.201	-0.131	-0.05	0.118	-0.301	1	1	1	1	0.932	-0.271	-0.124	-0.772	0.65	0.141	0.12	0.232	-0.403	-0.144	-0.347	0.434	-0.548	0.439	0.514	-0.035	-0.15	0.25	-0.172	0.188	1	1	1	1	0.967	0.724	1	1	0.868	1
9129	0.339	-0.353	0.139	-0.664	0.438	0.775	1	0.926	1	0.818	0.08	-0.514	0.064	-0.252	0.204	1	1	1	1	0.883	-0.09	-0.32	-1.217	-2.361	-1.408	0.321	1.569	-0.449	-0.352	0.699	1.357	-0.156	1.398	1.161	1.317	0.805	-0.551	-0.449	-1.275	1	1	1	1	1	0.531	0.633	1	0.907	0.929
26037	0.678	1.562	0.616	-0.834	0.412	0.958	0.033	1	1	0.814	0.225	1.1	0.42	0.118	0.072	1	0.138	1	1	0.914	-0.405	1.49	-0.217	-0.135	-0.739	-0.036	-0.039	0.835	-0.261	-0.479	1.13	-0.25	0.575	0.466	0.304	0.171	-0.412	-1.277	-0.723	1	0	1	1	1	0.865	1	0.564	0.892	1
10443	0.337	-0.457	-1.787	-0.263	-0.405	0.775	1	1	1	0.921	-0.193	-0.51	0.169	-0.191	0.321	1	1	1	1	0.85	-0.172	-0.408	-1.243	-0.553	-1.137	-0.371	1.267	-0.739	0.513	0.37	-0.416	0.892	0.275	0.772	0.408	-0.509	0.156	1.009	-0.114	1	1	1	1	1	0.998	0.715	1	0.695	1
6812	0.189	3.275	0.258	-1.38	0.776	0.749	0.001	0.946	1	0.779	0.51	2.875	-0.308	-1.881	0.898	1	0.007	1	1	0.698	0.537	2.781	0.043	-0.604	-1.153	0.766	-0.659	-0.508	0.343	0.774	-0.03	-0.714	-0.181	0.378	-1.246	-1.074	-0.08	0.406	0.222	1	0	1	1	1	0.279	0.998	1	0.742	0.901
51706	-0.052	-0.163	-0.125	-0.997	-0.289	0.758	1	0.949	1	0.901	-0.456	-1.473	-0.642	-0.425	-0.774	1	1	1	1	0.958	-0.085	-0.647	0.03	0.516	-0.175	0.263	-0.526	0.182	0.099	-0.337	1.987	-0.228	0.432	0.035	-0.295	0.043	-0.102	-0.364	-0.828	1	1	1	1	1	0.584	0.996	0.836	0.809	1
10452	0.743	0.084	-1.499	-0.153	-0.124	1	0.924	1	1	0.86	0.5	-0.079	0.02	0.073	-0.07	1	1	1	1	0.916	0.872	0.059	0.329	1.313	0.148	0.048	-0.07	0.137	-0.283	-0.428	-0.144	-0.65	-0.238	-0.099	0.22	-0.15	-0.195	-0.942	0.072	0.923	1	0.817	0.747	0.962	0.795	1	0.861	0.895	1
23412	0.118	-0.63	-2.335	-0.024	-1.07	0.751	1	1	1	0.969	-0.464	-0.523	-0.319	0.136	-0.37	1	1	1	1	0.936	-0.223	-0.17	-0.121	-0.162	-0.196	0.054	0.475	0.099	-0.17	0.162	-0.342	0.188	0.433	0.118	0.068	-0.025	-0.22	-0.075	0.105	1	1	1	1	1	0.79	0.966	0.882	0.873	1
51567	-0.421	0.044	0.574	-0.092	0.016	0.824	0.981	1	1	0.831	-0.473	-0.122	0.49	0.165	-0.098	1	1	1	1	0.917	-0.37	-0.019	-1	0.363	-1.349	0.34	0.808	-1.368	2.272	0.679	-0.274	-0.291	-0.151	0.446	0.142	-0.369	-0.176	0.618	-0.3	1	1	1	1	1	0.519	0.892	1	0.411	0.929
3918	-1.543	-1.514	0.061	-2.095	2.401	0.967	1	0.927	1	0.737	-2.267	-2.355	-0.385	-1.881	2.189	1	1	1	1	0.676	-0.504	-0.325	0.693	-0.988	-0.224	2.412	-0.572	0.482	-0.868	0.283	0.769	0.255	-0.821	0.151	0.238	-0.427	-0.1	-0.135	-0.319	1	1	0.654	1	1	0.049	0.996	0.698	0.962	1
8883	-0.164	0.274	-0.259	-0.59	-0.079	0.768	0.656	0.979	1	0.851	-0.105	0.084	-0.307	-0.435	-0.209	1	1	1	1	0.927	-0.348	0.137	-0.794	-0.51	-1.669	0.34	0.671	-0.517	-0.123	0.376	-0.2	0.912	-0.392	0.78	-0.046	0.828	0.158	0.711	-0.313	1	0.769	1	1	1	0.519	0.907	1	0.861	1
2633	0.759	-1.519	0.085	-0.713	1.806	1	1	0.922	1	0.668	-0.037	-1.288	-0.231	0.213	1.247	1	1	1	1	0.671	-0.47	-1.736	-1.317	-0.846	-1.105	0.034	1.953	1.107	0.466	-0.922	-0.856	0.369	0.861	0.493	1.194	-1.474	0.632	1.611	0.008	1	1	1	1	1	0.805	0.538	0.481	0.712	1
23219	0.531	0.554	0.163	-0.91	-0.037	0.861	0.355	0.931	1	0.844	-0.249	0.21	0.141	-0.107	0.206	1	0.753	1	1	0.884	-0.123	0.107	-0.09	0.039	-0.32	0.15	-0.139	-0.286	0.546	-0.2	-0.22	-0.152	-0.158	0.206	0.009	-0.184	0.187	0.118	0.511	1	0.878	1	1	1	0.694	1	1	0.693	1
10558	0.011	0.216	0.615	-0.795	0.711	0.751	0.734	1	1	0.78	-0.107	-0.055	0.211	-0.371	0.252	1	1	1	1	0.872	-0.162	-0.327	-0.638	-0.311	-0.768	0.595	0.345	0.104	0.211	-0.058	1.172	-0.32	-0.193	0.915	-0.441	-0.434	0.091	0.517	-0.3	1	1	1	1	1	0.35	1	0.877	0.793	1
9556	0.269	0.392	-2.703	-0.024	-0.792	0.757	0.506	1	1	0.962	0.073	0.181	-0.018	0.303	-0.869	1	0.807	1	1	0.964	-0.297	0.29	-0.112	0.116	-0.073	0.595	-0.224	0.6	-0.236	0.065	0.438	-0.325	0.527	0.373	0.097	-0.152	-0.235	-0.614	-0.834	1	0.349	1	1	1	0.35	1	0.65	0.887	1
2580	0.222	-0.009	0.514	-1.019	0.326	0.753	1	1	1	0.812	-0.463	-0.108	0.445	-0.737	-0.047	1	1	1	1	0.918	-0.147	-0.476	-0.984	0.217	-0.553	0.441	0.666	-0.55	0.68	0.085	0.126	0.272	0.53	0.486	0.07	0.29	-0.148	0.014	-1.018	1	1	1	1	1	0.439	0.904	1	0.659	1
3028	0.485	-0.516	0.708	0.653	0.045	0.837	1	1	1	0.826	0.504	-0.81	0.49	1.228	-0.459	1	1	1	0.676	0.94	0.709	-1.11	0.042	0.761	0.888	0.491	-0.24	0.256	0.19	-0.209	-0.219	-0.549	0.694	0.489	-0.077	-1.082	-0.444	-0.297	-0.291	1	1	1	1	0.453	0.406	1	0.793	0.794	1
1026	0.602	-0.879	-0.785	-0.852	1.596	0.904	1	1	1	0.642	0.225	-1.209	0.07	-0.581	1.419	1	1	1	1	0.666	0.516	-1.46	0.676	-1.003	-1.353	1.407	-0.08	1.221	0.543	0.849	1.209	-0.868	0.076	-0.539	-1.022	-0.7	0.268	0.029	0.231	1	1	0.666	1	1	0.14	1	0.465	0.694	0.909
2475	0.299	0.418	0.211	-0.958	-0.077	0.763	0.482	0.935	1	0.85	-0.326	0.094	-0.054	-0.491	-0.23	1	1	1	1	0.926	0.267	-0.018	0.247	0.682	0.316	-0.008	-0.012	0.461	-0.116	-0.428	0.164	-0.745	-0.1	-0.134	0.102	0.783	-0.955	-0.263	-0.243	1	1	0.874	1	0.849	0.842	1	0.703	0.861	1
10579	-0.132	-0.276	-0.498	-1.602	0.147	0.764	1	1	1	0.807	-1.14	-0.729	-0.758	-1.599	-0.056	1	1	1	1	0.918	-0.487	-0.108	0.3	0.11	-0.982	0.55	-2.072	-0.112	1.39	-0.25	1.937	0.218	-0.511	0.684	-0.664	-0.79	0.456	0.355	-0.026	1	1	0.841	1	1	0.371	1	0.973	0.547	1
4256	1.879	-3.449	-0.244	-2.224	1.175	1	1	0.974	1	0.686	1.506	-1.72	-0.538	-1.504	0.438	0.73	1	1	1	0.808	1.685	-2.538	1.171	-0.301	-3.26	-0.94	0.559	-0.58	-0.02	-0.303	-0.363	1.295	-0.292	1.782	-1.533	0.036	1.101	1.134	1.367	0.299	1	0.586	1	1	1	0.946	1	0.84	1
11313	0.368	-0.422	0.774	-0.171	0.092	0.787	1	1	1	0.819	-0.404	-0.496	0.607	0.31	-0.022	1	1	1	1	0.914	-0.109	-0.338	0.032	0.28	0.511	0.311	-0.011	0.051	0.258	0.054	0.583	-0.328	0.098	0.232	-0.001	-0.364	-0.162	-0.281	-0.816	1	1	1	1	0.704	0.538	1	0.902	0.775	1
10274	-0.136	-0.348	0.263	-0.506	0.367	0.764	1	0.945	1	0.812	-0.608	-0.634	0.028	-0.195	0.167	1	1	1	1	0.892	-1.013	-0.928	-0.89	-1.312	0.839	-0.233	1.479	0.409	-0.113	0.539	-1.353	0.439	-1.357	1.105	0.375	-0.237	0.944	1.69	-0.381	1	1	1	1	0.489	0.969	0.665	0.732	0.861	0.988
11079	0.157	-0.504	0.118	0.53	0.299	0.748	1	0.924	1	0.804	0.429	-0.598	-0.385	0.503	-0.306	1	1	1	1	0.933	0.197	-0.58	-0.084	-0.086	0.535	0.573	-0.036	0.074	0.862	-0.073	0.394	-1.039	0.194	0.666	-0.07	0.037	-0.372	-0.376	-0.816	1	1	1	1	0.697	0.362	1	0.894	0.63	1
10542	-0.353	0.027	1.507	-0.413	0.214	0.809	1	0.885	1	0.803	-0.181	-0.339	1.035	-0.409	0.021	1	1	1	1	0.914	-0.204	-0.287	-0.213	1.752	-0.434	0.718	-0.082	0.256	-0.12	0.03	0.415	-0.418	0.49	0.056	0.104	-0.144	-0.451	-0.792	-0.677	1	1	1	0.543	1	0.291	1	0.793	0.86	1
65117	0.272	-0.428	-0.984	-0.214	-0.259	0.755	1	1	1	0.896	-0.115	-0.281	0.021	-0.205	0.316	1	1	1	1	0.849	-0.204	0.043	-0.435	-1.382	-0.292	0.12	0.696	-0.29	-0.155	0.456	-0.262	-0.018	0.255	0.478	0.293	0.295	-0.036	0.315	0.124	1	1	1	1	1	0.723	0.895	1	0.868	1
8467	0.096	0.019	0.19	-0.631	0.725	0.748	1	0.934	1	0.776	0.131	0.122	-0.119	-0.281	0.571	1	0.936	1	1	0.759	-0.313	0.068	-0.768	-1.643	-0.699	0.531	0.193	0.229	-0.291	0.38	0.189	0.573	-0.288	0.414	0.253	0.73	0.04	0.846	-0.444	1	1	1	1	1	0.38	1	0.808	0.897	1
5436	-0.196	0.116	0.353	-0.056	0.415	0.774	0.876	0.987	1	0.818	-0.092	-0.18	-0.081	-0.039	-0.113	1	1	1	1	0.919	-0.206	-0.242	-0.002	-0.011	-0.355	0.854	0.172	-0.496	0.087	-0.392	-0.053	-0.535	1.225	0.306	0.502	-0.192	-0.463	-0.166	-0.034	1	1	1	1	1	0.252	1	1	0.813	1
6890	0.091	-0.882	-0.343	-0.665	0.956	0.747	1	0.994	1	0.745	0.172	-1.394	-0.945	-0.833	0.975	1	1	1	1	0.69	-0.005	-1.463	-0.976	-2.169	-1.314	1.056	1.934	-0.526	0.619	0.491	0.374	0.612	2.082	-0.038	1.607	-0.782	-0.301	-0.455	-0.748	1	1	1	1	1	0.198	0.53	1	0.679	0.996
6720	0.517	-0.062	0.197	0.235	-0.098	0.85	1	0.934	1	0.855	1.655	-0.073	-0.2	0.931	-0.256	0.699	1	1	0.785	0.929	2.004	-0.309	-0.776	-0.065	0.084	0.922	-0.094	-0.775	1.048	-0.219	0.906	-1.004	0.957	-0.27	-1.081	0.548	-0.881	-0.503	-0.491	0.189	1	1	1	0.997	0.235	1	1	0.597	1
4522	-0.047	0.177	0.922	1.659	0.062	0.758	0.783	1	0.603	0.825	-0.507	0.093	1.063	1.582	-0.471	1	1	0.998	0.544	0.941	0.095	-0.187	-0.221	1.188	1.536	0.392	-0.013	0.173	-0.369	-0.155	-0.612	-0.506	0.881	0.017	-0.179	-0.996	-0.386	-0.498	-0.16	1	1	1	0.772	0.155	0.476	1	0.841	0.909	1
1277	0.721	-1.907	0.213	-0.388	1.362	0.991	1	0.935	1	0.667	-0.195	-3.011	0.563	0.665	0.836	1	1	1	0.928	0.719	-0.836	-1.442	0.611	-1.169	0.279	0.256	-0.579	1.352	0.083	-0.62	1.754	-1.197	-0.533	1.043	-0.722	-0.738	-0.116	1.817	0.756	1	1	0.69	1	0.871	0.591	0.997	0.427	0.814	1
5520	-0.518	0.41	0.196	-0.808	0.789	0.846	0.488	0.934	1	0.777	-0.583	0.267	-0.137	-0.538	0.423	1	0.653	1	1	0.808	-0.189	0.01	0.027	-0.284	-0.255	0.313	-0.039	0.114	-0.195	-0.129	0.467	-0.183	0.091	0.264	0.293	0.013	0.385	-0.434	-0.269	1	1	1	1	1	0.537	1	0.875	0.879	1
1595	1.133	0.986	-0.779	2.016	0.223	1	0.129	1	0.437	0.806	1.682	0.833	0.371	2.219	0.665	0.715	0.213	1	0.377	0.745	1.37	0.399	-1.265	-0.276	1.307	1.282	-2.184	0.095	1.455	0.831	-1.017	-2.162	-1.005	0.511	-0.626	0.253	0.275	0.183	0.575	0.542	0.192	1	1	0.224	0.157	1	0.883	0.543	0.928
613	-0.221	0.842	0.523	-0.809	0.346	0.779	0.183	1	1	0.808	-0.606	0.65	0.604	-0.099	0.036	1	0.297	1	1	0.911	-0.575	0.257	0.037	0.574	-0.086	0.509	-0.366	0.083	0.186	-0.352	1.419	-1.687	0.861	0.643	-0.331	0.016	-0.239	-0.369	-0.582	1	0.412	1	1	1	0.394	1	0.889	0.795	1
10277	0.272	0.54	0.279	-0.799	0.057	0.755	0.368	0.953	1	0.825	0.121	0.356	-0.017	-0.64	-0.232	1	0.529	1	1	0.925	-0.085	0.001	-0.076	-0.172	-0.103	0.068	-0.359	0.18	0.258	-0.063	0.158	-0.043	0.083	0.171	0.05	-0.442	0.281	0.393	-0.299	1	1	1	1	1	0.779	1	0.836	0.775	1
26054	-0.083	-0.009	0.277	-0.721	0.492	0.759	1	0.952	1	0.819	-0.172	-0.226	0.13	-0.351	0.118	1	1	1	1	0.908	0.097	0.169	-0.499	-1.259	-0.156	-0.233	0.98	-0.131	-0.379	0.072	-0.818	0.463	-0.727	1.018	-0.213	0.275	-0.028	0.974	0.393	1	0.657	1	1	1	0.969	0.819	0.982	0.91	1
9453	0.357	0.083	0.069	-1.847	0.104	0.781	0.926	0.924	1	0.818	0.218	-0.174	-0.131	-0.714	-0.42	1	1	1	1	0.936	0.127	0.012	-0.235	-0.231	-0.88	0.172	0.196	-0.108	0.765	-0.064	-0.518	-0.034	-0.051	0.624	0.292	0.699	-0.201	0.138	-0.702	1	1	1	1	1	0.674	1	0.971	0.648	1
64746	0.053	-0.16	0.328	-0.903	0.401	0.746	1	0.98	1	0.811	-0.589	-0.508	-0.158	-0.333	0.116	1	1	1	1	0.908	-0.265	-0.31	-0.527	-1.418	-0.178	0.532	0.049	0.395	0.568	0.157	0.309	-0.315	-0.345	0.612	-0.025	-0.296	0.384	0.39	0.283	1	1	1	1	1	0.379	1	0.736	0.693	1
10919	-0.036	0.313	-0.152	-0.597	0.229	0.756	0.604	0.953	1	0.806	-0.088	0.229	0.003	-0.655	0.002	1	0.717	1	1	0.915	0.555	0.371	-0.055	0.543	-0.654	-0.367	-0.196	-0.205	0.216	-0.186	0.277	-1.137	0.835	-0.062	0.424	0.288	-0.404	-0.487	0.245	1	0.225	1	1	1	0.999	1	1	0.793	1
1445	0.095	-0.489	-0.817	-0.588	-0.325	0.748	1	1	1	0.906	-0.328	-0.28	-0.417	0.084	-0.03	1	1	1	1	0.912	-0.588	-0.527	-0.535	-0.593	-0.227	0.438	1.622	-0.927	0.927	-0.012	0.312	-0.525	1.754	0.152	1.791	-0.448	-0.404	-0.565	-1.646	1	1	1	1	1	0.44	0.646	1	0.623	1
7374	0.602	-0.23	0.677	-0.102	-0.269	0.905	1	1	1	0.897	0.898	-0.371	0.17	0.043	-0.51	0.911	1	1	1	0.943	1.105	-0.525	-1.099	-0.59	0.496	0.228	-0.054	-0.636	0.35	0.187	0.548	-0.697	0.552	0.386	0.008	0.677	-0.875	0.276	-0.337	0.732	1	1	1	0.716	0.618	1	1	0.74	1
593	0.243	-0.316	0.322	-0.504	0.004	0.756	1	0.98	1	0.833	0.445	-0.524	0.352	0.059	-0.726	1	1	1	1	0.955	-0.005	-0.386	-0.355	0.786	0.25	0.326	-0.344	0.096	0.828	-0.045	0.3	-1.166	0.556	0.8	-0.273	-0.082	-0.19	-0.826	-0.268	1	1	1	1	0.89	0.526	1	0.884	0.637	1
1454	0.64	0.72	-1.32	-1.057	0.787	0.924	0.248	1	1	0.777	0.026	0.448	0.191	-0.993	0.728	1	0.438	1	1	0.735	0.28	0.574	0.42	-1.062	-0.298	0.639	-0.592	0.457	0.706	-0.09	0.247	-0.148	-0.132	0.287	-0.419	0.012	-0.607	-0.101	-0.173	1	0.068	0.783	1	1	0.324	0.996	0.701	0.654	1
7320	-0.1	-0.295	-0.231	-0.689	0.478	0.759	1	0.97	1	0.82	0.688	0.15	-0.779	-0.014	0.011	0.999	0.87	1	1	0.912	0.532	0.019	-0.231	-0.321	-0.412	0.126	-0.223	0.507	-0.063	0.1	0.684	-0.492	0.44	0.183	-0.263	-0.17	-0.352	0.067	-0.131	1	1	1	1	1	0.717	1	0.69	0.849	1
5066	0.497	-0.073	0.058	-1.952	0.208	0.848	1	0.928	1	0.805	0.601	-0.398	-0.232	-2.26	-0.064	1	1	1	1	0.917	0.627	-0.317	-0.142	0.05	-1.965	-0.072	-0.397	0.205	-0.663	0.534	1.749	1.251	-1.319	0.749	-1.414	-1.337	1.586	0.807	0.067	1	1	1	1	1	0.892	1	0.822	0.946	0.996
8189	-0.201	0.054	0.253	-0.686	0.107	0.775	0.966	0.943	1	0.817	-0.318	-0.162	0.073	-0.656	-0.128	1	1	1	1	0.919	-0.075	-0.437	0.401	-0.267	0.208	0.139	-0.975	-0.198	0.811	-0.115	2.013	-0.876	0.868	0.946	-1.165	0.508	-1.309	-0.348	-0.127	1	1	0.792	1	0.92	0.702	0.996	1	0.642	1
23321	0.104	3.099	1.402	-1.222	-0.003	0.749	0.001	0.893	1	0.835	-0.187	3.116	1.268	-0.937	0.214	1	0.004	0.934	1	0.88	0.175	1.914	-0.378	-0.199	-0.637	-0.343	-0.733	-0.03	0.023	1.082	-1.441	0.635	-1.309	1.203	-0.379	-0.679	0.812	0.036	0.249	1	0	1	1	1	0.995	0.995	0.937	0.828	0.76
1329	0.359	0.089	-1.936	0.27	-0.927	0.782	0.915	1	1	0.966	-0.052	0.114	0.289	0.515	-0.713	1	0.955	1	1	0.954	-0.16	0.002	0.249	0.772	0.703	0.873	-0.728	0.555	1.408	-0.309	-0.385	-0.485	0.516	1.093	-0.838	-0.707	-1.04	-0.47	-1.049	1	1	0.871	1	0.576	0.248	0.995	0.671	0.544	1
2171	-0.194	0.154	-2.291	-1.517	-0.206	0.774	0.814	1	1	0.882	-1.792	0.131	-0.935	-1.713	0.419	1	0.917	1	1	0.809	-1.66	-0.016	-1.183	-2.14	-1.674	1.883	1.495	-0.031	-0.474	0.497	2.099	-0.741	1.105	0.742	1.061	-0.456	0.001	0.027	-0.534	1	1	1	1	1	0.081	0.656	0.938	0.923	0.999
3093	0.147	0.628	0.292	-0.111	0.18	0.748	0.302	0.962	1	0.808	0.055	0.5	-0.03	0.572	-0.156	1	0.393	1	0.988	0.916	-0.42	-0.33	-0.501	-0.305	0.175	0.572	-0.288	0.418	0.608	-0.086	0.683	-0.857	0.582	-0.122	0.131	0.03	0.063	0.127	-0.48	1	1	1	1	0.939	0.362	1	0.723	0.684	1
51759	-0.083	0.053	0.031	0.268	-0.024	0.759	0.967	0.925	1	0.84	-0.157	0.158	-0.031	0.227	-0.162	1	0.852	1	1	0.917	-0.453	-0.134	-0.372	-0.066	0.257	0.642	0.108	-0.124	0.425	-0.145	0.602	-0.512	0.641	0.076	-0.153	-0.445	-0.509	0.13	0.034	1	1	1	1	0.882	0.323	1	0.979	0.727	1
4147	0.876	-1.293	0.188	-1.162	-0.546	1	1	0.932	1	0.937	0.208	-1.726	0.348	-0.803	-0.911	1	1	1	1	0.966	-0.097	-0.343	-1.042	-0.708	-0.659	-0.724	0.694	-0.908	0.516	-1.75	0.967	-0.301	-1.03	2.283	-1.26	0.271	0.206	2.677	1.207	1	1	1	1	1	1	0.895	1	0.694	1
3685	0.474	0.612	0.679	-1.538	0.554	0.831	0.311	1	1	0.816	-0.079	0.34	0.495	-1.096	0.411	1	0.551	1	1	0.809	-0.106	0.272	0.092	-1.296	-2.13	-0.087	0.5	-0.18	-0.038	0.705	0.589	0.57	-1.415	1.315	0.277	-1.087	0.09	1.659	0.27	1	0.382	0.986	1	1	0.902	0.957	0.995	0.843	0.926
2962	0.303	0.304	0.455	-0.891	0.12	0.765	0.615	1	1	0.812	-0.121	-0.019	0.046	-0.626	-0.199	1	1	1	1	0.927	-0.458	-0.164	0.147	-0.086	0.152	0.326	-0.52	0.299	0.787	0.065	-0.124	-0.824	0.342	0.398	0.161	0.166	-0.672	-0.074	0.079	1	1	0.941	1	0.961	0.526	0.996	0.774	0.647	1
629	-0.939	-1.709	-0.815	4.787	1.51	0.916	1	1	0.042	0.639	-1.919	-2.264	-1.103	4.706	1.433	1	1	1	0.053	0.67	-0.784	-1.046	-0.936	-0.248	2.945	0.246	-0.413	-0.151	-0.529	1.502	1.53	1.303	-0.621	-1.177	-0.219	-1.422	1.29	-0.755	-0.515	1	1	1	1	0.014	0.601	1	0.992	0.93	0.519
9794	0.773	-0.609	0.188	-1.596	0.538	1	1	0.931	1	0.822	0.299	-0.243	-0.002	-0.773	0.153	1	1	1	1	0.896	0.307	-0.235	-0.303	-0.35	-0.4	0.171	0	-0.472	0.789	-0.292	0.03	-0.311	0.771	0.291	-0.289	-0.107	-0.111	0.4	0.112	1	1	1	1	1	0.674	1	1	0.648	1
9632	0.278	0.131	0.486	0.14	-0.308	0.759	0.851	1	1	0.903	0.134	0.624	-0.387	-0.511	-0.444	1	0.31	1	1	0.937	0.152	-0.457	0.162	0.138	0.035	0.296	0.308	0.066	0.195	0.148	0.302	-0.773	0.301	0.517	0.447	-0.028	-0.057	-0.89	-0.863	1	1	0.932	1	1	0.551	1	0.895	0.793	1
5906	0.84	-0.164	0.093	0.118	0.942	1	1	0.922	1	0.745	0.227	-0.408	-0.228	0.302	0.345	1	1	1	1	0.831	0.498	-0.853	-0.82	-0.345	-0.623	0.511	0.751	0.03	-0.193	-0.395	-0.423	0.009	0.794	0.711	1.349	-0.384	0.007	-0.388	-0.235	1	1	1	1	1	0.392	0.901	0.907	0.878	1
6695	0.266	1.649	0.403	-0.3	-0.518	0.757	0.027	1	1	0.933	1.736	3.515	0.397	-4.061	-2.817	0.705	0.002	1	1	0.999	0.788	1.708	0.036	-0.422	-0.375	-0.523	-0.796	1.132	1.474	-2.297	0.452	-1.623	-0.685	0.223	-1.712	0.441	-0.485	0.498	2.166	0.997	0	1	1	1	1	0.996	0.492	0.548	1
4601	0.022	0.923	-0.175	-0.134	0.303	0.751	0.151	0.958	1	0.805	-0.343	0.897	-0.163	-0.163	0.106	1	0.192	1	1	0.91	0.001	0.636	-0.373	-0.197	-0.099	0.145	-0.711	-0.277	0.401	-0.347	0.174	0.302	-0.075	0.917	-0.677	-0.305	0.19	0.496	-0.201	1	0.046	1	1	1	0.698	0.996	1	0.735	1
35	-0.151	-0.037	0.165	0.905	-0.336	0.766	1	0.931	1	0.909	0.564	-0.369	-0.053	0.497	-0.251	1	1	1	1	0.928	0.422	-0.242	0.13	0.344	0.409	-0.03	-0.354	0.071	0.22	-0.535	0.392	-0.767	0.139	0.758	-0.428	0.044	-0.406	-0.151	-0.017	1	1	0.954	1	0.772	0.86	1	0.892	0.79	1
865	-0.408	-0.386	-0.207	-0.717	0.521	0.82	1	0.962	1	0.824	-0.451	-0.598	-0.304	-0.287	0.26	1	1	1	1	0.871	-0.346	-0.516	-0.044	-0.461	-0.547	0.095	0.496	0.242	-0.215	0.178	0.183	0.225	0.81	-0.027	0.735	-0.966	0.292	-0.033	-0.099	1	1	1	1	1	0.753	0.958	0.799	0.883	1
79921	0.216	1.832	-0.043	-1.303	-0.037	0.753	0.018	0.935	1	0.844	0.585	0.934	0.025	-0.384	-0.648	1	0.18	1	1	0.952	0.428	0.353	-0.525	-1.272	-1.743	0.186	-0.47	-0.477	0.667	0.319	0.549	-0.497	-1.352	1.278	-1.154	0.268	-0.074	2.655	0.863	1	0.251	1	1	1	0.66	0.995	1	0.664	1
25782	0.022	0.781	0.533	-0.112	0.565	0.751	0.213	1	1	0.814	-0.413	0.396	0.028	-0.355	0.19	1	0.486	1	1	0.887	0.003	0.228	-0.166	-0.567	-0.008	-0.139	0.257	0.206	0.234	0.321	-0.739	-0.083	0.093	0.569	0.589	-0.317	-0.186	0.481	-0.779	1	0.483	1	1	1	0.931	1	0.821	0.786	1
9871	-0.265	-1.673	-0.544	0.733	0.804	0.786	1	1	1	0.775	-0.556	-2.021	-1.062	0.507	0.547	1	1	1	1	0.772	-0.48	-1.364	-0.145	-1.277	0.329	0.193	-0.104	1.243	0.528	0.518	0.987	-1.275	-0.132	0.368	-0.371	-0.254	0.309	0.778	0.149	1	1	1	1	0.84	0.651	1	0.457	0.693	1
4820	0.039	0.103	0.329	-0.209	0.706	0.75	0.896	0.979	1	0.781	0.054	-0.218	-0.096	-0.417	0.303	1	1	1	1	0.857	-0.181	-0.189	-1.09	-0.911	-1.244	-0.337	0.693	-0.234	0.742	0.361	-1.11	-0.326	0.589	0.566	1.033	-0.039	0.283	1.193	0.202	1	1	1	1	1	0.996	0.896	1	0.651	1
10007	0.912	0.066	1.485	-0.598	-0.584	1	0.949	0.89	1	0.943	0.213	-0.097	0.56	-0.705	-0.484	1	1	1	1	0.942	-0.138	-0.047	-0.512	1.701	-1.327	0.701	-0.038	0.201	-0.298	0.371	1.018	-0.067	0.382	0.422	-0.788	-0.321	-0.24	0.021	-1.041	1	1	1	0.584	1	0.297	1	0.823	0.896	1
8242	0.126	0.021	0.609	-0.754	0.387	0.748	1	1	1	0.814	-0.173	-0.05	0.009	-0.424	-0.003	1	1	1	1	0.914	0.413	-0.055	-0.077	-0.061	0.225	0.065	0.133	0.139	-0.337	-0.549	0.626	-0.462	0.128	0.067	0.387	-0.277	-0.047	-0.48	0.162	1	1	1	1	0.906	0.781	1	0.86	0.905	1
6949	0.167	-0.013	0.263	-0.551	0.21	0.75	1	0.946	1	0.805	-0.364	-0.075	-0.022	-0.398	-0.226	1	1	1	1	0.925	-0.057	0.029	0.091	-0.75	-0.31	0.096	0.052	-0.052	0.386	0.02	0.143	-0.855	0.818	0.349	0.034	0.035	-0.175	0.079	0.067	1	1	0.986	1	1	0.751	1	0.946	0.734	1
573	-0.261	-0.301	-0.22	-0.299	0.303	0.785	1	0.966	1	0.804	-0.411	-0.309	0.131	0.063	0.009	1	1	1	1	0.913	-0.086	-0.069	-0.168	0.571	0.337	0.428	-0.71	-0.312	0.482	-0.254	-0.164	0.313	-0.338	0.612	-0.624	0.652	0.314	-0.798	-0.186	1	1	1	1	0.836	0.448	0.996	1	0.71	1
5997	2.537	-0.028	0.108	-0.912	1.987	1	1	0.922	1	0.698	2.061	-0.346	-0.011	-0.916	1.349	0.648	1	1	1	0.652	2.605	-0.261	-2.331	-0.944	-3.516	1.415	0.684	-1.268	1.464	1.68	0.283	-0.264	-0.857	-1.787	-0.833	-0.685	0.333	3.235	1.047	0.084	1	1	1	1	0.14	0.899	1	0.543	0.437
3064	0.316	0.787	0.33	-0.915	0.353	0.768	0.21	0.979	1	0.809	-0.006	1.018	-0.048	-0.562	0.037	1	0.158	1	1	0.912	0.02	0.625	0.037	-0.148	0.2	-0.013	-0.347	0.068	-0.76	0.069	0.723	0.156	-0.027	0.17	-0.174	0.198	0.013	-0.784	-0.028	1	0.05	1	1	0.928	0.847	1	0.894	0.957	1
23761	0.172	0.463	0.644	0.089	0.17	0.752	0.438	1	1	0.805	-0.123	0.408	0.088	-0.412	0.066	1	0.475	1	1	0.911	0.336	0.478	-0.242	-0.561	-0.318	0.531	0.019	-0.098	0.049	0.582	2.7	-1.683	-0.136	0.273	0.476	0.031	-0.049	-1.049	-1.339	1	0.122	1	1	1	0.38	1	0.969	0.821	0.977
7071	0.161	-0.602	0.416	-1.052	1.25	0.749	1	1	1	0.673	-0.102	-1.838	0.298	-0.341	1.281	1	1	1	1	0.661	-0.464	-1.462	-0.435	-0.418	-0.282	1.343	-0.87	0.273	-0.074	0.157	2.133	-0.565	0.234	0.293	-1.042	-0.289	0.735	0.667	0.066	1	1	1	1	1	0.155	0.996	0.783	0.853	1
55324	0.943	0.036	-0.87	-0.417	-0.324	1	0.993	1	1	0.906	1.322	-0.063	0.025	-0.381	-0.358	0.796	1	1	1	0.934	0.739	-0.059	0.139	0.039	0.492	-0.075	0.107	-0.162	0.028	-0.233	0.497	-0.44	-0.353	0.155	-0.431	-0.224	0.155	-0.486	0.111	1	1	0.945	1	0.715	0.895	1	0.993	0.826	1
4905	-0.24	2.574	-0.27	-0.891	-0.052	0.782	4	0.981	1	0.847	0.075	2.243	-0.594	-0.986	-0.261	1	0.019	1	1	0.929	-0.649	2.137	-1.609	-0.313	-1.762	0.183	0.521	0.523	0.27	0.829	0.705	-0.14	0.218	0.297	0.441	0.085	-0.131	-1.529	-0.076	1	0	1	1	1	0.663	0.951	0.684	0.772	0.929
10915	0.082	0.524	0.206	-0.622	0.324	0.746	0.381	0.933	1	0.811	-0.093	0.457	-0.053	-0.435	0.37	1	0.433	1	1	0.825	-0.222	0.155	-0.477	-2.277	-0.669	0.148	0.943	0.214	0.112	0.303	-0.297	0.49	0.427	0.028	0.183	0.106	0.001	0.759	0.071	1	0.702	1	1	1	0.696	0.83	0.818	0.808	1
10204	0.057	0.343	0.246	0.037	0.445	0.746	0.568	0.942	1	0.818	0.014	0.089	-0.096	-0.135	0.14	1	1	1	1	0.901	-0.507	-0.426	0.196	-0.004	0.493	0.912	0.161	0.21	0.14	-0.362	0.594	-0.944	0.723	-0.287	-0.069	0.061	-0.495	-0.035	-0.36	1	1	0.902	1	0.716	0.235	1	0.82	0.801	1
6722	0.332	-0.644	-0.25	-1.235	-0.069	0.773	1	0.977	1	0.848	-0.316	-0.214	-0.162	-0.792	-0.072	1	1	1	1	0.915	-1.523	-0.172	0.084	-1.198	-0.172	0.648	0.269	0.587	0.157	0.555	0.295	-0.514	0.942	0.155	0.01	-0.153	0.148	0.335	-0.453	1	1	0.995	1	1	0.32	1	0.654	0.799	0.984
833	0.287	0.271	-1.211	-0.318	-0.274	0.759	0.659	1	1	0.898	-0.529	0.293	-0.431	0.096	-0.27	1	0.61	1	1	0.93	-0.362	-0.004	0.082	-0.649	-0.243	0.58	0.11	0.532	-0.165	0.069	0.026	-0.073	-0.001	0.721	-0.138	0.049	0.17	-0.638	-0.064	1	1	0.995	1	1	0.359	1	0.68	0.873	1
1278	0.82	-1.721	-0.288	-0.856	1.226	1	1	0.985	1	0.669	-0.272	-3.346	-0.006	-0.225	1.57	1	1	1	1	0.683	-1.187	-2.351	0.63	-1.973	-1.028	-0.187	-0.244	1.468	0.67	-0.855	2.081	-2.062	-0.074	1.436	-0.858	0.312	0.245	2.312	1.666	1	1	0.678	1	1	0.953	1	0.388	0.663	1
7073	-0.524	-0.22	-0.21	-0.414	0.526	0.847	1	0.963	1	0.824	-0.474	-0.156	-0.07	-0.185	0.142	1	1	1	1	0.9	-0.809	-0.436	-0.064	-0.575	-0.393	0.167	0.743	-0.223	-0.028	0.442	0.385	0.551	0.035	0.288	0.378	0.062	-0.315	0.273	-0.48	1	1	1	1	1	0.679	0.9	1	0.842	1
26121	0.508	-0.167	-0.328	-0.354	-0.326	0.849	1	0.994	1	0.906	-0.121	-0.349	0.116	-0.1	-0.075	1	1	1	1	0.914	-0.344	-0.109	0.371	-0.335	-0.275	0.525	-0.086	0.435	1.015	-0.352	0.455	-1.287	0.438	0.741	-0.307	-0.146	-0.794	-0.116	0.171	1	1	0.796	1	1	0.382	1	0.712	0.604	1
3429	0.858	-1.036	-1.155	-0.516	1.701	1	1	1	1	0.669	1.013	-0.895	-1.124	-1.088	1.06	0.894	1	1	1	0.68	0.419	-0.669	0.274	-0.609	-0.838	0.76	0.293	-0.214	-0.806	-0.147	1.434	-0.835	1.588	-0.93	0.633	-0.336	0.579	0.49	-1.085	1	1	0.856	1	1	0.281	1	1	0.96	1
7398	-0.272	0.007	-0.032	-0.704	0.406	0.787	1	0.933	1	0.812	-0.882	-0.078	-0.222	-0.351	0.166	1	1	1	1	0.892	-0.639	-0.283	-0.437	-2.029	-0.281	-0.039	0.297	-0.06	0.314	0.237	-0.556	-0.077	0.677	0.871	0.597	1.386	-0.073	1.248	-1.155	1	1	1	1	1	0.867	1	0.95	0.751	1
2073	0.615	-0.645	-1.947	-0.152	-0.746	0.913	1	1	1	0.958	-0.045	-0.351	-0.106	0.024	-0.298	1	1	1	1	0.932	-0.569	0.1	-0.17	-0.543	-0.774	-0.118	1.084	-0.486	-0.569	1.22	-0.291	1.228	-0.327	1	-0.029	0.339	-0.28	-0.297	-0.519	1	0.904	1	1	1	0.92	0.78	1	0.937	0.651
9817	0.423	0.08	-0.238	0.112	-0.189	0.805	0.928	0.972	1	0.879	-0.156	-0.132	-0.427	0.068	-0.58	1	1	1	1	0.947	-0.264	0.068	-0.447	-0.697	0.72	1.215	-0.681	0.737	1.507	-0.129	0.855	-1.905	0.903	1.039	-0.819	-0.124	-0.309	-0.824	-0.842	1	1	1	1	0.563	0.169	0.995	0.595	0.551	1
2531	0.471	0.43	0.268	-0.638	0.577	0.83	0.471	0.947	1	0.814	0.142	0.267	-0.079	0.037	0.482	1	0.652	1	1	0.797	0.021	0.093	0.056	-0.094	0.525	0.325	-0.462	-0.543	0.382	0.036	0.853	-0.66	-0.195	0.395	-0.575	-0.5	0.156	0.324	-0.136	1	0.934	1	1	0.696	0.527	0.996	1	0.734	1
1660	-0.371	-0.027	-0.034	-0.42	0.461	0.812	1	0.933	1	0.819	-0.53	-0.126	-0.003	-0.296	0.069	1	1	1	1	0.911	0.012	0.036	-0.014	-0.055	-0.323	-0.159	0.274	0.367	-0.322	-0.116	0.154	0.067	-0.051	-0.016	0.419	0.1	-0.015	-0.21	-0.149	1	1	1	1	1	0.942	1	0.745	0.901	1
3321	-1.806	-0.539	1.429	-0.463	0.766	0.979	1	0.898	1	0.782	-0.236	0.14	0.131	0.012	-0.073	1	0.893	1	1	0.914	-0.558	-0.073	-0.092	0.702	-0.533	0.888	-0.484	-0.399	0.514	-0.263	1.577	-0.294	0.518	0.312	-0.094	-0.1	0.226	-0.925	-0.922	1	1	1	1	1	0.244	0.994	1	0.695	1
2182	0.294	0.412	0.482	0.338	1.03	0.76	0.486	1	1	0.725	0.733	0.45	0.643	0.565	0.705	0.993	0.436	1	0.993	0.741	0.939	0.066	-1.371	-0.263	1.752	1.255	0.379	0.102	-3.159	-0.265	0.932	-0.192	-0.165	1.047	-1.878	0.073	0.677	1.78	-1.71	0.878	1	1	1	0.103	0.165	1	0.879	1	1
7994	-0.163	0.205	0.399	-0.986	0.716	0.768	0.749	1	1	0.778	-0.543	-0.083	0.108	-0.442	0.693	1	1	1	1	0.745	-0.094	-0.187	-0.526	-0.377	-0.571	-0.089	0.199	-0.624	0.442	0.078	0.345	0.38	0.444	0.04	0.712	-0.094	0.322	0.372	-0.771	1	1	1	1	1	0.904	1	1	0.722	1
5530	0.244	3.015	-0.289	-0.538	0.478	0.756	0.002	0.984	1	0.821	0.205	2.505	-0.603	-1.06	0.293	1	0.012	1	1	0.86	0.159	1.99	-0.711	-1.71	-0.973	0.251	0.065	0.803	1.45	-0.047	-0.476	0.178	-0.641	0.31	0.098	-0.525	0.835	0.061	-1.118	1	0	1	1	1	0.596	1	0.571	0.54	1
6256	0.267	0.053	0.398	0.415	0.046	0.757	0.967	1	1	0.826	0.155	-0.696	-0.045	0.822	-0.245	1	1	1	0.834	0.928	0.448	-0.251	0.25	0.58	1.606	0.501	-0.743	0.121	0.544	0.076	0.247	-0.453	-0.999	0.441	-0.53	-0.696	-0.456	-0.487	-0.199	1	1	0.871	1	0.138	0.399	0.996	0.87	0.693	1
1622	-0.289	-0.084	-0.833	0.682	-0.457	0.793	1	1	1	0.93	-0.414	0.232	0.126	1.371	-0.384	1	0.712	1	0.618	0.936	-0.793	-0.109	-0.485	0.259	0.834	0.905	-0.157	-0.131	1.738	0.018	-0.793	-0.256	0.039	0.126	0.796	0.242	0.188	-1.24	-1.182	1	1	1	1	0.493	0.237	1	0.981	0.473	1
5359	0.043	-0.935	0.768	0.291	1.451	0.749	1	1	1	0.663	-0.226	-1.468	0.263	0.006	1.082	1	1	1	1	0.679	-0.861	-1.653	-0.358	-0.193	-1.232	0.432	0.516	0.066	-0.02	0.99	0.851	0.838	0.08	0.159	0.467	-0.98	0.824	0.558	-0.483	1	1	1	1	1	0.445	0.947	0.895	0.84	0.788
4609	0.198	-0.43	-0.069	-0.323	0.204	0.752	1	0.942	1	0.808	0.641	-2.742	-1.331	-0.234	0.586	1	1	1	1	0.756	0.331	-2.238	-0.144	-3.727	-0.164	1.886	0.716	0.895	-0.207	0.712	1.21	-1.735	1.717	-1.042	1.363	-1.299	1.325	0.533	-0.132	1	1	1	1	1	0.081	0.897	0.546	0.882	0.924
5532	0.062	1.798	-0.144	-0.88	0.105	0.745	0.019	0.951	1	0.818	-0.301	1.264	-0.531	-0.929	-0.354	1	0.103	1	1	0.934	-0.279	1.143	-0.522	-0.637	-0.91	0.085	0.325	0.483	0.275	-0.21	0.267	0.034	0.236	0.006	-0.225	-0.227	-0.508	0.601	0.063	1	0.002	1	1	1	0.764	1	0.698	0.768	1
10237	-0.614	-0.058	0.254	0.112	0.103	0.864	1	0.946	1	0.817	-0.464	-0.531	-0.205	0.776	-0.21	1	1	1	0.859	0.926	-0.263	-0.576	0.115	-0.144	0.859	0.57	-0.272	-0.043	0.311	0.335	0.591	-0.839	-0.073	0.651	-0.174	-0.297	0.457	-0.594	-0.614	1	1	0.962	1	0.476	0.363	1	0.942	0.752	1
1545	0.326	-0.569	-1.004	-1.59	-0.181	0.77	1	1	1	0.878	-0.281	-1.86	1.19	-2.402	0.12	1	1	0.958	1	0.908	-0.464	-0.579	0.259	-0.595	-1.194	-0.248	0.766	0.764	2.025	-0.59	-1.489	0.038	0.323	-0.296	-1.502	-0.522	1.408	1.415	0.482	1	1	0.864	1	1	0.974	0.897	0.583	0.442	1
3423	0.02	2.423	-0.261	-1.548	0.353	0.751	0.006	0.979	1	0.808	-0.262	2.573	-0.455	-1.18	0.308	1	0.01	1	1	0.855	-0.167	1.738	-0.226	-0.62	-0.901	0.054	0.554	-0.295	-0.034	0.528	0.731	0.129	-0.678	0.181	0.07	-1.104	0.133	0.214	-0.308	1	0	1	1	1	0.79	0.95	1	0.843	0.999
6764	0.717	-0.646	-0.285	-0.973	0.409	0.987	1	0.985	1	0.813	0.53	-1.062	-0.938	-1.229	0.085	1	1	1	1	0.912	-0.02	-0.439	-0.494	-0.607	-0.748	0.163	-0.487	-0.004	0.353	-0.02	0.58	-0.592	0.04	0.529	-0.15	0.398	0.198	1.383	-0.081	1	1	1	1	1	0.682	0.992	0.926	0.737	1
10613	0.089	-0.788	0.485	0.628	0.517	0.747	1	1	1	0.823	-0.682	-0.916	0.26	1.277	0.394	1	1	1	0.656	0.82	-0.548	-0.826	-0.276	-0.109	0.99	0.509	-0.223	-0.005	0.035	0.027	1.341	-0.459	0.125	-0.197	-0.285	0.434	0.185	-0.043	-0.674	1	1	1	1	0.38	0.393	1	0.926	0.824	1
4853	0.237	-0.04	0.676	-0.286	0.773	0.755	1	1	1	0.779	-0.366	-0.351	0.17	-0.392	0.427	1	1	1	1	0.809	-0.04	-0.548	-0.152	-0.481	-0.35	0.258	0.429	0.111	0.183	-0.684	0.916	-0.349	0.392	0.169	-0.015	0.271	0.069	0.141	-0.318	1	1	1	1	1	0.59	0.982	0.876	0.797	1
1666	0.681	-1.05	-1.604	1.552	-0.279	0.961	1	1	0.67	0.9	1.123	-1.162	0.584	1.796	-0.156	0.843	1	1	0.484	0.916	0.63	-0.955	-0.786	0.954	1.217	0.374	-0.159	0.111	-0.029	0.114	-0.776	0.019	-0.536	0.819	-0.249	0.51	-0.211	-0.112	-0.935	1	1	1	0.986	0.257	0.494	1	0.875	0.841	1
10444	0.153	0.7	0.315	-0.632	-0.119	0.749	0.256	0.978	1	0.859	-0.062	0.426	-0.061	-0.493	-0.429	1	0.458	1	1	0.936	-0.368	-0.026	0.339	0.067	0.419	-0.174	-0.364	0.283	0.781	-0.291	-0.064	-0.619	-0.311	0.673	-0.248	0.008	-0.306	-0.014	0.215	1	1	0.813	1	0.767	0.948	1	0.782	0.646	1
1513	0.856	-1.222	-1.325	-1.413	-0.861	1	1	1	1	0.965	-0.334	-1.341	-0.786	-1.036	0.137	1	1	1	1	0.902	-0.587	-0.76	-0.713	-1.065	-0.502	-0.414	0.928	0.77	-0.226	-0.919	-0.044	0.507	-0.376	-0.373	-0.091	-0.479	0.382	0.783	3.179	1	1	1	1	1	1	0.844	0.578	0.886	1
2065	-0.014	0.417	0.021	0.298	0.06	0.753	0.482	0.927	1	0.824	-1.765	0.736	1.537	1.294	0.8	1	0.255	0.847	0.645	0.715	-0.391	0.139	-0.179	0.95	0.589	-0.039	-0.694	-0.992	0.512	0.654	0.777	0.438	-0.727	-0.063	0.035	-0.733	0.693	-0.396	-0.573	1	0.765	1	0.986	0.655	0.867	0.996	1	0.696	0.948
10014	0.246	0.498	0.074	-0.87	0.034	0.756	0.405	0.924	1	0.827	-0.138	0.275	-0.319	-0.677	-0.184	1	0.637	1	1	0.922	0.048	0.249	-0.532	-0.304	0.053	0.068	-0.172	-0.53	0.741	0.048	1.649	-1.609	-0.231	0.796	-0.193	-0.526	-0.007	-0.09	0.542	1	0.431	1	1	1	0.779	1	1	0.651	1
9663	0.4	0.992	0.839	1.076	0.852	0.797	0.127	1	1	0.772	-0.185	0.545	0.452	2.054	0.658	1	0.36	1	0.42	0.746	-0.143	0.292	-0.099	-0.019	1.214	-0.061	0.24	-0.482	0.225	0.046	0.697	-0.681	0.035	0.23	-0.322	0.051	-0.249	-0.049	-0.924	1	0.348	1	1	0.258	0.885	1	1	0.79	1
9879	0.088	-0.19	0.353	-0.509	0.198	0.746	1	0.988	1	0.81	-0.202	-0.222	-0.036	0.082	-0.091	1	1	1	1	0.917	-0.505	-0.145	-0.171	-0.863	-1.112	-0.116	0.548	0.343	0.246	0.611	-0.307	0.038	0.243	0.444	0.799	0.065	0.019	0.577	-0.713	1	1	1	1	1	0.918	0.948	0.758	0.778	0.971
53615	0.581	-0.035	0.22	-0.431	-0.724	0.891	1	0.936	1	0.957	-0.18	-0.212	-0.4	-0.154	-0.285	1	1	1	1	0.93	0.029	-0.175	0.23	0.255	0.351	0.279	-0.375	0.011	0.441	-0.579	1.109	-0.242	0.488	0.569	-0.412	-0.154	-0.896	-0.415	-0.513	1	1	0.873	1	0.826	0.567	1	0.914	0.722	1
5209	-0.067	0.997	1.428	-0.343	1.14	0.759	0.125	0.894	1	0.688	-0.528	0.803	1.379	-0.982	1.116	1	0.223	0.881	1	0.67	0.095	0.575	-0.452	0.681	-1.354	1.139	0.047	1.695	-0.659	0.31	0.129	0.613	0.547	-0.038	0.632	-0.569	0.226	-2.064	-1.554	1	0.067	1	1	1	0.18	1	0.323	0.946	1
5118	0.403	-1.367	0.152	0.216	0.748	0.798	1	0.928	1	0.771	0.311	-1.909	-0.458	0.613	0.43	1	1	1	0.969	0.808	0.224	-1.746	0.537	-1.015	2.145	0.761	0.714	1.406	0.319	-1.975	-1.386	-2.668	0.378	1.048	-0.341	-0.524	-0.399	2.181	0.343	1	1	0.727	1	0.05	0.281	0.897	0.406	0.752	1
11044	-0.022	0.321	0.239	-0.519	0.591	0.754	0.597	0.938	1	0.809	-0.28	0.199	0.025	-0.501	0.31	1	0.772	1	1	0.854	-0.524	-0.114	-0.04	-0.609	-0.803	0.394	0.681	-0.259	0.305	-0.093	0.228	-0.394	0.577	0.121	0.124	-0.105	-0.238	0.547	0.201	1	1	1	1	1	0.475	0.9	1	0.754	1
9318	0.139	0.195	0.096	-0.424	0.413	0.747	0.759	0.924	1	0.815	0.09	0.046	-0.044	-0.185	0.01	1	1	1	1	0.912	-0.22	0.206	0.042	-1.19	0.117	0.38	0.208	0.15	0.08	0.552	-0.675	0.206	-0.762	0.669	-0.307	0.125	-0.118	0.869	-0.331	1	0.55	1	1	0.984	0.489	1	0.856	0.814	0.983
8727	1.682	-1.764	-1.741	-0.473	0.469	1	1	1	1	0.82	2.378	-1.716	0.171	-0.337	1.002	0.548	1	1	1	0.69	1.86	-0.625	-0.083	-0.655	-0.242	0.652	0.149	-0.797	-0.263	-0.633	-0.716	0.027	-1.051	1.471	-0.261	0.778	0.051	0.455	-0.119	0.228	1	1	1	1	0.317	1	1	0.892	1
11052	0.297	0.005	-1.204	-0.511	0.086	0.763	1	1	1	0.819	-0.079	-0.134	0.071	-0.103	0.23	1	1	1	1	0.876	-0.657	-0.581	-0.874	-0.581	-0.484	0.472	0.253	0.304	0.045	0.062	0.505	-0.257	0.931	0.305	0.333	-0.098	-0.012	0.139	0.195	1	1	1	1	1	0.418	1	0.771	0.823	1
3421	0.463	0.416	0.503	-1.022	-0.02	0.824	0.483	1	1	0.84	0.056	0.145	0.388	-0.419	-0.292	1	0.883	1	1	0.931	0.214	-0.24	0.41	0.816	0.444	-0.037	-0.242	0.087	0.011	-0.305	0.255	-0.532	0.578	0.207	0.119	-0.57	-0.305	-0.223	-0.685	1	1	0.782	1	0.745	0.865	1	0.887	0.829	1
10430	0.31	-0.123	0.338	-0.503	-0.02	0.764	1	0.983	1	0.839	0.647	-0.476	-0.203	-0.775	-0.29	1	1	1	1	0.93	0.491	-0.42	-0.161	0.814	-0.223	0.967	-0.301	-0.081	0.576	0.159	-0.112	-0.568	-0.507	1.079	-0.691	0.068	-0.413	-0.642	-0.037	1	1	1	1	1	0.222	1	0.958	0.692	1
10844	0.573	0.192	0.541	-0.539	0.187	0.887	0.761	1	1	0.809	0.007	0.082	0.469	-0.516	0.125	1	1	1	1	0.907	0.356	-0.045	0.217	0.387	0.207	0.301	-0.797	-0.296	0.264	-0.403	0.016	-0.316	0.373	0.554	-0.242	0.015	0.146	-0.42	-0.316	1	1	0.881	1	0.921	0.547	0.996	1	0.773	1
28951	0.31	0.087	1.069	-0.888	0.75	765	0.919	1	1	0.772	0.396	-0.379	0.789	-0.413	0.279	1	1	1	1	0.863	-0.162	-0.111	-0.436	0.402	-0.436	-0.134	0.321	0.153	0.049	-0.578	0.557	0.136	0.285	-0.367	0.499	0.108	-0.18	0.259	-0.367	1	1	1	1	1	0.929	1	0.854	0.821	1
9249	-0.123	-1.321	1.053	1.033	0.684	0.763	1	1	1	0.78	-1.014	-1.792	0.786	1.234	0.127	1	1	1	0.675	0.909	-1.044	-0.966	1.002	0.954	1.51	0.547	-1.423	0.545	0.864	0.277	0.534	-0.507	0.116	0.846	-1.636	-1.383	0.251	-0.715	0.228	1	1	0.534	0.984	0.163	0.372	0.996	0.671	0.63	1
5902	-0.132	0.22	-0.027	0.413	-0.017	0.763	0.73	0.932	1	0.84	0.187	0.012	-0.384	0.234	-0.154	1	1	1	1	0.916	-0.12	-0.275	0.354	-0.418	0.459	0.589	0.334	-0.178	0.009	-0.494	0.004	-0.257	0.974	-0.039	0.005	0.702	-0.482	-0.103	-1.065	1	1	0.8	1	0.731	0.353	1	0.995	0.828	1
8932	-0.247	-1.624	-0.32	-0.663	0.433	0.784	1	0.991	1	0.818	-0.003	-1.505	0.187	-0.309	0.126	1	1	1	1	0.909	-0.44	-0.612	-0.052	-0.367	-0.04	0.318	0.318	0.164	-0.107	-0.459	0.206	0.461	-0.093	0.491	0.405	0.394	-0.105	-0.122	-0.359	1	1	1	1	1	0.533	1	0.846	0.861	1
94239	0.165	-0.052	0.201	-0.894	0.307	0.75	1	0.932	1	0.805	-0.515	-0.552	-0.186	-0.206	-0.051	1	1	1	1	0.919	-0.477	-0.171	-0.268	-0.4	-0.141	0.439	-0.024	-0.089	0.628	-0.126	-0.04	-0.736	1.633	0.271	0.256	-0.533	-0.284	0.314	-0.253	1	1	1	1	1	0.44	1	0.963	0.676	1
5349	-0.295	-1.177	-0.994	-1.805	0.881	0.794	1	1	1	0.761	-1.598	-1.298	0.015	-1.713	0.961	1	1	1	1	0.689	-0.134	-0.669	-0.253	-0.001	-0.031	1.156	-0.476	-0.343	1.221	0.16	0.29	0.797	-0.638	-0.454	0.358	-0.653	1.346	-1.31	-0.368	1	1	1	1	1	0.18	0.994	1	0.579	1
8518	0.411	0.695	0.254	-0.365	0.315	0.8	0.258	0.946	1	0.804	0.21	0.473	0.092	0.052	0.043	1	0.418	1	1	0.914	0.888	-0.098	-0.783	-0.459	0.047	-0.096	0.562	-0.099	0.308	-0.239	-0.62	-0.198	-0.138	0.468	-0.267	1.843	-0.243	0.182	-1.057	0.917	1	1	1	1	0.906	0.945	0.968	0.753	1
10450	-0.099	-0.06	0.252	-0.247	0.477	0.759	1	0.942	1	0.821	-0.345	-0.166	-0.067	-0.216	-0.073	1	1	1	1	0.915	-0.237	-0.174	0.228	-0.029	-0.243	0.336	-0.05	0.145	0.366	-0.088	-0.338	-0.186	0.056	0.061	0.361	0.32	-0.416	-0.33	0.22	1	1	0.873	1	1	0.523	1	0.857	0.736	1
23644	0.103	0.337	0.386	-0.257	0.197	0.749	0.577	1	1	0.81	0.233	-0.277	-0.198	-0.127	-0.276	1	1	1	1	0.929	0.016	-0.181	0.186	-0.266	-0.8	-0.178	0.665	0.045	1.231	0.493	-1.091	-1.3	2.08	-0.329	-0.518	0.628	-0.732	0.564	-0.514	1	1	0.913	1	1	0.95	0.902	0.903	0.577	0.996
6515	0.221	0.594	0.108	-0.793	2.818	0.753	0.322	0.922	1	0.63	0.116	0.326	-0.499	-0.336	2.407	1	0.568	1	1	0.665	0.083	0.274	0.076	-0.798	-0.807	1.653	0.846	0.208	-0.056	0.869	0.337	-0.945	-0.107	-0.419	-0.114	-0.372	-0.28	-0.384	-0.063	1	0.38	0.996	1	1	0.112	0.864	0.82	0.846	0.888
3300	0.18	0.821	-0.904	-0.855	-0.586	0.75	0.193	1	1	0.943	-0.214	0.571	0.044	-0.218	-0.389	1	0.341	1	1	0.936	0.06	0.812	-0.512	-0.888	-0.176	0.563	-0.341	-0.667	1.799	0.783	0.274	-1.93	-0.112	1.306	-0.205	0.743	-0.354	0.324	-1.48	1	0.015	1	1	1	0.367	1	1	0.47	0.913
10982	1.258	1.967	-0.312	-0.944	0.264	1	0.014	0.99	1	0.808	0.94	2.076	-0.863	-0.231	0.32	0.907	0.025	1	1	0.85	0.682	1.437	0.048	0.207	-0.313	-0.161	0.079	-0.245	-0.568	0.297	-0.144	-0.148	1.299	-0.049	0.503	-0.735	-0.293	-0.803	-1.094	1	0	1	1	1	0.942	1	1	0.937	1
34	-0.25	-0.516	0.93	1.03	-0.481	0.784	1	1	1	0.932	0.503	-0.496	0.986	1.173	-0.711	1	1	1	0.691	0.954	0.323	-0.082	-0.838	1.708	0.679	-0.32	0.124	-0.031	-0.367	-0.274	-1.535	0.351	-0.843	1.095	-0.43	-0.075	0.199	0.277	0.038	1	1	1	0.579	0.593	0.99	1	0.938	0.909	1
9768	0.273	-0.528	0.376	1.657	0.228	0.756	1	0.998	0.6	0.806	-1.005	-1.116	0.182	1.558	-0.103	1	1	1	0.552	0.919	-0.233	-0.484	0.184	-0.351	0.649	0.305	-0.297	0.262	0.327	-0.614	-0.565	-0.637	2.433	-0.324	0.915	-0.497	-0.722	-0.541	0.193	1	1	0.918	1	0.612	0.542	1	0.79	0.75	1
23650	0.056	-2.287	-1.373	-2.601	-0.085	0.745	1	1	1	0.851	-0.524	-0.764	-0.999	-0.689	-0.588	1	1	1	1	0.947	-0.783	-0.676	-0.407	-1.055	0.424	0.45	-0.738	-0.597	1.17	-0.375	1.589	-0.074	0.96	-0.706	1.967	-0.56	1.702	-1.408	-0.884	1	1	1	1	0.761	0.432	0.996	1	0.581	1
6629	-0.134	-0.094	0.576	-0.534	0.346	0.764	1	1	1	0.808	-0.104	-0.011	0.259	-0.156	-0.012	1	1	1	1	0.914	0.15	-0.363	-0.456	-0.209	-0.707	0.494	0.225	0.074	-0.123	-0.171	0.361	-0.321	0.392	0.39	0.154	0.195	-0.211	0.012	0.114	1	1	1	1	1	0.406	1	0.894	0.862	1
6744	-0.429	0.033	0.372	-0.373	0.507	0.824	0.995	0.999	1	0.821	-1.223	-0.055	0.037	-0.457	0.379	1	1	1	1	0.825	-0.165	0.052	-0.171	0.047	-0.075	-0.094	-0.119	-0.128	-0.419	0.381	0.441	0.38	-0.158	-0.219	-0.158	0.123	0.253	0.21	-0.182	1	1	1	1	1	0.906	1	0.982	0.917	1
6616	0.636	6.477	-1.193	-0.497	-0.196	0.924	0	1	1	0.88	1.134	5.68	-1.122	-0.001	-0.653	0.84	0	1	1	0.952	-0.296	3.662	-0.054	-0.178	-0.065	-0.382	-0.699	0.015	-0.569	0.223	-0.999	0.396	-0.688	-0.119	-0.381	-0.01	-0.561	0.149	0.557	1	0	1	1	1	1	0.996	0.912	0.936	1
7127	0.484	-0.584	0.148	-0.661	1.132	0.837	1	0.928	1	0.691	0.474	-1.765	-0.608	-0.718	1.367	1	1	1	1	0.652	0.282	-0.587	-0.622	-0.121	-0.761	0.068	1.313	-0.016	-0.114	-0.467	0.652	-0.014	0.491	-0.429	0.932	-0.283	0.26	-0.44	-0.146	1	1	1	1	1	0.779	0.711	0.93	0.861	1
9474	-0.025	-0.319	-0.17	-0.464	0.356	0.756	1	0.956	1	0.808	0.389	-0.12	-0.263	-0.247	0.421	1	1	1	1	0.809	-0.03	-0.098	-0.116	0.132	0.023	0.118	0.212	0.342	-0.002	-0.082	-0.286	0.254	-0.422	0.408	-0.124	-0.196	0.128	0.113	-0.373	1	1	1	1	1	0.725	1	0.758	0.834	1
1739	0.391	0.381	-1.741	-0.349	-0.734	0.792	0.519	1	1	0.958	-0.593	0.89	0.063	-0.176	-0.117	1	0.194	1	1	0.919	-0.385	0.551	0.077	-0.536	0.103	0.116	-0.043	0.26	0.373	-0.097	-0.224	0.134	-0.25	0.406	-0.037	-0.365	0.232	0.153	-0.467	1	0.078	0.996	1	0.991	0.728	1	0.791	0.734	1
1400	0.301	2.907	-0.232	-0.958	0.812	0.765	0.002	0.97	1	0.779	-0.647	3.343	0.45	-1.178	1.109	1	0.003	1	1	0.669	0.071	1.26	0.263	0.552	0.38	0.134	-0.196	-0.847	-0.219	0.063	0.5	-0.846	-0.191	-0.748	-0.09	-0.411	0.061	-0.315	0.581	1	0.001	0.86	1	0.8	0.708	1	1	0.884	1
9275	-0.302	0.684	-0.238	-1.077	0.056	0.796	0.264	0.972	1	0.826	0.114	0.12	-0.232	-0.425	-0.284	1	0.94	1	1	0.929	-0.277	-0.512	0.288	-1.387	-0.487	0.511	0.061	0.45	0.732	0.21	1.1	0.169	0.882	0.742	0.614	0.666	-1.894	-0.642	-1.227	1	1	0.849	1	1	0.392	1	0.707	0.651	1
4292	-0.197	-0.006	0.057	-0.037	0.122	0.774	1	0.928	1	0.812	-0.272	-0.259	-0.326	-0.038	-0.211	1	1	1	1	0.926	-0.476	-0.201	-0.402	-0.514	-0.032	0.212	0.252	0.006	0.064	-0.338	0.214	-0.3	0.457	0.127	0.209	0.714	-0.228	-0.057	0.295	1	1	1	1	1	0.635	1	0.919	0.818	1
10664	0.547	-0.039	-1.265	-0.352	-0.344	0.868	1	1	1	0.91	-0.358	-0.001	-0.134	-0.124	0.04	1	1	1	1	0.913	-0.334	-0.12	-0.649	-0.457	-0.004	0.21	0.444	-1.536	0.58	-0.054	0.614	0.045	1.508	0.306	0.375	-0.752	-0.146	0.197	-0.226	1	1	1	1	1	0.635	0.974	1	0.692	1
23760	0.354	0.5	0.136	0.175	0.787	0.778	0.404	0.927	1	0.776	-0.278	0.372	-0.159	0.138	0.608	1	0.513	1	1	0.746	-0.24	0.301	-0.308	-0.388	0.452	0.637	0.365	-0.296	0.2	-0.206	-0.11	-0.282	0.265	0.262	0.188	-0.282	-0.075	0.274	-0.758	1	0.33	1	1	0.737	0.324	1	1	0.791	1
5652	-0.628	-0.901	0.316	0.569	0.157	0.867	1	0.979	1	0.806	-1.313	-1.4	0.267	-0.698	0.173	1	1	1	1	0.894	-1.419	-1.265	-0.846	1.173	0.45	1.564	-0.551	-1.676	1.42	0.795	2.372	-1.116	-0.243	1.433	0.111	-0.774	1.385	-0.942	-1.872	1	1	1	0.789	0.74	0.121	0.997	1	0.544	0.912
4089	0.36	-0.796	0.512	-1.305	-0.835	0.783	1	1	1	0.965	-0.425	-0.652	-0.188	-0.264	-0.137	1	1	1	1	0.918	-0.307	-0.228	-0.189	-0.294	-0.052	-0.134	-0.184	-0.054	0.438	-0.278	0.623	0.276	0.279	0.153	-0.391	-0.388	0.183	0.653	-0.105	1	1	1	1	1	0.929	1	0.947	0.723	1
2582	0.334	-0.131	0.536	0.284	-0.021	0.774	1	1	1	0.839	-0.247	-0.563	0.241	0.77	-0.214	1	1	1	0.863	0.925	-0.379	-0.329	0.247	0.142	0.563	0.555	-0.524	-0.423	0.501	-0.312	0.89	0.196	-0.732	-0.936	0.264	-0.412	0.935	-0.638	0.39	1	1	0.874	1	0.679	0.37	0.995	1	0.699	1
5635	-0.382	0.322	0.209	0.348	0.607	0.815	0.596	0.935	1	0.806	-0.47	-0.094	-0.043	0.096	0.694	1	1	1	1	0.745	-0.04	-0.049	-0.085	0.268	0.506	0.004	-0.536	-0.195	-0.23	-0.371	-0.109	0.455	0.153	0.429	0.023	0.147	0.444	-0.436	-0.379	1	1	1	1	0.709	0.83	0.997	0.999	0.886	1
1432	0.759	-0.061	0.487	-0.214	-0.369	1	1	1	1	0.914	-0.408	-0.348	-0.183	0.401	0.43	1	1	1	1	0.808	-0.184	-0.332	-0.064	0.043	0.275	0.388	-0.034	-0.256	0.06	0.101	0.598	-0.419	0.315	-0.093	0.009	-0.44	-0.229	0.209	0.052	1	1	1	1	0.874	0.479	1	1	0.819	1
1719	-0.096	-0.27	-1.472	0.963	-0.615	0.76	1	1	1	0.947	-0.254	0.012	0.497	1.309	-0.485	1	1	1	0.641	0.941	-0.069	0.073	0.274	-0.236	1.104	-0.748	-0.287	0.275	-0.56	-0.538	-0.596	0.25	0.331	0.608	0.488	0.042	-0.593	-0.426	0.605	1	1	0.857	1	0.308	1	1	0.783	0.936	1
25978	0.314	-0.187	-1.356	-0.516	-1.061	0.767	1	1	1	0.969	-0.353	0.016	-0.314	-0.292	-0.031	1	1	1	1	0.912	-0.757	0.059	-0.594	-0.952	-0.554	0.597	0.142	-0.089	0.937	0.475	0.909	-0.482	-1.194	1.281	-0.543	-0.6	0.62	0.933	-0.189	1	1	1	1	1	0.35	1	0.962	0.626	1
3156	1.146	1.36	0.609	0.734	0.823	1	0.053	1	1	0.782	2.283	0.822	0.164	1.587	0.443	0.59	0.217	1	0.544	0.807	2.28	0.803	-0.794	-0.208	0.912	1.489	-0.474	-0.414	0.302	0.166	-0.174	-0.835	-0.912	0.837	-0.121	-0.169	-0.573	-0.428	-1.687	0.129	0.016	1	1	0.434	0.13	0.994	1	0.754	1
2764	0.369	1.929	0.849	-0.564	0.837	0.787	0.015	1	1	0.775	0.152	1.932	0.867	-0.024	0.606	1	0.033	1	1	0.748	-0.289	0.995	0.041	-0.326	-0.416	0.415	0.308	0.044	-0.185	-0.127	0.269	-0.064	-0.566	0.297	0.354	-0.526	-0.012	0.033	-0.248	1	0.005	1	1	1	0.46	1	0.903	0.876	1
5580	0.848	-0.228	0.278	-0.921	0.843	1	1	0.953	1	0.771	1.152	-0.651	-0.007	-0.877	0.615	0.826	1	1	1	0.749	0.978	-0.742	-0.73	0.598	-0.484	1.213	-0.72	-0.232	1.747	-0.7	1.175	-0.408	0.451	0.907	0.742	-0.166	-1.219	-1.51	-0.899	0.861	1	1	1	1	0.169	0.996	1	0.477	1
10791	0.386	-0.61	0.195	-0.428	0.804	0.789	1	0.934	1	0.775	0.448	-1.072	-0.148	0.085	0.505	1	1	1	1	0.786	-1.005	-2.529	-0.288	1.069	-0.17	1.599	0.807	-0.882	-0.01	0.321	1.813	0.261	1.104	0.32	0.992	-1.579	0.484	-1.067	-1.238	1	1	1	0.893	1	0.113	0.891	1	0.838	1
8874	-0.107	1.012	0.244	-0.79	0.389	0.761	0.121	0.939	1	0.815	-0.278	0.285	0.116	-0.054	0.068	1	0.621	1	1	0.911	-0.14	-0.116	-0.083	0.017	-0.208	0.035	-0.054	-0.071	0.435	-0.083	0.151	-0.294	0.994	0.089	0.233	-0.196	-0.258	-0.289	-0.161	1	1	1	1	1	0.806	1	0.954	0.724	1
51232	0.481	-0.377	-0.358	-1.562	0.751	0.834	1	0.996	1	0.773	-0.808	-0.568	1.047	-1.163	0.487	1	1	0.997	1	0.796	-1.123	-0.39	-0.462	0.583	-1.683	0.506	0.473	0.949	0.132	-0.255	3.857	-0.187	-0.767	0.131	-1.502	-1.046	0.194	1.126	-0.538	1	1	1	1	1	0.396	0.967	0.526	0.802	1
25949	0.146	-0.548	0.449	-0.418	0.092	0.747	1	1	1	0.819	0.3	-0.869	-0.16	-0.218	0.025	1	1	1	1	0.915	-1.136	-1.087	-2.273	0.389	-0.752	0.52	0.715	-1.22	1.123	0.653	0.613	1.078	0.918	1.678	0.415	-1.248	0.155	1.477	-2.017	1	1	1	1	1	0.385	0.897	1	0.585	0.948
2947	0.485	0.42	1.534	-1.416	-0.265	0.836	0.479	0.882	1	0.897	-0.077	0.275	1.321	-0.969	-0.607	1	0.637	0.904	1	0.949	0.059	0.291	0.28	1.79	0.252	-0.23	-1.089	0.221	0.128	-0.056	-1.03	-0.802	-0.442	0.417	-1.26	3.346	-0.659	-0.406	-0.81	1	0.349	0.853	0.523	0.888	0.968	0.997	0.811	0.802	1
4638	1.416	-0.603	0.554	-0.624	1.332	1	1	1	1	0.672	-0.656	-0.98	0.526	-0.302	1.385	1	1	1	1	0.662	-0.719	-0.945	-2.111	-0.248	-0.977	-0.272	0.235	-1.852	3.561	-1.22	0.969	-0.735	-1.128	-0.902	-1.758	1.11	0.554	3.855	2.583	1	1	1	1	1	0.982	1	1	0.208	1
6782	-0.077	1.416	0.297	-0.543	0.754	0.759	0.046	0.969	1	0.775	-0.118	1.192	0.024	-0.285	0.248	1	0.116	1	1	0.874	-0.268	0.292	-0.277	-0.646	0.416	0.084	-0.114	0.099	0.216	-0.247	-0.283	0.225	-0.482	0.431	-1.067	-0.072	0.116	0.574	1.003	1	0.348	1	1	0.769	0.765	1	0.882	0.792	1
11161	0.544	-0.087	-1.307	1.169	-0.13	0.868	1	1	0.939	0.862	0.484	-0.358	-0.066	1.148	0.039	1	1	1	0.698	0.913	0.919	-0.466	-0.368	-0.288	0.706	1.042	-0.743	-0.502	0.525	-0.664	0.403	-1.198	-0.187	0.332	-0.406	1.589	-0.048	-0.119	-0.53	0.883	1	1	1	0.575	0.203	0.996	1	0.694	1
6840	0.57	-2.466	-0.959	-2.368	-0.025	0.883	1	1	1	0.84	-1.881	-3.219	-1.932	-1.846	-0.544	1	1	1	1	0.945	-0.573	-0.967	0.138	-0.375	-0.748	-0.071	-0.073	0.929	0.521	-0.522	-0.152	0.059	-0.347	0.605	-0.397	-0.291	0.295	1.173	0.797	1	1	0.947	1	1	0.892	1	0.533	0.695	1
6634	-0.205	-0.498	0.588	-0.059	0.161	0.776	1	1	1	0.806	-0.084	-0.678	0.19	0.264	0.028	1	1	1	1	0.914	-0.645	-1.15	-0.82	-0.252	-0.443	1.055	0.591	0.51	-0.055	0.286	0.504	-0.134	1.286	0.587	0.761	0.148	0.016	-1.036	-1.21	1	1	1	1	1	0.198	0.932	0.69	0.848	1
4140	0.239	-0.492	0.555	-1.676	-0.755	0.756	1	1	1	0.96	0.366	0.013	0.044	-0.139	0.155	1	1	1	1	0.897	0.201	0.109	-0.257	-0.284	-0.005	0.21	0.307	0.001	0.042	-0.034	-0.145	-0.117	-0.214	0.511	0.02	0.076	-0.318	-0.049	-0.054	1	0.873	1	1	1	0.635	1	0.924	0.823	1
22839	0.746	2.02	-0.176	-1.41	0.075	1	0.012	0.958	1	0.821	0.465	0.525	-0.375	-0.891	0.118	1	0.373	1	1	0.908	0.514	0.054	0.489	0.265	-0.486	0.078	-0.27	0.42	0.1	-0.232	0.119	-0.113	-0.639	0.071	-0.271	0.014	-0.181	-0.153	0.222	1	1	0.747	1	1	0.77	1	0.72	0.81	1
55308	0.641	-0.39	-1.664	-0.182	-0.461	0.925	1	1	1	0.93	0.092	-0.233	-0.079	-0.294	0.05	1	1	1	1	0.912	-0.282	-0.504	0.103	-0.152	0.15	0.531	0.243	0.284	0.621	-0.213	0.504	-0.885	0.552	0.291	-0.024	0.295	-0.498	-0.468	-0.549	1	1	0.972	1	0.961	0.379	1	0.782	0.678	1
2305	0.125	-0.044	0.438	0.037	-0.005	0.748	1	1	1	0.836	-1.046	-0.688	0.261	0.281	0.081	1	1	1	1	0.912	-0.618	-0.274	0.244	0.051	-0.478	-0.411	0.611	-0.224	0.064	-0.642	-0.353	0.278	1.063	0	0.389	0.711	-0.027	-0.657	0.274	1	1	0.872	1	1	1	0.925	1	0.818	1
203	-0.51	0.345	-0.743	-0.929	0.574	0.844	0.566	1	1	0.816	-0.662	0.239	-0.811	-0.653	0.628	1	0.702	1	1	0.749	-0.332	0.375	1.29	-0.526	0.184	0.579	-0.125	1.072	0.021	-0.23	-1.05	-0.154	-0.842	1.225	-1.021	0.286	0.156	-0.454	-0.454	1	0.22	0.563	1	0.938	0.359	1	0.486	0.829	1
5164	0.387	0.424	0.757	-0.474	-0.23	0.79	0.476	1	1	0.887	0.547	0.549	0.651	-0.368	-0.721	1	0.357	1	1	0.955	0.188	0.323	0.865	1.273	0.326	-0.099	-0.861	0.085	0.264	-0.285	0.298	-0.726	-0.23	0.185	-0.372	-0.093	-0.032	-0.515	-0.593	1	0.295	0.606	0.762	0.842	0.907	0.997	0.889	0.773	1
6742	0.007	-0.355	0.23	-0.06	-0.089	0.752	1	0.941	1	0.852	0.196	-0.355	-0.01	0.402	-0.385	1	1	1	1	0.936	-0.483	-0.43	-0.237	-0.498	-0.031	0.606	0.254	0.324	0.004	-0.005	0.062	-0.113	0.194	0.268	0.372	0.088	-0.318	0.21	-0.266	1	1	1	1	1	0.345	1	0.762	0.831	1
2647	0.495	-0.108	0.34	0.192	-0.059	0.846	1	0.986	1	0.847	-0.123	-0.203	-0.051	-0.494	-0.309	1	1	1	1	0.932	0.181	0.015	0.388	0.598	0.366	0.146	0.325	0.19	-0.339	-0.257	0.224	-0.512	0.431	0.427	-0.244	-0.623	-0.453	-0.582	-0.282	1	1	0.797	1	0.81	0.697	1	0.831	0.906	1
51573	0.298	0.833	-0.08	-0.466	0.509	0.763	0.188	0.944	1	0.823	-0.146	0.656	-0.101	-0.46	0.111	1	0.293	1	1	0.909	-0.589	0.357	-0.297	0.52	0.07	1.097	-0.471	0.342	0.736	-0.222	0.704	-0.591	-0.189	0.192	-0.852	-0.266	0.383	-0.464	-0.46	1	0.244	1	1	1	0.19	0.994	0.758	0.65	1
23484	0.433	0.333	0.238	-0.262	0.689	0.81	0.581	0.937	1	0.78	0.392	0.241	-0.081	-0.708	0.776	1	0.7	1	1	0.721	0.369	-0.214	-0.159	-0.449	-0.356	0.317	0.33	-0.328	0.113	-0.237	1.292	-0.154	0.765	-0.429	-0.072	0.148	-0.384	-0.425	-0.126	1	1	1	1	1	0.533	1	1	0.807	1
2029	0.213	0.051	-1.597	-0.989	-0.333	0.754	0.969	1	1	0.908	-0.564	0.314	-0.077	-0.561	-0.069	1	0.583	1	1	0.917	-0.098	0.349	-0.695	-0.077	-0.495	0.554	-0.009	-0.232	-0.334	0.174	1.063	-0.522	0.662	0.685	0.161	-0.794	0.14	0.004	-0.537	1	0.256	1	1	1	0.371	1	1	0.904	1
102	-0.546	0.135	0.39	-0.515	0.758	0.851	0.843	1	1	0.777	-0.693	0.111	0.494	-0.142	0.411	1	0.962	1	1	0.808	-0.736	-0.08	-0.079	-0.777	-0.729	0.088	0.57	0.82	0.594	-0.047	0.457	0.018	-0.173	0.527	-0.044	-0.694	0.108	0.291	-0.113	1	1	1	1	1	0.761	0.944	0.569	0.686	1
3340	0.298	0.903	0.386	-0.188	0.878	0.763	0.158	1	1	0.761	-0.035	0.37	-0.204	-0.036	0.318	1	0.516	1	1	0.848	0.335	0.151	-0.174	0.459	0.025	0.368	0.022	0.982	-0.46	-0.322	-0.025	0.157	-0.268	0.36	-0.186	-0.029	-0.857	-1.326	0.787	1	0.718	1	1	1	0.5	1	0.514	0.921	1
2059	0.993	-0.608	-1.332	-0.083	-0.607	1	1	1	1	0.946	-0.082	-0.047	-0.087	0.015	-0.212	1	1	1	1	0.925	-0.344	-0.199	-0.176	-0.046	-0.49	-0.136	0.176	-0.682	0.381	0.519	0.442	-0.342	-1.193	0.567	-1.268	-0.474	0.408	2.465	0.394	1	1	1	1	1	0.93	1	1	0.735	1
10463	0.529	0.832	-2.224	-0.735	-0.937	0.859	0.189	1	1	0.966	0.072	0.675	0.578	-0.52	-0.172	1	0.285	1	1	0.919	-0.507	0.335	-0.034	0.374	-0.321	-0.281	-0.085	0.655	0.211	0.214	-0.749	0.263	-1.116	0.676	-0.009	-0.426	0.258	0.179	0.362	1	0.277	1	1	1	0.984	1	0.629	0.793	1
2776	0.831	1.599	0.422	-1.255	1.037	1	0.03	1	1	0.721	-0.019	1.246	-0.16	-0.765	0.85	1	0.106	1	1	0.712	0.272	0.543	-0.322	-0.1	0.181	-0.154	-0.23	-0.003	0.314	-0.307	0.099	-0.187	-0.154	0.003	-0.395	-0.182	0.644	0.047	-0.068	1	0.083	1	1	0.938	0.94	1	0.925	0.751	1
4204	0.324	0.314	0.202	-0.232	0.386	0.769	0.603	0.932	1	0.814	-0.12	0.956	0.049	-1.108	0.181	1	0.173	1	1	0.893	0.344	0.579	-0.133	0.016	-0.11	-0.224	-0.112	-0.52	0.82	-0.173	-0.549	-0.275	0.599	0.342	-0.006	-0.385	0.254	0.08	-0.546	1	0.066	1	1	1	0.966	1	1	0.638	1
5352	0.464	-0.22	1.445	1.117	1.018	0.825	1	0.902	0.98	0.726	0.401	-0.472	0.862	1.014	0.377	1	1	1	0.742	0.826	-0.386	-0.459	0.537	-0.689	-0.512	0.613	-1.296	2.39	-0.158	0.303	-0.425	-0.476	-1.315	2.308	-1.032	-0.888	-0.016	0.742	0.76	1	1	0.729	1	1	0.342	0.996	0.135	0.869	1
3661	0.442	-0.645	0.05	-0.482	0.345	0.815	1	0.926	1	0.808	-0.188	-0.385	-0.377	0.26	-0.15	1	1	1	1	0.917	-0.07	-0.797	-0.805	-0.069	-0.16	0.692	1.288	-0.361	0.934	0.233	-0.322	-0.922	1.017	1.02	0.759	-1.061	-0.632	-0.166	-0.577	1	1	1	1	1	0.302	0.712	1	0.625	1
6311	0.643	0.919	0.492	-0.112	0.237	0.926	0.152	1	1	0.808	0.225	0.514	0.19	-0.263	0.227	1	0.381	1	1	0.877	0.357	-0.113	-0.212	0.407	-0.513	0.151	-0.383	0.261	0.789	-0.122	0.919	-1.246	-0.056	-0.319	-0.398	0.255	0.496	0.483	-0.755	1	1	1	1	1	0.695	1	0.791	0.648	1
23523	0.423	0.121	0.409	-0.651	0.185	0.804	0.867	1	1	0.809	-0.381	-0.094	0.371	-0.274	0.088	1	1	1	1	0.911	-0.086	0.125	-0.036	0.156	-0.742	0.199	0.594	-0.179	-0.5	-0.475	-0.102	-0.798	0.738	1.041	0.302	0.217	0.042	-0.347	-0.149	1	0.814	1	1	1	0.645	0.93	0.996	0.926	1
4067	0.354	-0.603	-0.09	-0.559	1.436	0.778	1	0.944	1	0.666	-0.673	-1.127	-0.984	-0.102	1.09	1	1	1	1	0.678	-0.533	-0.73	-0.541	-0.913	-0.248	0.707	0.659	-0.279	-0.269	0.111	1.85	0.129	-0.297	0.425	1.419	-0.921	0.429	-0.785	-0.213	1	1	1	1	1	0.296	0.903	1	0.893	1
5054	0.331	-1.325	0.315	1.476	3.386	0.773	1	0.977	0.721	0.604	0.26	-0.774	0.228	1.305	3.07	1	1	1	0.642	0.749	0.281	-1.769	1.643	-0.957	-0.25	2.787	-0.771	2.975	-0.719	0.167	4.482	-1.236	-0.139	-0.542	-2.13	-1.607	-0.381	-1.634	-0.198	1	1	0.478	1	1	0.044	0.997	0.083	0.952	1
10513	-0.24	0.477	-0.01	-1.217	0.388	0.783	0.425	0.93	1	0.813	-0.256	0.468	0.057	-0.641	0.052	1	0.422	1	1	0.913	-0.045	0.322	-0.765	-1.091	-0.457	-0.033	-0.147	-0.208	0.618	-0.182	0.896	-0.124	-0.225	0.505	-0.434	0.55	0.214	0.637	-0.032	1	0.297	1	1	1	0.863	1	1	0.68	1
11073	-0.287	0.286	-0.117	-0.469	0.226	0.793	0.639	0.947	1	0.806	-0.823	0.017	-0.461	-0.181	-0.066	1	1	1	1	0.917	0.185	0.066	-0.197	-0.664	-0.741	-0.385	0.677	-1.008	0.036	-0.012	-0.678	0.485	0.15	0.041	0.76	0.504	-0.288	0.329	0.738	1	1	1	1	1	1	0.903	1	0.824	1
5440	-0.084	0.321	0.203	-0.466	0.74	0.76	0.596	0.934	1	0.775	0.55	0.161	0.065	-0.027	0.011	1	0.844	1	1	0.911	0.181	0.217	-0.338	0.107	-0.176	0.299	-0.021	0.014	-0.106	0.073	-0.039	-0.141	-0.037	0.383	-0.211	-0.297	0.268	-0.143	-0.034	1	0.515	1	1	1	0.548	1	0.913	0.86	1
7844	-0.149	0.746	-0.331	0.108	0.058	0.766	0.232	0.993	1	0.825	-0.285	0.188	-0.501	-0.149	0.072	1	0.798	1	1	0.914	0.163	0.506	-0.605	-1.356	-0.172	-0.146	0	0.105	0.581	0.447	1.289	-1.566	-0.95	0.467	0.248	0.318	0.464	0.766	-0.558	1	0.103	1	1	1	0.934	1	0.878	0.692	1
3383	0.107	-1.154	-0.13	-0.348	3.836	0.749	1	0.949	1	0.634	-0.411	-2.084	-0.283	0.457	4.153	1	1	1	1	0.609	0.074	-0.22	0.045	0.125	0.269	0.73	0.393	1.223	-0.434	0.58	-0.261	-0.44	0.016	-0.436	0.11	-0.421	-0.317	-0.699	-0.335	1	1	1	1	0.879	0.289	1	0.468	0.919	0.977
8498	0.249	0.274	-0.258	-0.959	0.269	0.757	0.655	0.979	1	0.809	0.306	-0.182	-0.462	-0.549	-0.089	1	1	1	1	0.917	0.473	-0.096	0.382	-0.528	-0.239	0.232	-0.169	0.078	0.687	-0.28	0.089	-0.913	0.296	0.589	-0.23	0.312	-0.933	-0.116	0.363	1	1	0.792	1	1	0.615	1	0.893	0.657	1
403	-0.358	0.642	0.584	-1.23	0.173	0.81	0.292	1	1	0.805	-0.259	0.929	0.653	-0.908	-0.059	1	0.181	1	1	0.917	-0.015	0.391	0.321	-0.071	-0.247	-0.069	-0.517	0.574	0.037	0.063	-0.602	-0.345	-0.705	0.357	0.236	0.145	-0.444	0.109	0.781	1	0.201	0.825	1	1	0.89	0.996	0.659	0.823	1
8295	-0.007	0.235	0.425	-0.795	0.286	0.754	0.709	1	1	0.807	0.076	0.288	-0.158	-0.482	0.11	1	0.617	1	1	0.909	-0.516	-0.333	-0.073	-0.249	-0.528	0.406	0.141	-0.267	0.747	-0.495	0.215	-0.497	0.907	0.144	0.287	0.146	-0.22	0.205	-0.019	1	1	1	1	1	0.467	1	1	0.648	1
7128	-0.131	-1.838	-0.294	-0.868	2.304	0.763	1	0.985	1	0.702	-0.463	-2.598	-0.48	-0.848	2.349	1	1	1	1	0.68	-0.272	-1.189	-0.377	-0.406	-0.777	0.997	1.311	0.564	0.067	-0.333	0.522	-0.135	1.245	-0.398	0.681	-0.78	0.671	-0.249	-1.14	1	1	1	1	1	0.217	0.709	0.664	0.818	1
4221	0.226	0.245	-0.101	0.302	0.04	0.752	0.696	0.947	1	0.825	0.134	0.049	-0.249	0.315	-0.275	1	1	1	1	0.93	-0.205	-0.02	-0.353	0.141	0.429	0.125	-0.105	0.009	0.229	-0.295	0.156	-0.472	0.481	0.247	0.287	-0.277	-0.191	-0.441	0.255	1	1	1	1	0.758	0.717	1	0.916	0.788	1
6223	0.058	-1.268	-0.131	0.189	0.369	0.745	1	0.949	1	0.813	-0.274	-1.486	-0.562	0.325	-0.015	1	1	1	1	0.915	-0.334	-1.599	-0.159	-1.499	-0.023	1.135	0.973	0.174	0.634	0.593	-0.439	0.088	0.993	0.194	0.688	-0.989	-0.835	0.288	0.117	1	1	1	1	1	0.181	0.819	0.841	0.675	0.981
64844	0.373	-0.475	-2.925	-0.36	-0.694	0.789	1	1	1	0.955	-0.442	-0.361	-0.085	-0.144	0.172	1	1	1	1	0.893	-0.263	-0.205	-0.218	-0.974	-0.08	0.235	0.322	0.283	0.049	-0.202	-0.383	0.412	-0.721	0.662	0.413	0.436	-0.023	0.288	-0.031	1	1	1	1	1	0.613	1	0.783	0.821	1
7873	-0.799	-1.121	-0.425	0.042	0.209	0.897	1	1	1	0.805	-0.517	-1.257	-0.298	0.465	-0.056	1	1	1	1	0.919	-0.676	-2.068	-0.646	-0.554	0.931	1.254	-0.014	-0.213	0.672	0.859	0.768	-0.726	0.342	0.926	-0.081	-0.289	0.268	-0.479	-0.272	1	1	1	1	0.423	0.165	1	1	0.662	0.898
8799	-0.227	0.585	0.804	-0.422	0.266	0.779	0.329	1	1	0.809	-0.262	0.373	-0.043	-0.453	-0.378	1	0.512	1	1	0.937	-0.119	0.176	-0.033	0.365	0.137	-0.003	-0.225	-0.686	-0.068	-0.459	0.17	0.043	0.422	0.109	0.084	0.094	0.241	-0.122	-0.127	1	0.636	1	1	0.97	0.836	1	1	0.852	1
5699	0.067	-0.505	-0.041	0.147	0.644	0.746	1	0.935	1	0.798	-0.586	-0.097	-0.17	-0.104	0.595	1	1	1	1	0.752	-1.092	-0.839	-0.824	-1.803	0.388	1.156	1.615	-1.166	1.637	0.158	0.769	-0.616	2.518	-0.097	1.504	-1.837	0.314	-0.184	-1.6	1	1	1	1	0.788	0.179	0.644	1	0.508	1
3709	0.39	-0.015	0.531	0.79	-0.122	0.792	1	1	1	0.86	0.502	-0.304	0.33	1.537	-0.537	1	1	1	0.561	0.945	-0.153	0.016	-0.032	-0.392	0.1	-0.693	0.328	0.231	0.57	-0.452	-0.501	0.708	-0.142	0.186	0.528	-0.283	-0.043	-0.096	0.122	1	1	1	1	0.994	1	1	0.806	0.693	1
7456	-0.164	-0.355	-0.341	-0.609	0.693	0.768	1	0.994	1	0.783	-0.517	-0.485	-0.511	-0.392	0.622	1	1	1	1	0.749	-0.491	-0.215	0.014	0.044	-0.395	-0.403	1.503	-0.016	-0.485	-0.562	-0.209	0.396	0.526	-0.331	1.358	-0.755	0.189	0.053	-0.223	1	1	1	1	1	1	0.653	0.93	0.925	1
86	-0.37	-1.191	-0.31	-0.318	0.474	0.812	1	0.989	1	0.82	-0.166	-1.207	0.133	-0.393	0.16	1	1	1	1	0.895	-0.552	-0.736	-0.643	-0.814	0.202	0.374	0.112	-0.548	0.705	-0.227	-0.468	0.283	0.687	0.496	0.265	0.869	-0.558	0.389	0.164	1	1	1	1	0.928	0.494	1	1	0.655	1
7922	0.364	-0.808	0.127	-0.557	0.031	0.784	1	0.924	1	0.828	-0.094	-0.97	-0.072	-0.159	-0.333	1	1	1	1	0.933	-0.179	-0.592	0.386	-0.002	0.023	-0.009	-0.126	0.343	1.182	-0.09	0.201	-0.536	-0.516	0.517	-1.275	-0.306	1.075	-0.221	0.128	1	1	0.798	1	1	0.842	1	0.758	0.581	1
1948	0.66	0.504	-0.267	-0.939	0.911	0.94	0.4	0.981	1	0.757	-0.262	0.256	1.166	-0.914	1.792	1	0.674	0.961	1	0.674	-0.525	0.058	-0.069	0.247	-0.189	1.104	0.164	-1.693	1.177	-0.304	0.609	-0.305	0.179	0.146	0.11	-0.708	-0.013	0.263	-0.252	1	1	1	1	1	0.188	1	1	0.583	1
467	0.108	-0.656	-0.218	-1.039	1.099	0.749	1	0.966	1	0.71	-0.544	-1.651	0.219	-0.408	1.361	1	1	1	1	0.651	-0.117	-0.869	-0.467	0.416	-0.626	0.238	0.518	-0.382	0.171	0.578	1.697	-0.337	-0.386	-0.232	-1.124	-1.032	1.28	0.511	0.162	1	1	1	1	1	0.609	0.949	1	0.8	0.978
8813	0.671	-0.588	-1.785	0.066	-1.348	0.956	1	1	1	0.978	0.42	-0.748	-0.165	-0.009	-0.333	1	1	1	1	0.933	-0.158	-0.559	-0.787	-0.74	-0.421	0.554	0.657	0.291	0.311	0.557	0.159	-0.008	0.319	0.307	0.216	0.21	0.331	0.829	-2.067	1	1	1	1	1	0.371	0.903	0.779	0.752	0.981
4008	-1.693	-0.144	0.432	-0.359	2.057	0.974	1	1	1	0.7	-2.418	-0.472	0.359	-0.034	2.123	1	1	1	1	0.673	-1.449	0.329	0.329	0.467	0.016	-0.258	-0.733	0.954	0.33	0.333	-0.917	0.689	-0.794	0.214	-0.897	-0.478	0.26	0.318	1.287	1	0.287	0.817	1	1	0.977	0.995	0.525	0.749	1
5921	-0.536	0.325	-0.324	-0.989	0.277	0.849	0.591	0.992	1	0.806	-0.719	0.276	-0.124	-0.668	-0.12	1	0.637	1	1	0.919	-0.993	0.301	-0.683	-1.125	-0.767	-0.036	0.667	-0.166	-0.375	-0.218	3.316	0.134	-0.629	0.321	0.084	0.392	-0.112	0.269	-0.383	1	0.332	1	1	1	0.864	0.907	0.994	0.91	1
2958	0.091	-0.299	0.069	-0.922	-0.072	0.748	1	0.924	1	0.848	-0.044	-0.431	-0.213	-0.537	-0.425	1	1	1	1	0.936	-0.479	-0.428	0.009	-0.072	-1.099	0.334	-0.148	-0.651	0.204	-0.262	0.024	0.356	0.659	0.032	-0.381	2.363	-0.037	-0.188	-0.234	1	1	1	1	1	0.523	1	1	0.792	1
4864	0.907	1.242	0.141	-0.352	0.934	1	0.068	0.926	1	0.747	1.843	0.825	-0.12	-0.492	0.505	0.671	0.216	1	1	0.786	1.692	-0.063	-0.41	-0.999	-0.673	0.801	-0.022	-0.419	-0.3	-0.191	1.006	0.299	-0.091	-0.394	-0.002	-0.272	-0.922	-0.275	1.236	0.301	1	1	1	1	0.266	1	1	0.897	1
2961	0.401	-0.582	-0.071	-0.635	0.368	0.796	1	0.942	1	0.812	0.489	-0.809	-0.189	0.049	-0.006	1	1	1	1	0.914	0.383	-0.646	0.025	-0.984	-0.748	0.766	0.524	0.895	-0.136	0.571	0.12	-1.36	0.996	-0.045	0.209	0.769	-0.052	0.196	-1.484	1	1	1	1	1	0.279	0.952	0.545	0.865	0.981
7375	-0.072	0.093	0.27	-0.717	0.364	0.759	0.91	0.95	1	0.81	-0.474	-0.242	-0.15	-0.361	0.082	1	1	1	1	0.912	-0.081	-0.085	-0.057	-0.454	-0.242	0.256	0.116	-0.007	-0.016	-0.113	0.095	-0.228	0.577	0.098	0.455	0.305	-0.333	-0.348	0.065	1	1	1	1	1	0.591	1	0.927	0.839	1
558	0.822	0.043	-0.281	-0.686	0.995	1	0.98	0.983	1	0.737	1.007	-0.438	-0.711	-0.514	1.241	0.898	1	1	1	0.674	0.208	-0.216	0.547	-0.586	-0.578	0.791	-0.158	0.727	-0.706	-1.132	0.776	-0.701	0.242	-0.052	-0.556	0.364	0.04	0.569	0.422	1	1	0.727	1	1	0.271	1	0.598	0.951	1
8743	-0.181	-2.369	0.815	0.336	1.609	0.772	1	1	1	0.644	-0.123	-1.95	0.306	0.474	1.053	1	1	1	1	0.674	-0.652	-0.884	-1.564	0.509	0.181	0.206	1.16	-1.41	1.261	0.029	1.125	0.744	-0.669	0.275	0.677	-1.637	1.312	0.006	-0.669	1	1	1	1	0.937	0.638	0.751	1	0.564	1
6632	-0.022	0.077	0.3	-0.298	0.26	0.754	0.93	0.971	1	0.808	-0.265	0.159	0.046	0.201	-0.011	1	0.849	1	1	0.914	-0.432	-0.313	-0.176	-0.447	-0.059	0.41	0.191	0.336	0.203	0.34	-0.035	-0.928	0.986	-0.049	0.655	0.066	-0.154	0.128	-0.722	1	1	1	1	1	0.464	1	0.761	0.792	1
9263	-0.76	-1.009	-0.869	-0.627	0.787	0.891	1	1	1	0.778	-0.663	-1.046	-1.137	-0.609	0.532	1	1	1	1	0.773	-0.193	-0.49	-0.346	-0.352	0.02	0.471	1.052	0.161	-0.251	-0.193	0.629	-0.004	-0.207	-0.543	0.75	-0.042	-0.328	-0.51	0.376	1	1	1	1	1	0.419	0.783	0.849	0.89	1
9943	0.337	0.034	0.464	-0.417	0.841	0.776	0.995	1	1	0.771	-0.005	-0.05	0.406	-0.26	0.402	1	1	1	1	0.815	0.219	-0.212	-0.407	-0.059	-0.609	0.359	0.105	0.362	0.271	-0.253	0.153	-0.151	0.392	-0.052	0.324	-0.044	-0.174	-0.363	0.14	1	1	1	1	1	0.506	1	0.748	0.772	1
7726	0.045	0.025	0.485	-0.124	-0.02	0.749	1	1	1	0.84	-0.232	-0.2	0.17	-0.277	-0.354	1	1	1	1	0.935	0.085	-0.271	0.206	0.451	0.414	0.053	0.085	-0.961	0.318	-0.125	0.339	-0.166	0.775	-0.063	0.614	-0.253	0.476	-0.45	-1.526	1	1	0.893	1	0.771	0.792	1	1	0.752	1
9133	-0.087	-0.99	-0.49	0.298	-0.666	0.759	1	1	1	0.953	-1.596	-1.551	-0.164	1.033	0.012	1	1	1	0.738	0.911	-0.452	-0.791	0.326	-0.631	1.061	0.491	-0.39	-0.3	-0.836	-0.261	-0.214	-0.936	2.366	-0.667	1.394	2.154	-0.868	-0.921	-0.526	1	1	0.82	1	0.335	0.406	1	1	0.961	1
7372	0.059	-0.351	0.332	0.397	0.178	0.745	1	0.979	1	0.806	0.139	-0.654	0.178	0.846	-0.075	1	1	1	0.83	0.914	0.282	-0.661	-0.059	-0.327	0.172	0.286	-0.249	0.051	-0.037	-0.057	0.566	0.035	0.498	0.149	0.151	-0.046	0.212	-0.505	-0.461	1	1	1	1	0.942	0.56	1	0.902	0.843	1
10282	-0.188	-0.653	-0.401	-0.339	0.296	0.773	1	1	1	0.804	0.314	-0.775	-0.015	0.178	-0.124	1	1	1	1	0.918	0.181	-0.51	-0.624	0.172	-0.142	-0.114	-0.037	0.513	0.196	0.034	1.267	0.229	-0.665	0.241	-0.093	-0.243	-0.275	-0.24	0.11	1	1	1	1	1	0.918	1	0.693	0.792	1
1947	1.161	-1.069	0.422	-0.805	1.235	1	1	1	1	0.666	0.535	-1.136	1.003	-0.205	1.056	1	1	1	1	0.677	1.04	-0.006	0.615	-0.786	-0.395	0.617	-0.68	0.136	-1.223	-0.616	1.322	1.145	-0.266	0.076	-0.844	-0.226	0.059	-0.527	0.558	0.787	1	0.69	1	1	0.339	0.996	0.861	0.983	1
790	0.389	-0.123	-0.127	-0.456	-0.493	0.791	1	0.949	1	0.932	-0.346	-0.182	0.307	-0.605	-0.072	1	1	1	1	0.915	-0.233	-0.761	-0.229	-0.433	-0.201	0.968	0.052	0.367	0.735	-0.421	0.554	-2.386	1.73	1.226	0.556	-0.014	-1.479	0.827	-0.86	1	1	1	1	1	0.223	1	0.745	0.65	1
5770	-0.009	-0.561	0.339	-0.72	1.21	0.753	1	0.985	1	0.677	0.084	-0.664	0.251	-0.877	0.999	1	1	1	1	0.693	-0.04	-0.342	0.012	0.056	0.029	0.138	0.169	-0.013	-0.186	-0.426	0.629	-0.223	0.156	-0.127	0.507	-0.254	-0.077	-0.129	0.121	1	1	1	1	1	0.705	1	0.929	0.877	1
8881	0.226	-0.261	-2.092	-0.242	-0.431	0.752	1	1	1	0.925	-0.424	-0.148	0.113	-0.351	0.206	1	1	1	1	0.883	-0.277	-0.164	-0.664	-0.866	-0.007	0.164	0.729	0.187	-0.025	0.43	-0.029	-0.132	-0.046	0.557	0.2	0.231	-0.273	0.277	-0.291	1	1	1	1	1	0.681	0.902	0.835	0.841	1
3485	0.131	-1.079	0.435	1.47	0.038	0.749	1	1	0.72	0.825	-0.25	-1.015	-0.205	1.433	-0.177	1	1	1	0.604	0.92	-0.298	-1.441	0.255	-0.596	0.975	0.649	-1.048	-2.857	2.274	1.02	1.76	-1.679	0.288	-0.531	-1.232	-0.069	0.679	0.79	1.06	1	1	0.868	1	0.389	0.32	0.997	1	0.413	0.779
26136	0.215	-2.687	0.205	-1.725	0.723	0.753	1	0.933	1	0.778	-2.151	-3.667	0.217	-1.545	0.689	1	1	1	1	0.742	-1.416	-1.341	-0.392	-0.709	-1.33	0.628	-0.059	0.325	1.061	0.002	0.765	0.224	0.139	0.809	0.324	0.27	0.596	1.272	-1.168	1	1	1	1	1	0.331	1	0.76	0.595	1
2308	0.384	-0.548	-0.197	-1.023	0.389	0.787	1	0.961	1	0.814	-0.038	-1.082	-0.304	-0.316	0.376	1	1	1	1	0.825	-0.375	-0.774	-0.197	-0.361	-1.001	0.003	-0.302	-0.203	0.014	0.11	0.475	-1.198	0.261	0.72	1.064	-0.228	0.024	1.195	0.773	1	1	1	1	1	0.832	1	1	0.829	1
5430	-0.052	0.426	0.499	-0.652	0.461	0.758	0.474	1	1	0.818	0.032	-0.024	0.324	-0.691	0.064	1	1	1	1	0.912	0.244	0.005	-0.098	-0.546	0.014	0.222	0.102	-0.03	0.253	-0.601	0.193	-0.449	0.586	0.34	0.378	0.767	-0.366	-0.556	-0.459	1	1	1	1	1	0.624	1	0.938	0.776	1
3459	0.087	-0.124	-0.323	-0.854	1.604	0.745	1	0.992	1	0.648	0.14	0.015	-0.349	-0.277	1.827	1	1	1	1	0.698	-0.342	-0.285	-0.444	-1.256	-1.397	0.864	1.151	-0.913	-0.014	0.218	1.263	0.61	-0.544	0.184	1.122	-0.607	0.069	0.174	0.146	1	1	1	1	1	0.251	0.758	1	0.838	1
4052	0.647	-1.055	0.353	-0.462	0.893	0.928	1	0.987	1	0.764	-1.088	-1.579	0.206	0.142	0.93	1	1	1	1	0.697	-0.475	-0.569	0.347	-0.038	-0.316	0.005	-0.604	0.958	0.131	-0.671	1.707	-0.235	-0.636	-0.487	-0.346	-0.036	0.285	0.725	0.254	1	1	0.806	1	1	0.83	0.996	0.528	0.801	1
27250	-0.721	-1.032	-0.503	-0.332	-0.232	0.884	1	1	1	0.887	-1.656	-1.301	-0.873	-0.388	-0.757	1	1	1	1	0.956	-1.255	-0.846	-0.942	-1.336	-0.805	-0.432	0.735	-1.347	-0.081	1.771	1.336	1.422	-0.13	1.03	0.519	-0.709	1.065	0.265	-0.258	1	1	1	1	1	1	0.9	1	0.855	0.398
8974	-0.191	-0.546	0.524	-1.321	0.82	0.774	1	1	1	0.78	-0.29	-0.3	0.678	-0.797	0.248	1	1	1	1	0.874	-0.543	-0.963	0.692	1.084	-0.553	0.886	-1.128	1.39	-0.152	0.907	0.683	-0.351	-0.549	-0.316	-0.875	-0.683	0.109	0.205	0.155	1	1	0.65	0.872	1	0.244	0.997	0.416	0.869	0.856
9322	0.486	-2.219	0.408	-1.465	1.182	0.836	1	1	1	0.682	-0.069	-2.324	-0.35	-0.998	1.017	1	1	1	1	0.683	0.084	-0.297	0.312	0.114	-0.506	0.382	-0.205	0.706	0.294	-0.106	0.162	-0.408	-0.481	0.623	-0.175	-0.111	-0.06	-0.09	-0.238	1	1	0.828	1	1	0.486	1	0.608	0.759	1
10682	1.205	-0.585	-0.784	2.409	-0.077	1	1	1	0.319	0.85	2.06	-0.022	0.038	2.412	-0.412	0.643	1	1	0.328	0.936	2.245	-0.965	0.269	1.128	2.995	1.367	-0.425	-0.066	0.7	-0.366	-1.248	-0.971	0.867	-0.285	0.533	-0.955	-0.78	-2.777	-1.265	0.128	1	0.86	0.837	0.013	0.148	0.997	0.952	0.653	1
25804	0.669	0.316	0.115	-0.546	-0.415	0.951	0.601	0.924	1	0.922	0.254	-0.223	-0.367	0.027	-0.37	1	1	1	1	0.937	0.163	-0.508	0.143	0.244	-0.093	1.026	-0.171	-0.177	0.768	-0.4	0.091	-0.93	0.922	0.472	-0.263	0.365	-0.443	-0.578	-0.633	1	1	0.943	1	1	0.209	1	0.994	0.647	1
5257	0.088	-0.188	0.159	-0.509	0.277	0.746	1	0.931	1	0.806	0.217	-0.328	-0.203	-0.552	0.123	1	1	1	1	0.907	0.193	-0.107	-0.675	-0.249	-0.051	-0.194	0.559	-0.056	0.169	0.114	-0.214	0.377	-0.297	0.831	0.472	0.048	-0.065	-0.024	-0.831	1	1	1	1	1	0.954	0.947	0.946	0.8	1
5567	0.12	3.195	0.048	-0.897	-0.147	0.75	0.001	0.927	1	0.868	-0.58	2.919	-0.339	-0.717	-0.718	1	0.006	1	1	0.955	-0.469	1.808	-0.691	-0.382	-0.359	-0.463	1.064	-0.473	0.1	-0.189	-1.744	0.922	0.459	0.374	0.754	-0.751	0.514	0.589	-1.064	1	0	1	1	1	1	0.774	1	0.81	1
8503	0.006	0.738	0.455	-1.154	0.705	0.753	0.237	1	1	0.782	0.068	0.312	-0.033	-1.446	0.381	1	0.583	1	1	0.825	0.006	0.273	-0.191	-0.588	-0.773	-0.02	-0.157	-0.216	0.445	-0.197	0.061	-0.5	0.184	-0.128	-0.069	1.124	0.29	0.375	0.085	1	0.382	1	1	1	0.854	1	1	0.722	1
6575	-0.55	-0.134	0.542	-0.584	-0.083	0.852	1	1	1	0.85	-0.806	0.017	-0.34	-0.497	-0.734	1	1	1	1	0.955	-0.971	0.506	0.376	0.835	-0.111	0.454	0.207	-0.417	1.351	-1.508	0.452	0.241	-0.307	2.023	-0.388	0.234	0.299	-0.096	-3.181	1	0.103	0.797	1	1	0.429	1	1	0.552	1
9101	0.015	0.113	0.182	-0.555	0.26	0.751	0.881	0.93	1	0.808	0.201	-0.109	0.097	-0.08	0.019	1	1	1	1	0.912	-0.848	-0.22	-0.472	-0.761	0.287	-0.169	0.167	-1.034	0.177	0.209	-0.728	0.365	0.5	0.58	0.188	0.504	-0.557	0.793	1.021	1	1	1	1	0.87	0.947	1	1	0.798	1
9452	-0.192	0.915	-0.491	-2.304	1.346	0.774	0.154	1	1	0.673	-1.762	0.626	-1.197	-2.021	1.069	1	0.31	1	1	0.682	-1.312	0.338	-0.867	-0.87	-1.244	-0.231	1.043	-1.118	0.74	-1.096	-0.877	0.464	3.461	1.85	0.072	-0.786	0.372	0.931	-0.87	1	0.273	1	1	1	0.969	0.791	1	0.651	1
2634	1.718	-2.155	-0.8	-0.888	1.17	1	1	1	1	0.688	1.682	-2.879	-1.791	-0.321	0.906	0.719	1	1	1	0.698	0.575	-0.861	-0.408	-1.117	-0.888	-0.327	1.302	-0.149	-0.682	0.236	-0.061	0.716	0.045	-0.165	0.467	-0.471	-0.166	0.95	1.005	1	1	1	1	1	0.994	0.712	0.991	0.949	1
24144	-0.249	0.213	0.246	-0.26	-0.052	0.784	0.736	0.941	1	0.847	-0.372	-0.044	-0.018	0.025	-0.314	1	1	1	1	0.933	-0.263	-0.482	-0.231	0.402	-0.127	0.288	0.476	-0.28	0.069	-0.146	-0.17	-0.135	0.477	0.196	0.065	0.54	-0.079	-0.233	-0.366	1	1	1	1	1	0.559	0.968	1	0.818	1
23428	-0.525	-0.335	2.52	-1.502	0.12	0.847	1	0.514	1	0.812	-0.344	-0.729	1.844	-1.286	-0.2	1	1	0.784	1	0.927	-0.192	-0.551	-0.356	2.934	0.019	0.005	-0.487	-0.762	0.87	0.418	1.598	-0.997	-0.947	0.258	-1.02	-0.187	-0.223	-0.059	-0.321	1	1	1	0.212	1	0.83	0.992	1	0.632	1
23518	-0.137	1.634	-0.008	-0.419	0.059	0.764	0.027	0.93	1	0.825	-0.145	1.573	-0.313	-0.441	-0.27	1	0.062	1	1	0.93	0.285	0.848	-0.308	-0.354	-0.142	0.031	0.113	0.229	0.012	-0.08	-1.017	-0.24	0.866	0.006	0.011	0.366	-0.359	-0.114	-0.152	1	0.012	1	1	1	0.807	1	0.808	0.829	1
2817	0.749	0.458	0.037	-0.773	0.024	1	0.441	0.925	1	0.83	0.599	0.714	-0.543	-0.802	-0.878	1	0.265	1	1	0.964	0.571	0.484	1.07	-1.778	-0.312	0.727	-1.039	0.654	1.482	-0.106	0.145	-1.024	-0.209	-0.164	-0.113	0.156	0.366	-0.505	-0.404	1	0.118	0.574	1	1	0.29	0.998	0.628	0.548	1
23224	-0.657	-1.492	1.377	-1.351	0.355	0.873	1	0.881	1	0.808	-1.062	-1.855	1.053	-1.241	-0.036	1	1	0.995	1	0.914	-0.519	-0.459	-0.207	-0.239	-0.358	-0.236	-0.154	-0.197	0.118	0.171	0.173	0.045	-0.236	0.348	0.176	0.127	0.387	0.76	0.301	1	1	1	1	1	0.971	1	0.999	0.806	1
9475	0.5	0.815	0.278	-0.138	0.916	0.85	0.196	0.952	1	0.757	-0.505	0.494	-0.055	-0.094	0.606	1	0.399	1	1	0.747	0.265	0.558	0.039	0.493	-0.008	-0.232	0.299	0.027	-0.228	0.188	-0.437	0.31	-0.878	-0.222	-0.471	-0.113	0.269	0.508	-0.366	1	0.074	1	1	1	0.969	1	0.905	0.886	1
836	-0.409	-0.082	-0.511	0.273	0.424	0.82	1	1	1	0.817	-0.117	-0.278	-0.505	0.533	0.146	1	1	1	1	0.898	-1.322	-0.471	0.126	-1.348	0.705	0.193	0.727	0.541	0.579	-0.353	0.497	-1.11	0.445	-0.428	1.478	-0.357	0.342	0.33	-0.574	1	1	0.956	1	0.575	0.651	0.902	0.673	0.692	1
6786	-0.281	0.083	-0.48	-0.628	-0.241	0.79	0.926	1	1	0.891	-1.004	-0.165	-0.546	-0.314	-0.483	1	1	1	1	0.942	-0.102	0.002	0.183	-0.51	-0.087	-0.175	0.416	0.048	-0.654	-0.209	0.659	0.156	0.561	0.175	0.069	0.32	-0.024	-0.139	-0.689	1	1	0.917	1	1	0.949	0.988	0.901	0.946	1
2200	0.861	-1.217	-1.133	-0.93	0.404	1	1	1	1	0.811	-0.583	-1.772	-0.861	-1.027	1.139	1	1	1	1	0.671	-0.783	-1.419	0.456	-1.634	-1.109	-0.375	0.215	2.145	-0.543	-1.052	2.691	-1.083	-0.142	1.317	-0.942	-0.204	0.86	1.055	0.548	1	1	0.755	1	1	0.999	1	0.173	0.933	1
2354	1.262	-0.609	-0.298	-1.241	1.397	1	1	0.986	1	0.655	0.408	-1.747	-1.331	-2.131	1.504	1	1	1	1	0.671	0.818	-0.705	-1.042	-1.681	-1.124	-0.121	0.715	-1.199	-0.534	-1.385	1.081	-0.852	-0.619	0.97	0.54	-0.362	2.923	0.444	2.132	0.958	1	1	1	1	0.921	0.898	1	0.931	1
901	0.353	0.199	-2.586	-1.349	-0.045	0.778	0.755	1	1	0.844	-0.634	0.334	0.871	-1.336	0.567	1	0.559	1	1	0.76	-0.839	-0.186	-0.365	0.571	-1.175	0.48	0.237	-0.648	1.23	-0.797	0.484	-0.17	0.564	0.338	0.751	-1.034	-0.244	0.339	0.463	1	1	1	1	1	0.414	1	1	0.577	1
3155	0.665	-0.955	0.959	1.015	-0.095	0.948	1	1	1	0.854	0.272	-1.181	0.981	2.006	-0.376	1	1	1	0.428	0.938	0.201	-0.789	-0.224	1.611	1.799	0.408	-0.143	-0.017	0.237	-0.351	-0.177	-0.283	-0.044	0.229	-0.613	-0.49	-0.408	-0.697	-0.248	1	1	1	0.604	0.092	0.466	1	0.93	0.784	1
6433	-0.068	0.227	0.287	-0.821	0.433	0.758	0.723	0.962	1	0.818	0.053	0.246	0.031	-0.729	0.248	1	0.691	1	1	0.874	0.396	0.139	-0.732	0.129	-0.329	0.338	0.05	-0.585	0.11	0.045	0.2	-0.885	0.431	0.399	0.455	0.014	-0.381	-0.058	0.263	1	0.765	1	1	1	0.521	1	1	0.808	1
8036	-0.208	0.986	0.946	0.553	0.203	0.777	0.129	1	1	0.808	-0.606	0.424	-0.331	-0.115	0.224	1	0.459	1	1	0.877	-0.432	0.177	-0.286	-0.783	-0.585	-0.047	0.307	0.488	-0.459	0.459	-0.333	0.118	0.02	0.422	0.35	0.628	-0.061	0.327	-0.31	1	0.635	1	1	1	0.875	1	0.698	0.921	1
7750	-0.059	0.239	0.12	-0.829	0.273	0.759	0.704	0.922	1	0.807	-0.094	-0.144	0.04	-0.506	0.237	1	1	1	1	0.877	0.011	-0.001	-0.78	-1.081	-0.977	-0.062	0.724	-0.245	0.779	0.207	-1.074	-0.031	0.387	0.777	-0.055	0.396	0.177	0.869	-0.022	1	1	1	1	1	0.886	0.901	1	0.644	1
51763	-0.125	-0.107	-0.041	-0.648	0.677	0.762	1	0.936	1	0.782	-0.593	-0.267	-0.688	-0.607	0.345	1	1	1	1	0.831	0.216	-0.167	0.174	0.232	0.233	0.331	-0.164	-0.012	0.15	-0.457	0.286	-1.213	0.339	0.403	0.208	0.179	-0.14	-0.54	-0.057	1	1	0.922	1	0.903	0.523	1	0.928	0.798	1
23530	-0.197	0.22	0.68	0.481	-0.295	0.774	0.73	1	1	0.902	-0.862	0.035	0.534	0.491	-0.71	1	1	1	1	0.954	-0.296	0.217	0.256	0.767	0.158	-0.495	-0.071	0.716	-0.631	-0.165	-0.685	0.602	0.031	0.304	0.065	-0.649	-0.205	-0.295	0.375	1	0.516	0.867	1	0.955	1	1	0.601	0.943	1
4701	-0.477	-0.253	-0.557	-0.519	-0.467	0.837	1	1	1	0.93	0.526	0.216	0.044	-0.138	-0.508	1	0.74	1	1	0.943	0.101	-0.132	0.515	0.934	-0.312	1.733	0.138	2.092	0.958	0.99	0.292	-1.771	1.95	0.671	-1.354	-0.569	-1.576	-2.612	-2.049	1	1	0.726	1	1	0.102	1	0.182	0.625	0.791
27347	-0.532	1.537	-0.247	-2.226	-0.103	0.848	0.034	0.975	1	0.856	-1.579	1.243	-0.637	-2.267	-0.151	1	0.106	1	1	0.917	-0.278	0.909	-0.514	-0.366	-1.221	0.023	0.214	0.038	1.027	0.266	-2.43	1.203	0.482	-1.281	-0.052	0.714	1.672	-0.321	-0.084	1	0.008	1	1	1	0.816	1	0.904	0.603	1
7867	0.268	-1.215	0.402	-1.246	-0.148	0.757	1	1	1	0.869	0.305	-1.257	-0.1	-0.234	-0.293	1	1	1	1	0.931	0.632	-0.745	0.354	0.692	-0.045	0.573	-0.112	0.469	0.049	-0.177	-0.007	-0.788	0.853	1.002	-0.179	-0.853	-0.095	-0.928	-0.695	1	1	0.801	1	1	0.362	1	0.703	0.821	1
5335	0.017	0.311	0.381	-0.663	0.819	0.751	0.605	0.999	1	0.78	-0.412	0.1	0.141	-0.87	0.661	1	0.987	1	1	0.745	0.016	-0.158	0.294	-0.656	0.284	0.234	-0.613	0.264	0.171	-0.143	-0.252	-0.432	1.052	0.48	-0.131	-0.228	-0.287	-0.007	0.113	1	1	0.844	1	0.87	0.614	0.997	0.789	0.8	1
9701	0.292	0.216	0.121	-0.354	-0.009	0.758	0.734	0.922	1	0.837	-0.041	0.217	0.019	0.287	-0.009	1	0.739	1	1	0.913	0.323	0.318	-0.043	0.07	0.04	0.025	-0.164	-0.06	0.469	0.357	0.206	-1.034	0.49	0.681	0.221	0.117	-1.591	-0.577	0.152	1	0.304	1	1	1	0.813	1	0.95	0.713	1
3628	0.433	0.818	-0.287	-0.271	0.504	0.809	0.194	0.985	1	0.82	0.58	0.66	-0.816	0.321	0.41	1	0.291	1	1	0.809	0.399	0.368	-0.434	-0.644	-0.031	0.569	-0.391	-0.381	0.07	0.055	-0.478	-0.513	0.214	0.198	-0.017	1.453	-0.272	-0.042	-0.124	1	0.228	1	1	1	0.364	1	1	0.818	1
11078	0.617	-0.427	-0.024	-1.206	0.446	0.912	1	0.932	1	0.818	0.296	-1.626	-0.216	-0.553	0.247	1	1	1	1	0.874	0.2	-1.099	0.511	-0.188	-0.028	0.343	-0.257	0.118	1.006	-0.328	0.816	-0.71	-0.105	0.852	-0.26	-0.521	-0.535	0.628	-0.443	1	1	0.729	1	1	0.518	1	0.874	0.607	1
22908	0.295	0.805	1.122	0.219	0.411	0.761	0.202	1	1	0.814	0.082	0.234	0.233	-0.144	0.615	1	0.711	1	1	0.748	-0.17	-0.022	-1.235	-0.134	-0.996	0.3	0.918	-1.034	0.906	-0.14	-0.193	0.124	0.18	1.199	-0.216	-0.661	-0.168	0.904	0.439	1	1	1	1	1	0.547	0.857	1	0.627	1
10427	0.523	0.33	0.652	0.769	0.216	0.853	0.584	1	1	0.803	-0.16	-0.395	-0.189	0.208	0.139	1	1	1	1	0.9	-0.306	-0.229	-0.912	-0.394	-0.282	0.196	0.01	0.14	0.451	0.088	0.676	-0.227	0.095	0.548	0.144	-0.546	0.065	0.942	-0.458	1	1	1	1	1	0.648	1	0.86	0.719	1
8192	0.506	-0.098	-0.786	-0.408	-0.554	0.849	1	1	1	0.939	0.169	-0.062	0.022	0.008	0.033	1	1	1	1	0.914	-0.399	-1.073	1.31	1.266	0.767	1.359	-1.186	0.875	1.719	-1.435	-1.087	-1.429	1.764	0.453	-0.35	0.121	-0.55	-0.825	-1.298	1	1	0.583	0.764	0.535	0.15	0.997	0.555	0.476	1
1869	0.591	-0.183	-0.28	-0.307	-0.49	0.9	1	0.983	1	0.932	0.59	0.553	-0.407	0.406	0.071	1	0.355	1	1	0.914	0.355	0.017	0.345	-0.077	0.52	-0.101	-0.028	-0.137	0.128	-0.36	-0.552	-0.432	0.147	-0.118	0.158	-0.103	-0.103	-0.028	0.367	1	1	0.807	1	0.702	0.908	1	0.984	0.802	1
6507	0.223	4.944	-0.839	-1.492	0.547	0.753	0	1	1	0.817	0.984	5.473	-1.711	-1.437	0.546	0.899	0	1	1	0.771	-0.538	3.286	-0.649	0.553	-0.755	-0.089	1.22	0.51	0.212	-0.554	0.822	-0.398	0.008	-0.097	-0.665	-1.234	-0.51	-1.38	0.258	1	0	1	1	1	0.904	0.727	0.691	0.793	1
5566	0.605	0.632	0.036	-0.14	0.064	0.91	0.3	0.924	1	0.824	1.063	0.448	-0.436	-0.226	-0.432	0.862	0.438	1	1	0.936	1.45	0.12	0.405	-0.232	0.219	0.444	0.009	0.525	0.396	-0.369	-0.026	-2.029	0.15	0.645	-0.656	0.068	-0.6	-0.408	-0.114	0.456	0.83	0.788	1	0.909	0.437	1	0.683	0.735	1
1725	-0.237	0.294	-0.116	-0.418	0.264	0.782	0.627	0.947	1	0.808	-0.01	0.187	-0.157	-0.474	-0.049	1	0.798	1	1	0.919	0.004	0.2	0.383	-0.282	-0.092	1.179	0.692	0.467	0.402	-0.012	0.236	-1.465	1.948	-0.04	-0.54	-1.277	-1.408	0.028	-0.422	1	0.565	0.794	1	1	0.174	0.896	0.702	0.736	1
3689	-0.005	-0.411	-0.448	-0.524	1.164	0.754	1	1	1	0.686	-0.243	-0.214	-1.552	0.244	1.05	1	1	1	1	0.675	-0.515	-0.472	-0.143	-0.703	-0.226	0.704	2.021	-1.12	-0.442	-0.479	1.095	-0.116	2.243	-0.324	1.435	-0.85	-0.423	-1.357	-0.33	1	1	1	1	1	0.297	0.513	1	0.92	1
10043	-0.129	0.005	0.344	-0.24	0.167	0.763	1	0.986	1	0.804	0.077	-0.366	-0.143	0.149	-0.246	1	1	1	1	0.926	0.786	-0.036	-0.102	0.818	0.522	0.212	-0.407	0.327	0.436	-1.238	1.392	-0.022	0.043	0.418	-0.283	0.075	0.063	-0.747	-2.257	0.999	1	1	1	0.7	0.635	1	0.76	0.724	1
65123	0.925	0.028	0.785	-1.189	0.523	1	1	1	1	0.824	0.259	-0.069	0.354	-0.526	0.3	1	1	1	1	0.857	-0.235	0.016	0.272	0.125	0.257	0.124	-0.189	-0.211	-0.023	-0.368	-0.265	-0.399	0.093	-0.091	-0.28	0.17	0.305	0.765	-0.069	1	1	0.858	1	0.882	0.719	1	1	0.841	1
10617	-0.348	0.414	-0.179	-0.586	0.009	0.808	0.485	0.959	1	0.832	-0.477	0.44	0.116	-0.346	-0.339	1	0.444	1	1	0.934	-0.193	0.147	0.265	-0.399	-0.274	0.425	0.466	-0.011	0.553	-0.11	-0.182	0.159	0.014	0.471	0.102	-0.286	-0.747	0.157	-0.559	1	0.729	0.863	1	1	0.45	0.964	0.928	0.695	1
2548	0.409	-0.414	0.135	-0.827	0.075	0.8	1	0.927	1	0.821	-0.059	-0.421	-0.368	-0.117	-0.303	1	1	1	1	0.932	-0.376	-0.632	-0.325	0.266	0.251	0.426	0.061	-1.134	1.333	-0.19	2.094	-1.481	0.183	0.916	-0.938	0.494	-0.193	-0.482	-0.272	1	1	1	1	0.89	0.45	1	1	0.559	1
6894	-0.417	0.606	0.166	-0.72	0.057	0.823	0.315	0.93	1	0.825	-1.003	0.734	0.084	-0.594	-0.097	1	0.255	1	1	917	0.053	0.547	-1.192	0.364	-0.374	-0.022	1.11	-0.298	-0.331	-1.354	-0.154	0.772	0.408	0.185	0.892	-0.507	-0.37	-0.657	0.928	1	0.08	1	1	1	0.855	0.784	1	0.905	1
6760	0.382	-0.474	0.398	-0.726	0.463	0.787	1	1	1	0.819	0.609	-0.41	0.155	-0.153	0.142	1	1	1	1	0.901	-0.42	-0.31	0.517	-0.271	-0.077	-0.289	0.066	0.76	-0.304	0.032	0.527	0.291	-0.596	-0.03	0.047	0.065	0.526	-0.11	-0.426	1	1	0.725	1	1	0.985	1	0.585	0.898	1
6924	-0.141	-0.342	0.008	-0.18	0.529	0.765	1	0.927	1	0.825	-0.341	-0.556	-0.288	0.113	0.276	1	1	1	1	0.865	-0.032	-0.154	0.146	0.083	0.264	0.491	0.015	0.385	0.131	0.038	-0.019	-0.615	0.119	-0.016	-0.145	0.12	0.115	-0.462	-0.466	1	1	0.941	1	0.881	0.406	1	0.737	0.801	1
196	0.59	-1.09	-0.419	-0.462	1.971	0.898	1	1	1	0.681	0.077	-1.508	-0.798	0.246	1.541	1	1	1	1	0.675	-2.17	-1.681	0.151	-3.333	-1.368	1.152	0.91	-0.208	1.168	0.007	3.662	2.09	-0.385	1.124	-0.1	-1.944	1.074	1.159	-1.309	1	1	0.938	1	1	0.179	0.854	1	0.58	1
4026	1.444	-1.159	-0.006	-0.881	0.165	1	1	0.928	1	0.805	0.364	-1.33	-0.148	-0.206	0.135	1	1	1	1	0.902	0.056	-0.76	-0.23	-0.517	-0.265	-0.462	-0.933	0.25	1.335	-0.217	-0.481	-0.072	-0.802	-0.446	0.056	0.327	0.226	1.997	0.939	1	1	1	1	1	1	0.997	0.794	0.563	1
6692	-1.252	-2.078	1.585	-2.015	1.277	0.947	1	0.888	1	0.668	-1.502	-1.553	0.848	-1.318	0.567	1	1	1	1	0.76	-1.554	-1.558	-0.75	0.624	-1.067	1.95	-1.397	-1.236	2.808	1.473	3.12	0.252	-1.283	0.595	0.331	-1.394	1.657	-1.706	-0.867	1	1	1	1	1	0.076	0.996	1	0.306	0.529
10906	0.461	0.211	0.187	-0.829	0.6	0.823	0.741	0.93	1	0.808	-0.677	-0.154	-0.221	-0.686	0.443	1	1	1	1	0.807	0.091	-0.068	0.237	-0.726	-0.007	0.022	0.256	0.149	-0.21	-0.007	-0.093	0.051	0.254	-0.244	0.405	0.524	-0.449	-0.537	0.352	1	1	0.877	1	1	0.816	1	0.856	0.882	1
11054	-0.069	0.256	0.484	0.386	0.625	0.759	0.679	1	1	0.799	-0.375	-0.039	-0.099	0.345	0.282	1	1	1	1	0.861	0.231	-0.074	-0.067	0.264	0.176	-0.014	0.454	0.147	0.132	0.066	0.066	-1.099	0.144	0.272	0.123	-0.404	-0.002	-0.5	0.085	1	1	1	1	0.941	0.848	0.969	0.856	0.801	1
4189	-0.028	-0.536	-2.669	0.395	-0.531	0.756	1	1	1	0.936	0.012	-0.47	-0.15	0.684	-0.334	1	1	1	0.922	0.933	0.291	-0.488	-1.092	-0.059	0.59	-0.192	0.001	-0.435	0.448	0.891	1.985	-0.053	-1.319	0.087	-0.843	-0.292	0.366	0.137	-0.021	1	1	1	1	0.656	0.953	1	1	0.72	0.87
10928	0.478	0.327	1.239	-0.061	0.361	0.831	0.589	0.964	1	0.807	-0.21	0.002	0.736	-0.115	0.136	1	1	1	1	0.902	-0.344	0.118	-0.221	-0.273	-0.621	0.436	-0.778	0.297	1.06	-0.219	0.829	-0.043	0.363	0.747	-0.365	-1.05	-0.59	0.447	0.206	1	0.84	1	1	1	0.442	0.997	0.774	0.595	1
5106	-0.061	-0.224	1.639	2.505	0.152	0.758	1	0.857	0.299	0.807	-0.477	-0.23	1.699	2.274	-0.201	1	1	0.816	0.366	0.926	-0.473	-1.262	-0.276	2.15	2.099	0.493	0.164	-0.387	0.083	-0.108	-0.329	-0.088	-0.413	0.275	-0.068	-0.02	-0.223	-0.863	-0.753	1	1	1	0.348	0.055	0.406	1	1	0.814	1
2870	0.146	-0.238	-0.24	-0.744	0.239	0.747	1	0.972	1	0.809	0.173	-0.405	-0.489	-0.462	0.1	1	1	1	1	0.909	-0.266	-0.878	0.023	-0.532	0	0.211	0.759	-0.015	0.435	-0.484	0.108	-0.322	1.325	0.276	0.597	-0.375	-0.064	-0.163	-0.635	1	1	1	1	1	0.635	0.893	0.93	0.724	1
5825	-0.495	0.199	0.478	0.819	0.254	0.84	0.754	1	1	0.808	-0.548	0.017	0.769	1.09	-0.163	1	1	1	0.71	0.917	0.072	-0.144	-1.357	0.539	0.744	0.141	-0.622	-0.502	0.606	0.527	-0.335	-0.305	0.9	0.721	-0.617	-0.195	0.717	0.772	-1.661	1	1	1	1	0.547	0.701	0.997	1	0.685	0.997
79719	0.581	0.146	-1.508	-0.433	-0.347	0.891	0.827	1	1	0.911	-0.096	0.103	0.156	-0.603	-0.373	1	0.98	1	1	0.937	-0.115	-0.084	-0.751	0.208	-0.393	0.552	0.213	0.369	-0.08	0.267	0.154	-0.289	0.401	0.571	0.146	-0.108	-0.309	-0.186	-0.568	1	1	1	1	1	0.371	1	0.746	0.855	1
10330	-0.048	0.099	0.505	-0.043	0.004	0.758	0.902	1	1	0.833	-0.127	-0.078	0.082	-0.177	-0.427	1	1	1	1	0.937	0.061	-0.301	-0.446	0.034	0.041	0.365	-0.158	-0.191	0.843	0.333	1.052	-0.371	-0.042	0.695	-0.385	-0.961	0.23	-0.088	-0.714	1	1	1	1	1	0.502	1	0.998	0.633	1
7307	-0.032	-0.324	0.378	-0.402	0.314	0.756	1	0.999	1	0.804	-0.132	-0.591	0.061	0.143	0.045	1	1	1	1	0.913	-0.31	-1.14	-1.536	-1.565	0.208	1.185	-0.203	-0.512	1.265	0.278	0.881	-1.401	1.961	1.08	0.164	0.294	-0.439	0.768	-0.976	1	1	1	1	0.921	0.174	1	1	0.562	1
3576	-0.555	-0.899	-0.207	-0.08	5.006	0.853	1	0.961	1	0.36	-0.578	-1.317	-0.217	0.053	4.798	1	1	1	1	0.586	-0.54	-0.449	0.311	-0.863	-0.665	1.758	-0.238	3.091	-0.832	0.783	-0.635	0.217	-0.67	-1.286	-0.328	-1.245	2.546	-1.018	0.064	1	1	0.828	1	1	0.096	1	0.081	0.961	0.91
5187	0.328	-0.177	0.354	-0.059	0.794	0.773	1	0.989	1	0.779	0.573	-0.839	0.363	0.094	1.095	1	1	1	1	0.674	1.065	-0.169	0.331	-0.135	-0.012	0.706	-0.125	0.058	0.362	-0.004	0.296	-0.925	-0.673	0.537	-0.604	-0.287	-0.177	-0.005	-0.24	0.757	1	0.819	1	1	0.296	1	0.9	0.737	1
2184	0.959	-0.824	-0.319	1.884	-0.341	1	1	0.99	0.491	0.91	1.367	-1.232	0.615	2.715	-0.218	0.773	1	1	0.259	0.925	0.997	-0.302	0.364	1.384	2.472	0.492	-0.929	0.694	0.195	-0.941	-0.284	-0.875	0.137	0.029	-1.748	-0.055	-0.795	-0.413	-0.422	0.84	1	0.795	0.712	0.028	0.406	0.997	0.614	0.793	1
54788	0.539	-0.51	-0.531	-0.548	-0.339	0.867	1	1	1	0.91	0.199	0.245	-0.193	-0.279	-0.295	1	0.694	1	1	0.931	0.022	-0.149	0.152	0.248	0.007	0.051	-0.407	0.158	0.431	0.083	0.834	-0.463	-0.123	0.2	-0.221	0.09	-0.379	-0.366	-0.168	1	1	0.937	1	1	0.793	1	0.852	0.726	1
10775	-0.014	0.105	0.096	-0.04	0.034	0.753	0.893	0.924	1	0.827	-0.001	-0.078	-0.561	0.007	-0.182	1	1	1	1	0.922	-0.025	-0.13	-0.091	0.269	0.079	0.399	-0.461	0.181	0.374	-0.165	0.002	-0.134	0.151	0.213	0.365	0.38	0.199	-0.49	-1.116	1	1	1	1	1	0.471	0.996	0.835	0.734	1
4938	-0.096	-0.867	-0.231	0.117	0.508	0.76	1	0.97	1	0.822	0.019	-1.488	-0.326	0.988	-0.053	1	1	1	0.752	0.919	-0.021	-0.259	0.117	0.134	-0.266	-0.423	0.855	-0.348	-0.111	-0.008	0.252	0.394	-0.087	-0.505	0.982	-0.661	0.551	-0.501	-0.095	1	1	0.962	1	1	1	0.863	1	0.861	1
9618	-0.136	-0.234	0.869	-0.347	0.413	0.764	1	1	1	0.815	-0.467	-0.02	0.888	0.117	0.258	1	1	1	1	0.872	-0.332	-0.683	-0.25	0.369	-0.169	0.924	-1.465	0.423	0.459	0.838	-0.557	-0.488	0.575	0.828	-0.134	0.106	0.648	-0.608	-0.486	1	1	1	1	1	0.235	0.996	0.718	0.715	0.918
5089	0.116	-0.346	0.392	-0.391	0.705	0.751	1	1	1	0.782	-0.367	-0.656	0.186	-0.356	0.623	1	1	1	1	0.75	0.435	0.037	0.119	-0.047	0.006	-0.152	0.3	-0.204	-0.403	-0.046	0.315	0.008	0.073	-0.041	-0.004	-0.047	0.034	-0.309	-0.076	1	1	0.96	1	1	0.939	1	1	0.914	1
5519	-0.288	-0.053	0.321	1.826	0.577	0.793	1	0.98	0.511	0.814	-0.121	-0.156	-0.209	1.783	0.253	1	1	1	0.488	0.874	0.11	-0.29	0.003	-0.435	0.268	-0.029	-0.17	0.091	0.069	0.474	-0.132	-0.078	0.248	-0.046	-0.317	0.95	-0.396	-0.199	-0.122	1	1	1	1	0.878	0.86	1	0.883	0.818	1
54541	0.578	0.646	-0.074	-0.884	0.923	0.888	0.291	0.942	1	0.752	0.599	-0.476	0.159	-0.077	0.59	1	1	1	1	0.754	0.71	-1.173	0.743	-0.587	-1.241	2.34	-0.392	0.573	0.937	1.971	-0.211	-0.37	0.908	-0.673	-0.502	-1.838	1.203	-0.488	-1.911	1	1	0.637	1	1	0.057	1	0.659	0.627	0.294
9053	-0.126	1.227	1.869	-2.102	-2.316	0.762	0.07	0.761	1	0.993	-0.301	2.11	1.102	-0.074	-0.226	1	0.024	0.989	1	0.925	-0.762	0.825	-1.228	1.294	-0.056	0.055	-1.629	-0.835	1.646	0.999	0.423	-0.125	-0.401	0.323	-0.765	1.621	0.594	-1.419	-0.559	1	0.014	1	0.756	1	0.79	0.997	1	0.505	0.787
8697	0.479	-0.428	-1.587	-0.214	-0.179	0.832	1	1	1	0.876	-0.344	-0.307	0.521	0.127	0.055	1	1	1	1	0.914	-0.923	-0.306	-0.257	-0.462	-0.223	0.548	0.316	0.397	0.208	-0.037	0.362	-0.148	0.287	0.107	0.442	0.018	-0.574	0.313	-0.07	1	1	1	1	1	0.372	1	0.735	0.792	1
2050	0.781	-1.306	0.016	-0.145	0.592	1	1	0.928	1	0.81	0.514	-0.928	0.126	0.054	0.588	1	1	1	1	0.755	0.73	-0.573	0.253	0.348	0.458	0.316	-0.382	0.252	-0.142	-0.22	0.89	-0.597	-0.674	-0.197	-0.042	-0.349	-0.354	0.059	0.225	1	1	0.87	1	0.73	0.535	1	0.794	0.867	1
6428	0.135	-0.373	0.412	-0.476	0.646	0.748	1	1	1	0.799	-0.307	-0.873	0.205	-0.487	0.582	1	1	1	1	0.755	0.014	-0.529	-0.54	-0.498	-0.261	0.592	0.59	-0.439	-0.422	0.002	0.461	-0.383	1.506	0.039	0.597	-0.115	0.094	-0.228	-0.481	1	1	1	1	1	0.352	0.932	1	0.917	1
4927	-0.343	-0.601	-0.025	0.209	0.05	0.807	1	0.932	1	0.825	-0.301	-0.67	0.113	0.376	-0.279	1	1	1	1	0.928	-0.509	-1.038	-1.02	-0.639	0.04	-0.224	0.422	-0.2	-0.066	0.421	-0.818	0.25	0.149	0.541	0.708	1.512	0.219	-0.233	0.483	1	1	1	1	1	0.966	0.984	1	0.85	1
1520	0.758	-1.533	-2.435	0.599	1.086	1	1	1	1	0.719	-0.268	-1.636	-1.407	0.809	1.944	1	1	1	0.839	0.702	-0.218	-0.703	-0.552	-0.916	-0.145	0.144	2.295	-0.518	-0.571	0.187	0.541	0.973	0.36	-0.662	1.246	-0.782	1.029	-1.197	-0.511	1	1	1	1	1	0.699	0.454	1	0.936	1
4683	0.125	0.199	0.207	-0.117	0.618	0.748	0.754	0.934	1	0.804	-0.226	-0.058	-0.11	-0.386	0.266	1	1	1	1	0.869	-0.349	0.004	-0.282	-0.459	-0.51	0.077	0.491	0.431	-0.012	0.131	-0.963	0.057	-0.315	0.609	0.191	-0.203	0.016	0.684	0.404	1	1	1	1	1	0.771	0.959	0.713	0.837	1
7466	0.642	0.473	-0.366	-1.018	0.447	0.926	0.428	0.997	1	0.817	-0.532	-0.089	-0.795	-1.022	0.292	1	1	1	1	0.859	-0.181	0.067	0.217	-0.55	-0.175	0.397	-0.504	-0.246	0.976	-0.173	0.662	-0.912	-0.66	1.237	-1.192	0.326	-0.461	0.864	0.305	1	1	0.881	1	1	0.471	0.995	1	0.621	1
976	0.419	-1.439	-1.024	-0.902	0.89	0.801	1	1	1	0.76	-0.446	-1.808	-0.801	-0.593	1.217	1	1	1	1	0.673	-0.022	-1.515	-0.747	-1.343	-1.909	0.333	2.153	-1.085	0.775	-1.53	1.329	-0.078	1.488	0.523	0.488	-2.622	0.563	1.962	1.238	1	1	1	1	1	0.523	0.502	1	0.646	1
2956	0.169	-0.301	0.05	0.049	0.336	0.751	1	0.926	1	0.811	0.62	-0.303	-0.013	0.098	-0.143	1	1	1	1	0.916	0.128	-0.575	-0.654	-0.604	0.102	0.142	-0.155	-0.154	0.081	0.002	-0.017	-0.718	0.315	0.292	0.734	0.946	-0.384	0.855	-0.336	1	1	1	1	0.992	0.699	1	0.992	0.813	1
9826	0.252	0.814	0.046	-1.16	0.368	0.758	0.196	0.927	1	0.813	0.112	0.743	-0.306	-0.846	0.232	1	0.251	1	1	0.876	0.579	0.454	-0.132	0.063	0.116	-0.275	0.037	-0.239	-0.118	-0.203	0.23	-0.091	-0.448	-0.037	0.17	0.561	0.127	-0.31	-0.485	1	0.141	1	1	0.985	0.982	1	1	0.861	1
9917	0.937	0.689	0.489	-0.816	0.391	1	0.261	1	1	0.814	0.323	0.245	0.06	-0.056	0.074	1	0.694	1	1	0.914	0.324	0.326	-0.176	-0.503	-0.562	0.341	0.043	0.354	0.251	0.015	0.107	-0.441	-0.51	0.478	-0.226	-0.55	-0.105	0.684	0.15	1	0.292	1	1	1	0.519	1	0.751	0.777	1
287	0.244	3.678	1.172	-2.476	-0.574	0.756	0	0.979	1	0.941	0.029	4.073	2.383	-3.438	-0.505	1	0.001	0.632	1	0.944	0.021	1.91	0.046	1.262	-0.152	-0.578	-0.34	-0.392	-0.3	-0.49	-0.465	-0.405	-0.56	0.199	-0.354	0.026	-0.065	0.059	0.578	1	0	1	0.764	1	1	1	1	0.897	1
2729	0.465	0.268	0.213	0.447	0.325	0.825	0.664	0.935	1	0.811	-0.246	0.168	-0.041	1.843	0.216	1	0.834	1	0.469	0.879	-0.351	-0.056	-0.54	-0.217	0.684	0.721	0.308	-0.392	0.536	0.085	-0.073	0.257	-0.928	0.129	-0.082	-0.616	1.024	-0.127	-0.361	1	1	1	1	0.59	0.291	1	1	0.693	1
51594	-0.014	0.427	0.318	-0.021	0.278	0.753	0.473	0.981	1	0.808	-0.571	0.143	0.029	-0.571	0.187	1	0.888	1	1	0.889	-0.562	-0.272	-0.326	0.687	-1.068	0.124	-0.968	0.308	1.311	0.487	0.301	-0.847	0.321	0.823	-1.475	0.953	-0.803	0.934	0.071	1	1	1	1	1	0.719	0.996	0.768	0.556	0.996
59286	-0.077	0.04	0.462	-0.155	-0.011	0.759	0.986	1	1	0.838	0.087	-0.24	-0.019	0.276	-0.478	1	1	1	1	0.942	0.144	0.089	-0.226	0.34	-0.545	1.084	-0.547	0.399	0.69	-0.33	-0.145	-0.999	1.774	0.246	-0.13	0.243	-0.644	-0.673	-0.77	1	0.946	1	1	1	0.192	0.997	0.737	0.657	1
5252	-0.34	-0.105	-0.273	-1.116	0.098	0.806	1	0.982	1	0.818	-0.176	-0.226	-0.145	-1.276	-0.338	1	1	1	1	0.934	0.27	-0.243	-0.065	-0.174	-0.498	-0.105	0.704	-0.476	0.083	0.129	-0.208	-0.27	0.04	0.573	-0.221	0.573	-0.089	-0.086	0.062	1	1	1	1	1	0.911	0.892	1	0.814	1
1652	0.28	-0.541	-0.425	0.886	-0.267	0.758	1	1	1	0.898	0.154	-0.427	0.234	1.785	-0.596	1	1	1	0.489	0.948	-0.267	-0.967	-0.429	1.121	1.959	1.029	-0.457	-0.032	2.154	0.096	-0.037	-0.626	0.685	0.451	-0.377	-1.332	-0.28	-0.429	-2.263	1	1	1	0.841	0.071	0.208	0.996	0.939	0.419	1
8803	-0.133	0.855	0.786	-0.832	-0.172	0.764	0.178	1	1	0.876	-0.434	0.781	0.307	-0.272	-0.456	1	0.234	1	1	0.94	0.081	1.03	-0.771	0.064	-1.51	0.122	-0.344	0.811	-0.138	0.515	-0.723	0.151	-0.435	1.36	-0.843	-0.13	0.029	1.101	-0.371	1	0.004	1	1	1	0.721	1	0.568	0.865	1
274	1.109	1.252	-0.559	-1.358	-0.519	1	0.067	1	1	0.933	0.329	1.512	0.279	-0.901	-0.623	1	0.067	1	1	0.951	0.925	0.806	-0.866	0.963	-0.221	-0.067	0.4	1.305	1.199	-0.682	-0.193	-2.135	0.225	1.107	-0.246	-1.11	-0.976	-0.184	-0.251	0.887	0.015	1	0.98	1	0.89	0.998	0.437	0.578	1
7525	-0.192	-0.357	0.756	-0.02	1.036	0.774	1	1	1	0.722	-0.321	-0.884	0.385	0.318	0.947	1	1	1	1	0.692	-0.161	-0.279	-0.27	-0.724	-0.335	0.098	-0.376	0.729	0.539	0.497	0.028	0.707	-1.319	0.673	-0.346	-0.016	-0.248	0.648	0.156	1	1	1	1	1	0.749	1	0.598	0.692	0.998
3099	0.239	-0.411	-0.257	-0.944	0.301	0.755	1	0.978	1	0.802	-0.46	-0.844	-0.521	-0.966	0.372	1	1	1	1	0.825	-0.687	-0.609	-0.024	-0.616	-0.209	0.584	0.223	1.547	-0.41	-0.646	0.899	-0.006	-0.391	-0.165	-0.437	1.383	0.639	-1.126	0.052	1	1	1	1	1	0.357	1	0.367	0.915	1
6662	-0.678	1.067	-0.009	0.135	-0.402	0.876	0.104	0.93	1	0.921	-1.22	1.586	-0.472	-1.798	-0.511	1	0.06	1	1	0.943	-0.327	0.649	-0.007	-0.161	-0.561	-0.257	-1.211	-0.445	1.861	1.034	-1.405	0.976	-1.371	1.004	-0.222	1.319	1.961	-1.562	-1.277	1	0.043	1	1	1	0.977	0.997	1	0.455	0.757
65125	0.077	0.916	0.781	-0.114	0.559	0.746	0.153	1	1	0.813	-0.538	0.7	0.484	-0.056	0.269	1	0.272	1	1	0.868	0.098	0.285	-0.304	0.592	0.091	0.135	0.173	-0.64	0.041	-0.262	0.211	-0.481	0.521	-0.014	-0.025	-0.087	-0.194	0.054	-0.193	1	0.359	1	1	0.994	0.708	1	1	0.823	1
4729	0.042	-0.178	0.216	0.836	0.017	0.749	1	0.935	1	0.831	0.324	-0.271	0.294	1.018	-0.354	1	1	1	0.74	0.934	0.149	-0.448	-0.098	-0.001	0.697	0.592	-0.662	1.084	0.387	0.396	0.072	-0.824	0.041	0.123	-0.134	-0.067	-0.028	-0.732	-0.549	1	1	1	1	0.58	0.352	0.998	0.485	0.734	1
4668	0.062	-0.258	0.23	-0.051	0.668	0.745	1	0.941	1	0.786	0.075	0.065	0.007	0.478	-0.004	1	1	1	1	0.913	-0.074	-0.315	0.298	0.452	0.342	0.013	-0.032	-0.44	-0.065	-0.588	1.222	0.205	-0.208	0.094	-0.299	-0.259	0.153	-0.572	0.073	1	1	0.843	1	0.832	0.823	1	1	0.85	1
2356	0.397	-0.281	0.243	-0.573	0.083	0.796	1	0.94	1	0.819	0.072	-0.615	-0.338	0.112	0.047	1	1	1	1	0.913	0.126	-0.569	-0.072	-0.179	0.916	0.336	0.112	0.3	-0.225	-0.742	-0.638	-0.232	0.684	0.63	0.126	-0.531	0.052	-0.139	0.048	1	1	1	1	0.43	0.523	1	0.773	0.885	1
22903	1.008	2.049	0.522	-1.752	0.83	1	0.011	1	1	0.779	0.715	2.008	0.1	-1.439	0.372	0.993	0.029	1	1	0.825	0.308	1.254	-1.048	-0.787	-0.402	0.478	-0.667	-0.799	0.843	-0.527	2.045	-0.751	-0.227	0.63	-1.116	-0.286	0.138	1.607	-0.694	1	0.001	1	1	1	0.415	0.996	1	0.633	1
2995	0.056	-0.637	-0.426	0.003	0.727	0.746	1	1	1	0.776	0.213	-0.822	-0.695	0.492	0.484	1	1	1	1	0.797	0.602	-1.493	0.883	-0.042	0.934	0.042	0.569	0.458	-0.754	-0.075	-0.064	-1.148	0.85	-0.084	0.589	-1.789	0.208	-0.091	0.404	1	1	0.596	1	0.421	0.802	0.944	0.7	0.956	1
3554	0.734	-2.271	0.105	-0.542	1.951	1	1	0.923	1	0.688	1.12	-3.308	-0.601	0.127	2.09	0.842	1	1	1	0.683	0.942	-2.647	-0.417	-0.936	-0.535	0.1	-0.445	0.164	1.239	0.39	2.305	0.001	-0.335	0.671	-1.221	-0.617	-0.038	0.193	1.184	0.88	1	1	1	1	0.746	0.996	0.846	0.569	1
2274	1.188	-0.579	-0.862	-0.797	-0.888	1	1	1	1	0.967	0.372	-2.094	-1.136	-1.642	-1.663	1	1	1	1	0.992	0.017	-1.712	1.7	-0.67	-2.209	0.064	-0.784	1.191	0.826	-0.804	0.968	0.394	0.25	0.054	-1.57	0.353	0.473	0.752	0.706	1	1	0.433	1	1	0.783	0.996	0.47	0.637	1
1429	0.845	-0.896	-0.206	1.913	-0.514	1	1	0.962	0.48	0.933	0.046	-1.196	2.16	2.157	-0.299	1	1	0.674	0.399	0.932	-0.549	-0.592	-1.18	1.713	0.801	0.661	0.187	-0.634	0.18	1.074	-0.97	-0.186	-0.682	0.538	-0.251	-0.698	0.39	0.681	-0.481	1	1	1	0.577	0.514	0.312	1	1	0.798	0.76
11329	-0.034	-1.043	0.387	-0.277	0.692	0.755	1	1	1	0.781	-1.142	-1.165	0.326	-0.464	0.293	1	1	1	1	0.86	-0.578	-0.694	0.177	-0.79	0.303	-0.025	0.86	0.322	-0.553	0.28	0.034	0.152	0.257	-0.055	0.461	-0.545	0.41	-0.008	-0.008	1	1	0.919	1	0.856	0.858	0.86	0.763	0.935	1
8038	-0.595	-0.08	0.195	-1.444	-0.492	0.861	1	0.933	1	0.932	-1.066	-0.235	0.378	-0.411	-0.24	1	1	1	1	0.927	-0.228	-0.41	0.071	-0.241	0.195	-0.46	-0.262	0.355	-1.196	-0.136	6.04	-0.71	-0.517	-0.547	0.216	-0.391	-0.429	-1.361	0.011	1	1	0.998	1	0.931	1	1	0.75	0.982	1
9551	-0.434	-0.36	0.069	-0.065	-0.723	0.825	1	0.924	1	0.956	0.18	-0.319	-0.123	0.388	-0.697	1	1	1	1	0.954	-0.104	-0.362	0.081	0.149	0.391	0.783	-0.188	0.699	0.635	-0.459	0.231	-0.301	1.153	0.196	-0.034	0.223	-0.537	-1.038	-1.517	1	1	0.996	1	0.785	0.273	1	0.612	0.675	1
23303	0.507	0.566	0.899	-0.583	0.222	0.849	0.345	1	1	0.806	0.24	0.597	0.972	-0.273	-0.015	1	0.325	1	1	0.915	-0.03	-0.004	-0.9	0.762	0.511	-0.027	-0.218	-0.687	0.77	0.468	-0.487	-0.845	0.383	0.625	-0.486	-0.303	0.242	0.027	0.198	1	1	1	1	0.704	0.859	1	1	0.649	1
5993	0.316	0.318	0.459	-0.735	0.406	0.767	0.6	1	1	0.812	-0.057	-0.005	0.116	-1.138	-0.135	1	1	1	1	0.918	-0.398	-0.666	-0.329	-0.509	-0.431	0.289	1.374	-0.794	0.555	-1.221	-0.302	-0.278	1.328	0.483	1.358	-0.012	-0.111	-0.073	-0.263	1	1	1	1	1	0.558	0.686	1	0.695	1
827	-0.63	-2.153	-0.515	-2.518	-1.355	0.867	1	1	1	0.978	-2.529	-3.28	0.804	-2.249	-1.007	1	1	1	1	0.973	-0.556	-0.529	-0.229	0.104	-0.994	-1.305	-1.086	-0.409	-0.54	-0.492	5.494	0.241	-1.226	-0.657	-0.106	0.139	0.015	-0.048	2.184	1	1	1	1	1	1	0.997	1	0.933	1
2941	1.77	0.73	0.273	-0.996	0.435	1	0.242	0.95	1	0.817	3.179	0.489	-0.004	-0.639	-0.028	0.292	0.403	1	1	0.912	2.578	0.388	-0.18	-0.498	-0.072	0.303	-1.017	-0.422	0.145	-0.474	0.623	-0.057	-0.817	0.251	-0.61	0.129	0.41	-0.275	-0.406	0.086	0.206	1	1	1	0.543	0.997	1	0.799	1
8445	0.339	-0.089	0.033	-0.912	-0.048	0.775	1	0.926	1	0.845	-1.007	-0.296	-0.327	-0.95	0.072	1	1	1	1	0.914	-0.727	-0.438	-0.143	-0.767	-0.398	-0.303	1.043	-0.09	0.222	0.266	0.248	0.399	1.105	0.04	0.411	-0.613	-0.484	0.497	-0.268	1	1	1	1	1	0.988	0.79	0.963	0.793	1
4354	-0.013	0.766	0.317	0.838	0.631	0.753	0.222	0.979	1	0.797	0.334	0.017	0.072	1.265	0.3	1	1	1	0.657	0.857	0.356	-0.096	-1.618	0.948	1.237	-0.295	0.436	-0.487	-0.578	-0.33	1.594	0.573	1.919	-0.389	-0.99	-0.445	-1.042	-0.158	-0.634	1	1	1	0.988	0.248	0.986	0.975	1	0.937	1
22836	0.858	0.889	0.601	-0.796	0.461	1	0.163	1	1	0.818	1.002	0.421	0.201	-0.086	-0.272	0.897	0.462	1	1	0.93	0.349	0.004	0.332	-0.057	-0.056	-0.596	-1.076	0.775	0.097	0.77	3.211	-0.271	-0.633	-0.192	-0.984	-0.547	0.003	-0.618	-0.511	1	1	0.819	1	1	1	0.997	0.579	0.811	0.897
10965	0.494	-0.293	1.083	0.359	0.156	0.844	1	1	1	0.807	0.245	-0.172	0.115	0.331	-0.123	1	1	1	1	0.919	0.653	-0.541	0.697	1.654	1.624	-0.067	-0.765	0.399	0.262	-1.249	-0.36	-0.881	-0.391	0.708	-1.294	-0.382	-0.577	0.345	0.164	1	1	0.651	0.583	0.132	0.889	0.997	0.737	0.774	1
6596	0.343	0.895	0.314	-0.168	-0.099	0.777	0.161	0.975	1	0.856	0.398	0.791	0.146	0.153	-0.332	1	0.229	1	1	0.934	0.342	0.298	-0.523	-0.631	0.244	-0.421	0.19	0.273	-0.101	0.187	-1.963	0.149	-0.388	0.855	-0.081	1.27	-0.31	0.536	0.074	1	0.336	1	1	0.898	1	1	0.783	0.858	1
5996	1.404	-0.546	-0.77	-0.59	1.931	1	1	1	1	0.69	0.422	-0.611	-1.102	-0.663	1.52	1	1	1	1	0.675	0.313	-0.347	-0.862	-3.038	-1.738	-0.118	2.893	-0.8	-0.032	0.558	-1.906	3.132	0.854	-0.479	1.705	-1.398	1.359	0.049	-0.145	1	1	1	1	1	0.92	0.425	1	0.842	0.981
5836	0.644	-0.885	-0.046	2.583	0.892	0.926	1	0.937	0.285	0.761	0.087	-1.529	-0.434	2.742	0.733	1	1	1	0.255	0.733	-0.579	-0.478	0.055	-0.579	0.905	0.9	-0.059	1.101	0.337	-0.393	0.191	-0.182	-0.702	-0.295	-0.742	-0.327	0.28	-0.003	0.57	1	1	1	1	0.439	0.24	1	0.478	0.745	1
730	2.562	-3.723	-0.698	0.523	1.149	1	1	1	1	0.69	2.647	-4.719	1.677	0.922	1.632	0.43	1	0.824	0.79	0.684	3.137	-2.76	-0.176	1.356	-1.786	-0.394	2.787	-2.883	-0.425	1.075	1.769	0.185	0.329	1.022	-3.354	-0.466	-0.34	1.797	-0.872	0.043	1	1	0.716	1	1	0.454	1	0.917	0.761
57804	0.064	-0.293	0.236	0.188	0.36	0.746	1	0.936	1	0.806	-0.118	-0.33	-0.263	-0.081	-0.158	1	1	1	1	0.916	-0.163	-0.932	-0.162	0.147	0.129	0.182	1.415	1.329	-0.3	1.145	-0.783	-0.451	-0.84	0.276	1.205	-1.04	-0.351	-1.097	0.289	1	1	1	1	0.98	0.663	0.677	0.441	0.897	0.731
4017	0.494	-0.976	0.404	-0.129	1.255	0.845	1	1	1	0.679	-0.341	-0.935	0.179	0.268	0.57	1	1	1	1	0.758	-0.19	-0.61	1.195	-0.563	-0.239	0.391	-0.518	2.075	-0.398	-0.534	1.27	-0.526	-0.799	-0.209	-0.503	-0.267	-0.451	0.065	0.813	1	1	0.56	1	1	0.477	0.996	0.185	0.913	1
11075	0.799	5.358	-0.523	-0.825	-0.768	1	0	1	1	0.961	1.705	5.52	-0.944	-0.601	-1.487	0.711	0	1	1	0.99	0.684	5.351	0.38	0.423	-0.427	-0.655	-0.07	0.393	-0.352	1.222	-2.056	-0.08	-1.391	-0.56	-0.136	-0.648	-0.933	-1.438	0.294	1	0	0.794	1	1	1	1	0.736	0.906	0.657
51421	0.174	0.713	1.074	-0.91	0.738	0.751	0.25	1	1	0.777	-0.465	0.355	0.72	-1.228	0.512	1	0.531	1	1	0.784	-0.044	0.067	0.496	0.902	-1.315	0.542	-0.144	-0.152	0.419	-0.248	1.122	-0.38	-0.589	0.436	-1.364	-0.642	-0.004	0.928	-0.029	1	1	0.739	1	1	0.375	1	0.992	0.728	1
4209	0.489	0.923	-0.878	-0.784	-0.094	0.838	0.151	1	1	0.853	0.158	0.313	-0.429	-0.788	-0.134	1	0.582	1	1	0.918	0.234	0.034	0.601	-0.044	-0.751	-0.289	0.107	0.339	0.028	0.384	0.408	0.217	0.376	-0.558	-0.237	-0.438	-0.174	-0.742	0.504	1	1	0.692	1	1	0.985	1	0.759	0.826	1
3632	0.495	0.89	-0.106	-1.076	0.641	0.846	0.163	0.946	1	0.797	-0.605	0.712	-0.402	-0.912	0.599	1	0.266	1	1	0.751	-0.289	0.69	0.318	-0.262	0.074	0.642	-0.475	-0.442	1.19	-0.369	0.352	-1.158	-0.616	0.276	-0.762	0.21	-0.417	1.161	-0.124	1	0.033	0.828	1	1	0.323	0.994	1	0.58	1
10190	-0.517	-0.058	-0.263	-0.41	0.379	0.846	1	0.979	1	0.815	-0.371	0.007	-0.192	-0.074	0.176	1	1	1	1	0.893	-0.702	-0.077	-0.921	-0.447	-0.625	0.382	0.207	0.531	0.329	-0.088	0.058	0.437	-0.241	0.457	0.276	-0.18	0.231	0.183	0.189	1	1	1	1	1	0.486	1	0.68	0.749	1
4059	0.131	-1.236	1.992	-0.698	0.672	0.749	1	0.714	1	0.783	-0.97	-1.759	1.893	-0.513	0.683	1	1	0.775	1	0.745	-0.205	-1.043	-0.536	1.562	0.235	0.563	-0.378	-0.901	1.329	-0.069	-0.075	-0.179	0.031	2.009	-1.014	-0.579	-0.037	-0.178	-0.535	1	1	1	0.634	0.903	0.367	1	1	0.557	1
3612	0.128	0.806	0.077	-0.198	0.081	0.748	0.201	0.924	1	0.819	-0.276	0.591	-0.11	0.459	0	1	0.329	1	1	0.915	-0.992	0.387	-1.458	-0.434	-1.585	0.46	0.774	0.683	-0.009	0.5	-2.041	0.214	0.119	1.158	-0.059	1.224	0.444	0.634	-0.018	1	0.206	1	1	1	0.425	0.893	0.622	0.838	1
11319	0.356	0.016	0.036	-0.705	0.153	0.779	1	0.925	1	0.806	-0.075	-0.18	-0.171	-0.237	-0.051	1	1	1	1	0.919	0.165	-0.435	-0.473	-0.019	-0.197	0.031	0.458	0.028	-0.858	0.366	0.362	-0.345	0.196	-0.015	0.086	0.437	-0.258	0.112	0.356	1	1	1	1	1	0.807	0.973	0.905	0.962	1
27352	0.39	-0.172	-0.448	-0.917	-0.361	0.792	1	1	1	0.912	-0.437	-0.399	-0.423	-1.002	-0.226	1	1	1	1	0.925	0.037	-0.166	-0.062	-0.49	-0.647	-0.053	0.434	0.099	0.985	0.61	-0.32	-0.427	0.382	0.306	0.322	-0.175	0.123	-0.644	-0.316	1	1	1	1	1	0.879	0.976	0.882	0.616	0.97
117178	-0.492	1.953	0.638	-0.033	-0.413	0.84	0.014	1	1	0.922	-1.476	2.086	0.809	0.624	-0.468	1	0.025	1	0.966	0.941	-0.326	0.819	0.07	-0.141	0.295	-0.244	-0.427	0.191	-0.291	0.113	-0.749	-0.064	-0.63	0.031	-0.09	1.072	-0.188	0.201	0.358	1	0.014	0.997	1	0.864	0.973	0.997	0.831	0.897	1
9910	-0.259	1.347	0.149	-0.516	0.378	0.785	0.054	0.928	1	0.815	-1.227	-0.255	-0.052	0.198	0.095	1	1	1	1	0.909	-0.395	0.388	-0.058	-0.218	-0.107	-0.251	0.714	-0.058	-0.678	0.34	0.191	0.036	-0.183	-0.288	1.118	-0.004	-0.283	-0.112	-0.152	1	0.205	1	1	1	0.976	0.897	0.948	0.948	1
6590	-1.469	-2.623	-1.726	-1.145	1.975	0.963	1	1	1	0.696	-1.72	-1.501	-2.218	-0.728	1.591	1	1	1	1	0.687	-1.944	-1.154	-0.637	-2.139	-0.554	1.851	-0.882	-1.921	0.012	-0.045	-1.002	2.608	1.105	-0.591	0.629	-1.012	5.208	-0.381	0.849	1	1	1	1	1	0.083	0.996	1	0.829	1
51491	0.467	-0.212	0.163	0.239	0.132	0.826	1	0.931	1	0.81	0.215	-0.017	-0.173	0.121	0.084	1	1	1	1	0.911	0.201	-0.273	-0.088	0.467	0.761	0.925	0.047	0.849	-0.544	0.758	-0.31	-2.063	0.278	-0.017	0.714	-0.496	-0.205	-0.862	-0.144	1	1	1	1	0.536	0.235	1	0.558	0.933	0.91
56951	0.201	-0.319	0.781	-0.623	0.886	0.752	1	1	1	0.762	0.073	-0.628	0.414	0.546	0.496	1	1	1	1	0.792	0.193	-0.805	-0.742	0.357	-0.44	0.879	0.633	-0.555	0.351	0.115	1.408	-0.458	-0.11	0.955	-0.234	-0.486	0.303	0.138	-1.502	1	1	1	1	1	0.247	0.913	1	0.738	1
8260	-0.133	-0.188	-0.301	-0.312	0.248	0.764	1	0.987	1	0.809	0.116	-0.246	-0.283	-0.179	-0.007	1	1	1	1	0.913	0.888	-0.584	0.47	-1.389	-0.04	0.666	0.373	1.304	0.765	0.655	-0.975	0.049	0.501	0.3	0.167	-1.091	-2.426	0.398	-0.032	0.914	1	0.755	1	1	0.31	1	0.433	0.649	0.948
4597	0.616	0.554	0.37	1.085	0.275	0.912	0.355	1	1	0.806	0.737	-0.125	-0.507	-0.064	0.177	0.991	1	1	1	0.893	1.355	0.155	0.738	0.182	0.275	0.589	0.488	0.108	-0.139	-0.519	-0.23	-0.201	-0.878	-0.932	0.752	-0.165	-1.102	-1.124	0.647	0.538	0.703	0.636	1	0.873	0.353	0.958	0.878	0.865	1
5799	-0.349	2.252	-0.426	-0.448	-0.356	0.808	0.008	1	1	0.912	-0.629	1.561	-0.533	-0.792	-0.539	1	0.063	1	1	0.944	-0.68	1.975	-0.645	-0.088	-0.603	-0.422	-0.425	0.105	1.668	1.326	-1.235	-0.831	-0.928	0.616	-0.979	-0.269	1.27	0.09	0.056	1	0	1	1	1	1	0.998	0.879	0.5	0.626
2271	0.615	-0.689	-1.876	1.104	-0.865	0.913	1	1	0.99	0.966	0.199	-0.284	0.061	1.06	-0.683	1	1	1	0.725	0.953	0.199	-0.124	-0.007	0.104	0.533	0.048	-0.389	0.583	-0.291	-0.106	0.431	0.15	-0.549	0.31	0.048	0.499	-0.188	-0.5	-0.75	1	1	1	1	0.699	0.794	1	0.657	0.897	1
6157	0.002	-1.038	0.128	-0.084	0.264	0.753	1	0.923	1	0.808	-0.101	-1.434	-0.642	0.089	0.058	1	1	1	1	0.913	-0.149	-1.381	-0.372	-0.76	0.058	0.68	0.718	-0.091	0.556	0.637	-0.386	0.292	0.708	0.481	0.681	-1.219	-0.213	0.057	-0.295	1	1	1	1	1	0.307	0.9	0.963	0.695	0.965
9788	0.998	0.513	0.688	0.376	0.322	1	0.392	1	1	0.811	1.48	1.016	0.883	0.777	0.662	0.734	0.158	1	0.86	0.745	0.723	0.268	-0.184	0.162	0.353	0.145	0.252	-0.945	0.155	0.113	0.482	-0.103	0.259	-0.242	-0.05	-0.157	-0.038	-0.363	-0.827	1	0.391	1	1	0.824	0.698	1	1	0.799	1
4719	0.206	0.539	0.632	0.04	-0.19	0.752	0.368	1	1	0.879	0.561	0.291	0.42	0.323	-0.515	1	0.613	1	1	0.943	0.339	-0.037	-0.341	0.442	0.078	0.354	-0.105	0.907	0.23	0.13	0.246	-0.308	-0.012	0.047	-0.023	-0.313	-0.316	-0.296	-1.022	1	1	1	1	0.999	0.51	1	0.545	0.789	1
3145	0.596	-0.38	-0.101	1.407	0.551	0.9	1	0.948	0.771	0.814	-0.032	-0.392	-0.278	1.887	0.406	1	1	1	0.458	0.811	0.064	-0.244	0.117	0.205	1.827	0.669	-0.373	0.09	0.342	-0.383	-0.166	-0.048	-0.034	0.253	-0.186	-0.462	-1.675	-0.389	0.391	1	1	0.962	1	0.09	0.309	1	0.882	0.742	1
22856	0.424	-0.54	0.223	-1.214	1.255	0.804	1	0.937	1	0.677	0.662	-0.847	-0.385	-0.673	1.208	1	1	1	1	0.667	0.745	-0.57	-0.144	-0.99	-0.894	0.305	0.079	0.763	-0.028	-0.923	3.087	-0.048	-0.353	-0.116	-0.927	-0.256	-0.223	0.287	0.205	1	1	1	1	1	0.542	1	0.583	0.842	1
4814	0.683	-0.22	0.693	0.219	0.159	0.963	1	1	1	0.806	0.469	-0.106	0.014	0.356	-0.279	1	1	1	1	0.929	1.006	-1.154	-0.855	0.388	0.502	1.312	1.093	-0.332	0.648	-1.659	0.754	-2.612	0.835	1.509	-0.571	-1.181	-1.018	0.411	0.922	0.825	1	1	1	0.712	0.155	0.779	1	0.67	1
8914	0.13	-0.195	0.531	-0.071	0.102	0.749	1	1	1	0.817	-0.407	-0.328	0.246	0.285	-0.168	1	1	1	1	0.917	0.071	-0.121	0.074	0.254	0.176	-0.118	0.427	-0.238	-0.051	0.069	-0.032	-0.276	0.336	0.142	0.507	0.137	-0.363	-0.874	-0.12	1	1	0.997	1	0.941	0.919	0.982	1	0.847	1
6793	-0.1	-0.43	-0.225	-0.282	0.895	0.759	1	0.969	1	0.765	-0.66	-1.034	-0.398	-0.63	-0.335	1	1	1	1	0.933	-1.149	-0.934	0.387	-1.098	-0.17	0.743	1.602	-0.453	-0.19	-0.229	1.098	-0.438	1.313	-0.349	0.746	0.141	-0.431	-0.466	-0.12	1	1	0.798	1	1	0.285	0.642	1	0.878	1
9652	0.184	0.406	0.339	-0.84	0.236	0.749	0.491	0.985	1	0.807	-0.026	0.31	0.155	-0.508	-0.077	1	0.587	1	1	0.914	-0.456	0.291	-0.194	-1.02	-0.071	0.186	0.495	0.043	0.518	0.518	-1.6	0.598	-0.393	0.68	-0.169	-0.787	0.019	1.02	0.322	1	0.348	1	1	1	0.659	0.958	0.903	0.693	1
7158	0.116	0.767	0.526	-1.174	0.191	0.75	0.222	1	1	0.808	0.071	0.643	0.284	-1.089	-0.108	1	0.3	1	1	0.918	-1.71	0.192	-1.298	-3.585	0.088	0.328	0.87	-0.349	1.185	0.667	0.638	-0.542	0.938	1.201	-1.213	0.938	0.221	1.219	0.212	1	0.588	1	1	0.994	0.524	0.85	1	0.579	0.935
717	0.506	-0.785	-0.902	3.226	1.16	0.849	1	1	0.167	0.687	0.006	-1.465	-1.29	4.483	1.645	1	1	1	0.065	0.684	-0.119	-0.26	0.077	-0.485	2.378	0.015	0.666	-0.319	-0.455	0.084	0.87	-0.857	-0.37	-0.384	0.399	-0.422	0.194	-1.204	0.192	1	1	0.996	1	0.032	0.821	0.905	1	0.921	1
10286	-0.179	0.585	-0.06	-0.348	0.022	0.772	0.329	0.938	1	0.83	-0.019	0.649	-0.187	0.018	0.015	1	0.297	1	1	0.913	0.088	0.409	-0.526	-0.53	-0.263	0.062	0.149	-0.067	0.22	0.368	-0.48	0.466	-0.37	0.563	0.443	0.032	0.157	0.54	-1.261	1	0.18	1	1	1	0.785	1	0.952	0.791	1
6988	0.509	0.311	1.219	-0.195	-0.103	0.848	0.605	0.967	1	0.856	0.575	-0.175	0.353	0.001	-0.483	1	1	1	1	0.942	0.02	0.078	-0.221	1.219	0.204	-0.137	-0.06	-0.066	0.45	0.066	0.116	-0.298	-0.025	0.614	-0.585	-0.42	-0.265	-0.34	-0.35	1	0.99	1	0.761	0.925	0.93	1	0.952	0.72	1
9138	-0.495	-0.582	-0.509	-0.791	0.559	0.84	1	1	1	0.816	-0.618	-0.825	-0.47	-0.415	0.351	1	1	1	1	0.831	-0.172	-0.583	0.08	0.066	-0.378	0.315	1.106	-0.076	0.254	-0.291	-0.183	-0.24	1.099	0.131	0.732	-0.694	-0.219	-0.496	-0.45	1	1	0.996	1	1	0.535	0.782	0.957	0.775	1
7799	-0.031	0.337	-0.269	-1.276	0.18	0.756	0.577	0.981	1	0.807	-0.286	0.452	-0.379	-0.969	-0.071	1	0.435	1	1	0.916	-0.069	0.386	0.019	-0.267	-0.116	-0.275	0.234	-0.003	0.085	-0.02	-0.406	0.099	0.001	0.185	-0.038	-0.129	0.047	-0.027	0.295	1	0.208	1	1	1	0.982	1	0.926	0.814	1
9647	0.414	0.652	-0.06	-1.388	0.672	0.802	0.286	0.938	1	0.783	0.028	-0.106	0.068	-0.618	1.345	1	1	1	1	0.65	-0.118	-0.107	0.437	-0.318	-0.152	0.493	-0.068	-0.03	0.099	-0.051	1.387	-0.34	-0.049	0.156	-0.144	-0.645	-0.767	0.116	0.102	1	1	0.769	1	1	0.405	1	0.937	0.809	1
3607	0.688	0.328	-0.004	-0.962	0.314	0.972	0.587	0.927	1	0.804	0.757	0.177	0.014	-0.565	-0.04	0.975	0.817	1	1	0.916	1.708	-0.287	-0.55	-0.178	-1.017	0.724	-1.239	-0.272	0.317	-0.563	0.798	-0.444	0.195	0.399	0.321	0.721	-1.677	0.346	0.698	0.296	1	1	1	1	0.29	0.997	1	0.752	1
857	1.029	-2.604	-1.956	-1.69	1.615	1	1	1	1	0.653	-1.689	-2.482	-1.927	-1.555	2.428	1	1	1	1	0.666	-1.72	-1.745	0.693	-2.517	-1.56	2.965	-0.011	0.58	0.699	-1.287	2.803	-1.589	-0.452	1.655	-1.409	-0.417	0.58	2.047	0.684	1	1	0.653	1	1	0.034	1	0.657	0.654	1
8050	0.03	0.54	0.277	-0.03	0.111	0.749	0.367	0.952	1	0.816	0.135	0.259	-0.132	-0.042	-0.283	1	0.667	1	1	0.929	-0.093	0.406	0.106	-0.663	-0.75	0.138	0.028	0.068	0.252	0.096	0.198	0.522	-0.454	0.215	-0.188	0.017	-0.006	-0.044	0.149	1	0.183	0.971	1	1	0.704	1	0.894	0.777	1
7869	1.544	1.251	1.205	-0.43	0.018	1	0.067	0.957	1	0.831	2.722	0.682	1.184	-1.898	0.166	0.406	0.283	0.958	1	0.892	2.618	0.765	0.548	1.696	-1.398	0.055	-0.945	-0.684	0.29	-0.643	4.857	-0.782	-2.173	-0.543	-0.83	-1.363	-0.469	-0.013	-0.987	0.085	0.021	0.728	0.577	1	0.789	0.997	1	0.76	1
4643	-0.185	0.073	1.195	-0.159	0.553	0.773	0.939	0.964	1	0.815	-1.442	-0.141	0.968	-0.274	0.249	1	1	1	1	0.874	-0.837	-0.614	-0.624	0.005	-0.183	1.071	-1.171	1.132	1.294	0.759	1.018	-0.598	0.577	-0.048	-0.591	-1.634	-1.636	0.858	1.224	1	1	1	1	1	0.196	0.996	0.493	0.56	0.911
22796	0.724	-0.018	0.25	-0.915	-0.095	0.994	1	0.942	1	0.854	0.513	-0.326	-0.134	-0.267	-0.336	1	1	1	1	0.934	0.288	-0.054	-0.16	0.211	0.044	0.181	0.123	-0.262	-0.346	-0.379	0.154	-0.113	0.199	0.168	-0.002	0.159	-0.118	-0.142	0.049	1	1	1	1	1	0.664	1	1	0.907	1
4087	0.728	-0.138	0.274	-0.933	0.378	1	1	0.952	1	0.814	0.59	-0.528	0.122	-0.31	0.155	1	1	1	1	0.897	0.268	-0.304	-0.582	-0.273	-0.644	0.404	0.008	-0.175	-0.118	0.15	0.545	-0.099	0.461	0.36	-0.056	0.196	0.408	-0.163	-0.387	1	1	1	1	1	0.469	1	0.994	0.861	1
8453	0.497	0.065	-1.463	-0.449	-0.997	0.847	0.951	1	1	0.967	-0.503	0.025	-0.49	0.025	-0.082	1	1	1	1	0.916	-0.474	0.519	-0.611	-0.774	-0.308	-0.616	0.884	0.998	-0.455	0.714	-0.233	0.777	-0.857	-0.966	0.779	0.867	-0.453	0.248	-0.038	1	0.096	1	1	1	1	0.851	0.504	0.921	0.925
29994	0.359	0.263	0.031	-0.722	0.403	0.782	0.669	0.925	1	0.812	0.363	0.232	0.286	-0.377	0.282	1	0.713	1	1	0.861	0.191	0.04	-1.227	-0.946	-1.365	-0.247	0.345	-0.292	0.047	0.527	-0.106	0.734	-0.639	0.896	-0.368	0.399	0.496	1.405	0.11	1	1	1	1	1	0.974	1	1	0.821	0.998
56998	0.065	0.057	-0.011	-0.88	-0.084	0.746	0.962	0.93	1	0.85	-1.103	0.539	0.028	-1.04	0.217	1	0.365	1	1	0.879	-0.753	-0.072	-0.407	-0.11	0.676	0.783	-0.421	-0.172	0.925	0.099	0.479	-1.44	0.44	0.681	-0.337	0.454	-0.387	-0.735	0.299	1	1	1	1	0.594	0.273	0.999	0.995	0.622	1
7040	0.528	-1.075	-0.084	-0.198	1.15	0.858	1	0.946	1	0.69	0.298	-1.176	-0.081	-0.052	0.971	1	1	1	1	0.69	-0.435	-1.091	0.832	-0.335	-0.351	0.857	0.467	0.424	-0.126	-0.692	1.943	-1.248	0.553	-0.092	0.411	-0.93	-0.577	-0.33	0.719	1	1	0.601	1	1	0.251	0.965	0.717	0.862	1
10516	1.558	-1.987	-0.837	-0.939	1.14	1	1	1	1	0.689	1.118	-2.371	0.76	-0.832	1.417	0.841	1	1	1	0.664	0.619	-1.554	-0.228	1.231	-1.042	0.003	0.146	-0.169	-1.933	-0.742	0.911	0.152	1.581	0.413	-0.761	0.166	0.128	0.768	0.31	1	1	1	0.755	1	0.832	1	0.994	0.996	1
8880	0.221	-0.112	0.469	-1.2	0.376	0.753	1	1	1	0.812	0.291	-0.156	0.434	-0.524	-0.012	1	1	1	1	0.914	-0.308	-0.71	-1.206	-0.177	-1.18	0.241	1.135	-0.193	0.311	0.767	-0.011	0.138	0.827	0.482	0.685	-0.53	-0.158	0.197	-0.309	1	1	1	1	1	0.606	0.764	0.999	0.752	0.899
10469	0.155	-0.22	0.202	-0.137	-0.129	0.749	1	0.932	1	0.862	-0.161	-0.53	0.017	0.118	-0.503	1	1	1	1	0.944	-0.073	-0.246	0.57	0.242	0.622	0.441	-0.271	1.525	0.97	-1.07	0.202	-1.633	-0.331	0.845	-1.723	-0.376	-0.526	0.205	0.63	1	1	0.711	1	0.636	0.439	1	0.367	0.62	1
9587	0.286	-0.072	0.138	-0.766	0.283	0.759	1	0.926	1	0.805	-0.19	-0.04	-0.096	0.162	-0.259	1	1	1	1	0.929	-0.361	-0.088	0.733	-1.002	0.595	0.239	0.144	0.244	0.356	-1.072	0.124	-0.469	0.481	0.268	0.213	-0.058	-0.154	-0.289	0.094	1	1	0.641	1	0.659	0.607	1	0.798	0.737	1
4528	-0.156	-0.182	0.317	0.043	-0.057	0.767	1	0.979	1	0.847	-0.012	-0.499	0.135	0.237	-0.549	1	1	1	1	0.944	-1.715	-0.024	-0.974	-0.532	-1.035	0.403	1.089	0.721	0.094	1.806	-0.871	0.912	-0.4	1.263	0.923	-0.395	-0.808	0.062	-0.519	1	1	1	1	1	0.47	0.776	0.599	0.812	0.376
9425	0.661	-0.253	-0.776	-0.1	-0.425	0.945	1	1	1	0.924	-0.751	-0.383	-0.1	-0.228	0.171	1	1	1	1	0.893	-0.695	-0.7	-0.357	-1.053	-0.27	1.074	-0.022	0.461	-0.283	-0.735	3.303	0.137	-0.523	0.293	-0.442	-0.582	-0.518	1.41	-0.495	1	1	1	1	1	0.195	1	0.704	0.895	1
27339	0.248	0.675	0.051	-0.292	0.064	0.758	0.271	0.927	1	0.824	-0.013	0.497	-0.257	-0.291	-0.069	1	0.396	1	1	0.917	0.551	0.048	-0.942	-0.248	0.169	1.032	0.165	-0.574	1.611	0.31	0.411	-1.611	2.269	-0.385	0.211	-1.166	0.951	-0.58	-2.221	1	1	1	1	0.945	0.208	1	1	0.515	1
1436	0.678	0.443	-0.994	-0.459	0.468	0.958	0.455	1	1	0.819	0.764	0.352	-0.87	0.14	0.838	0.97	0.534	1	1	0.719	0.465	-0.121	-0.282	-1.469	0.59	-0.451	0.883	-1.854	-0.365	-0.111	3.483	-0.861	0.538	-0.063	0.837	-0.78	0.215	-0.268	-0.385	1	1	1	1	0.655	1	0.851	1	0.909	1
10059	0.035	1.037	-0.085	-1.038	0.101	0.75	0.113	0.946	1	0.817	-0.206	1.396	0.117	-0.655	0.261	1	0.081	1	1	0.87	0.09	0.684	0.11	-0.24	-0.511	0.478	-0.227	0.663	-0.191	0.057	-0.56	0.494	-0.76	-0.1	-0.98	0.8	-0.298	0.386	0.105	1	0.034	0.966	1	1	0.414	1	0.627	0.878	1
27072	-0.05	1.125	0.604	-0.643	0.379	0.758	0.09	1	1	0.816	-0.078	0.833	0.186	-0.118	0.217	1	0.213	1	1	0.879	-0.46	0.554	-0.156	-0.607	-0.457	0.207	0.454	-0.089	0.249	-0.012	-0.145	-0.516	0.171	0.375	0.341	-0.364	0.032	0.122	0.303	1	0.077	1	1	1	0.637	0.969	0.963	0.778	1
9052	0.389	-1.244	0.545	-1.201	3.848	0.792	1	1	1	0.668	-0.686	-0.781	-0.39	-0.673	3.03	1	1	1	1	0.724	-0.863	-1.054	0.371	0.022	-0.832	3.78	-0.863	0.843	-0.93	0.679	0.946	-0.98	-1.372	2.814	-1.175	-1.41	1.901	-1.277	-0.6	1	1	0.796	1	1	0.003	0.996	0.56	0.967	0.927
2185	-0.467	1.77	-0.116	-0.319	0.391	0.834	0.02	0.947	1	0.814	-0.816	1.91	-0.42	-0.27	0.424	1	0.034	1	1	0.808	-0.374	1.221	-0.15	-0.661	-0.53	0.132	1.431	-0.415	-0.415	0.54	-0.549	0.384	1.224	-0.244	1.249	-0.502	-0.673	-1.018	-0.651	1	0.001	1	1	1	0.71	0.677	1	0.917	0.989
7469	0.111	-0.07	0.32	-0.878	0.121	0.749	1	0.981	1	0.812	-0.344	-0.339	-0.096	-0.406	-0.068	1	1	1	1	0.917	-0.266	-0.352	-0.223	-0.252	-0.179	0.095	0.129	-0.763	0.755	-0.291	0.332	-0.11	0.165	0.654	-0.072	0.334	0.077	0.235	-0.267	1	1	1	1	1	0.753	1	1	0.648	1
2235	0.127	-0.137	-0.712	0.928	0.149	0.748	1	1	1	0.807	-0.303	-0.145	1.006	1.842	0.223	1	1	1	0.468	0.878	-0.118	-0.146	0.283	0.712	1.24	0.175	-0.108	-0.24	0.248	-0.507	0.096	-0.336	0.678	0.299	-0.246	-0.379	-0.299	-0.348	-1.004	1	1	0.853	1	0.247	0.671	1	1	0.778	1
9924	0.229	-0.236	0.325	-0.352	0.008	0.752	1	0.981	1	0.833	-0.003	-0.755	0.086	0.414	-0.365	1	1	1	1	0.937	0.103	-0.954	-0.501	-0.853	-0.135	-0.856	1.097	0.635	-0.786	0.817	-1.033	0.37	0.857	1.049	0.706	1.266	-3.219	0.839	0.597	1	1	1	1	1	1	0.782	0.632	0.959	0.924
79080	0.51	-0.214	0.124	-0.282	0.039	0.848	1	0.922	1	0.825	0.58	-0.514	-0.282	-0.375	-0.093	1	1	1	1	0.917	0.632	-0.274	0.747	-0.449	0.148	0.219	-0.239	0.034	0.497	-0.036	-0.094	-0.657	0.422	-0.063	-0.616	1.007	0.218	-0.402	-1.095	1	1	0.633	1	0.962	0.627	1	0.905	0.702	1
7159	-0.089	0.587	0.363	-0.38	1.058	0.759	0.328	0.994	1	0.72	-0.612	0.02	0.005	-0.137	1.044	1	1	1	1	0.677	-0.807	0.755	-1.014	-0.055	-0.85	0.641	0.181	-0.047	-0.09	-0.34	0.118	0.616	0.373	0.967	0.301	0.432	0.221	0.767	-2.169	1	0.022	1	1	1	0.323	1	0.944	0.858	1
4891	-0.205	0.235	0.465	-0.247	0.287	0.776	0.709	1	1	0.807	-0.228	0.087	-0.086	-0.09	0.273	1	1	1	1	0.867	-0.362	0.064	-0.428	-0.189	0.092	0.208	-0.455	0.226	0.528	0.743	0.371	0.138	0.086	0.725	-0.296	-0.435	0.036	-0.5	-0.553	1	1	1	1	0.995	0.636	0.996	0.81	0.693	0.894
9517	0.24	0.836	1.023	-0.564	0.76	0.756	0.186	1	1	0.778	0.209	1.025	1.05	-0.588	0.779	1	0.157	0.997	1	0.719	0.226	0.004	0.165	-0.035	0.125	-0.002	-0.211	0.331	-0.03	0.067	0.18	0.078	0.006	-0.315	-0.173	-0.164	-0.029	-0.493	0.267	1	1	0.928	1	0.98	0.835	1	0.761	0.842	1
5156	0.882	0.214	1.103	0.278	1.781	1	0.735	1	1	0.676	0.551	-0.142	0.76	-0.037	1.523	1	1	1	1	0.677	0.28	-0.388	0.12	-1.026	-1.004	0.183	0.328	0.939	-0.183	0.321	0.477	-0.157	-0.836	0.501	-0.847	-0.368	0.116	1.764	-0.22	1	1	0.961	1	1	0.662	1	0.529	0.876	1
5925	0.049	0.246	0.561	-0.068	1.117	0.748	0.695	1	1	0.694	0.081	-0.119	-0.061	-0.551	0.828	1	1	1	1	0.72	-0.225	-0.148	-0.352	-0.322	-0.358	0.166	0.144	-0.667	0.391	-0.046	-0.081	0.262	0.185	0.413	0.911	-0.354	-0.058	0.751	-0.611	1	1	1	1	1	0.679	1	1	0.736	1
10952	-0.198	-0.971	0.254	0.717	0.385	0.774	1	0.945	1	0.814	0.048	-1.256	-0.425	0.916	-0.06	1	1	1	0.789	0.917	0.252	-0.905	-0.393	-0.124	0.422	0.502	-0.186	-0.047	0.709	0.264	-0.308	0.197	-0.108	0.228	0.369	-0.497	0.167	-0.272	-0.271	1	1	1	1	0.764	0.399	1	0.944	0.653	1
8301	-0.01	0.743	0.804	0.288	0.996	0.753	0.234	1	1	0.737	-0.508	0.315	0.591	0.412	0.605	1	0.583	1	1	0.747	-0.557	0.157	-0.375	0.052	-0.09	0.225	-0.292	0.498	-0.504	0.076	1.703	-0.145	-0.329	-0.2	-0.122	-0.224	-0.02	0.418	-0.272	1	0.7	1	1	1	0.622	1	0.694	0.927	1
6908	-0.113	-0.075	0.227	-0.511	0.193	0.761	1	0.938	1	0.811	-0.185	-0.25	-0.043	-0.208	-0.098	1	1	1	1	0.917	-0.06	-0.215	-0.286	-0.264	-0.171	0.009	0.461	-0.242	-0.131	-0.604	0.57	0.282	-0.159	-0.143	0.005	1.171	-0.764	0.217	0.325	1	1	1	1	1	0.825	0.97	1	0.865	1
9589	0.054	-0.231	-0.184	-1.224	0.887	0.746	1	0.959	1	0.76	-0.257	-0.433	-0.18	-0.668	0.613	1	1	1	1	0.746	-0.386	-0.372	0.047	-0.602	-0.529	0.331	0.125	0.331	0.356	-0.007	0.265	-0.506	0.604	0.019	0.076	-0.191	0.023	0.195	0.222	1	1	1	1	1	0.523	1	0.761	0.738	1
8520	-0.061	-0.719	0.094	-0.961	0.401	0.759	1	0.922	1	0.811	-0.287	-0.78	-0.114	-0.138	0.196	1	1	1	1	0.885	0.011	-0.754	-1.391	-1.446	0.106	-0.302	0.508	1.243	0.277	0.976	-0.406	0.948	-0.166	0.631	0.596	0.338	0.382	0.96	-2.511	1	1	1	1	0.989	0.988	0.951	0.46	0.767	0.789
1612	0.065	0.631	-0.064	0.424	1.239	0.746	0.301	0.94	1	0.67	-1.366	0.417	0.803	0.71	1.344	1	0.466	1	0.9	0.648	-0.504	0.052	-0.063	0.284	0.034	0.431	0.097	-0.618	-0.398	0.014	2.746	-0.521	0.853	-0.026	-0.675	-0.333	-0.446	-0.513	-0.413	1	1	1	1	1	0.446	1	1	0.913	1
604	0.335	-0.004	-0.907	-1.122	1.202	0.775	1	1	1	0.679	-0.134	0.12	-0.742	-0.526	1.063	1	0.941	1	1	0.682	-0.414	-0.041	-0.576	-1.439	-0.549	0.476	-0.188	1.02	0.389	0.305	-0.27	0.059	0.466	-0.294	0.224	-0.613	0.738	0.647	0.061	1	1	1	1	1	0.416	1	0.501	0.735	1
8546	-0.148	-0.688	0.305	-0.829	0.356	0.766	1	0.972	1	0.808	-0.121	-0.615	0.413	-0.696	0.203	1	1	1	1	0.882	0.436	0.154	0.251	-0.054	-0.277	-0.094	-0.031	0.509	-0.478	-0.094	0.144	0.196	-0.429	0.241	0.179	-0.01	-0.1	-0.56	0.018	1	0.706	0.872	1	1	0.906	1	0.69	0.924	1
10615	0.22	-0.144	0.273	0.786	-0.54	0.754	1	0.95	1	0.937	-0.685	-0.357	1.209	1.065	-0.216	1	1	0.959	0.724	0.924	0.127	-0.346	0.911	0.617	0.313	0.119	0.349	-0.3	-1.78	-1.261	-0.284	-2.547	1.356	0.689	0.414	2.272	-0.082	-0.891	0.324	1	1	0.571	1	0.853	0.724	1	1	0.995	1
2550	0.114	2.781	-0.034	-1.393	0.6	0.75	0.003	0.933	1	0.807	0.002	3.104	-0.063	-1.618	0.613	1	0.004	1	1	0.746	0.381	2.187	0.018	-0.137	-1.604	-0.04	0.731	-0.233	-0.104	-0.408	-0.102	-0.23	0.114	0.292	0.152	-0.153	-0.427	0.683	-1.121	1	0	1	1	1	0.867	0.905	1	0.86	1
9830	-0.426	-0.663	-0.167	-0.301	0.357	0.824	1	0.956	1	0.807	-0.672	-0.895	-0.312	0.669	0.166	1	1	1	0.927	0.892	-0.757	-0.223	-0.216	0.266	0.566	-0.146	0.399	-0.195	0.468	-0.429	0.124	-0.012	0.737	-0.415	0.344	-0.174	-0.247	-0.604	0.515	1	1	1	1	0.677	0.935	0.997	0.998	0.712	1
5819	-0.052	-0.745	0.41	0.104	0.21	0.758	1	1	1	0.805	0.356	-0.797	0.338	0.176	0.414	1	1	1	1	0.806	0.5	-0.482	-0.093	0.234	0.162	0.283	0.211	0.4	0.168	0.12	0.67	-0.752	-0.685	0.094	0.018	-0.267	0.092	-0.608	-0.066	1	1	1	1	0.952	0.563	1	0.736	0.799	1
10244	-0.324	0.272	-0.458	0.554	0.014	0.801	0.658	1	1	0.831	-0.203	0.056	-0.313	0.414	-0.3	1	1	1	1	0.932	-0.021	0.095	0.182	0.453	0.652	0.271	0.178	0.227	-0.115	0.123	-0.014	-0.592	0.337	-0.341	-0.223	-0.059	-0.049	-0.632	-0.474	1	0.922	0.917	1	0.606	0.575	1	0.81	0.861	1
4130	0.481	2.485	-0.012	-0.758	-1.237	0.835	0.005	0.93	1	0.975	-0.445	4.112	-1.072	-0.802	-0.533	1	0.001	1	1	0.945	0.212	1.798	-0.048	0.147	0.021	-0.536	-0.483	0.333	-0.277	-0.311	-0.769	-0.003	0.73	-0.001	-0.649	-0.402	0.263	-0.263	0.241	1	0	1	1	1	1	0.994	0.76	0.894	1
64976	-0.086	-0.464	0.235	0.597	-0.12	0.759	1	0.936	1	0.86	0.312	-0.804	-0.098	0.45	-0.474	1	1	1	1	0.942	0.374	-0.602	0.095	0.922	-0.097	0.703	-0.382	0.929	0.542	-0.457	-1.871	0.187	-0.267	1.149	0.073	0.128	0.225	-0.587	-1.064	1	1	0.984	1	1	0.297	1	0.533	0.692	1
9869	-0.061	-0.169	0.536	-0.509	0.32	0.758	1	1	1	0.808	-0.291	-0.254	0.19	-0.418	0.18	1	1	1	1	0.892	0.272	-0.598	-0.121	-0.197	0.145	0.038	0.477	0.269	-0.598	0.055	-0.23	-0.48	0.238	0.018	0.448	0.323	-0.091	-0.476	0.508	1	1	1	1	0.963	0.803	0.966	0.787	0.939	1
11215	0.109	2.13	0.197	-0.716	0.192	0.749	0.01	0.934	1	0.809	-0.351	2.217	0.143	-0.605	0.374	1	0.02	1	1	0.826	-0.023	1.005	-0.229	-0.519	-0.702	-0.131	0.522	-0.294	-0.16	0.063	-0.833	0.215	-0.098	0.04	0.485	0.081	0.353	0.225	0	1	0.005	1	1	1	0.927	0.952	1	0.87	1
2744	0.454	1.301	1.82	-1.545	0.982	0.823	0.06	0.777	1	0.739	0.4	1.632	2.304	-1.155	0.37	1	0.055	0.633	1	0.825	0.011	1.016	-0.206	2.101	-0.49	-0.058	0.657	-0.185	-0.9	-0.035	-0.365	-0.034	-0.298	0.131	0.032	-0.531	-0.48	-0.093	-0.273	1	0.005	1	0.361	1	0.883	0.903	0.998	0.965	1
9197	-0.315	-0.342	0.065	-0.026	0.167	0.798	1	0.926	1	0.805	0.3	-0.658	-0.113	0.189	-0.025	1	1	1	1	0.913	0.043	-0.371	-0.674	-0.416	-0.108	0.151	0.556	0.422	0.222	0.181	-0.044	0.582	-0.578	0.575	-0.142	-0.574	0.311	0.402	-0.538	1	1	1	1	1	0.695	0.948	0.719	0.792	1
10428	0.514	-0.096	-0.312	-0.293	-0.191	0.848	1	0.989	1	0.88	0.137	-0.143	0.55	0.136	0.127	1	1	1	1	0.909	0.411	-0.022	-0.902	0.792	-0.726	0.574	-0.409	0.009	-0.251	0.912	0.781	-0.6	0.354	0.355	-1.385	0.661	0.362	0.61	-1.526	1	1	1	1	1	0.362	1	0.916	0.89	0.844
7077	0.833	0.074	-0.334	-1.855	0.464	1	0.937	0.994	1	0.819	0.047	0.015	-0.59	-1.168	0.186	1	1	1	1	0.888	-1.236	-1.136	0.171	-1.267	0.101	-0.009	-0.498	0.987	-0.119	-0.334	6.08	-1.942	1.702	-0.67	-1.837	-0.42	-0.914	0.956	0.384	1	1	0.923	1	0.993	0.842	0.994	0.513	0.86	1
23378	0.446	-0.174	0.182	-0.149	0.191	0.817	1	0.931	1	0.808	-0.252	-0.201	-0.073	0.192	-0.163	1	1	1	1	0.917	-0.168	-0.385	-0.289	-0.058	0.338	0.541	0.187	0.096	0.105	-0.059	0.571	-0.215	0.272	0.161	0.343	0.043	-1.019	-0.03	-0.433	1	1	1	1	0.834	0.375	1	0.884	0.81	1
9513	0.129	0.46	0.135	-1	0.044	0.749	0.439	0.926	1	0.826	-0.166	0.102	-0.244	-0.181	-0.132	1	0.981	1	1	0.919	0.38	0.458	0.159	-0.185	-0.071	0.332	-0.368	0.641	-0.249	0.088	0.503	-0.579	0.636	-0.079	-0.622	0.205	-0.802	-0.44	-0.008	1	0.138	0.933	1	1	0.523	1	0.628	0.889	1
57020	0.627	0.518	0.369	-0.935	0.204	0.917	0.387	0.999	1	0.808	-0.001	0.403	0.09	-0.844	0.193	1	0.48	1	1	0.886	-0.135	0.145	-0.355	0.845	0.14	0.808	0.496	0.277	-0.77	-1.59	1.043	0.057	0.183	0.019	-0.211	0.629	0.072	-0.509	-1.146	1	0.737	1	1	0.967	0.265	0.958	0.784	0.957	1
10139	-0.308	-0.02	-0.051	-0.59	0.13	0.796	1	0.937	1	0.811	-0.238	-0.125	-0.017	-0.231	-0.252	1	1	1	1	0.928	0.255	-0.067	0.123	0.119	-0.06	0.079	0.343	0.313	-0.318	-0.048	0.125	-0.663	0.338	0.098	-0.199	-0.209	0.12	-0.738	0.388	1	1	0.959	1	1	0.769	1	0.766	0.901	1
2592	0.555	-0.366	0.253	0.436	-0.026	0.872	1	0.942	1	0.84	0.334	-0.537	0.16	1.213	-0.251	1	1	1	0.68	0.928	0.331	-0.132	-0.167	0.614	1.381	0.055	0.191	-0.575	0.012	-1.019	1.117	0.108	0.359	0.507	-0.096	-1.084	-0.253	-0.402	-0.946	1	1	1	1	0.201	0.79	1	1	0.829	1
220	-0.042	-0.473	-0.313	-1.47	-0.072	0.758	1	0.99	1	0.848	-0.369	-0.177	-1.479	-2.523	-0.309	1	1	1	1	0.932	-0.813	-1.217	-0.324	-1.337	-1.982	1.713	-1.187	1.436	3.439	-0.384	0.789	1.06	-2.076	-1.303	0.039	0.333	2.345	0.623	-1.155	1	1	1	1	1	0.103	0.996	0.396	0.236	1
6602	0.068	0.197	0.663	-0.911	0.369	0.746	0.756	1	1	0.812	0.243	0.003	0.431	-0.759	0.052	1	1	1	1	0.913	-0.073	-0.156	0.282	0.07	0.023	0.009	0.187	0.467	-0.276	-0.309	0.175	-0.102	0.309	0.39	0.188	-0.154	-0.112	-0.963	0.045	1	1	0.854	1	1	0.826	1	0.703	0.895	1
2201	1.387	-0.963	0.786	-0.689	-0.933	1	1	1	1	0.966	1.846	-0.761	0.362	-1.226	0.168	0.68	1	1	1	0.892	0.157	-0.477	0.484	-0.666	0.347	0.709	-0.629	0.557	-0.649	-0.548	4.284	-0.513	-1.349	-0.287	0.107	0.646	-1.122	-0.342	-0.71	1	1	0.749	1	0.827	0.296	0.997	0.67	0.945	1
9770	0.149	2.697	-0.681	-0.885	1.306	0.748	0.003	1	1	0.669	-0.377	2.463	-1.141	-1.003	1.21	1	0.013	1	1	0.667	-0.521	1.34	-0.086	-0.698	-0.265	-0.437	0.773	-0.499	-0.581	-0.954	-0.159	-0.057	0.388	-0.438	1.982	0.589	-0.787	0.685	-0.275	1	0.001	1	1	1	1	0.891	1	0.937	1
1793	0.658	0.317	-0.946	-1.139	0.261	0.939	0.601	1	1	0.808	-0.594	0.337	0.966	-0.847	0.599	1	0.556	1	1	0.751	-0.528	-0.031	0.177	0.665	0.323	-0.003	-0.52	0.332	0.094	-0.449	0.297	0.087	-0.346	0.248	-0.555	-0.299	0.581	0.053	-0.125	1	1	0.919	1	0.845	0.836	0.996	0.76	0.812	1
4728	0.471	-0.107	0.03	-0.517	-0.331	0.831	1	0.924	1	0.907	0.937	-0.209	-0.03	-0.436	-0.76	0.907	1	1	1	0.957	0.815	-0.363	0.468	0.774	0.548	0.23	-0.491	0.375	1.017	-0.176	-0.202	-0.738	0.513	0.703	-0.372	-0.13	-0.704	-0.895	-1.371	0.963	1	0.753	1	0.687	0.617	0.993	0.743	0.604	1
4928	-0.007	-0.452	-0.112	-0.369	0.694	0.754	1	0.947	1	0.785	-0.628	-0.781	-0.194	-0.457	0.527	1	1	1	1	0.776	-0.255	-0.563	-0.303	-0.489	0.342	-0.028	0.375	-0.105	-0.001	-0.19	0.6	-0.045	0.256	0.285	0.063	1.275	-0.188	-0.381	-0.649	1	1	1	1	0.832	0.86	1	0.971	0.834	1
10257	-0.272	-0.54	1.176	-0.595	1.127	0.787	1	0.978	1	0.691	-2.116	-0.919	1.523	-0.333	1.177	1	1	0.847	1	0.671	-2.634	-0.838	-0.486	1.374	-0.557	0.882	0.991	-0.28	2.536	-1.007	-0.954	0.453	-0.808	0.527	0.618	0.11	0.133	0.296	-0.357	1	1	1	0.705	1	0.246	0.816	1	0.362	1
1025	0.238	0.215	-0.401	-0.672	0.275	0.755	0.735	1	1	0.806	0.047	-0.055	-0.258	-0.24	0.22	1	1	1	1	0.876	-0.573	-0.378	-0.249	-1.033	0.414	1.02	0.847	-0.511	-0.542	-0.697	0.839	-0.942	1.249	0.181	-0.994	0.219	-0.231	1.038	0.346	1	1	1	1	0.77	0.211	0.864	1	0.933	1
5373	0.017	-0.874	0.178	0.246	0.533	0.751	1	0.931	1	0.825	0	-1.565	-0.205	-0.049	0.09	1	1	1	1	0.912	0.496	-0.925	-0.371	0.241	-0.457	0.344	0.016	-0.269	0.375	0.711	1.344	0.308	-0.746	0.307	0.532	-0.851	0.004	-0.478	-0.581	1	1	1	1	1	0.517	1	1	0.735	0.923
11103	0.21	-0.346	0.126	-1.215	0.193	0.752	1	0.923	1	0.811	-0.159	-0.575	-0.089	-0.196	-0.061	1	1	1	1	0.916	-0.306	-0.199	0.03	-2.81	-1.037	-0.139	1.202	1.559	0.192	0.339	-1.146	0.329	-0.628	0.444	1.168	-0.781	0.459	0.923	0.398	1	1	1	1	1	0.931	0.735	0.359	0.792	1
9650	0.508	-0.675	0.966	0.34	-0.104	0.849	1	1	1	0.855	0.662	-0.973	0.346	1.235	-0.198	1	1	1	0.676	0.927	0.265	-0.408	0.274	0.835	0.311	0.353	-0.633	0.424	-0.189	0.328	0.403	-0.405	-0.908	-0.082	-0.435	-0.071	0.319	-0.389	0.008	1	1	0.857	1	0.854	0.511	0.996	0.717	0.878	1
8898	-0.123	0.681	0.199	-1.463	0.816	0.763	0.266	0.933	1	0.779	-0.551	0.77	0.28	-1.685	0.861	1	0.239	1	1	0.708	-0.607	0.197	0.301	-0.026	0.185	0.118	-0.21	1.027	0.268	0.069	-0.666	-0.132	-0.501	0.406	-0.398	0.598	-0.318	-0.288	-0.025	1	0.574	0.838	1	0.938	0.725	1	0.503	0.772	1
983	-1.279	-1.348	0.335	0.453	0.935	0.949	1	0.981	1	0.748	0.042	-1.922	0.317	0.824	0.645	1	1	1	0.837	0.747	-0.679	-0.656	0.984	-1.065	0.768	0.225	-0.383	0.158	-0.002	-0.015	-0.407	-0.133	0.935	-0.19	1.139	0.778	-0.624	-0.4	-0.433	1	1	0.547	1	0.535	0.622	1	0.852	0.835	1
8869	1.501	1.539	-0.811	-0.773	0.526	1	0.034	1	1	0.825	2.046	1.057	-1.941	-0.837	0.492	0.63	0.149	1	1	0.796	0.754	0.066	-0.395	-1.09	-0.379	0.337	0.195	0.106	0.167	0.063	0.659	-0.544	0.375	0.699	0.057	-0.343	-0.116	-0.27	-0.342	1	1	1	1	1	0.521	1	0.878	0.8	1
5601	0.479	1.077	-0.042	-1.482	-0.068	0.833	0.102	0.936	1	0.848	-0.172	1.363	-0.433	-0.772	-0.17	1	0.085	1	1	0.918	-0.396	0.524	-0.246	0.085	0.026	0.404	0.45	-0.821	-0.276	0.229	0.603	-0.234	-0.068	0.251	-0.186	-0.373	0.318	-0.001	-0.289	1	0.093	1	1	1	0.469	0.969	1	0.895	1
9135	-0.096	1.041	0.004	-0.411	0.053	0.76	0.112	0.926	1	0.825	-0.008	0.858	-0.327	-0.187	-0.483	1	0.204	1	1	0.942	-0.018	0.26	0.499	-0.44	0.369	-0.401	0.093	0.615	-2.103	0.22	-1.049	0.662	-0.277	0.248	0.43	0.314	-0.049	0	0.627	1	0.407	0.738	1	0.811	1	1	0.64	0.997	1
55312	0.331	0.815	-2.274	0.235	-1.846	0.773	0.196	1	1	0.987	0.203	0.948	-0.013	0.398	0.049	1	0.176	1	1	0.913	0.364	0.63	-0.329	0.276	-0.496	0.164	-0.384	0.064	0.016	-0.007	0.938	0.04	-0.082	0.134	-0.558	0.221	0.225	0.046	-1.262	1	0.048	1	1	1	0.682	1	0.897	0.829	1
5050	-0.026	0.584	0.659	-0.083	0.322	0.755	0.33	1	1	0.81	0.069	0.455	0.061	-0.136	-0.274	1	0.435	1	1	0.93	0.073	0.028	0.6	0.531	0.067	0.139	-0.786	-0.217	0.124	-0.811	-1.258	1.189	2.444	0.118	-0.355	-0.343	-0.866	-1.143	0.466	1	1	0.693	1	1	0.702	0.996	1	0.804	1
1196	-0.01	-0.732	-0.155	-0.857	0.245	0.753	1	0.954	1	0.809	0.211	-0.632	-0.091	-0.351	-0.231	1	1	1	1	0.925	0.001	-0.532	-1.111	-1.493	-0.064	0.724	1.587	-1.238	1.261	0.62	0.392	-0.946	1.272	0.672	0.975	0.114	-1.975	0.386	-0.644	1	1	1	1	1	0.29	0.638	1	0.563	0.967
3566	0.56	-0.609	-0.086	-0.415	0.866	0.873	1	0.946	1	0.765	-0.052	-0.262	0.71	0.226	0.471	1	1	1	1	0.796	-0.372	-1.567	-0.433	-2.425	-0.453	1.941	1.878	0.004	0.638	-1.318	0.911	0.228	0.116	-0.231	1.984	-1.026	-0.984	0.852	0.258	1	1	1	1	1	0.076	0.535	0.921	0.675	1
7064	-0.224	0.273	0.044	-0.35	-0.104	0.779	0.657	0.925	1	0.856	-0.764	0.483	-0.279	-0.061	-0.683	1	0.409	1	1	0.953	-0.36	0.737	-0.173	-2.477	1.398	1.19	-1.304	0.002	2.022	0.325	0.72	-0.768	1.429	-0.291	-0.609	1.316	-1.807	-1.13	-0.219	1	0.025	1	1	0.197	0.175	0.996	0.923	0.441	1
3965	-0.421	-0.477	-0.709	-0.553	0.766	0.824	1	1	1	0.781	-0.548	-0.922	-1.355	-0.609	1.037	1	1	1	1	0.678	0.315	-0.777	-0.641	0.039	0.366	0.835	2.215	-1.534	0.044	0.072	0.206	-0.042	1.709	-1.2	1.445	-1.352	1.405	-2.063	-1.041	1	1	1	1	0.811	0.258	0.49	1	0.823	1
4854	-0.252	-0.072	0.592	-0.574	0.852	0.783	1	1	1	0.77	-1.187	-1.333	0.18	-2.081	0.954	1	1	1	1	0.69	-0.202	-0.207	0.281	-0.221	-0.095	0.693	-0.236	-0.281	-0.672	-0.49	1.491	-0.695	1.098	0.41	-0.017	-0.53	0.344	0.451	-1.121	1	1	0.854	1	1	0.301	1	1	0.948	1
8857	0.67	-0.665	-0.956	-0.732	-0.244	0.954	1	1	1	0.892	0.034	-0.199	-0.128	-0.39	0.004	1	1	1	1	0.914	-0.492	-1.104	-1.194	-1.284	-1.448	-0.101	0.358	-1.355	1.88	-1.34	1.209	-0.197	-0.034	4.506	-0.813	-1.053	4.408	-1.635	-0.312	1	1	1	1	1	0.908	1	1	0.452	1
7405	0.314	0.391	0.004	-0.766	0.599	0.767	0.508	0.925	1	0.808	0.411	0.176	-0.122	-0.444	0.328	1	0.819	1	1	0.844	0.607	-0.169	-0.011	-0.043	-0.129	-0.397	0.96	-1.271	0.187	-0.749	0.618	-1.201	0.559	0.395	0.932	-0.087	0.086	0.303	-0.59	1	1	1	1	1	1	0.823	1	0.794	1
10611	0.335	-0.942	-0.114	-0.463	-0.52	0.774	1	0.947	1	0.933	-0.316	-0.984	-0.356	0.179	-0.131	1	1	1	1	0.919	-0.511	-0.839	0.241	-0.497	-0.145	-0.342	-0.583	1.277	1.36	0.031	1.081	-0.248	-0.955	0.234	-0.465	-1.095	0.218	1.473	-0.236	1	1	0.873	1	1	0.996	0.997	0.442	0.557	1
10641	-0.077	0.056	0.078	-0.166	-0.139	0.758	0.964	0.925	1	0.865	0.075	-0.102	-0.293	-0.316	-0.423	1	1	1	1	0.935	-0.241	0.315	-0.559	-0.114	-0.346	0.247	0.215	0.202	0.504	0.044	-0.395	-0.689	1.099	0.686	-0.18	-0.075	0.244	-0.468	-0.488	1	0.309	1	1	1	0.6	1	0.824	0.7	1
7572	-0.033	0.392	0.39	-0.529	0.127	0.756	0.506	1	1	0.811	-0.24	0.352	-0.142	-0.185	-0.083	1	0.534	1	1	0.916	0.033	0.087	-0.328	-0.575	-0.027	-0.149	0.312	-0.022	0.142	-0.025	0.22	-0.226	0.265	0.239	0.024	-0.1	0.012	0.004	0.113	1	0.953	1	1	1	0.937	1	0.933	0.801	1
2145	0.592	0.207	-1.722	-1.036	-0.129	0.9	0.745	1	1	0.862	-0.345	0.396	0.081	-0.828	0.026	1	0.486	1	1	0.914	-0.149	0.347	0.076	-0.459	-0.814	-0.209	0.889	-0.122	0.019	-0.183	-0.626	0.055	0.408	0.232	-0.064	-0.414	-0.359	0.636	0.737	1	0.259	0.997	1	1	0.962	0.853	0.979	0.829	1
10263	0.401	-0.528	-0.347	-0.21	-0.081	0.797	1	0.995	1	0.85	0.504	-0.077	-0.264	-0.116	-0.039	1	1	1	1	0.915	0.483	-0.884	-0.38	0.087	0.44	0.909	0.112	0.13	1.025	0.209	0.403	-2.886	0.96	0.987	0.363	-1.314	-0.004	-0.465	-0.174	1	1	1	1	0.746	0.236	1	0.864	0.604	1
7094	0.909	-0.787	0.313	-0.552	0.688	1	1	0.974	1	0.78	-0.16	-1.198	0.375	-0.373	0.557	1	1	1	1	0.766	0.872	-0.992	0.487	0.063	-0.016	0.348	0.49	0.156	0.231	-0.343	0.574	-0.861	-0.229	-0.065	-0.342	-0.645	-0.107	0.285	0.093	0.92	1	0.747	1	1	0.515	0.958	0.852	0.789	1
80204	-0.24	0.611	-0.11	-0.759	0.328	0.782	0.312	0.946	1	0.812	-0.282	0.385	-0.05	-0.462	0.32	1	0.499	1	1	0.85	-0.149	0.287	-0.855	-1.124	-0.781	0.098	0.614	-0.394	0.576	-0.507	0.291	0.298	-0.468	0.7	0.661	0.308	-0.34	1.453	-0.668	1	0.353	1	1	1	0.749	0.924	1	0.692	1
1001	-0.079	-0.089	0.289	-1.404	0.025	0.758	1	0.961	1	0.829	-1.827	-0.869	0.581	-1.737	0.325	1	1	1	1	0.845	-1.033	-1.014	-0.67	0.42	-0.481	2.419	-1.918	-0.981	1.493	-0.71	-1.231	0.279	3.374	-0.826	0.416	-1.325	1.473	0.124	0.19	1	1	1	1	1	0.052	1	1	0.546	1
79096	-0.063	1.088	0.338	-1.056	0.525	0.758	0.099	0.984	1	0.825	-0.471	1.032	0.233	-0.975	0.157	1	0.155	1	1	0.895	-0.079	1.392	-1.013	0.198	-1.246	1.265	-1.161	0.044	0.91	-0.867	-0.784	-1.758	0.898	1.139	-0.307	1.3	0.785	0.079	-0.794	1	0	1	1	1	0.166	0.996	0.903	0.624	1
10589	0.293	-0.201	-0.438	-0.417	-0.128	0.759	1	1	1	0.862	0.041	-0.107	-0.229	-0.459	-0.217	1	1	1	1	0.924	-0.397	-0.087	0.179	-0.375	-0.229	0.852	-1.023	0.777	0.502	-0.491	0.083	-1.126	0.927	0.928	0.147	0.591	-1.002	-0.802	0.547	1	1	0.921	1	1	0.253	0.997	0.579	0.7	1
10671	0.203	0.8	0.454	-0.701	0.359	0.752	0.205	1	1	0.806	0.538	0.589	0.177	-0.395	0.014	1	0.328	1	1	0.913	0.114	0.326	-0.252	0.028	-0.331	0.448	0.13	-0.625	-0.045	-0.093	0.292	-0.13	-0.46	0.656	-0.264	-0.304	0.124	0.27	0.116	1	0.292	1	1	1	0.434	1	1	0.845	1
6416	0.493	1.556	0.245	-0.413	-0.39	0.842	0.033	0.941	1	0.918	0.189	0.879	-0.273	-0.48	-0.346	1	0.198	1	1	0.934	-0.308	0.77	-0.222	-0.332	0.039	-0.06	0.192	0.646	0.138	0.097	0.163	0.159	-0.58	0.212	-0.383	-0.347	0.083	-0.159	-0.11	1	0.02	1	1	1	0.885	1	0.629	0.8	1
1819	0.535	-0.176	-0.752	-0.789	0.038	0.864	1	1	1	0.825	-0.397	-0.814	-0.638	-0.905	-0.63	1	1	1	1	0.952	0.09	-0.635	0.364	0.188	-0.263	0.65	0.639	-0.18	0.827	-1.186	0.212	-1.841	0.89	0.469	0.23	-0.514	-0.199	0.21	0.05	1	1	0.795	1	1	0.319	0.912	0.996	0.636	1
8439	0.21	-0.108	-0.2	-0.966	0.445	0.752	1	0.961	1	0.819	0.095	-0.087	-0.636	-0.862	-0.151	1	1	1	1	0.918	0.176	-0.318	-0.332	-0.66	-1.087	0.29	0.881	-0.576	-0.127	0.247	0.242	0.038	1.035	0.203	-0.261	-0.385	0.096	0.379	0.162	1	1	1	1	1	0.557	0.848	1	0.862	1
9094	-0.031	0.276	0.265	-0.836	0.01	0.756	0.653	0.946	1	0.833	-0.114	0.271	0.128	-0.299	-0.406	1	0.646	1	1	0.936	0.323	-0.07	0.073	0.276	0.242	-0.222	0.319	0.449	-0.424	-0.329	-0.431	-0.298	-0.123	0.169	-0.217	0.267	-0.111	-0.616	0.723	1	1	0.998	1	0.899	0.965	1	0.705	0.917	1
11334	0.566	0.469	-0.412	-0.945	-0.507	0.877	0.433	1	1	0.932	0.012	0.362	-0.173	-0.239	-0.662	1	0.521	1	1	0.952	0.547	0.516	0.233	-0.062	-0.079	0.479	-0.001	0.284	0.506	-0.112	0.41	-0.986	0.404	0.582	-0.635	-0.182	0.057	-1.171	-0.791	1	0.098	0.876	1	1	0.413	1	0.783	0.699	1
3660	0.671	-0.475	-0.264	-0.333	0.77	0.957	1	0.98	1	0.78	0.303	-0.887	-0.441	0.306	0.544	1	1	1	1	0.771	0.117	-1.146	-1.982	-0.512	0.057	0.915	1.271	-0.491	0.448	-0.335	0.333	-0.225	1.373	0.057	1.496	-1.525	1.042	0.028	-0.92	1	1	1	1	1	0.235	0.714	1	0.72	1
4001	-0.272	-0.563	0.146	0.273	0.682	0.787	1	0.926	1	0.781	-1.881	-0.627	0.009	0.794	0.692	1	1	1	0.849	0.744	-0.881	-0.205	1.417	-1.08	0.685	-1.108	0.388	-0.129	-0.978	0.034	0.221	0.618	2.898	-0.2	1.702	-0.859	-0.355	-1.747	-0.421	1	1	0.528	1	0.589	1	1	0.982	0.972	1
1676	0.518	-0.004	-0.316	-0.76	-0.218	0.851	1	0.99	1	0.884	-0.185	0.11	0.427	-0.391	0.001	1	0.964	1	1	0.916	-0.291	0.047	0.127	0.36	0.034	0.528	-0.35	0.306	0.466	0.091	-0.029	-0.547	0.331	-0.098	-0.033	-0.099	-0.165	-0.284	-0.397	1	1	0.956	1	1	0.382	1	0.768	0.712	1
51317	0.521	0.603	-0.229	-1.093	0.419	0.85	0.316	0.969	1	0.819	0.427	0.099	-0.16	-0.622	0.173	1	0.988	1	1	0.894	-0.281	-0.381	0.278	-2.3	-0.961	-0.369	1.293	1.107	1.163	-1.277	-1.212	-0.304	0.866	0.357	-0.027	0.617	-1.296	1.588	1.138	1	1	0.853	1	1	0.999	0.718	0.48	0.58	1
2632	0.959	-0.907	0.563	0.49	0.252	1	1	1	1	0.807	0.7	-0.715	-0.209	0.713	-0.388	0.993	1	1	902	0.935	0.568	-1.36	-0.544	0.167	0.662	0.304	-0.487	1.286	0.434	-0.676	0.857	-0.496	0.178	0.598	-0.643	-0.978	-0.386	0.187	0.328	1	1	1	1	0.606	0.543	0.992	0.44	0.724	1
9653	1.034	0.697	0.657	-0.261	0.559	1	0.258	1	1	0.815	1.103	0.29	0.247	-0.083	0.633	0.845	0.615	1	1	0.748	0.456	0.036	0.052	-0.587	0.074	0.268	0.021	-0.153	-0.031	0.045	-0.343	-0.247	-0.391	0.443	-0.179	-0.415	0	0.399	0.552	1	1	1	1	1	0.58	1	0.992	0.841	1
22838	0.116	0.094	0.009	-0.667	0.304	0.75	0.91	0.927	1	0.805	-0.233	0.163	-0.097	-1.075	-0.06	1	0.842	1	1	0.917	-0.539	0.054	-0.151	0.216	-0.488	0.03	0.914	-0.967	0.175	-0.302	0.724	0.14	1.22	-0.052	0.835	-0.333	0.053	-0.797	-0.732	1	1	1	1	1	0.808	0.854	1	0.798	1
8131	0.524	0.006	-0.831	-0.304	-0.049	0.854	1	1	1	0.846	0.244	-0.087	-0.029	0.258	0.074	1	1	1	1	0.914	0.388	-0.155	-0.251	-0.077	0.185	0.434	-0.305	0.244	0.38	-0.462	0.198	-0.585	0.259	0.486	-0.07	0.409	-0.165	-0.447	-0.466	1	1	1	1	0.938	0.443	1	0.798	0.734	1
4850	0.571	0.418	-1.592	-0.771	-0.274	0.885	0.482	1	1	0.899	-0.217	0.26	-0.31	-0.491	0.109	1	0.666	1	1	0.91	0.042	0.24	0.418	-0.152	0.111	-0.155	-0.258	0.274	-0.011	-0.158	-0.09	-0.332	-0.052	-0.026	0.104	0.115	-0.188	-0.167	0.285	1	0.455	0.784	1	0.986	0.94	1	0.784	0.838	1
55823	0.355	0.542	0.284	-1.038	0.185	0.779	0.366	0.957	1	0.809	-0.127	0.085	0.031	-0.201	-0.245	1	1	1	1	0.927	0.4	-0.006	-0.142	0.113	0.261	0.223	0.353	-0.903	0.373	-0.125	-0.009	-0.663	0.284	0.26	0.014	-0.123	0.121	-0.522	0.091	1	1	1	1	0.882	0.624	1	1	0.733	1
3998	-0.155	-1.05	0.444	-0.09	0.343	0.767	1	1	1	0.809	-0.367	-1.267	0.153	0.565	0.185	1	1	1	0.993	0.889	0.183	-0.069	0.07	0.394	0.68	-0.142	0.092	1.608	0.412	0.171	-0.537	0.162	-1.562	-0.511	-0.266	-0.503	0.097	-0.847	0.569	1	1	0.998	1	0.593	0.933	1	0.359	0.731	1
477	0.136	3.144	-0.586	-1.818	-0.413	0.748	0.001	1	1	0.922	-0.879	3.184	-0.838	-1.496	-0.323	1	0.003	1	1	0.933	-0.924	3.592	1.077	-1.094	-0.734	-0.106	-0.543	1.662	0.508	-0.753	-1.377	-0.149	-0.665	0.76	-0.948	-0.241	-0.106	0.282	-0.243	1	0	0.591	1	1	0.911	0.997	0.338	0.699	1
3720	0.17	0.45	0.316	-0.428	0.1	0.751	0.448	0.979	1	0.817	-0.322	0.187	-0.154	-0.256	-0.005	1	0.798	1	1	0.913	-0.047	0.042	-0.424	-0.609	-0.021	0.23	0.247	-0.212	0.254	0.017	0.439	-0.55	1.18	-0.463	0.455	0.743	-0.303	-0.285	-0.693	1	1	1	1	1	0.617	1	1	0.775	1
8905	-0.571	0.924	-0.911	-1.158	0.989	0.857	0.151	1	1	0.742	-0.832	0.86	-0.933	-1.064	0.484	1	0.204	1	1	0.797	-0.509	0.457	0.237	-0.37	0.12	-0.359	-0.001	0.526	-0.468	-0.362	-0.067	-0.316	0.167	-0.044	-0.355	-0.185	-0.617	1.34	0.806	1	0.139	0.876	1	0.982	0.999	1	0.684	0.922	1
1633	0.309	0.597	-1.761	0.022	-0.101	0.765	0.32	1	1	0.856	-0.506	0.691	-0.6	0.069	0.734	1	0.278	1	1	0.734	-0.456	0.132	-0.292	-1.633	0.152	-0.218	0.876	-0.305	-0.114	-0.404	-0.327	0.73	2.104	0.154	0.919	-0.483	-0.547	-0.409	0.123	1	0.786	1	1	0.961	0.965	0.849	1	0.861	1
6990	0.763	0.993	0.775	-0.538	0.568	1	0.127	1	1	0.817	1.117	0.754	0.455	-0.058	0.348	0.84	0.247	1	1	0.83	0.361	0.742	-0.196	-0.355	-0.717	0.101	-0.077	0.148	-0.234	0.313	-0.38	0.092	-1.053	0.416	-0.327	-0.72	0.42	0.739	0.731	1	0.024	1	1	1	0.746	1	0.856	0.887	1
25805	1.064	-0.114	0.384	0.371	0.343	1	1	1	1	0.809	1.783	-0.255	0.533	0.458	0.605	0.691	1	1	1	0.747	1.494	-0.214	0.464	0.468	-0.117	-0.224	-0.5	0.231	-0.375	-0.363	0.595	-0.445	-1.137	-0.636	-0.413	-0.211	-0.454	-0.25	2.086	0.428	1	0.752	1	1	0.966	0.994	0.806	0.91	1
2162	1.158	-1.304	-1.221	-1.998	0.823	1	1	1	1	0.783	0.513	-1.127	0.16	-1.379	0.885	1	1	1	1	0.7	0.203	-0.584	-0.77	0.416	-0.21	0.1	0.563	-0.962	-0.542	-0.13	2.841	-0.431	0.263	0.17	-0.595	-0.449	0.437	-0.361	0.041	1	1	1	1	1	0.746	0.946	1	0.933	1
3257	0.609	-0.104	-0.024	-0.284	0.19	0.912	1	0.932	1	0.808	0.255	-0.193	-0.491	0.049	-0.2	1	1	1	1	0.927	-0.194	-0.338	0.221	-0.571	-0.154	0.161	0.281	0.072	0.603	0.155	-0.237	-0.11	0.004	-0.036	0.361	-0.135	-0.165	-0.219	0.3	1	1	0.879	1	1	0.685	1	0.891	0.686	1
6814	-0.141	0.531	0.473	-0.485	0.483	0.765	0.376	1	1	0.822	-0.241	0.442	0.121	0.038	0.259	1	0.443	1	1	0.872	-0.339	0.491	-0.535	-1.038	-0.094	0.224	0.519	-0.116	0.284	0.115	-1.348	0.305	-0.661	1.089	-0.021	-0.547	0.32	0.814	0.536	1	0.113	1	1	1	0.623	0.951	0.976	0.764	1
7050	0.349	-1.147	0.783	-0.532	0.882	0.781	1	1	1	0.763	0.251	-1.876	0.252	-0.095	0.905	1	1	1	1	0.696	-0.281	-1.861	-0.676	0.139	-0.755	0.678	-0.091	0.426	0.644	-0.446	1.419	0.246	-0.059	0.328	-0.562	-0.164	0.531	-0.062	0.545	1	1	1	1	1	0.307	1	0.717	0.674	1
23550	0.202	-0.686	-0.516	0.093	-0.068	0.751	1	1	1	0.848	-0.102	-0.534	-1.045	0.203	-0.095	1	1	1	1	0.916	0.227	-1.001	-0.249	-0.689	0.64	-0.328	0.849	-1.397	0.546	-0.151	0.999	-0.593	1.981	0.635	1.1	-0.826	-0.386	-1.018	-0.339	1	1	1	1	0.62	0.994	0.863	1	0.693	1
7707	-0.091	0.334	0.277	-0.722	0.041	0.759	0.579	0.953	1	0.826	-0.349	-0.129	0.212	-0.235	-0.141	1	1	1	1	0.917	-0.031	-0.07	-0.293	-0.835	-0.105	-0.162	-0.667	0.46	0.283	-0.054	-0.712	-0.362	0.044	1.021	0.307	-0.246	0.227	0.77	0.425	1	1	1	1	1	0.942	0.996	0.702	0.764	1
10019	-0.236	-0.047	0.164	-0.178	0.369	0.782	1	0.931	1	0.813	0.063	-0.991	-0.127	0.634	0.843	1	1	1	0.958	0.716	0.189	-0.389	0.362	-0.226	0.427	0.011	0.692	-0.21	-0.32	-0.33	0.445	-0.048	-0.03	-0.137	0.519	-0.355	-0.426	-0.279	0.106	1	1	0.797	1	0.759	0.825	0.896	1	0.901	1
858	0.15	-0.809	-0.854	-1.025	1.175	0.749	1	1	1	0.687	-1.097	-1.905	-0.993	-0.646	2.465	1	1	1	1	0.668	-0.429	-0.536	0.454	-1.335	-0.961	1.839	-0.507	0.151	0.014	-0.273	0.851	0.02	-1.252	1.858	-0.783	-0.306	0.264	0.94	-0.008	1	1	0.756	1	1	0.085	0.995	0.855	0.829	1
3416	0.329	-0.663	-0.21	-0.771	-0.031	0.774	1	0.963	1	0.842	-0.009	-0.836	-0.528	-0.232	-0.349	1	1	1	1	0.935	0.119	-0.108	0.12	-0.218	0.158	0.106	-0.033	-0.048	0.164	0.015	-0.364	-0.186	-0.257	0.035	0.308	0.619	0.173	-0.239	-0.364	1	1	0.961	1	0.956	0.739	1	0.944	0.799	1
5797	-0.083	0.069	0.729	-0.894	1.341	0.759	0.945	1	1	0.676	-0.067	-0.25	0.148	-0.632	0.824	1	1	1	1	0.721	0.266	0.229	-0.372	0.279	-1.564	0.795	0.639	-0.657	0.451	-0.759	0.443	-0.584	0.274	1.621	-0.368	0	-0.941	0.565	-0.319	1	0.48	1	1	1	0.269	0.912	1	0.72	1
22920	-0.012	2.091	0.265	-1.119	0.426	0.753	0.01	0.946	1	0.817	-0.178	1.847	-0.025	-0.468	-0.029	1	0.038	1	1	0.912	-0.647	2.534	-0.361	-1.181	-0.663	0.983	0.059	0.988	-1.599	0.792	-0.979	-0.853	-0.449	0.157	-0.074	2.339	-0.887	0.995	-1.154	1	0	1	1	1	0.219	1	0.513	0.992	0.911
1659	0.386	-0.089	-0.893	-0.807	-0.299	0.789	1	1	1	0.902	-0.436	-0.288	-0.108	-0.419	0.163	1	1	1	1	0.894	0.166	-0.365	0.11	-0.334	0.165	-0.058	-0.353	0.146	-0.634	-0.124	0.206	0.378	1.726	-0.381	-0.109	-0.205	-0.568	-0.167	0.402	1	1	0.966	1	0.95	0.883	1	0.856	0.943	1
5264	0.342	-0.402	1.104	2.271	-0.462	0.777	1	1	0.36	0.929	0.798	-0.931	0.695	2.61	-0.902	0.958	1	1	0.278	0.966	0.711	-0.226	-0.295	1.683	2.232	-0.393	-0.512	-0.017	0.038	-0.4	-0.538	-0.026	-1.375	1.175	-1.226	-0.48	-0.287	0	-0.064	1	1	1	0.581	0.043	1	0.995	0.93	0.823	1
9270	-0.079	0.668	-0.06	-0.905	0.22	0.758	0.274	0.938	1	0.805	-0.101	0.612	-0.074	-0.747	0.17	1	0.316	1	1	0.893	-0.145	0.825	0.33	-0.482	-1.083	0.718	0.224	-0.302	-0.244	-0.253	-0.257	-0.264	0.456	0.79	-0.098	-0.389	-0.451	0.381	0.244	1	0.014	0.819	1	1	0.291	1	1	0.889	1
8604	0.056	1.134	0.152	-2.595	-0.479	0.745	0.089	0.928	1	0.932	-0.344	0.921	-0.151	-2.562	-0.431	1	0.184	1	1	0.936	-0.101	0.757	0.215	-0.311	-1.324	-0.144	0.005	0.57	0.159	-0.533	-0.463	0.585	-0.307	0.612	0.335	0.083	0.176	0.223	-0.536	1	0.022	0.883	1	1	0.933	1	0.658	0.798	1
10153	0.747	-0.678	-1.804	-0.004	-0.857	1	1	1	1	0.965	0.446	-0.486	0.011	0.014	0.056	1	1	1	1	0.914	0.533	0	-0.351	-2.518	0.181	-0.103	0.599	1.503	0.242	0.869	-1.296	0.401	-0.027	0.639	-0.827	0.682	-1.388	0.259	0.602	1	1	1	1	0.937	0.91	0.931	0.364	0.78	0.885
10245	0.101	-0.147	0.369	-0.365	0.13	0.749	1	0.999	1	0.811	-0.074	-0.219	-0.372	-0.332	0.258	1	1	1	1	0.871	0.416	-0.68	0.953	0.673	1.049	0.914	0.321	-0.603	0.954	0.588	0.776	-2.041	0.785	0.559	-0.004	-1.404	-1.444	-0.04	-1.772	1	1	0.563	1	0.341	0.235	1	1	0.626	0.983
7358	0.344	-0.78	1.038	1.848	1.093	0.777	1	1	0.506	0.716	0.104	-1.422	0.808	2.61	1.133	1	1	1	0.279	0.672	-0.315	-0.905	-0.089	0.36	0.987	-0.27	-0.444	0.67	0.947	0.771	0.017	-0.267	-0.266	-0.168	-0.01	-1.112	-0.026	0.668	-0.549	1	1	1	1	0.382	0.98	0.996	0.623	0.625	0.896
5932	-0.136	-0.838	1.109	-0.247	0.557	0.764	1	1	1	0.815	-0.728	-1.215	1.099	-0.812	0.415	1	1	0.986	1	0.807	0.021	-0.301	0.113	-0.192	-0.377	0.341	-0.191	0.263	-0.418	0.38	-1.226	-0.015	-0.283	0.253	0.447	0.291	0.311	0.212	0.372	1	1	0.964	1	1	0.519	1	0.79	0.917	1
22823	0.274	0.017	0.509	-0.645	0.288	0.756	1	1	1	0.807	-0.322	-0.169	0.036	-0.1	0.16	1	1	1	1	0.895	-0.203	-0.019	-0.421	-0.5	0.047	0.018	0.341	-0.138	-0.143	-0.268	-0.41	0.018	0.821	0.205	0.532	0.433	-0.381	0.279	-0.211	1	1	1	1	1	0.819	1	0.984	0.868	1
5000	-0.264	0.829	0.8	-0.117	0.707	0.786	0.19	1	1	0.782	-0.318	0.37	0.681	-0.12	0.121	1	0.517	1	1	0.907	-0.535	0.03	-0.532	0.523	0.247	0.052	0.219	-0.004	-0.127	0.348	-0.121	-0.498	-0.202	0.43	-0.627	0.321	0.494	0.04	-0.059	1	1	1	1	0.895	0.793	1	0.926	0.862	1
4152	-0.233	-0.157	-0.053	-0.789	0.126	0.781	1	0.938	1	0.811	-0.208	-0.153	-0.117	-0.68	-0.15	1	1	1	1	0.917	-0.461	-0.383	-0.658	0.148	-0.528	0.485	0.61	0.224	-0.218	-0.07	0.685	-1.095	1.122	0.253	0.403	-0.062	-0.266	0.28	-0.468	1	1	1	1	1	0.409	0.923	0.81	0.884	1
23362	1.121	2.481	-0.499	0.071	0.082	1	0.005	1	1	0.819	1.703	3.002	-0.922	0.413	-0.056	0.709	0.005	1	1	0.918	1.59	2.281	-0.938	-0.977	0.201	-0.107	-0.297	0.485	-0.174	-0.128	-0.766	-0.518	-0.897	-0.102	-0.544	-0.586	-0.042	0.811	0.709	0.345	0	1	1	0.928	0.912	1	0.699	0.873	1
23473	0.369	-0.503	-1.796	-0.627	-0.571	0.787	1	1	1	0.94	0.171	-0.229	0.183	-0.174	-0.12	1	1	1	1	0.919	-0.57	-0.338	-1.502	-1.645	-0.485	0.272	0.112	-0.042	0.243	0.399	0.13	0.619	-0.321	0.726	0.775	0.194	0.262	0.871	0.302	1	1	1	1	1	0.574	1	0.941	0.779	1
2146	-0.13	-1.368	-1.34	0.506	-0.405	0.763	1	1	1	0.922	-1.635	-1.509	0.041	0.37	0.502	1	1	1	1	0.788	-0.513	-1.061	-1.414	-1.073	-0.283	-0.405	0.458	0.529	-0.159	-1.082	0.225	0.644	2.876	-0.709	2.125	2.018	-1.82	-0.646	0.291	1	1	1	1	1	1	0.973	0.683	0.87	1
26292	0.01	-1.271	0.115	-0.065	0.085	0.752	1	0.924	1	0.819	-0.507	-2.298	-0.219	-0.331	0.285	1	1	1	1	0.862	-0.533	-0.68	-0.248	0.048	-0.173	0.25	-0.414	0.43	0.141	-0.103	0.05	0.217	0.15	0.201	0.247	0.436	0.329	-0.48	0.131	1	1	1	1	1	0.596	1	0.713	0.802	1
4085	0.012	-0.407	-0.201	0.055	0.015	0.751	1	0.961	1	0.832	-1.003	-0.206	-0.391	0.244	-0.398	1	1	1	1	0.937	0.172	-0.656	-0.013	-0.678	0.332	0.494	0.26	0.077	0.534	-0.943	-1.239	0.521	1.919	-0.494	1.006	0.793	-0.638	-0.718	-0.73	1	1	1	1	0.836	0.405	1	0.893	0.693	1
4324	-0.39	-0.549	-0.189	0.129	0.233	0.817	1	0.96	1	0.806	-1.045	-0.503	0.272	0.471	0.08	1	1	1	1	0.912	-0.592	-0.313	0.204	-0.281	0.039	-0.004	-1.194	0.021	-0.658	-0.087	3.07	-0.972	-1.191	3.44	-0.446	0.787	-1.257	-1.155	0.588	1	1	0.895	1	1	0.838	0.997	0.908	0.946	1
78987	0.332	-0.045	-0.522	-0.705	-0.261	0.773	1	1	1	0.897	0.138	0.315	-0.004	-0.081	0.036	1	0.582	1	1	0.912	0.055	0.142	0.314	-0.433	0.143	0.064	-0.219	0.268	0.695	0.12	0.259	-0.281	-0.332	1.289	-0.5	-0.232	-0.817	0.244	-0.778	1	0.753	0.828	1	0.965	0.783	1	0.786	0.654	1
9260	1.271	-1.619	-1.62	-1.404	0.509	1	1	1	1	0.823	-0.566	-1.075	-0.562	-0.861	0.572	1	1	1	1	0.758	-0.03	-0.553	0.247	-0.632	-0.331	0.528	-0.666	1.571	1.021	-0.521	-0.225	-0.863	-0.738	0.439	-0.664	-0.629	-0.117	1.38	0.782	1	1	0.874	1	1	0.381	0.997	0.352	0.605	1
4709	-0.324	-0.083	0.733	0.094	-0.579	0.801	1	1	1	0.941	0.032	-0.467	0.434	-0.058	-0.985	1	1	1	1	0.971	-0.245	-0.33	-0.847	0.599	-0.509	0.525	0.096	0.886	-0.138	0.242	0.077	-0.006	0.223	0.67	0.132	-0.259	0.422	-0.596	-0.944	1	1	1	1	1	0.382	1	0.548	0.865	1
7174	-0.27	-0.064	0.021	-0.21	0.424	0.787	1	0.927	1	0.817	-0.21	-0.173	-0.235	0.593	0.236	1	1	1	0.978	0.878	0.048	-0.246	-0.307	-1.68	-0.175	0.14	0.905	0.335	-0.373	0.716	-0.646	0.121	-0.536	0.61	0.682	1.597	-0.06	-0.416	-0.717	1	1	1	1	1	0.701	0.852	0.759	0.91	0.92
51585	-0.139	-0.097	0.114	-0.188	0.469	0.765	1	0.924	1	0.819	-0.373	-0.457	-0.196	0.075	-0.085	1	1	1	1	0.916	-0.043	0.267	0.264	-0.922	-0.212	-0.563	0.694	0.306	-0.468	-0.233	-0.645	0.406	-0.432	0.216	0.509	0.253	-0.287	0.289	0.599	1	0.393	0.862	1	1	1	0.896	0.768	0.922	1
6430	-0.415	0.041	0.546	-0.463	0.242	0.822	0.984	1	1	0.809	-0.18	-0.167	0.065	-0.275	-0.218	1	1	1	1	0.925	0.008	-0.065	-1.149	-0.941	-1.209	-0.097	1.462	-0.499	-0.252	-0.15	0.217	0.334	0.634	0.61	0.731	-0.028	-0.004	0.173	0.226	1	1	1	1	1	0.906	0.686	1	0.89	1
348	0.764	0.965	1.52	3.953	0.712	1	0.136	0.887	0.086	0.78	0.11	-0.195	-0.486	0.361	-0.141	1	1	1	1	0.917	2.663	0.857	0.183	2.303	3.29	0.577	1.197	-2.556	-0.982	-1.603	-0.702	-1.211	0.005	-0.11	-0.032	-0.637	-2.142	-1.175	0.075	0.089	0.012	0.917	0.315	0.009	0.36	0.738	1	0.972	1
2800	0.624	-0.019	-0.148	-0.712	-0.104	0.916	1	0.952	1	0.856	0.076	-0.182	-0.249	-0.275	-0.335	1	1	1	1	0.933	-0.035	-0.11	-0.389	-0.983	0.15	-0.077	0.313	-0.77	0.649	0.327	-0.389	-0.001	0.192	-0.084	0.381	0.727	0.242	0.232	-0.373	1	1	1	1	0.962	0.895	1	1	0.67	1
1606	0.296	-0.945	-1.727	-1.613	-0.478	0.762	1	1	1	0.932	-0.718	-0.118	-1.625	-1.273	-0.284	1	1	1	1	0.93	-0.555	-0.334	-0.113	-0.545	-0.383	0.139	1.195	0.309	-0.163	-0.281	0.214	-0.171	1.977	-0.217	0.927	-0.224	-0.521	-0.826	-0.427	1	1	1	1	1	0.703	0.739	0.768	0.872	1
3797	0.737	4.33	0.268	-0.952	0.192	0.999	0	0.948	1	0.81	0.599	3.519	-0.942	-0.472	-0.505	1	2	1	1	0.944	0.446	1.829	0.463	-0.16	0.132	0.248	0.055	0.134	-0.03	-0.25	-0.379	-0.26	0.269	-0.404	-0.845	-0.359	-0.349	-0.041	-0.501	1	0	0.752	1	0.976	0.599	1	0.862	0.842	1
3280	0.16	-1.664	0.644	0.708	0.961	0.749	1	1	1	0.743	-0.362	-1.721	0.781	-0.365	0.489	1	1	1	1	0.795	-0.259	-0.769	-0.369	0.524	-0.356	0.51	-0.931	-0.029	1.352	0.342	1.064	-0.426	-0.624	1.024	-0.21	-0.372	0.571	-0.674	-0.367	1	1	1	1	1	0.393	0.997	0.937	0.552	1
2591	-0.426	-1.749	0.474	-1.745	0.852	0.824	1	1	1	0.772	-1.892	-2.032	0.058	-1.419	0.572	1	1	1	1	0.76	0.108	-0.512	-0.003	-0.967	-0.373	0.805	0.046	-1.192	0.788	1.123	-0.523	1.338	-1.924	0.779	0.353	0.258	1.151	-1.164	-0.092	1	1	1	1	1	0.265	1	1	0.648	0.746
5671	-0.535	-1.006	0.1	0.155	-0.455	0.849	1	0.922	1	0.929	-0.626	-1.35	-0.777	-0.65	0.406	1	1	1	1	0.811	-0.014	-0.295	-0.23	-0.392	-0.233	-0.505	-0.449	-0.615	-0.741	-0.373	6.844	0.128	-0.591	-0.689	-0.357	-0.246	-0.195	-0.49	-0.559	1	1	1	1	1	1	0.997	1	0.955	1
7018	-0.912	3.415	-1.288	6.01	0.976	0.913	0.001	1	0.014	0.736	-1.597	3.642	-1.578	5.62	0.85	1	0.002	1	0.021	0.712	-1.084	2.459	-0.71	-1.128	5.911	0.726	-1.346	-1.03	0.089	-1.113	-1.528	0.754	-0.415	-0.706	-0.273	0.346	0.968	-1.68	-0.241	1	0	1	1	0	0.29	0.996	1	0.813	1
5634	0.726	0.107	1.027	-0.13	0.191	0.997	0.891	1	1	0.808	1.074	-0.493	0.571	-0.445	-0.331	0.859	1	1	1	0.934	0.427	-0.611	-0.854	-0.547	-1.203	0.144	0.738	-0.826	0.656	0.153	-1.407	-0.055	0.385	0.26	0.144	2.066	0.115	0.942	-0.525	1	1	1	1	1	0.7	0.901	1	0.669	1
8514	0.128	2.879	0.047	-0.545	0.192	0.748	0.002	0.927	1	0.809	-0.807	2.38	0.093	-0.442	0.242	1	0.015	1	1	0.875	0.496	1.637	-0.186	0.912	-0.564	0.039	1.335	-0.731	-1.311	0.255	-0.355	-0.33	0.767	-0.365	0.927	-0.726	0.08	-2.234	0.353	1	0	1	1	1	0.804	0.715	1	0.985	1
6049	-0.084	0.678	0.068	-0.322	0.137	0.759	0.268	0.924	1	0.809	0.086	0.469	-0.107	-0.561	-0.084	1	0.422	1	1	0.916	-0.645	0.336	-0.699	-2.249	-0.685	0.594	0.665	0.341	-0.009	0.804	-0.395	0.493	-0.593	0.463	0.589	1.07	-0.268	0.325	-0.136	1	0.275	1	1	1	0.35	0.903	0.758	0.838	0.915
9823	0.332	0.187	0.092	-1.921	0.41	0.773	0.768	0.922	1	0.813	1.936	0.329	0.578	-1.421	0.349	0.64	0.563	1	1	0.831	1.1	0.284	-0.964	0.03	-1.088	0.05	-0.008	0.15	0.667	-0.087	0.58	0.672	-0.293	1.602	-2.107	-1.741	0.699	0.409	0.046	0.733	0.359	1	1	1	0.794	1	0.856	0.664	1
8624	0.371	-0.446	-1.987	0.183	-1.095	0.787	1	1	1	0.97	0.067	-0.396	-0.005	0.339	-0.528	1	1	1	1	0.945	0.111	-0.264	-0.558	0.039	0.501	0.234	-0.208	0.357	-0.269	0.018	-0.14	-0.169	0.007	0.341	0.082	1.786	-0.471	-0.292	-1.106	1	1	1	1	0.713	0.614	1	0.751	0.892	1
4236	0.216	0.166	0.483	0.004	0.048	0.753	0.795	1	1	0.826	0.064	-0.075	0.319	-0.318	-0.215	1	1	1	1	0.925	-0.091	-0.047	-0.19	-0.474	0.126	0.179	-0.102	0.137	0.029	-0.008	-0.109	-0.21	0.029	0.427	0.414	0.21	-0.488	-0.019	0.185	1	1	1	1	0.98	0.667	1	0.861	0.826	1
5493	-0.195	-0.289	0.431	-0.579	0.851	0.774	1	1	1	0.771	-1.288	-0.758	0.051	-0.397	0.677	1	1	1	1	0.742	-1.789	-1.708	-2.149	0.204	-0.598	2.425	-1.285	-2.236	1.84	0.305	2.018	1.178	0.484	1.608	2.589	-2.644	1.941	-0.434	-1.749	1	1	1	1	1	0.054	0.997	1	0.458	1
1643	0.679	-0.902	-1.092	-0.784	-0.174	0.96	1	1	1	0.877	0.61	-0.68	-0.359	-0.13	-0.32	1	1	1	1	0.933	0.501	-0.778	-0.101	0.222	-0.087	0.077	0.968	-0.324	0.468	0.48	-0.241	0.395	0.797	-0.331	0.125	-0.527	0.08	-0.997	-0.728	1	1	1	1	1	0.771	0.819	1	0.712	1
8216	0.618	-0.224	0.414	-0.949	-0.661	0.913	1	1	1	0.952	-0.13	0.095	0.316	-0.565	0.094	1	1	1	1	0.909	0.231	-0.037	0.509	0.099	-0.095	0.097	0.054	-0.59	0.396	-0.259	0.025	-0.129	-0.301	0.418	0.218	-0.2	0.051	-0.18	-0.307	1	1	0.731	1	1	0.75	1	1	0.734	1
4753	0.124	4.039	-0.09	-0.54	0.607	0.748	0	0.945	1	0.805	-0.627	3.881	-0.979	-1.666	0.704	1	0.001	1	1	0.741	-0.157	2.06	-0.183	-0.209	-0.182	-0.334	1.104	-0.438	-0.055	-0.156	-0.22	-0.177	-0.354	0.222	0.55	-0.684	0.118	-0.458	-0.448	1	0	1	1	1	0.996	0.78	1	0.848	1
23531	0.293	2.912	0.436	0.25	1.131	0.758	0.002	1	1	0.69	-0.017	1.858	-0.334	0.084	0.512	1	0.038	1	1	0.783	-0.648	0.906	-0.483	-0.954	-0.067	0.198	0.406	-0.455	-0.672	-0.112	2.505	0.102	-0.17	0.052	-0.158	0.596	-0.513	-0.57	0.037	1	0.008	1	1	1	0.645	0.993	1	0.948	1
963	0.228	-0.614	-2.101	-0.175	1.434	0.751	1	1	1	0.665	-0.275	-0.833	-1.581	0.216	1.459	1	1	1	1	0.664	-0.477	-0.611	-0.439	-0.537	-0.325	0.34	2.197	-1.106	-0.6	-0.348	0.34	0.686	1.287	-0.233	2.302	-1.059	-0.524	-0.365	-0.529	1	1	1	1	1	0.519	0.495	1	0.939	1
4237	-0.124	-1.669	0.436	-1.152	1.648	0.762	1	1	1	0.658	-0.075	-0.375	0.265	-0.796	1.044	1	1	1	1	0.676	-1.533	-1.807	1.233	-2.31	-0.289	2.659	-1.43	1.462	0.344	-0.797	3.531	-1.7	-2.155	0.854	-1.967	-0.309	-0.075	1.918	2.371	1	1	0.551	1	1	0.042	0.997	0.386	0.74	1
890	0.001	-0.504	-0.887	1.11	-0.707	0.753	1	1	0.985	0.956	-0.815	-0.187	0.015	0.704	0.694	1	1	1	0.905	0.745	0.339	-0.589	0.844	0.069	1.655	-0.004	0.228	-0.65	-0.506	-1.63	-0.612	-0.253	1.923	-0.784	1.393	0.342	0.065	-0.985	-0.845	1	1	0.604	1	0.123	0.837	1	1	0.926	1
9757	-0.175	-0.053	0.148	-0.641	0.15	0.771	1	0.927	1	0.807	0.811	0.289	0.068	0.414	-0.739	0.947	0.616	1	1	0.955	0.042	0.136	0.152	-0.637	0.134	-0.824	0.516	0.407	0.019	-0.174	0.728	-0.042	0.471	0.27	-0.188	0.415	-0.448	-0.301	-0.676	1	0.774	0.938	1	0.975	1	0.947	0.732	0.829	1
51439	0.444	0.434	-1.36	0.156	-0.513	0.815	0.466	1	1	0.933	-0.35	0.526	-0.007	0.567	-0.001	1	0.372	1	0.995	0.915	-0.273	0.489	-0.765	-0.019	0.243	-0.376	0.237	-0.28	0.212	0.188	-0.414	0.349	-0.337	0.52	-0.397	-0.416	0.308	1.029	-0.299	1	0.114	1	1	0.897	0.999	1	1	0.792	1
5424	-0.273	-0.218	0.249	0.106	0.223	0.787	1	0.942	1	0.806	0.057	-0.013	-0.302	-0.371	-0.425	1	1	1	1	0.936	-0.618	-1.242	-0.197	-0.001	0.737	0.398	0.315	0.026	0.111	0.959	0.99	-2.016	1.663	0.81	1.199	0.249	-1.642	-1.859	0.119	1	1	1	1	0.549	0.471	1	0.906	0.808	0.782
3488	1.573	-1.579	1.066	-2.357	-0.251	1	1	1	1	0.894	1.29	-1.66	0.898	-1.952	-0.523	0.806	1	1	1	0.945	1.36	-0.936	-0.34	0.924	-1.482	-0.896	-0.343	-0.623	0.056	-0.695	1.31	-1.271	0.387	1.467	-0.66	-0.71	0.341	1.48	0.63	0.535	1	1	1	1	1	1	1	0.819	1
25842	0.536	0.021	-2.512	0.158	-0.817	0.867	1	1	1	0.964	-0.078	0.312	0.002	0.304	0.033	1	0.583	1	1	0.913	0.05	0.027	0.375	-0.477	0.451	-0.089	-0.189	0.025	0.004	-1.113	-0.376	0.465	0.146	-0.244	0.242	0.003	0.049	0.106	0.545	1	1	0.795	1	0.738	0.904	1	0.906	0.831	1
51430	-0.124	-0.052	-0.048	-1.091	0.388	0.763	1	0.937	1	0.814	-0.457	-0.461	0.022	-0.439	-0.02	1	1	1	1	0.917	-0.974	-0.26	-0.773	-0.991	-0.644	-0.483	-0.146	0.436	0.347	0.994	0.318	0.536	-0.427	0.529	-0.63	0.711	0.371	0.565	0.521	1	1	1	1	1	1	1	0.711	0.74	0.784
23593	0.669	-1.64	-4.019	0.159	-0.842	0.951	1	1	1	0.965	0.04	-1.579	-0.561	0.499	-0.416	1	1	1	1	0.937	-0.216	-1.3	-0.042	-0.526	-0.037	0.835	-0.797	0.798	2.097	0.25	0.946	-0.107	0.299	0.458	-0.619	-1.742	0.444	0.289	-1.031	1	1	1	1	1	0.258	0.996	0.57	0.429	1
9743	0.393	1.734	0.115	-0.935	-0.018	0.793	0.022	0.924	1	0.84	0.31	1.669	-0.268	-1.007	-0.562	1	0.051	1	1	0.945	-0.088	1.076	-0.147	0.689	-0.352	-0.628	-2.182	-0.591	0.225	0.84	0.699	-0.47	0.669	-0.313	0.57	0.382	0.88	-0.57	-0.689	1	0.003	1	1	1	1	1	1	0.79	0.919
7112	-0.107	-0.34	0.718	0.403	0.679	0.761	1	1	1	0.782	-1.126	-0.621	0.246	0.637	0.438	1	1	1	0.956	0.807	-0.137	-0.142	0.27	-0.13	0.281	-0.047	0.215	0.055	-0.038	-0.286	-0.444	-0.1	1.06	-0.183	0.12	0.097	-0.31	-0.417	0.135	1	1	0.86	1	0.872	0.875	1	0.899	0.844	1
4311	-1.61	-1.704	4.094	-0.397	0.992	0.97	1	0.233	1	0.74	-2.731	-2.662	4.548	0.285	0.861	1	1	0.179	1	0.708	-0.79	-0.485	0.095	2.447	0.052	-0.66	-0.734	1.12	1.94	-0.637	0.741	-0.479	-0.39	-0.172	-0.412	-0.849	-0.767	-0.923	0.904	1	1	0.983	0.276	1	1	0.995	0.489	0.453	1
8614	-0.49	-1.006	0.156	-1.062	1.291	0.839	1	0.929	1	0.668	0.176	0.219	0.062	0.116	0.343	1	0.735	1	1	0.831	-0.381	-0.483	1.066	-0.134	0.099	0.47	-0.519	2.026	-0.369	0.258	0.275	-0.055	-0.803	0.2	-0.46	-0.69	-0.262	-0.345	0.107	1	1	0.576	1	0.995	0.419	0.996	0.196	0.909	1
1000	1.793	1.89	-0.414	1.434	-1.137	1	0.016	1	0.748	0.972	3.443	2.458	1.585	2.276	-1.225	0.221	0.013	0.852	0.367	0.982	1.288	0.629	1.398	0.19	1.025	-0.941	-0.702	1.866	-0.42	-0.396	-0.46	-0.652	-0.897	-0.446	-0.561	0.75	-0.786	-0.683	-0.197	0.585	0.048	0.528	1	0.358	1	0.996	0.243	0.917	1
4952	0.633	0.661	-0.167	-0.692	0.127	0.92	0.28	0.955	1	0.811	0.794	0.538	-0.255	-0.443	-0.068	0.957	0.365	1	1	0.917	0.124	-0.071	0.241	-0.392	-0.042	0.193	-0.387	0.121	0.358	-0.156	0.372	-0.463	-0.413	-0.008	-0.256	0.418	0.314	-0.398	0.446	1	1	0.874	1	1	0.651	1	0.869	0.737	1
5711	0.271	0.014	0.21	0.193	0.612	0.757	1	0.935	1	0.804	0.293	-0.336	-0.496	0.284	0.221	1	1	1	1	0.878	-0.014	-0.129	-1.485	-0.873	-0.357	0.703	0.573	0.124	0.167	0.689	0.537	-0.224	0.471	0.351	-0.462	0.12	0.714	0.868	-1.772	1	1	1	1	1	0.296	0.946	0.868	0.8	0.937
7013	0.301	0.39	0.223	-0.462	0.303	0.764	0.508	0.937	1	0.804	0.136	0.415	0.437	-0.191	0.03	1	0.468	1	1	0.913	0.191	0.478	-0.328	-1.029	-0.438	-0.29	0.564	0.293	0.547	0.47	-0.793	-0.056	0.104	0.922	-0.167	-0.401	-0.184	1.066	-0.949	1	0.123	1	1	1	0.985	0.947	0.778	0.694	1
8861	0.517	0	0.179	-1.237	0.34	0.849	1	0.931	1	0.809	-0.425	-0.18	0.059	-0.516	0.104	1	1	1	1	0.909	-0.126	-1.001	-0.345	-0.293	0.528	0.552	0.355	-0.336	0.39	0.109	0.518	-0.192	0.482	0.458	-0.151	-0.453	-0.764	0.335	-0.065	1	1	1	1	0.701	0.371	1	1	0.735	1
6337	0.451	-0.954	2.164	-1.478	1.531	0.822	1	0.659	1	0.634	-0.257	-2.075	2.496	-1.766	1.322	1	1	0.582	1	0.656	0.242	-1.313	-0.441	2.421	-0.553	1.497	-0.936	-1.2	1.216	0.368	-0.917	0.646	-0.574	1.458	-1.396	-1.199	1.991	-0.589	-0.721	1	1	1	0.278	1	0.13	0.997	1	0.577	1
475	-0.21	0.023	0.169	0.08	-0.106	0.777	1	0.929	1	0.856	-0.001	-0.162	0.075	0.791	-0.466	1	1	1	0.851	0.941	-0.017	-0.637	-0.392	0.95	0.903	1.229	0.47	0.275	0.944	-1.017	0.629	0.13	0.787	0.9	0.026	-0.643	-0.847	-1.914	-1.777	1	1	1	0.985	0.44	0.169	0.962	0.784	0.625	1
6303	-0.612	-1.188	0.967	0.85	2.165	0.864	1	1	1	0.707	-0.106	-1.418	0.416	0.937	1.402	1	1	1	0.782	0.67	-0.3	-1.54	-1.395	0.496	-0.341	1.701	0.507	-1.663	0.195	0.51	1.54	0.415	0.011	0.796	0.046	-1.418	0.966	-0.466	-0.061	1	1	1	1	1	0.106	0.951	1	0.793	1
11230	0.872	0.062	-0.37	-0.396	0.229	1	0.954	0.998	1	0.806	0.062	-0.005	-0.429	-0.638	0.044	1	1	1	1	0.914	0.446	0.51	0.579	-0.354	-0.673	1.029	-1.222	0.623	0.202	-0.928	0.735	-2.217	0.974	1.156	-1.204	0.133	0.452	0.168	-0.411	1	0.101	0.705	1	1	0.208	0.997	0.64	0.792	1
8417	-0.083	0.792	0.834	-0.816	0.566	0.759	0.208	1	1	0.817	-0.834	0.646	0.769	-0.369	0.303	1	0.299	1	1	0.857	-0.712	0.468	-0.023	0.311	-0.12	-0.138	0.194	0.143	-0.907	-0.501	1.057	0.235	-0.63	0.255	0.5	-0.469	0.092	-0.293	0.537	1	0.13	1	1	1	0.93	1	0.858	0.966	1
5663	-0.398	0.725	0.156	-0.661	0.481	0.819	245	0.929	1	0.821	-0.328	0.71	0.188	-0.264	0.232	1	0.267	1	1	0.875	-0.161	0.021	-0.338	0.099	-0.262	0.19	-0.017	-0.022	-0.154	-0.279	0.925	-0.343	0.113	0.327	0.059	0.209	-0.165	-0.155	-0.046	1	1	1	1	1	0.656	1	0.933	0.868	1
8662	0.484	-0.811	-1.433	-0.389	-0.297	0.836	1	1	1	0.902	-0.366	-0.831	-0.161	-0.413	-0.069	1	1	1	1	0.917	0.066	-0.648	-0.336	-0.622	0.121	0.715	0.11	0.427	0.739	-0.01	0.385	-0.717	0.458	0.125	0.001	0.269	-0.397	-0.067	-0.619	1	1	1	1	0.982	0.292	1	0.716	0.65	1
22905	0.407	1.314	0.095	-1.193	0.659	0.798	0.059	0.922	1	0.789	-0.65	1.454	-0.007	-0.698	0.508	1	0.074	1	1	0.786	-0.486	0.798	0.485	-0.76	-1.026	1.069	-0.554	0.665	0.449	0.251	0.525	-1.283	-0.687	0.229	0.168	-0.022	-0.688	0.942	-0.075	1	0.016	0.75	1	1	0.197	0.996	0.626	0.72	1
9801	0.225	0.481	0.858	0.874	0.001	0.752	0.421	1	1	0.834	0.609	-0.255	0.356	1.16	-0.35	1	1	1	0.692	0.934	-0.686	-0.4	-0.1	1.067	0.806	0.494	-1.083	0.303	1.168	0.633	-1.002	-2.159	-0.911	1.145	-1.249	0.143	0.121	1.15	0.562	1	1	1	0.894	0.511	0.405	0.997	0.773	0.579	0.963
4358	0.787	0.368	0.67	-0.622	0.51	1	0.536	1	1	0.823	1.311	0.234	0.073	-0.559	0.008	0.803	0.711	1	1	0.912	0.141	-0.165	0.465	0.216	0.029	0.677	0.009	0.68	0.197	0.402	0.267	-1.15	0.967	0.248	0.582	-1.202	-0.677	-1.645	-0.04	1	1	0.753	1	1	0.308	1	0.624	0.792	1
5341	-0.429	-0.437	-0.796	1.525	2.24	0.824	1	1	0.681	0.683	-0.805	-0.827	-0.753	1.306	1.502	1	1	1	0.643	0.669	-0.232	-0.414	0.446	-0.737	0.855	0.022	1.576	0.384	-1.01	-0.717	-0.005	-0.071	0.423	-0.075	1.426	-0.51	-0.196	-1.218	0.052	1	1	0.762	1	0.477	0.816	0.638	0.737	0.973	1
11309	0.372	0.624	-0.063	1.257	1.151	0.789	0.304	0.94	0.903	0.689	0.861	0.265	-0.467	2.482	1.071	0.918	0.655	1	0.309	0.682	0.006	-0.133	-0.367	-0.066	2.154	0.319	0.759	-0.827	-0.89	-0.429	1.463	-0.347	0.081	-0.128	0.399	-0.778	-0.293	-0.488	-0.435	1	1	1	1	0.049	0.532	0.892	1	0.964	1
10788	0.235	-2.697	1.261	1.404	-0.031	0.754	1	0.951	0.773	0.843	0.581	-3.652	0.905	2.347	-0.219	1	1	1	0.347	0.925	0.309	-0.886	-1.19	0.203	1.137	-0.511	0.811	-0.467	0.48	0.04	1.072	1.108	-0.909	1.136	-0.225	-0.184	-0.119	-0.559	-1.247	1	1	1	1	0.29	1	0.889	1	0.71	1
1306	0.876	-1.833	-0.834	-2.405	-0.96	1	1	1	1	0.967	1.167	-3.531	-0.592	-3.601	-1.214	0.826	1	1	1	0.981	1.438	-1.916	-1.088	-1.247	-2.286	-1.441	0.354	-1.127	0.479	-0.091	3.236	0.311	0.922	0.326	-0.946	0.533	1.182	2.14	-0.781	0.459	1	1	1	1	1	1	1	0.709	1
4717	0.27	-0.034	0.783	0.168	-0.08	0.757	1	1	1	0.85	0.729	-0.239	0.41	0.181	-0.592	0.994	1	1	1	0.948	-0.061	-0.751	-0.904	1.303	0.212	0.961	-0.585	-0.171	1.359	0.113	0.002	-0.59	0.682	0.711	-0.364	0.355	0.234	0.112	-2.617	1	1	1	0.755	0.916	0.224	0.997	0.994	0.553	1
54726	0.574	-0.029	-0.029	-1.502	0.566	0.886	1	0.932	1	0.816	-0.527	-0.411	0.058	0.177	0.909	1	1	1	1	0.701	0.073	-0.07	-0.62	-0.257	-0.07	-0.008	-0.31	0.356	-0.007	-0.053	0.034	0.172	-0.272	0.254	0.105	0.457	0.036	0.131	0.047	1	1	1	1	1	0.841	1	0.75	0.837	1
55719	0.75	0.475	-1.521	-0.547	-0.988	1	0.427	1	1	0.967	0.316	0.387	-0.398	-0.494	-0.156	1	0.497	1	1	0.916	0.206	0.118	0.018	0.039	0.299	-0.105	-0.167	-0.063	-0.36	0.101	-0.125	0.172	0.236	-0.247	-0.077	0.157	-0.165	-0.212	0.173	1	0.84	1	1	0.86	0.911	1	0.951	0.907	1
23480	-0.344	-0.225	0.385	-0.163	0.154	0.807	1	1	1	0.807	0.342	-0.147	0.249	-0.224	0.149	1	1	1	1	0.896	-0.353	-1.075	0.34	-1.057	-0.043	0.946	-0.106	0.05	0.061	0.68	0.243	-0.135	0.427	0.178	-0.052	-0.165	0.198	-0.247	0.11	1	1	0.812	1	1	0.231	1	0.901	0.818	0.927
6252	0.305	4.554	-0.101	-0.489	0.717	0.764	0	0.947	1	0.779	0.269	3.302	-0.644	-0.466	-0.112	1	0.003	1	1	0.919	-0.559	4.235	-0.117	-0.474	-0.577	-0.221	0.039	-1.161	1.301	0.689	-0.191	-0.46	-1.557	-0.128	-0.502	-0.307	1.341	-0.322	-1.03	1	0	1	1	1	0.965	1	1	0.557	0.939
2000	0.731	-1.639	-0.009	-0.838	0.345	1	1	0.93	1	0.807	-0.543	-2.726	0.121	-0.757	1.429	1	1	1	1	0.666	-0.649	-1.254	0.005	-1.037	-0.289	1.024	0.972	0.328	0.809	-0.252	1.7	-0.942	1.773	-0.429	0.493	-0.855	-0.826	0.094	-0.664	1	1	1	1	1	0.21	0.819	0.76	0.642	1
5469	0.255	0.107	0.577	-0.006	0.175	0.758	0.892	1	1	0.807	-0.312	-0.123	0.184	-0.394	0.208	1	1	1	1	0.882	-0.096	-0.353	-0.397	-1.16	-0.345	0.106	0.17	0.159	1.09	0.082	0.175	-0.614	0.895	0.256	0.313	-0.595	-0.471	0.751	0.035	1	1	1	1	1	0.74	1	0.852	0.592	1
10231	1.091	2.938	-0.74	-1.858	-0.588	1	0.002	1	1	0.943	-0.85	2.266	0.341	-1.717	-0.474	1	0.018	1	1	0.941	0.052	2.079	-0.038	0.475	-1.382	-0.293	-0.361	-0.626	-0.07	0.813	-1.327	0.304	-1.122	0.483	-0.071	-0.041	0.186	0.779	0.161	1	0	1	1	1	0.986	1	1	0.853	0.92
1969	0.417	-1.088	-0.48	-0.581	0.166	0.802	1	1	1	0.804	-0.107	-0.968	-0.184	-0.061	0.244	1	1	1	1	0.874	0.119	-1.031	0.02	-0.37	-0.165	1.382	0.651	-0.48	-0.676	-0.555	0.654	-0.014	-0.045	0.77	0.585	-0.731	0.7	0.541	-1.354	1	1	1	1	1	0.144	0.91	1	0.948	1
2639	-0.445	-0.066	0.145	0.932	0.066	0.828	1	0.927	1	0.824	-0.116	-0.13	0.149	0.67	-0.41	1	1	1	0.928	0.936	0.249	-0.238	0.335	0.632	1.809	0.079	-0.135	-0.385	-0.019	0.022	-0.378	-0.927	0.476	0.488	0.017	-0.726	-0.298	-0.73	-0.273	1	1	0.818	1	0.091	0.769	1	1	0.839	1
10404	0.349	-0.643	0.756	0.053	0.312	0.781	1	1	1	0.805	-0.486	-0.989	0.626	-0.042	-0.129	1	1	1	1	0.919	-0.249	-0.884	-0.44	0.981	0.22	-0.183	0.568	0.118	-0.069	-0.016	-0.616	-0.229	-1.123	2.876	-1.843	-0.726	0.403	1.334	-0.124	1	1	1	0.956	0.908	0.951	0.945	0.874	0.852	1
5195	0.201	0.377	0.425	0.226	0.284	0.752	0.522	1	1	0.806	-0.027	-0.096	-0.25	0.038	-0.073	1	1	1	1	0.914	-0.926	-0.227	-0.569	0.188	0.893	0.962	-0.25	-0.545	1.785	-0.992	1.039	-0.527	0.483	0.965	-1.6	-0.659	-0.181	0.345	-0.185	1	1	1	1	0.449	0.224	1	1	0.472	1
19	1.082	-0.103	0.055	0.744	0.712	1	1	0.926	1	0.78	2.22	-0.926	-0.375	2.018	0.883	0.595	1	1	0.426	0.7	0.56	-0.417	-0.377	-0.798	0.914	-0.137	0.326	1.041	-0.051	-0.171	0.294	0.119	-0.52	0.031	-0.861	-0.408	-0.657	0.007	1.106	1	1	1	1	0.431	0.931	1	0.502	0.847	1
968	0.65	-0.715	0.179	0.436	1.603	0.93	1	0.931	1	0.642	0.677	-0.84	0.125	0.968	1.816	1	1	1	0.765	0.691	-1.761	-0.916	0.158	0.764	0.486	0.939	1.896	-0.19	0.531	0.741	1.321	-1.064	-2.098	-0.654	0.859	-0.753	-1.8	-0.009	1.551	1	1	0.934	1	0.719	0.233	0.543	0.998	0.694	0.896
7133	0.063	-0.137	0.096	-0.373	0.768	0.746	1	0.923	1	0.781	-0.271	-0.97	-0.673	0.045	0.977	1	1	1	1	0.691	-0.378	-0.759	0.031	-1.322	-0.218	0.617	1.736	-1.199	-0.97	-0.358	1.488	0.527	1.246	0.191	0.927	-1.33	0.294	-0.155	-0.367	1	1	1	1	1	0.339	0.614	1	0.971	1
6653	-0.281	1.836	0.889	0.323	0.221	0.79	0.018	1	1	0.805	-1.502	1.828	0.725	0.806	0.001	1	0.039	1	0.84	0.915	-0.774	0.89	-0.884	0.518	0.669	-0.037	0.1	-1.667	1.567	0.53	-0.818	0.062	0.578	0.159	0.682	-0.52	0.281	-0.5	-0.836	1	0.009	1	1	0.602	0.865	1	1	0.529	1
27095	-0.166	-0.257	-0.186	-0.514	-0.204	0.768	1	0.959	1	0.882	0.149	-0.33	-0.299	-0.102	-0.544	1	1	1	1	0.944	0.189	-0.484	-0.188	0.008	-0.108	0.459	-0.456	-0.042	0.263	-0.024	0.643	-0.296	0.228	0.571	-0.148	0.159	-0.297	-0.457	-0.019	1	1	1	1	1	0.426	0.996	0.941	0.774	1
80208	0.142	-0.35	0.335	-0.774	0.053	0.747	1	0.982	1	0.825	0.016	-0.511	0.067	-0.48	0.433	1	1	1	1	0.808	-0.041	-0.328	-0.49	-0.041	-0.413	0.046	0.7	-0.203	0.517	-0.224	-0.072	-0.208	0.053	0.712	0.363	0.115	-0.158	0.098	-0.426	1	1	1	1	1	0.796	0.891	1	0.693	1
4215	0.443	-0.062	0.352	-1.044	0.389	0.815	1	0.986	1	0.814	-0.67	-0.592	0.1	-1.023	0.81	1	1	1	1	0.718	0.556	-0.606	0.428	0.537	-0.168	0.076	-0.291	-0.478	0.679	0.084	0.835	-2.152	0.438	-0.112	0.097	0.251	-0.248	-0.107	0.18	1	1	0.773	1	1	0.772	1	1	0.66	1
10654	-0.007	0.195	0.538	0.258	-0.365	0.754	0.76	1	1	0.913	0.045	0.211	0.028	0.196	-0.55	1	0.75	1	1	0.944	0.575	-0.032	-0.297	0.765	0.708	0.246	0.089	-0.6	0.591	0.149	-0.659	-0.853	0.476	0.358	0.23	-0.082	-0.062	-0.388	-1.214	1	1	1	1	0.574	0.601	1	1	0.686	1
6640	0.076	0.321	-0.057	-0.563	-0.82	0.747	0.596	0.938	1	0.964	-0.383	0.658	-0.477	-0.556	-1.514	1	0.292	1	1	0.991	0.17	0.475	0.954	0.156	0.025	-0.461	-0.393	0.469	0.272	-0.348	-0.7	-0.126	-0.445	1.039	0.051	-0.26	-0.26	-0.595	-0.022	1	0.125	0.571	1	1	1	1	0.703	0.77	1
10651	-0.125	0.366	0.719	-0.159	-0.118	0.762	0.537	1	1	0.859	0.078	0.061	0.438	-0.231	-0.596	1	1	1	1	0.948	-0.194	0.058	-0.035	-0.28	-0.516	0.574	-0.135	0.627	0.316	0.111	0.385	-0.228	-0.909	0.572	-0.662	1.458	-0.843	-0.047	-0.253	1	1	1	1	1	0.362	1	0.636	0.752	1
1130	0.651	0.311	-1.587	-0.25	-0.439	0.932	0.605	1	1	0.927	-0.608	0.126	-0.915	-0.024	0.377	1	0.93	1	1	0.825	-0.007	-0.051	0.15	0.038	0.021	-0.034	-0.137	-0.027	0.064	-0.25	-0.494	0.09	0.532	-0.048	-0.145	0.198	0.051	0.043	0.006	1	1	0.938	1	1	0.863	1	0.936	0.818	1
26019	-0.252	0.05	0.176	-0.081	0.189	0.784	0.97	0.931	1	0.808	-0.576	-0.208	-0.092	-0.195	-0.134	1	1	1	1	0.919	-1.458	0.074	0.094	-1.603	-1.091	0.09	1.317	0.154	0	0.577	-0.352	0.056	0.034	0.665	0.715	0.664	-1.122	0.865	0.321	1	1	0.984	1	1	0.759	0.717	0.853	0.834	0.979
4046	1.608	-1.452	-0.829	-0.91	0.279	1	1	1	1	0.808	2.223	-1.873	-1.572	-0.728	0.07	0.6	1	1	1	0.913	1.522	-0.632	0.284	-0.448	-1.95	0.651	1.951	0.115	-0.957	-1.331	0.137	-0.123	1.668	-0.182	1.72	-1.704	0.19	-0.723	-0.187	0.402	1	0.852	1	1	0.318	0.53	0.876	0.969	1
324	0.068	2.724	0.065	-0.515	0.169	0.746	0.003	0.926	1	0.805	-0.097	2.539	-0.16	0.111	-0.054	1	0.011	1	1	0.919	0.359	0.728	0.077	-0.704	0.083	-0.042	-0.367	0.322	-0.056	-0.438	-0.109	0.201	-0.198	0.429	0.274	-0.252	-0.464	-0.204	0.36	1	0.026	0.997	1	0.998	0.87	1	0.763	0.846	1
8065	0.522	0.114	-1.305	-0.209	-1.351	0.853	0.88	1	1	0.978	-0.176	0.068	0.218	-0.248	-0.153	1	1	1	1	0.916	-0.528	0.184	-0.59	-0.728	-0.431	0.264	0.53	0.15	0.309	-0.016	-0.468	0.093	-0.427	0.746	0.172	-0.408	-0.238	0.881	0.504	1	0.609	1	1	1	0.582	0.948	0.856	0.752	1
27257	0.429	-0.236	0.403	-0.409	-0.051	0.808	1	1	1	0.847	0.174	-0.438	0.008	0.057	-0.379	1	1	1	1	0.936	0.55	-0.5	-1.26	0.331	-0.896	0.647	0.452	-0.22	0.88	-0.796	1.026	-1.052	0.791	0.148	-0.052	0.121	0.204	0.456	-0.83	1	1	1	1	1	0.321	0.97	1	0.638	1
6280	-0.791	-0.881	-0.009	1.191	2.072	0.896	1	0.93	0.918	0.701	-0.883	-1.147	-1.068	0.728	0.778	1	1	1	0.896	0.719	-1.041	-1.845	-0.44	-1.382	-0.337	3.187	0.815	-1.699	0.27	0.274	1.909	-0.301	1.213	-0.619	5.014	-2.268	0.6	-1.027	-2.324	1	1	1	1	1	0.024	0.89	1	0.772	1
9391	0.515	0.009	-0.777	-0.277	-0.231	0.847	1	1	1	0.887	0.282	0.053	0.199	0.162	-0.349	1	1	1	1	0.934	0.199	-0.219	-0.621	0.803	0.433	0.28	0.216	-0.166	0.311	-0.301	0.824	-0.078	0.442	0.181	-0.064	-0.596	0.002	-0.953	-0.694	1	1	1	1	0.755	0.566	1	0.994	0.752	1
5636	-0.156	0.719	0.635	0.098	0.321	0.767	0.248	1	1	0.809	-0.207	0.293	0.224	0.135	-0.156	1	0.61	1	1	0.916	-0.577	-0.133	-0.286	0.079	-0.004	0.012	0.476	-0.364	0.161	-0.021	-0.157	-0.358	-0.029	0.461	0.545	0.133	-0.064	0.103	0.024	1	1	1	1	1	0.823	0.967	1	0.799	1
819	0.925	0.492	-2.595	-0.555	-2.226	1	0.409	1	1	0.992	-0.086	0.523	-0.47	-0.509	-0.162	1	0.375	1	1	0.917	-0.122	0.42	-0.608	-0.374	-0.906	0.469	-0.228	-0.686	0.995	0.281	-0.025	-0.61	0.343	0.399	-0.71	0.714	-0.393	0.996	0.044	1	0.17	1	1	1	0.42	1	1	0.613	1
2670	1.163	6.938	-1.132	-1.053	-0.357	1	0	1	1	0.912	-0.266	6.381	-1.007	-0.605	-0.918	1	0	1	1	0.967	-0.315	4.942	0.179	-0.162	0.241	1.334	-1.053	-0.707	-0.84	-0.71	-0.459	-0.001	-0.058	-1.22	-0.537	-0.798	-0.171	-0.415	0.748	1	0	0.92	1	0.899	0.157	0.997	1	0.961	1
8027	0.044	1.13	0.054	-0.581	0.608	0.749	0.09	0.925	1	0.807	-0.133	0.907	-0.26	-0.412	0.289	1	0.189	1	1	0.861	0.032	0.271	-0.202	-0.322	-0.063	0.56	0.335	-0.412	0.966	-0.312	0.633	0.042	0.322	-0.012	-0.681	-0.699	0.113	0.215	-0.785	1	0.384	1	1	1	0.369	1	1	0.621	1
79053	0.404	-0.044	0.253	0.909	0.129	0.799	1	0.943	1	0.811	0.596	-0.562	-0.162	0.435	-0.31	1	1	1	1	0.932	0.468	-0.159	-0.108	-0.197	0.363	0.137	0.033	0.22	0.374	-0.018	0.479	-0.405	-0.468	0.468	-0.336	0.911	-0.085	-0.388	-1.289	1	1	1	1	0.814	0.705	1	0.812	0.734	1
9670	0.27	0.904	0.24	-0.851	-0.423	0.757	0.158	0.94	1	0.924	0.013	0.514	0.259	-0.483	-0.905	1	0.381	1	1	0.966	0.244	0.381	0.452	0.385	0.207	0.051	-0.364	0.265	-0.096	-0.122	0.079	-0.852	-0.117	-0.05	0.003	0.547	-0.117	-0.524	-0.372	1	0.212	0.756	1	0.92	0.793	1	0.788	0.858	1
920	0.369	-0.759	-1.51	0.529	1.754	0.787	1	1	1	0.668	-0.857	-1.021	-1.648	0.843	1.605	1	1	1	0.831	0.682	-0.563	-1.008	-0.395	-0.899	1.395	0.921	1.615	-0.166	-0.132	-0.408	1.194	-0.924	2.559	-0.781	1.078	-0.963	-1.042	-0.654	-0.827	1	1	1	1	0.198	0.235	0.647	0.994	0.865	1
4023	0.207	0.258	0.455	-2.875	1.815	0.751	0.676	1	1	0.669	-0.061	0.067	0.084	-2.758	1.976	1	1	1	1	0.703	-0.258	1.042	1.379	-0.668	-0.769	1.083	0.748	-0.118	-0.194	-1.167	1.934	-1.629	1.209	1.043	-1.002	-1.077	0.565	-1.175	-0.947	1	0.004	0.553	1	1	0.192	0.901	0.976	0.878	1
10712	0.363	0.064	-0.289	-0.578	-0.388	0.784	0.952	0.984	1	0.918	0.113	-0.172	-0.568	-0.775	0.068	1	1	1	1	0.911	-0.579	0.42	0.463	-0.001	0.02	1.03	-0.188	0.692	-0.193	-0.024	0.339	-0.596	-0.384	0.186	-0.191	0.302	-0.85	-0.184	-0.26	1	0.171	0.75	1	1	0.208	1	0.615	0.878	1
1353	0.709	0.643	-1.147	-0.468	-1.324	0.983	0.293	1	1	0.978	-0.148	0.454	0.452	0.008	-0.123	1	0.435	1	1	0.918	-0.257	0.325	-0.51	0.223	-0.468	0.136	-0.499	0.036	0.365	-0.106	-0.671	0.225	-0.153	0.894	-0.255	-0.267	0.057	0.334	0.592	1	0.293	1	1	1	0.707	0.994	0.904	0.736	1
11183	0.382	0.612	0.304	-1.082	0.621	0.788	0.311	0.972	1	0.802	-0.494	0.823	-0.112	-0.335	0.94	1	0.217	1	1	0.692	-0.769	0.418	0.307	-0.88	-0.134	-0.162	0.047	0.799	0.166	-0.1	-1	0.664	-1.238	-0.006	0.07	-0.496	0.405	0.98	0.928	1	0.172	0.833	1	1	0.942	1	0.573	0.8	1
26469	-0.02	0.068	0.282	0.343	0.325	0.755	0.947	0.956	1	0.811	-0.61	-0.27	-0.054	0.167	0.123	1	1	1	1	0.908	-0.071	-0.127	-0.024	0.545	0.078	-0.019	0.284	-0.561	0.389	0.238	-0.023	-0.253	0.175	0.168	0.865	-0.667	-0.009	-0.579	-0.409	1	1	1	1	0.999	0.853	1	1	0.735	1
5092	0.467	-0.735	1.13	2.057	0.173	0.826	1	1	0.427	0.806	0.611	-1.057	0.634	2.026	-0.221	1	1	1	0.429	0.925	0.632	-0.565	0.304	1.694	1.965	0.582	-2.364	-0.478	0.823	0.259	-0.461	0.089	-0.2	0.606	-0.789	-0.598	-0.059	-0.173	-1.267	1	1	0.837	0.576	0.07	0.358	1	1	0.638	1
9820	-0.304	-0.095	0.549	-0.462	0.095	0.795	1	1	1	0.819	-0.011	-0.77	0.247	-0.289	-0.09	1	1	1	1	0.917	-0.004	-0.358	0.186	0.213	0.109	0.143	0.048	0.276	0.297	0.09	0.181	-0.356	-0.043	0.564	-0.487	-0.612	-0.792	0.378	0.168	1	1	0.914	1	0.988	0.699	1	0.783	0.758	1
26	-0.799	-0.292	2.418	-0.926	-0.556	0.897	1	0.56	1	0.939	-0.544	0.721	2.583	-0.784	-1.795	1	0.262	0.559	1	0.994	-1.5	-0.887	-0.308	4.842	-0.562	-0.784	0.017	-1.068	2.289	-0.358	6.208	-1.063	-0.495	-1.111	-0.57	-0.947	-1.16	-1.002	-1.543	1	1	1	0.031	1	1	1	1	0.42	1
8836	-0.236	0.311	2.302	1.654	0.262	0.782	0.606	0.586	0.602	0.808	-1.344	0.485	2.194	2.662	-0.431	1	0.407	0.658	0.272	0.936	-1.316	0.044	-0.069	1.233	1.321	0.304	-0.399	-0.099	-0.597	-0.078	0.747	-0.277	-0.373	-0.243	-0.33	0.506	-0.552	-0.412	0.59	1	1	1	0.762	0.218	0.543	1	0.968	0.939	1
60312	0.192	0.067	-0.102	-1.705	0.433	0.75	0.948	0.947	1	0.818	-0.754	0.354	0.062	-1.194	0.472	1	0.532	1	1	0.795	-1.215	0.145	1.271	-0.278	-1.81	0.841	-0.543	0.946	-0.059	-0.857	0.65	0.575	-0.747	-0.952	0.841	-0.726	-0.674	1.642	0.95	1	0.737	0.555	1	1	0.256	0.997	0.527	0.846	1
4331	-0.184	0.152	0.268	-0.038	0.358	0.773	0.816	0.948	1	0.808	-0.431	0.028	0.231	-0.353	0.006	1	1	1	1	0.912	-0.039	0.43	-0.421	-0.536	-0.07	1.221	-0.221	1.079	-0.78	-0.376	-0.518	0.974	-0.353	-0.539	-0.684	0.065	0.786	-0.892	0.874	1	0.162	1	1	1	0.168	1	0.487	0.958	1
178	-0.303	-0.074	-0.107	-0.086	-0.534	0.796	1	0.946	1	0.936	-0.816	-0.294	0.041	0.356	-1.057	1	1	1	1	0.974	-0.376	0.169	-1.517	-0.647	-0.012	-0.054	0.672	1.03	0.34	-0.326	-1.408	1.013	-1.25	1.303	0.367	-0.381	0.262	0.274	0.542	1	0.657	1	1	1	0.881	0.907	0.51	0.742	1
10475	0.572	-1.313	1.264	0.255	0.722	0.886	1	0.951	1	0.779	-0.106	-2.421	0.53	-0.318	0.543	1	1	1	1	0.77	-0.464	-0.495	0.089	-0.481	-0.366	-0.132	1.001	0.298	0.257	-0.173	-0.014	-0.421	0.388	-0.371	0.798	-0.661	0.349	0.232	0.165	1	1	0.99	1	1	0.928	0.805	0.774	0.774	1
8481	-0.359	-0.49	0.2	-0.344	0.507	0.81	1	0.932	1	0.821	-0.801	-0.815	0.077	-0.226	0.198	1	1	1	1	0.884	-0.934	-0.199	-0.564	-1.371	-0.434	0.055	1.564	-0.411	0.119	0.499	-0.493	0.62	-0.456	0.464	0.837	0.222	0.222	0.576	-0.315	1	1	1	1	1	0.79	0.631	1	0.805	1
4016	0.459	-1.886	0.025	-1.511	0.184	0.823	1	0.925	1	0.809	-0.584	-1.281	-0.038	-0.559	0.152	1	1	1	1	0.895	-1.549	-1.75	1.774	-0.773	-1.038	0.929	1.63	2.745	1.62	-0.903	2.488	-1.738	-1.935	0.106	-1.839	0.087	-0.591	1.31	-0.572	1	1	0.464	1	1	0.235	0.647	0.101	0.517	1
10974	-0.123	-0.802	0.057	-2.276	0.321	0.763	1	0.927	1	0.808	-0.229	-0.453	0.064	-0.849	0.073	1	1	1	1	0.914	-0.9	-1.153	-0.097	1.226	-1.21	1.121	0.138	-2.417	3.205	-0.742	-1.637	0.333	0.967	1.567	-0.456	-1.544	0.857	2.102	-1.36	1	1	1	0.755	1	0.183	1	1	0.282	1
6878	0.394	0.253	0.325	-0.935	0.036	0.795	0.683	0.981	1	0.825	0.043	0.091	-0.18	-0.961	-0.086	1	1	1	1	0.916	-0.023	0.048	-0.05	0.671	-0.478	0.566	-0.95	0.341	0.977	0.135	0.789	-1.08	0.507	0.369	-0.112	0.613	-1.792	0.326	-0.857	1	1	1	1	1	0.364	0.996	0.758	0.621	1
1459	0.332	-0.57	-2.041	-0.853	-0.469	0.773	1	1	1	0.93	-0.629	-0.479	-0.111	-0.48	-0.172	1	1	1	1	0.919	-0.931	-0.658	-0.551	-0.304	0.099	0.535	0.082	-0.696	0.401	0.18	0.708	-0.315	0.033	-0.134	-0.442	2.353	-0.435	0.071	0.003	1	1	1	1	0.994	0.379	1	1	0.734	1
2968	0.393	0.14	0.414	-0.269	0.252	0.793	0.836	1	1	0.807	-0.079	0.35	0.318	0.289	-0.193	1	0.537	1	1	0.925	-0.34	-0.121	0.167	1.227	0.288	1.067	-2.391	0.871	1.077	-0.413	0.153	0.051	0.624	0.342	-0.868	0.108	-2.89	0.335	0.714	1	1	0.927	0.758	0.87	0.197	1	0.556	0.593	1
5867	-0.386	0.324	-0.263	-0.12	-0.133	0.816	0.594	0.979	1	0.863	-0.473	0.085	-0.595	0.087	-0.546	1	1	1	1	0.944	-0.763	0.285	-0.115	-0.402	0.133	0.203	-0.467	-0.081	1.437	-0.251	-0.143	0.322	-0.233	0.501	-0.51	-0.138	0.598	-0.051	-0.326	1	0.358	1	1	0.975	0.641	0.995	0.959	0.546	1
25972	0.409	-0.426	-3.086	-0.333	-0.831	0.8	1	1	1	0.965	-0.109	-0.257	-0.114	-0.312	-0.434	1	1	1	1	0.936	-0.243	-0.587	-2.573	0.104	-1.042	0.663	0.597	-1.049	0.657	0.454	1.739	0.124	0.12	1.005	-0.005	0.797	0.573	0.299	-1.632	1	1	1	1	1	0.312	0.932	1	0.669	1
9694	0.11	0.622	0.346	-0.746	0.433	0.749	0.305	0.986	1	0.818	0.086	0.543	0.1	-0.267	0.214	1	0.362	1	1	0.881	-0.098	0.437	-0.646	-1.716	-0.139	0.071	-0.093	0.876	0.05	0.747	-0.203	0.538	-1.512	0.475	-0.198	0.704	-0.027	0.235	0.501	1	0.156	1	1	1	0.778	1	0.557	0.821	0.893
7029	-0.247	-0.702	0.645	-0.411	-0.22	0.784	1	1	1	0.885	-0.517	-0.8	0.502	-0.127	-0.404	1	1	1	1	0.936	-0.305	-0.921	-0.576	-0.458	0.104	-0.154	-0.82	-0.119	0.439	-0.319	0.657	-0.719	2.462	-0.662	0.047	1.449	-0.209	-0.222	0.328	1	1	1	1	0.99	0.94	0.996	0.977	0.723	1
1783	0.493	1.071	-0.793	-1.33	0.254	0.842	0.103	1	1	0.808	-0.308	1.067	-0.032	-0.778	0.273	1	0.147	1	1	0.867	-0.055	0.705	-1.24	-0.513	-0.362	0.354	-0.179	-0.297	0.744	0.119	0.677	-0.993	0.117	0.57	0.048	0.023	0.279	0.652	-0.648	1	0.03	1	1	1	0.51	1	1	0.649	1
23607	0.34	-1.506	-0.671	-0.177	-0.171	0.777	1	1	1	0.876	-0.174	-1.506	1.233	0.066	0.487	1	1	0.956	1	0.796	-1.273	-1.305	-1.531	-1.664	-0.177	-0.043	1.023	-0.065	1.129	1.349	-0.233	0.577	-0.399	1.244	0.732	-0.37	1.465	0.855	-1.314	1	1	1	1	1	0.871	0.795	0.953	0.585	0.606
8634	0.046	0.482	0.875	0.346	0.406	0.749	0.421	1	1	0.812	-0.071	0.112	0.259	0.001	-0.219	1	0.96	1	1	0.925	-0.333	-0.218	-0.062	0.642	-1.385	0.557	0.758	0.776	0.319	0.593	-0.243	-0.664	-0.167	0.321	0.255	-0.59	-0.105	0.019	-0.474	1	1	1	1	1	0.37	0.892	0.578	0.752	0.981
11193	0.191	0.414	0.086	-0.319	-0.203	0.75	0.484	0.922	1	0.881	0.036	0.296	-0.146	-0.118	-0.277	1	0.607	1	1	0.929	0.011	0.569	-0.025	-0.754	0.095	-0.01	-0.678	0.351	0.327	0.001	-0.074	-0.361	-0.224	0.584	-0.532	0.158	-0.109	0.755	-0.085	1	0.069	1	1	0.995	0.845	0.996	0.755	0.75	1
8603	0.559	0.506	0.568	-0.101	0.194	0.87	0.399	1	1	0.811	-0.083	0.063	-0.008	-0.631	0.061	1	1	1	1	0.912	-1.026	-0.205	-0.239	-0.525	-0.131	0.259	0.005	-0.413	0.781	-0.387	0.319	-0.051	0.516	0.141	-0.16	0.818	-0.29	0.573	0.015	1	1	1	1	1	0.589	1	1	0.646	1
7709	0.015	0.326	0.475	-0.763	0.156	0.75	0.59	1	1	0.807	-0.253	-0.093	-0.333	-0.417	-0.033	1	1	1	1	0.912	0.149	0.04	-0.648	-0.184	-0.193	0.391	0.363	0.224	0.433	0.248	-0.323	-0.503	0.155	0.663	0.025	0.253	-0.796	-0.064	-0.234	1	1	1	1	1	0.477	1	0.81	0.724	1
9839	0.869	2.121	0.281	-0.323	1.311	1	0.01	0.956	1	0.67	1.002	1.917	0.055	-0.026	1.575	0.899	0.034	1	1	0.683	0.556	1.399	-0.2	-1.923	-1.282	-0.945	1.284	-0.208	0.194	-0.605	0.143	0.03	-0.613	0.54	-0.174	0.182	-0.602	1.914	0.311	1	0	1	1	1	1	0.714	1	0.792	1
6729	-0.437	-0.178	0.176	-0.109	0.149	0.826	1	0.931	1	0.807	-0.325	-0.453	-0.276	-0.002	-0.038	1	1	1	1	0.915	-0.165	-0.425	-0.298	-0.842	-0.108	0.211	0.094	-0.226	0.477	0.835	0.25	0.767	-0.287	0.128	-0.416	0.733	0.609	0.189	-1.527	1	1	1	1	1	0.635	1	1	0.71	0.919
22876	0.256	1.83	0.644	-0.052	-0.194	0.758	0.018	1	1	0.88	-0.938	0.778	-0.249	-1.048	-0.267	1	0.235	1	1	0.93	-0.216	1.743	-0.303	-0.467	-0.604	-0.372	0.253	0.01	-0.189	-0.225	-0.068	0.349	-0.684	0.047	0.13	-0.03	-0.255	0.427	0.456	1	0	1	1	1	0.998	1	0.916	0.877	1
7915	-0.948	1.068	0.598	1	-0.893	0.918	0.103	1	1	0.967	-0.638	1.014	0.594	1.197	-1.007	1	0.158	1	0.686	0.973	-0.985	1.42	-1.105	1.087	1.406	-0.963	0.685	-1.308	0.828	-0.988	-1.221	0.111	2.443	0.469	1.053	-1.455	-0.77	0.485	-1.193	1	0	1	0.871	0.194	1	0.9	1	0.638	1
7014	0.018	0.857	0.099	-0.59	-0.012	0.751	0.177	0.923	1	0.838	-0.118	0.495	-0.25	-0.194	-0.262	1	0.398	1	1	0.929	-0.048	0.366	-0.193	-0.277	0.057	-0.077	-0.082	0.089	0.381	-0.253	-0.231	-0.196	0.29	0.083	0.62	-0.199	0.043	-0.335	-0.038	1	0.23	1	1	1	0.895	1	0.884	0.734	1
705	0.43	-0.173	-0.452	-0.396	-0.089	0.809	1	1	1	0.852	0.204	-0.084	0.184	0.237	-0.136	1	1	1	1	0.918	-0.334	0.194	-0.302	-0.291	0.275	0.85	-0.38	1.102	-0.084	-1.608	0.014	-0.675	1.157	0.287	-0.464	0.355	-0.056	-0.973	0.934	1	0.583	1	1	0.873	0.254	1	0.479	0.855	1
6817	0.411	-0.083	0.154	1.108	0.625	0.801	1	0.93	0.987	0.798	0.484	-0.428	-0.21	1.426	0.186	1	1	1	0.606	0.889	0.629	0.021	-0.053	0.165	1.661	0.567	0.583	-0.3	-0.45	-0.483	-0.204	-0.724	0.219	1.051	-0.425	-0.124	-0.474	-0.744	-0.915	1	1	1	1	0.123	0.364	0.937	1	0.92	1
5423	-0.773	0.463	-0.19	-0.239	0.154	0.893	0.438	0.96	1	0.806	-0.569	0.152	-0.872	-0.25	-0.139	1	0.863	1	1	0.917	-0.766	0.086	-0.168	-0.088	-0.205	0.05	-0.01	0.38	0.245	-0.719	-0.465	0.397	0.366	0.174	0.104	1.439	-0.092	-0.32	-0.408	1	0.958	1	1	1	0.794	1	0.739	0.779	1
56902	0.551	-0.14	0.007	-0.919	0.414	0.868	1	0.927	1	0.816	0.468	-0.16	-0.43	-0.182	0.062	1	1	1	1	0.912	0.284	0.275	0.656	-0.179	-0.636	-0.037	-0.223	1.026	-1.298	-0.414	-0.119	1.646	-0.148	-0.075	0.011	0.609	-0.256	-1.8	0.679	1	0.378	0.672	1	1	0.865	1	0.5	0.985	1
55558	0.37	0.366	0.237	-1.022	0.327	0.787	0.537	0.936	1	0.812	-0.271	0.051	-0.083	-0.557	0.059	1	1	1	1	0.913	0.08	-0.242	0.247	0.085	-0.267	0.279	0.536	0.126	0.95	0.31	0.278	-0.256	0.144	0.337	-0.566	-0.543	-0.145	-0.382	-0.968	1	1	0.874	1	1	0.567	0.949	0.867	0.624	1
6502	-0.127	-0.05	-0.129	0.837	0.44	0.762	1	0.949	1	0.818	-0.21	0.114	-0.241	1.24	-0.095	1	0.957	1	0.675	0.916	-0.479	-0.497	-0.207	-0.937	0.672	0.149	0.416	-0.06	-0.251	-0.337	1.725	0.078	0.382	-0.232	0.599	-0.563	-0.746	0.01	0.278	1	1	1	1	0.599	0.695	0.987	0.95	0.89	1
3480	0.687	0.086	1.061	-1.786	0.519	0.966	0.92	1	1	0.823	0.402	-0.192	0.952	-1.928	0.49	1	1	1	1	0.795	0.364	-0.186	-0.044	0.716	-0.888	0.356	-1.395	-0.21	2.425	-0.546	0.749	-1.367	0.555	0.393	-0.94	-0.421	-0.05	0.673	-0.183	1	1	1	1	1	0.509	0.997	1	0.384	1
10466	0.097	-0.129	-0.104	-1.227	0.083	0.749	1	0.947	1	0.819	-0.591	-0.226	-0.587	-0.947	-0.32	1	1	1	1	0.934	-0.676	-0.163	-0.225	-0.509	-0.24	0.196	0.229	-0.017	0.42	0.501	-0.191	0.14	0.019	0.43	-0.2	-0.29	0.121	0.314	0.142	1	1	1	1	1	0.649	1	0.93	0.728	1
51704	-0.369	3.11	0.973	-2.46	-0.781	0.812	0.001	1	1	0.962	-1.084	3.056	1.062	-2.797	-1.253	1	0.005	0.998	1	0.983	-0.592	2.006	-0.164	0.752	-1.302	-1.238	0.47	0.672	0.089	-0.162	0.049	-0.006	-0.179	0.202	-0.888	0.926	0.33	-0.319	-0.644	1	0	1	1	1	1	0.962	0.626	0.813	1
1374	0.937	-0.411	-0.495	0.215	-0.139	1	1	1	1	0.865	0.519	-1.056	0.488	0.557	-0.035	1	1	1	1	0.914	0.225	-0.799	-0.352	0.914	0.335	0.183	-0.177	-0.478	0.305	0.218	0.151	-0.07	0.441	-0.047	-0.425	-0.089	-0.064	-0.097	-0.173	1	1	1	1	0.836	0.662	1	1	0.754	1
10311	0.669	-0.435	-1.541	-0.357	-0.555	0.953	1	1	1	0.939	-0.168	-0.266	0.347	-0.328	0.053	1	1	1	1	0.912	-0.564	-0.445	-0.526	-0.319	-0.881	0.369	0.486	0.404	0.799	0.161	1.07	-0.343	0.343	0.499	0.016	-1.074	-0.435	0.398	0.04	1	1	1	1	1	0.499	0.957	0.733	0.644	1
4281	0.697	0.05	0.327	-0.655	0.774	0.974	0.97	0.98	1	0.78	-0.742	0.056	0.347	-0.567	0.881	1	1	1	1	0.701	-0.149	-0.085	-0.352	-0.288	-0.71	0.038	0.047	0.253	0.657	-0.096	-0.719	0.006	-0.472	0.476	0.271	-0.234	0.008	0.723	0.625	1	1	1	1	1	0.804	1	0.795	0.668	1
2263	0.191	1.071	0.457	0.018	0.403	0.75	0.103	1	1	0.812	0.435	1.506	0.969	0.763	0.414	1	0.067	1	0.872	0.807	-0.075	0.499	-0.125	-0.225	0.296	0.223	-0.864	-0.051	0.018	-0.132	-0.169	-0.135	-0.635	0.906	-0.468	-0.659	0.878	0.618	0.098	1	0.107	1	1	0.863	0.624	0.996	0.945	0.829	1
22837	1.17	-1.062	1.93	0.196	0.396	1	1	0.749	1	0.812	1.728	-1.639	1.628	1.17	0.137	0.704	1	0.851	0.69	0.902	0.417	-0.39	-0.191	0.035	0.335	-0.201	-0.436	0.144	0.152	0.236	2.111	0.17	-1.118	-0.156	0.128	-0.587	-0.178	-0.805	0.336	1	1	1	1	0.837	0.958	0.997	0.857	0.799	1
2230	2.163	-1.048	-0.639	0.389	-0.362	1	1	1	1	0.912	4.302	-1.109	0.05	0.522	-0.388	0.129	1	1	1	0.936	4.537	-1.565	-1.58	-0.113	0.21	0.441	-0.172	-0.924	0.561	-0.505	3.256	-0.749	-0.011	0.664	-0.858	-0.661	-0.418	-0.77	-1.343	0.007	1	1	1	0.918	0.439	1	1	0.693	1
5320	0.683	-4.12	-2.208	1.281	0.497	0.96	1	1	0.892	0.819	-0.958	-4.779	-2.773	1.9	0.344	1	1	1	0.456	0.831	-0.226	-1.625	0.923	-2.448	-1.532	-0.534	0.112	-1.044	3.216	-0.511	2.587	0.664	-0.221	1.799	-0.392	-1.361	1.657	-0.514	-0.551	1	1	0.578	1	1	1	1	1	0.286	1
9765	-0.228	1.364	0.616	-0.772	0.696	0.78	0.052	1	1	0.785	-0.023	1.006	0.234	0.152	0.424	1	0.16	1	1	0.808	-0.672	0.472	-1.309	-2.098	-1.059	-0.379	0.752	1.024	0.709	0.251	-2.184	0.721	-0.09	1.033	-0.944	-0.149	0.749	1.878	1.294	1	0.127	1	1	1	1	0.902	0.499	0.655	1
7515	0.106	-0.043	0.229	-0.671	0.124	0.749	1	0.94	1	0.811	-0.333	-0.186	0.075	-0.724	-0.091	1	1	1	1	0.917	-0.177	-0.272	0.635	0.511	0.053	-0.062	-0.043	0.547	-2.041	0.451	0.617	-0.969	-0.19	0.832	0.374	-0.095	-0.207	-0.237	0.274	1	1	0.669	1	1	0.886	1	0.671	0.997	1
9896	0.341	0.86	0.126	-1.092	0.379	0.777	0.176	0.924	1	0.815	-0.231	0.754	-0.206	-0.688	-0.021	1	0.247	1	1	0.916	0.157	0.304	-0.194	-0.251	0.203	-0.007	0.251	-1.007	0.157	-0.208	-0.364	0.386	0.08	0.053	0.395	-0.008	-0.174	-0.002	0.23	1	0.327	1	1	0.926	0.841	1	1	0.798	1
8722	0.696	0.198	-0.557	-0.526	-0.284	0.973	0.755	1	1	0.9	1.075	0.192	-0.278	-0.031	-0.962	0.863	0.789	1	1	0.97	0.396	0.412	0.203	-0.056	0.631	-0.682	-0.177	-0.194	0.709	-0.622	-0.217	-0.694	-0.528	0.481	-1.055	0.661	-0.148	0.653	0.226	1	0.178	0.896	1	0.626	1	1	0.999	0.654	1
10206	-0.414	-0.064	-0.047	-0.749	0.315	0.822	1	0.937	1	0.804	-0.643	-0.532	0.128	-0.751	0.012	1	1	1	1	0.911	-0.357	-0.265	0.114	-0.046	-0.294	0.118	-0.396	0.056	-0.002	-0.263	-0.052	-0.322	-0.061	-0.125	0.445	1.747	-0.359	0.147	-0.084	1	1	0.962	1	1	0.725	1	0.9	0.835	1
7111	1.314	0.882	-1.442	-0.315	-0.1	1	0.166	1	1	0.856	1.628	0.93	-2.046	0.058	0.076	0.693	0.181	1	1	0.912	0.411	0.378	0.561	-0.712	0.513	-0.263	-0.743	0.172	-0.316	0.981	-1.048	-0.936	-0.842	0.497	-0.669	-0.454	-0.337	0.503	2.306	1	0.216	0.718	1	0.704	0.978	0.996	0.842	0.901	0.793
5433	-0.155	0.266	-0.084	0.177	0.113	0.767	0.665	0.945	1	0.815	-0.184	-0.102	-0.478	0.151	-0.496	1	1	1	1	0.942	0.067	-0.202	0.101	-0.552	0.187	0.327	0.109	-0.607	0.071	-0.004	0.092	-2.045	1.081	0.266	0.632	1.443	-0.519	-0.125	-0.32	1	1	0.976	1	0.939	0.526	1	1	0.818	1
3162	-0.013	-0.891	1.732	1.51	2.29	0.753	1	0.805	0.693	0.698	0.033	-0.608	0.557	0.858	1.01	1	1	1	0.827	0.689	-0.333	-0.82	0.914	0.53	1.185	0.728	0.788	-0.131	-0.19	0.343	1.157	-0.375	0.111	0.239	-0.633	-0.259	-1.326	-0.872	-1.056	1	1	0.568	1	0.269	0.289	0.89	0.981	0.878	1
6902	0.039	-0.044	0.364	0.684	0.272	0.75	1	0.997	1	0.809	0.705	-0.062	0.166	0.728	-0.005	0.992	1	1	0.895	0.913	0.46	-0.246	-0.376	-0.099	0.53	0.957	0.132	-0.883	0.558	0.04	0.429	-0.395	0.429	0.136	-0.284	-0.622	-0.505	0.274	-0.534	1	1	1	1	0.701	0.226	1	1	0.695	1
26140	0.679	-0.411	-0.504	-1.443	0.449	0.962	1	1	1	0.816	-0.029	-0.215	0.056	-1.079	0.17	1	1	1	1	0.892	-0.106	0.056	-0.148	0.244	-0.403	-0.493	0.975	-0.569	0.411	-0.338	-0.477	-0.072	-0.358	0.488	0.315	0.831	-0.349	-0.25	0.241	1	1	1	1	1	1	0.82	1	0.731	1
7172	0.04	-0.112	1.546	0.603	-0.406	0.75	1	0.89	1	0.921	0.327	0.57	1.168	0.891	-0.194	1	0.342	0.961	0.807	0.926	0.341	0.08	0.794	0.567	-0.022	-0.419	-0.472	0.842	-1.188	-0.255	-0.502	0.899	-0.381	1.095	-0.127	0.043	-0.396	-0.744	-0.155	1	0.982	0.608	1	1	1	0.994	0.559	0.981	1
4925	-0.858	-1.554	-1.24	-0.399	-0.391	0.906	1	1	1	0.918	-0.489	-1.678	-1.426	-0.12	-1.076	1	1	1	1	0.975	-1.525	-1.06	-0.473	-4.085	-2.08	-0.732	0.852	0.199	-0.492	2.06	0.236	3.09	0.178	0.935	-0.34	0.742	1.753	0.626	0.114	1	1	1	1	1	1	0.862	0.824	0.926	0.281
6895	-0.085	-0.084	0.384	-0.442	0.171	0.76	1	1	1	0.805	0.208	-0.171	0.174	0.03	-0.544	1	1	1	1	0.945	-0.798	-0.233	0.52	0.247	0.491	0.411	0.296	0.157	-0.232	-0.153	-0.301	-0.038	0.26	0.405	0.188	0.153	-0.45	-0.074	-0.849	1	1	0.728	1	0.715	0.464	1	0.852	0.887	1
5577	1.41	1.411	0.377	-0.083	0.203	1	0.047	0.998	1	0.808	2.485	1.162	-0.249	-0.382	-0.153	0.481	0.123	1	1	0.917	1.813	0.982	-2.005	-0.712	0.328	-1.816	0.577	-1.701	-0.003	-1.073	0.87	-0.28	-0.256	0.522	-0.114	0.635	0.649	0.822	0.761	0.244	0.006	1	1	0.84	1	0.943	1	0.835	1
3712	0.698	-0.084	0.605	0.102	-0.164	0.975	1	1	1	0.874	0.584	-0.235	0.275	0.293	-0.235	1	1	1	1	0.926	0.513	-0.301	0.249	0.844	0.705	-0.034	-0.511	0.028	0.965	-0.232	-0.285	-0.8	-0.346	1.323	-0.736	-0.162	-0.27	-0.87	-0.082	1	1	0.871	1	0.575	0.863	0.995	0.906	0.621	1
7423	0.353	-0.355	-0.191	-0.913	-0.159	0.778	1	0.96	1	0.873	0.096	-0.506	-0.525	-0.701	-0.547	1	1	1	1	0.945	0.123	-0.129	0.598	-0.846	0.511	0.753	0.594	0.367	0.258	-0.116	0.65	0.292	0.096	1.375	-0.147	-0.865	-2.414	-0.155	-0.946	1	1	0.689	1	0.705	0.283	0.931	0.745	0.774	1
6376	1.443	1.416	1.402	0.243	1.512	1	0.046	0.888	1	0.639	-1.467	0.778	0.337	-0.556	1.627	1	0.235	1	1	0.679	-0.585	0.437	-0.261	0.642	0.115	0.286	0.138	-1.221	0.614	-0.302	0.113	0.491	0.706	-0.032	-0.283	-0.665	0.121	-0.141	-0.173	1	0.156	1	1	0.986	0.56	1	1	0.68	1
2332	-0.17	0.563	0.972	-0.926	0.459	0.769	0.347	1	1	0.817	-0.486	0.401	0.831	-0.029	0.102	1	0.482	1	1	0.909	-1.386	0.313	-1.347	-0.14	-0.911	-0.315	0.953	-0.972	0.149	-0.25	1.086	-0.063	0.407	0.841	0.3	-0.215	0.186	1.122	0.243	1	0.311	1	1	1	0.991	0.824	1	0.798	1
10426	0.402	0.228	0.192	-0.325	0.182	0.797	0.721	0.933	1	0.808	-0.145	-0.03	-0.123	0.447	0.108	1	1	1	1	0.91	-0.819	0.161	-1.599	-0.374	0.401	0.24	0.903	-0.383	0.872	-0.179	0.435	-0.484	0.394	0.232	-0.611	0.743	-0.016	1.22	-1.135	1	0.684	1	1	0.781	0.606	0.849	1	0.632	1
5266	0.057	0.018	-0.886	-1.27	1.009	0.745	1	1	1	0.731	-2.115	-1.967	-2.661	-1.961	1.816	1	1	1	1	0.688	-0.263	-0.656	-0.067	-0.774	-0.605	0.109	-0.778	0.08	0.108	-0.426	-0.532	-0.159	2.308	-0.398	3.113	-0.785	1.256	-0.677	-0.855	1	1	1	1	1	0.736	0.997	0.892	0.808	1
1871	0.603	0.308	-0.348	-0.43	-0.853	0.906	0.609	0.995	1	0.966	0.031	0.174	0.347	-0.117	0.343	1	0.821	1	1	0.832	0.069	0.062	-0.002	-0.246	0.142	0.377	0.243	0.157	-0.022	0.106	-0.492	-0.147	0.383	0.645	0.03	-0.243	-0.866	-0.011	-0.185	1	1	1	1	0.967	0.492	1	0.852	0.84	1
8449	0.324	-0.42	-0.422	-0.545	-0.304	0.769	1	1	1	0.903	-0.154	-0.378	-0.043	-0.128	-0.353	1	1	1	1	0.935	-0.6	-0.309	0.082	-0.311	-0.32	0.304	0.23	0.205	-0.101	-0.211	-0.045	-0.079	0.516	0.179	0.332	0.919	-0.631	-0.267	0.105	1	1	0.995	1	1	0.543	1	0.822	0.859	1
1687	0.201	0.272	-0.628	-0.982	-0.401	0.751	0.657	1	1	0.921	-0.326	0.705	0.388	-0.517	-0.374	1	0.27	1	1	0.937	-0.64	0.1	-0.4	-0.175	-0.097	0.837	0.09	0.153	-0.081	-0.717	1.283	-0.263	-0.644	0.469	-0.594	0.191	-0.235	0.477	0.245	1	0.904	1	1	1	0.257	1	0.853	0.855	1
2487	-0.099	-0.24	0.188	-2.89	-0.301	0.759	1	0.932	1	0.902	-1.866	-0.557	-0.272	-2.374	-0.874	1	1	1	1	0.964	-0.785	-0.007	-0.524	0.01	-1.204	-0.694	0.266	-1.436	-0.634	-0.74	3.045	0.067	-0.256	-0.106	-0.102	-0.313	2.776	0.341	0.297	1	1	1	1	1	1	1	1	0.943	1
1734	-1.894	0.485	-0.992	-3.535	-0.406	0.981	0.417	1	1	0.921	-0.921	0.529	-2.215	-2.748	-2.324	1	0.371	1	1	0.997	-0.019	-0.108	-0.138	-0.302	-0.298	-0.151	-0.512	0.178	-0.378	-0.38	-0.398	0.099	-0.511	1.643	0.335	-0.271	0.073	-0.219	1.359	1	1	1	1	1	0.939	0.995	0.839	0.91	1
55621	0.218	-0.185	-0.552	-0.619	0.159	0.754	1	1	1	0.806	-0.061	-0.042	-0.08	-0.204	-0.143	1	1	1	1	0.917	-0.175	0.375	0.196	-0.637	-1.205	0.878	1.48	0.389	0.591	-0.256	-1.541	-1.812	0.848	0.666	0.742	0.519	-1.444	-0.141	0.527	1	0.22	0.902	1	1	0.247	0.669	0.736	0.686	1
9654	0.261	0.28	0.028	-0.377	0.438	0.759	0.646	0.924	1	0.819	-0.233	0.245	-0.341	0.09	0.2	1	0.694	1	1	0.884	-0.044	-0.008	0.284	-0.328	0.281	-0.273	0.017	-0.074	0.3	-0.066	-0.134	0.278	-0.632	-0.07	-0.092	0.628	0.032	-0.244	0.143	1	1	0.852	1	0.871	0.982	1	0.957	0.756	1
10127	-0.213	-0.045	-0.078	0.221	-0.215	0.777	1	0.944	1	0.884	0.218	0	-0.097	-0.066	0.015	1	1	1	1	0.913	0.179	0.048	-0.059	-0.129	-0.295	0.179	0.255	0.134	0.093	-0.085	0.307	-0.046	0.184	0.118	-0.262	-0.134	-0.257	-0.595	0.365	1	1	1	1	1	0.667	1	0.862	0.811	1
5142	-0.678	1.872	-0.647	-0.774	1.712	0.876	0.017	1	1	0.674	-0.511	1.88	-0.395	-0.196	-0.151	1	0.036	1	1	0.917	-0.476	0.814	-0.136	-0.316	-0.474	-0.413	0.743	1.008	-0.235	-0.907	-0.005	0.01	-0.163	0.143	0.75	-0.422	0.568	-0.773	0.283	1	0.015	1	1	1	1	0.9	0.505	0.887	1
5261	-0.46	-0.022	0.102	-0.201	0.022	0.833	1	0.922	1	0.83	-0.33	-0.134	-0.204	0.307	-0.118	1	1	1	1	0.919	0.429	0.702	-0.484	0.553	-0.174	0.468	-0.043	-0.285	0.654	-0.681	0.231	-2.238	1.09	0.628	0.512	1.78	-0.717	-0.257	-2.17	1	0.03	1	1	1	0.421	1	1	0.669	1
3708	1.005	1.271	0.375	-1.577	0.178	1	0.064	0.998	1	0.806	0.057	1.202	0.316	-1.831	-0.064	1	0.114	1	1	0.917	0.186	1.223	-1.514	-0.2	-1.047	-0.22	0.783	-1.382	0.803	-0.942	-1.113	-0.144	-0.151	1.834	0.105	-0.899	0.237	1.731	0.711	1	0.001	1	1	1	0.964	0.886	1	0.644	1
[truncated: 5,190 more rows]
[truncated: 43 more columns]
