# Supplementary material for: Comparison and consolidation of microarray data sets of human tissue expression
Source: BMC Genomics. 2010 May 14;11:305. doi: 10.1186/1471-2164-11-305 (PMC2885367; doi:10.1186/1471-2164-11-305)
Supplement: Additional file 8 — MAX scores and corresponding FDR derived for the Geneatlas data set after application of alternative annotation and normalization (tab-delimited table). [file 1471-2164-11-305-S8.TAB]

GeneID	adrenalgland.max	brain.max	heart.max	kidney.max	liver.max	lung.max	lymphnode.max	muscle.max	prostate.max	pancreas.max	placenta.max	salivarygland.max	thymus.max	thyroid.max	tonsil.max	testis.max	trachea.max	uterus.max	uteruscorpus.max	adrenalgland.fdr	brain.fdr	heart.fdr	kidney.fdr	liver.fdr	lung.fdr	lymphnode.fdr	muscle.fdr	prostate.fdr	pancreas.fdr	placenta.fdr	salivarygland.fdr	thymus.fdr	thyroid.fdr	tonsil.fdr	testis.fdr	trachea.fdr	uterus.fdr	uteruscorpus.fdr
51062	0	2.349677538	0	0	0	0	0	0	0	0	0	0	0	0	0	0	0	0	0	1	0	1	1	1	1	1	1	1	1	1	1	1	1	1	1	1	1	1
56853	0	1.927282894	0	0	0	0	0	0	0	0	0	0	0	0	0	0	0	0	0	1	0	1	1	1	1	1	1	1	1	1	1	1	1	1	1	1	1	1
84735	0	1.630305163	0	0	0	0	0	0	0	0	0	0	0	0	0	0	0	0	0	1	0	1	1	1	1	1	1	1	1	1	1	1	1	1	1	1	1	1
93377	0	2.556270055	0	0	0	0	0	0	0	0	0	0	0	0	0	0	0	0	0	1	0	1	1	1	1	1	1	1	1	1	1	1	1	1	1	1	1	1
93185	0	1.86758016	0	0	0	0	0	0	0	0	0	0	0	0	0	0	0	0	0	1	0	1	1	1	1	1	1	1	1	1	1	1	1	1	1	1	1	1
26289	0	2.036856044	0	0	0	0	0	0	0	0	0	0	0	0	0	0	0	0	0	1	0	1	1	1	1	1	1	1	1	1	1	1	1	1	1	1	1	1
2891	0	3.514243788	0	0	0	0	0	0	0	0	0	0	0	0	0	0	0	0	0	1	0	1	1	1	1	1	1	1	1	1	1	1	1	1	1	1	1	1
55531	0	2.177170216	0	0	0	0	0	0	0	0	0	0	0	0	0	0	0	0	0	1	0	1	1	1	1	1	1	1	1	1	1	1	1	1	1	1	1	1
55450	0	1.861793289	0	0	0	0	0	0	0	0	0	0	0	0	0	0	0	0	0	1	0	1	1	1	1	1	1	1	1	1	1	1	1	1	1	1	1	1
6000	0	1.564876448	0	0	0	0	0	0	0	0	0	0	0	0	0	0	0	0	0	1	0	1	1	1	1	1	1	1	1	1	1	1	1	1	1	1	1	1
4741	0	2.526302683	0	0	0	0	0	0	0	0	0	0	0	0	0	0	0	0	0	1	0	1	1	1	1	1	1	1	1	1	1	1	1	1	1	1	1	1
54769	0	2.111540513	0	0	0	0	0	0	0	0	0	0	0	0	0	0	0	0	0	1	0	1	1	1	1	1	1	1	1	1	1	1	1	1	1	1	1	1
57571	0	2.445948412	0	0	0	0	0	0	0	0	0	0	0	0	0	0	0	0	0	1	0	1	1	1	1	1	1	1	1	1	1	1	1	1	1	1	1	1
6860	0	1.960902364	0	0	0	0	0	0	0	0	0	0	0	0	0	0	0	0	0	1	0	1	1	1	1	1	1	1	1	1	1	1	1	1	1	1	1	1
57595	0	1.474134672	0	0	0	0	0	0	0	0	0	0	0	0	0	0	0	0	0	1	0	1	1	1	1	1	1	1	1	1	1	1	1	1	1	1	1	1
29993	0	4.156297007	0	0	0	0	0	0	0	0	0	0	0	0	0	0	0	0	0	1	0	1	1	1	1	1	1	1	1	1	1	1	1	1	1	1	1	1
25927	0	1.465680846	0	0	0	0	0	0	0	0	0	0	0	0	0	0	0	0	0	1	0	1	1	1	1	1	1	1	1	1	1	1	1	1	1	1	1	1
56849	0	1.395875803	0	0	0	0	0	0	0	0	0	0	0	0	0	0	0	0	0	1	0	1	1	1	1	1	1	1	1	1	1	1	1	1	1	1	1	1
154215	0	2.148789593	0	0	0	0	0	0	0	0	0	0	0	0	0	0	0	0	0	1	0	1	1	1	1	1	1	1	1	1	1	1	1	1	1	1	1	1
9890	0	1.370259912	0	0	0	0	0	0	0	0	0	0	0	0	0	0	0	0	0	1	0	1	1	1	1	1	1	1	1	1	1	1	1	1	1	1	1	1
53342	0	2.086090885	0	0	0	0	0	0	0	0	0	0	0	0	0	0	0	0	0	1	0	1	1	1	1	1	1	1	1	1	1	1	1	1	1	1	1	1
57471	0	3.706783664	0	0	0	0	0	0	0	0	0	0	0	0	0	0	0	0	0	1	0	1	1	1	1	1	1	1	1	1	1	1	1	1	1	1	1	1
440279	0	1.742055844	0	0	0	0	0	0	0	0	0	0	0	0	0	0	0	0	0	1	0	1	1	1	1	1	1	1	1	1	1	1	1	1	1	1	1	1
222166	0	1.518537444	0	0	0	0	0	0	0	0	0	0	0	0	0	0	0	0	0	1	0	1	1	1	1	1	1	1	1	1	1	1	1	1	1	1	1	1
5522	0	2.961933782	0	0	0	0	0	0	0	0	0	0	0	0	0	0	0	0	0	1	0	1	1	1	1	1	1	1	1	1	1	1	1	1	1	1	1	1
222865	0	1.412332401	0	0	0	0	0	0	0	0	0	0	0	0	0	0	0	0	0	1	0	1	1	1	1	1	1	1	1	1	1	1	1	1	1	1	1	1
130733	0	2.402422021	0	0	0	0	0	0	0	0	0	0	0	0	0	0	0	0	0	1	0	1	1	1	1	1	1	1	1	1	1	1	1	1	1	1	1	1
134111	0	1.650489368	0	0	0	0	0	0	0	0	0	0	0	0	0	0	0	0	0	1	0	1	1	1	1	1	1	1	1	1	1	1	1	1	1	1	1	1
1780	0	1.415950686	0	0	0	0	0	0	0	0	0	0	0	0	0	0	0	0	0	1	0	1	1	1	1	1	1	1	1	1	1	1	1	1	1	1	1	1
342865	0	1.644029873	0	0	0	0	0	0	0	0	0	0	0	0	0	0	0	0	0	1	0	1	1	1	1	1	1	1	1	1	1	1	1	1	1	1	1	1
2823	0	3.283936678	0	0	0	0	0	0	0	0	0	0	0	0	0	0	0	0	0	1	0	1	1	1	1	1	1	1	1	1	1	1	1	1	1	1	1	1
10231	0	1.429858863	0	0	0	0	0	0	0	0	0	0	0	0	0	0	0	0	0	1	0	1	1	1	1	1	1	1	1	1	1	1	1	1	1	1	1	1
23400	0	1.554686674	0	0	0	0	0	0	0	0	0	0	0	0	0	0	0	0	0	1	0	1	1	1	1	1	1	1	1	1	1	1	1	1	1	1	1	1
127703	0	1.461468027	0	0	0	0	0	0	0	0	0	0	0	0	0	0	0	0	0	1	0	1	1	1	1	1	1	1	1	1	1	1	1	1	1	1	1	1
51440	0	2.758372901	0	0	0	0	0	0	0	0	0	0	0	0	0	0	0	0	0	1	0	1	1	1	1	1	1	1	1	1	1	1	1	1	1	1	1	1
22911	0	2.006896132	0	0	0	0	0	0	0	0	0	0	0	0	0	0	0	0	0	1	0	1	1	1	1	1	1	1	1	1	1	1	1	1	1	1	1	1
9900	0	2.500551244	0	0	0	0	0	0	0	0	0	0	0	0	0	0	0	0	0	1	0	1	1	1	1	1	1	1	1	1	1	1	1	1	1	1	1	1
79957	0	3.675064989	0	0	0	0	0	0	0	0	0	0	0	0	0	0	0	0	0	1	0	1	1	1	1	1	1	1	1	1	1	1	1	1	1	1	1	1
10485	0	2.990422055	0	0	0	0	0	0	0	0	0	0	0	0	0	0	0	0	0	1	0	1	1	1	1	1	1	1	1	1	1	1	1	1	1	1	1	1
460	0	1.414781952	0	0	0	0	0	0	0	0	0	0	0	0	0	0	0	0	0	1	0	1	1	1	1	1	1	1	1	1	1	1	1	1	1	1	1	1
79605	0	2.219003168	0	0	0	0	0	0	0	0	0	0	0	0	0	0	0	0	0	1	0	1	1	1	1	1	1	1	1	1	1	1	1	1	1	1	1	1
3208	0	2.507134678	0	0	0	0	0	0	0	0	0	0	0	0	0	0	0	0	0	1	0	1	1	1	1	1	1	1	1	1	1	1	1	1	1	1	1	1
23154	0	1.953641688	0	0	0	0	0	0	0	0	0	0	0	0	0	0	0	0	0	1	0	1	1	1	1	1	1	1	1	1	1	1	1	1	1	1	1	1
1996	0	2.562027224	0	0	0	0	0	0	0	0	0	0	0	0	0	0	0	0	0	1	0	1	1	1	1	1	1	1	1	1	1	1	1	1	1	1	1	1
5567	0	1.477606252	0	0	0	0	0	0	0	0	0	0	0	0	0	0	0	0	0	1	0	1	1	1	1	1	1	1	1	1	1	1	1	1	1	1	1	1
23285	0	2.110200752	0	0	0	0	0	0	0	0	0	0	0	0	0	0	0	0	0	1	0	1	1	1	1	1	1	1	1	1	1	1	1	1	1	1	1	1
1952	0	1.61286585	0	0	0	0	0	0	0	0	0	0	0	0	0	0	0	0	0	1	0	1	1	1	1	1	1	1	1	1	1	1	1	1	1	1	1	1
23208	0	2.098088543	0	0	0	0	0	0	0	0	0	0	0	0	0	0	0	0	0	1	0	1	1	1	1	1	1	1	1	1	1	1	1	1	1	1	1	1
477	0	2.414097935	0	0	0	0	0	0	0	0	0	0	0	0	0	0	0	0	0	1	0	1	1	1	1	1	1	1	1	1	1	1	1	1	1	1	1	1
5999	0	1.579932331	0	0	0	0	0	0	0	0	0	0	0	0	0	0	0	0	0	1	0	1	1	1	1	1	1	1	1	1	1	1	1	1	1	1	1	1
26052	0	4.43371076	0	0	0	0	0	0	0	0	0	0	0	0	0	0	0	0	0	1	0	1	1	1	1	1	1	1	1	1	1	1	1	1	1	1	1	1
8497	0	1.529489032	0	0	0	0	0	0	0	0	0	0	0	0	0	0	0	0	0	1	0	1	1	1	1	1	1	1	1	1	1	1	1	1	1	1	1	1
23040	0	4.258884178	0	0	0	0	0	0	0	0	0	0	0	0	0	0	0	0	0	1	0	1	1	1	1	1	1	1	1	1	1	1	1	1	1	1	1	1
3797	0	2.191771484	0	0	0	0	0	0	0	0	0	0	0	0	0	0	0	0	0	1	0	1	1	1	1	1	1	1	1	1	1	1	1	1	1	1	1	1
9581	0	2.034727328	0	0	0	0	0	0	0	0	0	0	0	0	0	0	0	0	0	1	0	1	1	1	1	1	1	1	1	1	1	1	1	1	1	1	1	1
6328	0	1.611281261	0	0	0	0	0	0	0	0	0	0	0	0	0	0	0	0	0	1	0	1	1	1	1	1	1	1	1	1	1	1	1	1	1	1	1	1
6323	0	1.693757723	0	0	0	0	0	0	0	0	0	0	0	0	0	0	0	0	0	1	0	1	1	1	1	1	1	1	1	1	1	1	1	1	1	1	1	1
1123	0	3.91986961	0	0	0	0	0	0	0	0	0	0	0	0	0	0	0	0	0	1	0	1	1	1	1	1	1	1	1	1	1	1	1	1	1	1	1	1
7447	0	3.918320498	0	0	0	0	0	0	0	0	0	0	0	0	0	0	0	0	0	1	0	1	1	1	1	1	1	1	1	1	1	1	1	1	1	1	1	1
50649	0	2.016208951	0	0	0	0	0	0	0	0	0	0	0	0	0	0	0	0	0	1	0	1	1	1	1	1	1	1	1	1	1	1	1	1	1	1	1	1
491	0	1.517663327	0	0	0	0	0	0	0	0	0	0	0	0	0	0	0	0	0	1	0	1	1	1	1	1	1	1	1	1	1	1	1	1	1	1	1	1
23122	0	2.034105954	0	0	0	0	0	0	0	0	0	0	0	0	0	0	0	0	0	1	0	1	1	1	1	1	1	1	1	1	1	1	1	1	1	1	1	1
1524	0	1.564631874	0	0	0	0	0	0	0	0	0	0	0	0	0	0	0	0	0	1	0	1	1	1	1	1	1	1	1	1	1	1	1	1	1	1	1	1
26059	0	1.669993363	0	0	0	0	0	0	0	0	0	0	0	0	0	0	0	0	0	1	0	1	1	1	1	1	1	1	1	1	1	1	1	1	1	1	1	1
11170	0	2.190896537	0	0	0	0	0	0	0	0	0	0	0	0	0	0	0	0	0	1	0	1	1	1	1	1	1	1	1	1	1	1	1	1	1	1	1	1
56650	0	1.377744735	0	0	0	0	0	0	0	0	0	0	0	0	0	0	0	0	0	1	0	1	1	1	1	1	1	1	1	1	1	1	1	1	1	1	1	1
10752	0	3.125065902	0	0	0	0	0	0	0	0	0	0	0	0	0	0	0	0	0	1	0	1	1	1	1	1	1	1	1	1	1	1	1	1	1	1	1	1
4336	0	2.476914027	0	0	0	0	0	0	0	0	0	0	0	0	0	0	0	0	0	1	0	1	1	1	1	1	1	1	1	1	1	1	1	1	1	1	1	1
8927	0	1.896234293	0	0	0	0	0	0	0	0	0	0	0	0	0	0	0	0	0	1	0	1	1	1	1	1	1	1	1	1	1	1	1	1	1	1	1	1
29114	0	3.349586973	0	0	0	0	0	0	0	0	0	0	0	0	0	0	0	0	0	1	0	1	1	1	1	1	1	1	1	1	1	1	1	1	1	1	1	1
2596	0	4.290486106	0	0	0	0	0	0	0	0	0	0	0	0	0	0	0	0	0	1	0	1	1	1	1	1	1	1	1	1	1	1	1	1	1	1	1	1
7545	0	2.039239323	0	0	0	0	0	0	0	0	0	0	0	0	0	0	0	0	0	1	0	1	1	1	1	1	1	1	1	1	1	1	1	1	1	1	1	1
2555	0	2.015304729	0	0	0	0	0	0	0	0	0	0	0	0	0	0	0	0	0	1	0	1	1	1	1	1	1	1	1	1	1	1	1	1	1	1	1	1
64850	0	2.5530571	0	0	0	0	0	0	0	0	0	0	0	0	0	0	0	0	0	1	0	1	1	1	1	1	1	1	1	1	1	1	1	1	1	1	1	1
55294	0	1.620380604	0	0	0	0	0	0	0	0	0	0	0	0	0	0	0	0	0	1	0	1	1	1	1	1	1	1	1	1	1	1	1	1	1	1	1	1
7345	0	4.197180988	0	0	0	0	0	0	0	0	0	0	0	0	0	0	0	0	0	1	0	1	1	1	1	1	1	1	1	1	1	1	1	1	1	1	1	1
2560	0	2.312829292	0	0	0	0	0	0	0	0	0	0	0	0	0	0	0	0	0	1	0	1	1	1	1	1	1	1	1	1	1	1	1	1	1	1	1	1
2983	0	1.42010402	0	0	0	0	0	0	0	0	0	0	0	0	0	0	0	0	0	1	0	1	1	1	1	1	1	1	1	1	1	1	1	1	1	1	1	1
2743	0	1.950445507	0	0	0	0	0	0	0	0	0	0	0	0	0	0	0	0	0	1	0	1	1	1	1	1	1	1	1	1	1	1	1	1	1	1	1	1
11076	0	2.517074138	0	0	0	0	0	0	0	0	0	0	0	0	0	0	0	0	0	1	0	1	1	1	1	1	1	1	1	1	1	1	1	1	1	1	1	1
1501	0	3.078629376	0	0	0	0	0	0	0	0	0	0	0	0	0	0	0	0	0	1	0	1	1	1	1	1	1	1	1	1	1	1	1	1	1	1	1	1
8507	0	2.522868658	0	0	0	0	0	0	0	0	0	0	0	0	0	0	0	0	0	1	0	1	1	1	1	1	1	1	1	1	1	1	1	1	1	1	1	1
26045	0	1.78528308	0	0	0	0	0	0	0	0	0	0	0	0	0	0	0	0	0	1	0	1	1	1	1	1	1	1	1	1	1	1	1	1	1	1	1	1
2246	0	1.724604432	0	0	0	0	0	0	0	0	0	0	0	0	0	0	0	0	0	1	0	1	1	1	1	1	1	1	1	1	1	1	1	1	1	1	1	1
6620	0	3.026995677	0	0	0	0	0	0	0	0	0	0	0	0	0	0	0	0	0	1	0	1	1	1	1	1	1	1	1	1	1	1	1	1	1	1	1	1
6507	0	5.038949481	0	0	0	0	0	0	0	0	0	0	0	0	0	0	0	0	0	1	0	1	1	1	1	1	1	1	1	1	1	1	1	1	1	1	1	1
4131	0	3.254872437	0	0	0	0	0	0	0	0	0	0	0	0	0	0	0	0	0	1	0	1	1	1	1	1	1	1	1	1	1	1	1	1	1	1	1	1
2554	0	1.771064605	0	0	0	0	0	0	0	0	0	0	0	0	0	0	0	0	0	1	0	1	1	1	1	1	1	1	1	1	1	1	1	1	1	1	1	1
51617	0	3.93839856	0	0	0	0	0	0	0	0	0	0	0	0	0	0	0	0	0	1	0	1	1	1	1	1	1	1	1	1	1	1	1	1	1	1	1	1
7280	0	2.657314862	0	0	0	0	0	0	0	0	0	0	0	0	0	0	0	0	0	1	0	1	1	1	1	1	1	1	1	1	1	1	1	1	1	1	1	1
347733	0	3.281305624	0	0	0	0	0	0	0	0	0	0	0	0	0	0	0	0	0	1	0	1	1	1	1	1	1	1	1	1	1	1	1	1	1	1	1	1
51299	0	1.392715802	0	0	0	0	0	0	0	0	0	0	0	0	0	0	0	0	0	1	0	1	1	1	1	1	1	1	1	1	1	1	1	1	1	1	1	1
2550	0	3.621559144	0	0	0	0	0	0	0	0	0	0	0	0	0	0	0	0	0	1	0	1	1	1	1	1	1	1	1	1	1	1	1	1	1	1	1	1
534	0	4.187541786	0	0	0	0	0	0	0	0	0	0	0	0	0	0	0	0	0	1	0	1	1	1	1	1	1	1	1	1	1	1	1	1	1	1	1	1
9892	0	3.985713096	0	0	0	0	0	0	0	0	0	0	0	0	0	0	0	0	0	1	0	1	1	1	1	1	1	1	1	1	1	1	1	1	1	1	1	1
4340	0	2.567755803	0	0	0	0	0	0	0	0	0	0	0	0	0	0	0	0	0	1	0	1	1	1	1	1	1	1	1	1	1	1	1	1	1	1	1	1
23500	0	1.40420725	0	0	0	0	0	0	0	0	0	0	0	0	0	0	0	0	0	1	0	1	1	1	1	1	1	1	1	1	1	1	1	1	1	1	1	1
441151	0	1.867104454	0	0	0	0	0	0	0	0	0	0	0	0	0	0	0	0	0	1	0	1	1	1	1	1	1	1	1	1	1	1	1	1	1	1	1	1
577	0	2.244027394	0	0	0	0	0	0	0	0	0	0	0	0	0	0	0	0	0	1	0	1	1	1	1	1	1	1	1	1	1	1	1	1	1	1	1	1
2173	0	1.92464703	0	0	0	0	0	0	0	0	0	0	0	0	0	0	0	0	0	1	0	1	1	1	1	1	1	1	1	1	1	1	1	1	1	1	1	1
5575	0	1.631829621	0	0	0	0	0	0	0	0	0	0	0	0	0	0	0	0	0	1	0	1	1	1	1	1	1	1	1	1	1	1	1	1	1	1	1	1
9805	0	2.400089417	0	0	0	0	0	0	0	0	0	0	0	0	0	0	0	0	0	1	0	1	1	1	1	1	1	1	1	1	1	1	1	1	1	1	1	1
273	0	1.838403159	0	0	0	0	0	0	0	0	0	0	0	0	0	0	0	0	0	1	0	1	1	1	1	1	1	1	1	1	1	1	1	1	1	1	1	1
816	0	1.994796674	0	0	0	0	0	0	0	0	0	0	0	0	0	0	0	0	0	1	0	1	1	1	1	1	1	1	1	1	1	1	1	1	1	1	1	1
6804	0	1.403938984	0	0	0	0	0	0	0	0	0	0	0	0	0	0	0	0	0	1	0	1	1	1	1	1	1	1	1	1	1	1	1	1	1	1	1	1
2861	0	1.736745881	0	0	0	0	0	0	0	0	0	0	0	0	0	0	0	0	0	1	0	1	1	1	1	1	1	1	1	1	1	1	1	1	1	1	1	1
9715	0	1.801065822	0	0	0	0	0	0	0	0	0	0	0	0	0	0	0	0	0	1	0	1	1	1	1	1	1	1	1	1	1	1	1	1	1	1	1	1
7461	0	1.411503144	0	0	0	0	0	0	0	0	0	0	0	0	0	0	0	0	0	1	0	1	1	1	1	1	1	1	1	1	1	1	1	1	1	1	1	1
2913	0	2.884755392	0	0	0	0	0	0	0	0	0	0	0	0	0	0	0	0	0	1	0	1	1	1	1	1	1	1	1	1	1	1	1	1	1	1	1	1
6863	0	2.116406367	0	0	0	0	0	0	0	0	0	0	0	0	0	0	0	0	0	1	0	1	1	1	1	1	1	1	1	1	1	1	1	1	1	1	1	1
23362	0	1.364943311	0	0	0	0	0	0	0	0	0	0	0	0	0	0	0	0	0	1	0	1	1	1	1	1	1	1	1	1	1	1	1	1	1	1	1	1
9796	0	1.622663185	0	0	0	0	0	0	0	0	0	0	0	0	0	0	0	0	0	1	0	1	1	1	1	1	1	1	1	1	1	1	1	1	1	1	1	1
4747	0	5.413196963	0	0	0	0	0	0	0	0	0	0	0	0	0	0	0	0	0	1	0	1	1	1	1	1	1	1	1	1	1	1	1	1	1	1	1	1
10687	0	2.382581653	0	0	0	0	0	0	0	0	0	0	0	0	0	0	0	0	0	1	0	1	1	1	1	1	1	1	1	1	1	1	1	1	1	1	1	1
81551	0	3.800507344	0	0	0	0	0	0	0	0	0	0	0	0	0	0	0	0	0	1	0	1	1	1	1	1	1	1	1	1	1	1	1	1	1	1	1	1
5375	0	3.432125392	0	0	0	0	0	0	0	0	0	0	0	0	0	0	0	0	0	1	0	1	1	1	1	1	1	1	1	1	1	1	1	1	1	1	1	1
4062	0	2.100898994	0	0	0	0	0	0	0	0	0	0	0	0	0	0	0	0	0	1	0	1	1	1	1	1	1	1	1	1	1	1	1	1	1	1	1	1
9920	0	1.536061252	0	0	0	0	0	0	0	0	0	0	0	0	0	0	0	0	0	1	0	1	1	1	1	1	1	1	1	1	1	1	1	1	1	1	1	1
1808	0	1.90015641	0	0	0	0	0	0	0	0	0	0	0	0	0	0	0	0	0	1	0	1	1	1	1	1	1	1	1	1	1	1	1	1	1	1	1	1
11075	0	5.531536213	0	0	0	0	0	0	0	0	0	0	0	0	0	0	0	0	0	1	0	1	1	1	1	1	1	1	1	1	1	1	1	1	1	1	1	1
138046	0	2.18045819	0	0	0	0	0	0	0	0	0	0	0	0	0	0	0	0	0	1	0	1	1	1	1	1	1	1	1	1	1	1	1	1	1	1	1	1
79870	0	3.900075512	0	0	0	0	0	0	0	0	0	0	0	0	0	0	0	0	0	1	0	1	1	1	1	1	1	1	1	1	1	1	1	1	1	1	1	1
157627	0	1.605131337	0	0	0	0	0	0	0	0	0	0	0	0	0	0	0	0	0	1	0	1	1	1	1	1	1	1	1	1	1	1	1	1	1	1	1	1
5789	0	1.425205709	0	0	0	0	0	0	0	0	0	0	0	0	0	0	0	0	0	1	0	1	1	1	1	1	1	1	1	1	1	1	1	1	1	1	1	1
9568	0	3.35917641	0	0	0	0	0	0	0	0	0	0	0	0	0	0	0	0	0	1	0	1	1	1	1	1	1	1	1	1	1	1	1	1	1	1	1	1
1620	0	2.275688216	0	0	0	0	0	0	0	0	0	0	0	0	0	0	0	0	0	1	0	1	1	1	1	1	1	1	1	1	1	1	1	1	1	1	1	1
26012	0	1.676444197	0	0	0	0	0	0	0	0	0	0	0	0	0	0	0	0	0	1	0	1	1	1	1	1	1	1	1	1	1	1	1	1	1	1	1	1
6456	0	3.629260948	0	0	0	0	0	0	0	0	0	0	0	0	0	0	0	0	0	1	0	1	1	1	1	1	1	1	1	1	1	1	1	1	1	1	1	1
8577	0	1.448721314	0	0	0	0	0	0	0	0	0	0	0	0	0	0	0	0	0	1	0	1	1	1	1	1	1	1	1	1	1	1	1	1	1	1	1	1
6812	0	3.301568662	0	0	0	0	0	0	0	0	0	0	0	0	0	0	0	0	0	1	0	1	1	1	1	1	1	1	1	1	1	1	1	1	1	1	1	1
1759	0	5.378139947	0	0	0	0	0	0	0	0	0	0	0	0	0	0	0	0	0	1	0	1	1	1	1	1	1	1	1	1	1	1	1	1	1	1	1	1
10439	0	3.167509936	0	0	0	0	0	0	0	0	0	0	0	0	0	0	0	0	0	1	0	1	1	1	1	1	1	1	1	1	1	1	1	1	1	1	1	1
2824	0	4.979236729	0	0	0	0	0	0	0	0	0	0	0	0	0	0	0	0	0	1	0	1	1	1	1	1	1	1	1	1	1	1	1	1	1	1	1	1
6853	0	3.100379234	0	0	0	0	0	0	0	0	0	0	0	0	0	0	0	0	0	1	0	1	1	1	1	1	1	1	1	1	1	1	1	1	1	1	1	1
4674	0	2.446380642	0	0	0	0	0	0	0	0	0	0	0	0	0	0	0	0	0	1	0	1	1	1	1	1	1	1	1	1	1	1	1	1	1	1	1	1
4675	0	2.685956532	0	0	0	0	0	0	0	0	0	0	0	0	0	0	0	0	0	1	0	1	1	1	1	1	1	1	1	1	1	1	1	1	1	1	1	1
7102	0	1.888059806	0	0	0	0	0	0	0	0	0	0	0	0	0	0	0	0	0	1	0	1	1	1	1	1	1	1	1	1	1	1	1	1	1	1	1	1
59353	0	1.870612117	0	0	0	0	0	0	0	0	0	0	0	0	0	0	0	0	0	1	0	1	1	1	1	1	1	1	1	1	1	1	1	1	1	1	1	1
140597	0	1.983802818	0	0	0	0	0	0	0	0	0	0	0	0	0	0	0	0	0	1	0	1	1	1	1	1	1	1	1	1	1	1	1	1	1	1	1	1
5354	0	6.497087886	0	0	0	0	0	0	0	0	0	0	0	0	0	0	0	0	0	1	0	1	1	1	1	1	1	1	1	1	1	1	1	1	1	1	1	1
10479	0	2.790554057	0	0	0	0	0	0	0	0	0	0	0	0	0	0	0	0	0	1	0	1	1	1	1	1	1	1	1	1	1	1	1	1	1	1	1	1
57698	0	1.808188566	0	0	0	0	0	0	0	0	0	0	0	0	0	0	0	0	0	1	0	1	1	1	1	1	1	1	1	1	1	1	1	1	1	1	1	1
50632	0	3.446536056	0	0	0	0	0	0	0	0	0	0	0	0	0	0	0	0	0	1	0	1	1	1	1	1	1	1	1	1	1	1	1	1	1	1	1	1
22891	0	3.354844909	0	0	0	0	0	0	0	0	0	0	0	0	0	0	0	0	0	1	0	1	1	1	1	1	1	1	1	1	1	1	1	1	1	1	1	1
9211	0	2.647549381	0	0	0	0	0	0	0	0	0	0	0	0	0	0	0	0	0	1	0	1	1	1	1	1	1	1	1	1	1	1	1	1	1	1	1	1
9118	0	3.275376911	0	0	0	0	0	0	0	0	0	0	0	0	0	0	0	0	0	1	0	1	1	1	1	1	1	1	1	1	1	1	1	1	1	1	1	1
22876	0	3.167229592	0	0	0	0	0	0	0	0	0	0	0	0	0	0	0	0	0	1	0	1	1	1	1	1	1	1	1	1	1	1	1	1	1	1	1	1
11041	0	1.904865886	0	0	0	0	0	0	0	0	0	0	0	0	0	0	0	0	0	1	0	1	1	1	1	1	1	1	1	1	1	1	1	1	1	1	1	1
55800	0	2.746090501	0	0	0	0	0	0	0	0	0	0	0	0	0	0	0	0	0	1	0	1	1	1	1	1	1	1	1	1	1	1	1	1	1	1	1	1
9638	0	2.68460665	0	0	0	0	0	0	0	0	0	0	0	0	0	0	0	0	0	1	0	1	1	1	1	1	1	1	1	1	1	1	1	1	1	1	1	1
4978	0	1.835758841	0	0	0	0	0	0	0	0	0	0	0	0	0	0	0	0	0	1	0	1	1	1	1	1	1	1	1	1	1	1	1	1	1	1	1	1
27087	0	2.689762575	0	0	0	0	0	0	0	0	0	0	0	0	0	0	0	0	0	1	0	1	1	1	1	1	1	1	1	1	1	1	1	1	1	1	1	1
2785	0	3.500048023	0	0	0	0	0	0	0	0	0	0	0	0	0	0	0	0	0	1	0	1	1	1	1	1	1	1	1	1	1	1	1	1	1	1	1	1
10313	0	1.836690669	0	0	0	0	0	0	0	0	0	0	0	0	0	0	0	0	0	1	0	1	1	1	1	1	1	1	1	1	1	1	1	1	1	1	1	1
58473	0	2.742673323	0	0	0	0	0	0	0	0	0	0	0	0	0	0	0	0	0	1	0	1	1	1	1	1	1	1	1	1	1	1	1	1	1	1	1	1
4900	0	2.5810965	0	0	0	0	0	0	0	0	0	0	0	0	0	0	0	0	0	1	0	1	1	1	1	1	1	1	1	1	1	1	1	1	1	1	1	1
23109	0	1.837684276	0	0	0	0	0	0	0	0	0	0	0	0	0	0	0	0	0	1	0	1	1	1	1	1	1	1	1	1	1	1	1	1	1	1	1	1
23017	0	3.187777599	0	0	0	0	0	0	0	0	0	0	0	0	0	0	0	0	0	1	0	1	1	1	1	1	1	1	1	1	1	1	1	1	1	1	1	1
490	0	1.760469371	0	0	0	0	0	0	0	0	0	0	0	0	0	0	0	0	0	1	0	1	1	1	1	1	1	1	1	1	1	1	1	1	1	1	1	1
9891	0	1.452387002	0	0	0	0	0	0	0	0	0	0	0	0	0	0	0	0	0	1	0	1	1	1	1	1	1	1	1	1	1	1	1	1	1	1	1	1
2026	0	3.871449131	0	0	0	0	0	0	0	0	0	0	0	0	0	0	0	0	0	1	0	1	1	1	1	1	1	1	1	1	1	1	1	1	1	1	1	1
6857	0	3.40896591	0	0	0	0	0	0	0	0	0	0	0	0	0	0	0	0	0	1	0	1	1	1	1	1	1	1	1	1	1	1	1	1	1	1	1	1
22895	0	2.373279156	0	0	0	0	0	0	0	0	0	0	0	0	0	0	0	0	0	1	0	1	1	1	1	1	1	1	1	1	1	1	1	1	1	1	1	1
9478	0	1.670342605	0	0	0	0	0	0	0	0	0	0	0	0	0	0	0	0	0	1	0	1	1	1	1	1	1	1	1	1	1	1	1	1	1	1	1	1
9201	0	2.550270439	0	0	0	0	0	0	0	0	0	0	0	0	0	0	0	0	0	1	0	1	1	1	1	1	1	1	1	1	1	1	1	1	1	1	1	1
5100	0	1.425956342	0	0	0	0	0	0	0	0	0	0	0	0	0	0	0	0	0	1	0	1	1	1	1	1	1	1	1	1	1	1	1	1	1	1	1	1
5101	0	3.246493634	0	0	0	0	0	0	0	0	0	0	0	0	0	0	0	0	0	1	0	1	1	1	1	1	1	1	1	1	1	1	1	1	1	1	1	1
10810	0	2.394409182	0	0	0	0	0	0	0	0	0	0	0	0	0	0	0	0	0	1	0	1	1	1	1	1	1	1	1	1	1	1	1	1	1	1	1	1
114088	0	3.217400873	0	0	0	0	0	0	0	0	0	0	0	0	0	0	0	0	0	1	0	1	1	1	1	1	1	1	1	1	1	1	1	1	1	1	1	1
6252	0	5.401094226	0	0	0	0	0	0	0	0	0	0	0	0	0	0	0	0	0	1	0	1	1	1	1	1	1	1	1	1	1	1	1	1	1	1	1	1
10858	0	3.507343715	0	0	0	0	0	0	0	0	0	0	0	0	0	0	0	0	0	1	0	1	1	1	1	1	1	1	1	1	1	1	1	1	1	1	1	1
3831	0	1.331119661	0	0	0	0	0	0	0	0	0	0	0	0	0	0	0	0	0	1	0	1	1	1	1	1	1	1	1	1	1	1	1	1	1	1	1	1
55323	0	1.883841649	0	0	0	0	0	0	0	0	0	0	0	0	0	0	0	0	0	1	0	1	1	1	1	1	1	1	1	1	1	1	1	1	1	1	1	1
321	0	1.666293307	0	0	0	0	0	0	0	0	0	0	0	0	0	0	0	0	0	1	0	1	1	1	1	1	1	1	1	1	1	1	1	1	1	1	1	1
4130	0	1.388339041	0	0	0	0	0	0	0	0	0	0	0	0	0	0	0	0	0	1	0	1	1	1	1	1	1	1	1	1	1	1	1	1	1	1	1	1
10391	0	2.998748472	0	0	0	0	0	0	0	0	0	0	0	0	0	0	0	0	0	1	0	1	1	1	1	1	1	1	1	1	1	1	1	1	1	1	1	1
192683	0	1.510089668	0	0	0	0	0	0	0	0	0	0	0	0	0	0	0	0	0	1	0	1	1	1	1	1	1	1	1	1	1	1	1	1	1	1	1	1
9915	0	2.41291329	0	0	0	0	0	0	0	0	0	0	0	0	0	0	0	0	0	1	0	1	1	1	1	1	1	1	1	1	1	1	1	1	1	1	1	1
9899	0	3.817478933	0	0	0	0	0	0	0	0	0	0	0	0	0	0	0	0	0	1	0	1	1	1	1	1	1	1	1	1	1	1	1	1	1	1	1	1
51704	0	1.710029352	0	0	0	0	0	0	0	0	0	0	0	0	0	0	0	0	0	1	0	1	1	1	1	1	1	1	1	1	1	1	1	1	1	1	1	1
79152	0	1.344253753	0	0	0	0	0	0	0	0	0	0	0	0	0	0	0	0	0	1	0	1	1	1	1	1	1	1	1	1	1	1	1	1	1	1	1	1
398	0	1.593907755	0	0	0	0	0	0	0	0	0	0	0	0	0	0	0	0	0	1	0	1	1	1	1	1	1	1	1	1	1	1	1	1	1	1	1	1
9717	0	1.457189811	0	0	0	0	0	0	0	0	0	0	0	0	0	0	0	0	0	1	0	1	1	1	1	1	1	1	1	1	1	1	1	1	1	1	1	1
54715	0	1.650329687	0	0	0	0	0	0	0	0	0	0	0	0	0	0	0	0	0	1	0	1	1	1	1	1	1	1	1	1	1	1	1	1	1	1	1	1
2775	0	1.439462692	0	0	0	0	0	0	0	0	0	0	0	0	0	0	0	0	0	1	0	1	1	1	1	1	1	1	1	1	1	1	1	1	1	1	1	1
4504	0	3.872316511	0	0	0	0	0	0	0	0	0	0	0	0	0	0	0	0	0	1	0	1	1	1	1	1	1	1	1	1	1	1	1	1	1	1	1	1
65009	0	1.941380761	0	0	0	0	0	0	0	0	0	0	0	0	0	0	0	0	0	1	0	1	1	1	1	1	1	1	1	1	1	1	1	1	1	1	1	1
9764	0	2.843150352	0	0	0	0	0	0	0	0	0	0	0	0	0	0	0	0	0	1	0	1	1	1	1	1	1	1	1	1	1	1	1	1	1	1	1	1
10381	0	1.487175858	0	0	0	0	0	0	0	0	0	0	0	0	0	0	0	0	0	1	0	1	1	1	1	1	1	1	1	1	1	1	1	1	1	1	1	1
29	0	1.343893056	0	0	0	0	0	0	0	0	0	0	0	0	0	0	0	0	0	1	0	1	1	1	1	1	1	1	1	1	1	1	1	1	1	1	1	1
8522	0	1.68471599	0	0	0	0	0	0	0	0	0	0	0	0	0	0	0	0	0	1	0	1	1	1	1	1	1	1	1	1	1	1	1	1	1	1	1	1
230	0	3.553804556	0	0	0	0	0	0	0	0	0	0	0	0	0	0	0	0	0	1	0	1	1	1	1	1	1	1	1	1	1	1	1	1	1	1	1	1
4974	0	3.374574553	0	0	0	0	0	0	0	0	0	0	0	0	0	0	0	0	0	1	0	1	1	1	1	1	1	1	1	1	1	1	1	1	1	1	1	1
2670	0	7.016146504	0	0	0	0	0	0	0	0	0	0	0	0	0	0	0	0	0	1	0	1	1	1	1	1	1	1	1	1	1	1	1	1	1	1	1	1
4884	0	2.014041131	0	0	0	0	0	0	0	0	0	0	0	0	0	0	0	0	0	1	0	1	1	1	1	1	1	1	1	1	1	1	1	1	1	1	1	1
482	0	1.515602498	0	0	0	0	0	0	0	0	0	0	0	0	0	0	0	0	0	1	0	1	1	1	1	1	1	1	1	1	1	1	1	1	1	1	1	1
8851	0	1.347056529	0	0	0	0	0	0	0	0	0	0	0	0	0	0	0	0	0	1	0	1	1	1	1	1	1	1	1	1	1	1	1	1	1	1	1	1
1267	0	2.358581167	0	0	0	0	0	0	0	0	0	0	0	0	0	0	0	0	0	1	0	1	1	1	1	1	1	1	1	1	1	1	1	1	1	1	1	1
10900	0	2.481129919	0	0	0	0	0	0	0	0	0	0	0	0	0	0	0	0	0	1	0	1	1	1	1	1	1	1	1	1	1	1	1	1	1	1	1	1
4905	0	2.242894123	0	0	0	0	0	0	0	0	0	0	0	0	0	0	0	0	0	1	0	1	1	1	1	1	1	1	1	1	1	1	1	1	1	1	1	1
23136	0	1.646132116	0	0	0	0	0	0	0	0	0	0	0	0	0	0	0	0	0	1	0	1	1	1	1	1	1	1	1	1	1	1	1	1	1	1	1	1
4155	0	5.437290027	0	0	0	0	0	0	0	0	0	0	0	0	0	0	0	0	0	1	0	1	1	1	1	1	1	1	1	1	1	1	1	1	1	1	1	1
23335	0	1.784181911	0	0	0	0	0	0	0	0	0	0	0	0	0	0	0	0	0	1	0	1	1	1	1	1	1	1	1	1	1	1	1	1	1	1	1	1
5864	0	2.214207565	0	0	0	0	0	0	0	0	0	0	0	0	0	0	0	0	0	1	0	1	1	1	1	1	1	1	1	1	1	1	1	1	1	1	1	1
25999	0	1.854201717	0	0	0	0	0	0	0	0	0	0	0	0	0	0	0	0	0	1	0	1	1	1	1	1	1	1	1	1	1	1	1	1	1	1	1	1
478	0	2.069611153	0	0	0	0	0	0	0	0	0	0	0	0	0	0	0	0	0	1	0	1	1	1	1	1	1	1	1	1	1	1	1	1	1	1	1	1
770	0	2.875417327	0	0	0	0	0	0	0	0	0	0	0	0	0	0	0	0	0	1	0	1	1	1	1	1	1	1	1	1	1	1	1	1	1	1	1	1
57030	0	2.799262858	0	0	0	0	0	0	0	0	0	0	0	0	0	0	0	0	0	1	0	1	1	1	1	1	1	1	1	1	1	1	1	1	1	1	1	1
23031	0	1.736371387	0	0	0	0	0	0	0	0	0	0	0	0	0	0	0	0	0	1	0	1	1	1	1	1	1	1	1	1	1	1	1	1	1	1	1	1
1463	0	2.809206655	0	0	0	0	0	0	0	0	0	0	0	0	0	0	0	0	0	1	0	1	1	1	1	1	1	1	1	1	1	1	1	1	1	1	1	1
53822	0	2.544642325	0	0	0	0	0	0	0	0	0	0	0	0	0	0	0	0	0	1	0	1	1	1	1	1	1	1	1	1	1	1	1	1	1	1	1	1
4099	0	1.775672967	0	0	0	0	0	0	0	0	0	0	0	0	0	0	0	0	0	1	0	1	1	1	1	1	1	1	1	1	1	1	1	1	1	1	1	1
333	0	3.193110192	0	0	0	0	0	0	0	0	0	0	0	0	0	0	0	0	0	1	0	1	1	1	1	1	1	1	1	1	1	1	1	1	1	1	1	1
57348	0	2.65576792	0	0	0	0	0	0	0	0	0	0	0	0	0	0	0	0	0	1	0	1	1	1	1	1	1	1	1	1	1	1	1	1	1	1	1	1
8537	0	1.839519327	0	0	0	0	0	0	0	0	0	0	0	0	0	0	0	0	0	1	0	1	1	1	1	1	1	1	1	1	1	1	1	1	1	1	1	1
6616	0	5.743303841	0	0	0	0	0	0	0	0	0	0	0	0	0	0	0	0	0	1	0	1	1	1	1	1	1	1	1	1	1	1	1	1	1	1	1	1
57468	0	2.706706318	0	0	0	0	0	0	0	0	0	0	0	0	0	0	0	0	0	1	0	1	1	1	1	1	1	1	1	1	1	1	1	1	1	1	1	1
6285	0	4.042266925	0	0	0	0	0	0	0	0	0	0	0	0	0	0	0	0	0	1	0	1	1	1	1	1	1	1	1	1	1	1	1	1	1	1	1	1
10740	0	2.347586199	0	0	0	0	0	0	0	0	0	0	0	0	0	0	0	0	0	1	0	1	1	1	1	1	1	1	1	1	1	1	1	1	1	1	1	1
23467	0	2.107182657	0	0	0	0	0	0	0	0	0	0	0	0	0	0	0	0	0	1	0	1	1	1	1	1	1	1	1	1	1	1	1	1	1	1	1	1
25830	0	3.408862018	0	0	0	0	0	0	0	0	0	0	0	0	0	0	0	0	0	1	0	1	1	1	1	1	1	1	1	1	1	1	1	1	1	1	1	1
23209	0	2.581271425	0	0	0	0	0	0	0	0	0	0	0	0	0	0	0	0	0	1	0	1	1	1	1	1	1	1	1	1	1	1	1	1	1	1	1	1
7533	0	1.747387883	0	0	0	0	0	0	0	0	0	0	0	0	0	0	0	0	0	1	0	1	1	1	1	1	1	1	1	1	1	1	1	1	1	1	1	1
122060	0	1.232844478	0	0	0	0	0	0	0	0	0	0	0	0	0	0	0	0	0	1	4.18E-05	1	1	1	1	1	1	1	1	1	1	1	1	1	1	1	1	1
23127	0	1.233676083	0	0	0	0	0	0	0	0	0	0	0	0	0	0	0	0	0	1	4.20E-05	1	1	1	1	1	1	1	1	1	1	1	1	1	1	1	1	1
254263	0	1.254485935	0	0	0	0	0	0	0	0	0	0	0	0	0	0	0	0	0	1	4.22E-05	1	1	1	1	1	1	1	1	1	1	1	1	1	1	1	1	1
6543	0	1.255044726	0	0	0	0	0	0	0	0	0	0	0	0	0	0	0	0	0	1	4.24E-05	1	1	1	1	1	1	1	1	1	1	1	1	1	1	1	1	1
5653	0	1.255429482	0	0	0	0	0	0	0	0	0	0	0	0	0	0	0	0	0	1	4.26E-05	1	1	1	1	1	1	1	1	1	1	1	1	1	1	1	1	1
9379	0	1.261583389	0	0	0	0	0	0	0	0	0	0	0	0	0	0	0	0	0	1	4.27E-05	1	1	1	1	1	1	1	1	1	1	1	1	1	1	1	1	1
8682	0	1.261943381	0	0	0	0	0	0	0	0	0	0	0	0	0	0	0	0	0	1	4.29E-05	1	1	1	1	1	1	1	1	1	1	1	1	1	1	1	1	1
10675	0	1.262784235	0	0	0	0	0	0	0	0	0	0	0	0	0	0	0	0	0	1	4.31E-05	1	1	1	1	1	1	1	1	1	1	1	1	1	1	1	1	1
1400	0	1.269389658	0	0	0	0	0	0	0	0	0	0	0	0	0	0	0	0	0	1	4.33E-05	1	1	1	1	1	1	1	1	1	1	1	1	1	1	1	1	1
9829	0	1.271913441	0	0	0	0	0	0	0	0	0	0	0	0	0	0	0	0	0	1	4.35E-05	1	1	1	1	1	1	1	1	1	1	1	1	1	1	1	1	1
79012	0	1.273575364	0	0	0	0	0	0	0	0	0	0	0	0	0	0	0	0	0	1	4.37E-05	1	1	1	1	1	1	1	1	1	1	1	1	1	1	1	1	1
3800	0	1.280117225	0	0	0	0	0	0	0	0	0	0	0	0	0	0	0	0	0	1	4.39E-05	1	1	1	1	1	1	1	1	1	1	1	1	1	1	1	1	1
10368	0	1.290891088	0	0	0	0	0	0	0	0	0	0	0	0	0	0	0	0	0	1	4.41E-05	1	1	1	1	1	1	1	1	1	1	1	1	1	1	1	1	1
2563	0	1.305140532	0	0	0	0	0	0	0	0	0	0	0	0	0	0	0	0	0	1	4.42E-05	1	1	1	1	1	1	1	1	1	1	1	1	1	1	1	1	1
57502	0	1.307401763	0	0	0	0	0	0	0	0	0	0	0	0	0	0	0	0	0	1	4.44E-05	1	1	1	1	1	1	1	1	1	1	1	1	1	1	1	1	1
84968	0	1.308161079	0	0	0	0	0	0	0	0	0	0	0	0	0	0	0	0	0	1	4.46E-05	1	1	1	1	1	1	1	1	1	1	1	1	1	1	1	1	1
23284	0	1.070062235	0	0	0	0	0	0	0	0	0	0	0	0	0	0	0	0	0	1	7.38E-05	1	1	1	1	1	1	1	1	1	1	1	1	1	1	1	1	1
57180	0	1.072440217	0	0	0	0	0	0	0	0	0	0	0	0	0	0	0	0	0	1	7.41E-05	1	1	1	1	1	1	1	1	1	1	1	1	1	1	1	1	1
84249	0	1.089558378	0	0	0	0	0	0	0	0	0	0	0	0	0	0	0	0	0	1	7.43E-05	1	1	1	1	1	1	1	1	1	1	1	1	1	1	1	1	1
375704	0	1.091129158	0	0	0	0	0	0	0	0	0	0	0	0	0	0	0	0	0	1	7.46E-05	1	1	1	1	1	1	1	1	1	1	1	1	1	1	1	1	1
51412	0	1.093503869	0	0	0	0	0	0	0	0	0	0	0	0	0	0	0	0	0	1	7.49E-05	1	1	1	1	1	1	1	1	1	1	1	1	1	1	1	1	1
6604	0	1.094066895	0	0	0	0	0	0	0	0	0	0	0	0	0	0	0	0	0	1	7.52E-05	1	1	1	1	1	1	1	1	1	1	1	1	1	1	1	1	1
9751	0	1.095626979	0	0	0	0	0	0	0	0	0	0	0	0	0	0	0	0	0	1	7.55E-05	1	1	1	1	1	1	1	1	1	1	1	1	1	1	1	1	1
10966	0	1.09725827	0	0	0	0	0	0	0	0	0	0	0	0	0	0	0	0	0	1	7.58E-05	1	1	1	1	1	1	1	1	1	1	1	1	1	1	1	1	1
9625	0	1.106838342	0	0	0	0	0	0	0	0	0	0	0	0	0	0	0	0	0	1	7.60E-05	1	1	1	1	1	1	1	1	1	1	1	1	1	1	1	1	1
9362	0	1.116008346	0	0	0	0	0	0	0	0	0	0	0	0	0	0	0	0	0	1	7.63E-05	1	1	1	1	1	1	1	1	1	1	1	1	1	1	1	1	1
9863	0	1.119976503	0	0	0	0	0	0	0	0	0	0	0	0	0	0	0	0	0	1	7.66E-05	1	1	1	1	1	1	1	1	1	1	1	1	1	1	1	1	1
6709	0	1.120258398	0	0	0	0	0	0	0	0	0	0	0	0	0	0	0	0	0	1	7.69E-05	1	1	1	1	1	1	1	1	1	1	1	1	1	1	1	1	1
254531	0	1.121278181	0	0	0	0	0	0	0	0	0	0	0	0	0	0	0	0	0	1	7.72E-05	1	1	1	1	1	1	1	1	1	1	1	1	1	1	1	1	1
64409	0	1.123366116	0	0	0	0	0	0	0	0	0	0	0	0	0	0	0	0	0	1	7.75E-05	1	1	1	1	1	1	1	1	1	1	1	1	1	1	1	1	1
9355	0	1.125486688	0	0	0	0	0	0	0	0	0	0	0	0	0	0	0	0	0	1	7.78E-05	1	1	1	1	1	1	1	1	1	1	1	1	1	1	1	1	1
57060	0	1.127677062	0	0	0	0	0	0	0	0	0	0	0	0	0	0	0	0	0	1	7.81E-05	1	1	1	1	1	1	1	1	1	1	1	1	1	1	1	1	1
26232	0	1.133769497	0	0	0	0	0	0	0	0	0	0	0	0	0	0	0	0	0	1	7.84E-05	1	1	1	1	1	1	1	1	1	1	1	1	1	1	1	1	1
9705	0	1.145462147	0	0	0	0	0	0	0	0	0	0	0	0	0	0	0	0	0	1	7.87E-05	1	1	1	1	1	1	1	1	1	1	1	1	1	1	1	1	1
322	0	1.147414223	0	0	0	0	0	0	0	0	0	0	0	0	0	0	0	0	0	1	7.91E-05	1	1	1	1	1	1	1	1	1	1	1	1	1	1	1	1	1
2664	0	1.153346021	0	0	0	0	0	0	0	0	0	0	0	0	0	0	0	0	0	1	7.94E-05	1	1	1	1	1	1	1	1	1	1	1	1	1	1	1	1	1
84899	0	1.153959949	0	0	0	0	0	0	0	0	0	0	0	0	0	0	0	0	0	1	7.97E-05	1	1	1	1	1	1	1	1	1	1	1	1	1	1	1	1	1
26050	0	1.156154556	0	0	0	0	0	0	0	0	0	0	0	0	0	0	0	0	0	1	8.00E-05	1	1	1	1	1	1	1	1	1	1	1	1	1	1	1	1	1
6416	0	1.165722045	0	0	0	0	0	0	0	0	0	0	0	0	0	0	0	0	0	1	8.03E-05	1	1	1	1	1	1	1	1	1	1	1	1	1	1	1	1	1
84466	0	1.16901636	0	0	0	0	0	0	0	0	0	0	0	0	0	0	0	0	0	1	8.06E-05	1	1	1	1	1	1	1	1	1	1	1	1	1	1	1	1	1
84302	0	1.170892991	0	0	0	0	0	0	0	0	0	0	0	0	0	0	0	0	0	1	8.10E-05	1	1	1	1	1	1	1	1	1	1	1	1	1	1	1	1	1
10522	0	1.173122501	0	0	0	0	0	0	0	0	0	0	0	0	0	0	0	0	0	1	8.13E-05	1	1	1	1	1	1	1	1	1	1	1	1	1	1	1	1	1
5414	0	1.178738418	0	0	0	0	0	0	0	0	0	0	0	0	0	0	0	0	0	1	8.16E-05	1	1	1	1	1	1	1	1	1	1	1	1	1	1	1	1	1
24141	0	1.193429222	0	0	0	0	0	0	0	0	0	0	0	0	0	0	0	0	0	1	8.20E-05	1	1	1	1	1	1	1	1	1	1	1	1	1	1	1	1	1
79929	0	1.194150418	0	0	0	0	0	0	0	0	0	0	0	0	0	0	0	0	0	1	8.23E-05	1	1	1	1	1	1	1	1	1	1	1	1	1	1	1	1	1
148014	0	1.198600751	0	0	0	0	0	0	0	0	0	0	0	0	0	0	0	0	0	1	8.26E-05	1	1	1	1	1	1	1	1	1	1	1	1	1	1	1	1	1
11069	0	1.210305135	0	0	0	0	0	0	0	0	0	0	0	0	0	0	0	0	0	1	8.30E-05	1	1	1	1	1	1	1	1	1	1	1	1	1	1	1	1	1
22859	0	1.221296739	0	0	0	0	0	0	0	0	0	0	0	0	0	0	0	0	0	1	8.33E-05	1	1	1	1	1	1	1	1	1	1	1	1	1	1	1	1	1
25789	0	0.993071332	0	0	0	0	0	0	0	0	0	0	0	0	0	0	0	0	0	1	0.00010274	1	1	1	1	1	1	1	1	1	1	1	1	1	1	1	1	1
58478	0	0.99479092	0	0	0	0	0	0	0	0	0	0	0	0	0	0	0	0	0	1	0.000103093	1	1	1	1	1	1	1	1	1	1	1	1	1	1	1	1	1
81628	0	0.997116496	0	0	0	0	0	0	0	0	0	0	0	0	0	0	0	0	0	1	0.000103448	1	1	1	1	1	1	1	1	1	1	1	1	1	1	1	1	1
147381	0	0.997208762	0	0	0	0	0	0	0	0	0	0	0	0	0	0	0	0	0	1	0.000103806	1	1	1	1	1	1	1	1	1	1	1	1	1	1	1	1	1
56995	0	0.998389311	0	0	0	0	0	0	0	0	0	0	0	0	0	0	0	0	0	1	0.000104167	1	1	1	1	1	1	1	1	1	1	1	1	1	1	1	1	1
23321	0	0.998750049	0	0	0	0	0	0	0	0	0	0	0	0	0	0	0	0	0	1	0.00010453	1	1	1	1	1	1	1	1	1	1	1	1	1	1	1	1	1
23349	0	0.999603372	0	0	0	0	0	0	0	0	0	0	0	0	0	0	0	0	0	1	0.000104895	1	1	1	1	1	1	1	1	1	1	1	1	1	1	1	1	1
3131	0	1.005277343	0	0	0	0	0	0	0	0	0	0	0	0	0	0	0	0	0	1	0.000105263	1	1	1	1	1	1	1	1	1	1	1	1	1	1	1	1	1
7070	0	1.015270242	0	0	0	0	0	0	0	0	0	0	0	0	0	0	0	0	0	1	0.000105634	1	1	1	1	1	1	1	1	1	1	1	1	1	1	1	1	1
576	0	1.015568032	0	0	0	0	0	0	0	0	0	0	0	0	0	0	0	0	0	1	0.000106007	1	1	1	1	1	1	1	1	1	1	1	1	1	1	1	1	1
6854	0	1.017639906	0	0	0	0	0	0	0	0	0	0	0	0	0	0	0	0	0	1	0.000106383	1	1	1	1	1	1	1	1	1	1	1	1	1	1	1	1	1
8506	0	1.027113317	0	0	0	0	0	0	0	0	0	0	0	0	0	0	0	0	0	1	0.000106762	1	1	1	1	1	1	1	1	1	1	1	1	1	1	1	1	1
29970	0	1.035772152	0	0	0	0	0	0	0	0	0	0	0	0	0	0	0	0	0	1	0.000107143	1	1	1	1	1	1	1	1	1	1	1	1	1	1	1	1	1
1020	0	1.035985853	0	0	0	0	0	0	0	0	0	0	0	0	0	0	0	0	0	1	0.000107527	1	1	1	1	1	1	1	1	1	1	1	1	1	1	1	1	1
10472	0	1.038984691	0	0	0	0	0	0	0	0	0	0	0	0	0	0	0	0	0	1	0.000107914	1	1	1	1	1	1	1	1	1	1	1	1	1	1	1	1	1
9783	0	1.047185423	0	0	0	0	0	0	0	0	0	0	0	0	0	0	0	0	0	1	0.000108303	1	1	1	1	1	1	1	1	1	1	1	1	1	1	1	1	1
535	0	1.048425837	0	0	0	0	0	0	0	0	0	0	0	0	0	0	0	0	0	1	0.000108696	1	1	1	1	1	1	1	1	1	1	1	1	1	1	1	1	1
1850	0	1.0491769	0	0	0	0	0	0	0	0	0	0	0	0	0	0	0	0	0	1	0.000109091	1	1	1	1	1	1	1	1	1	1	1	1	1	1	1	1	1
90990	0	1.049553427	0	0	0	0	0	0	0	0	0	0	0	0	0	0	0	0	0	1	0.000109489	1	1	1	1	1	1	1	1	1	1	1	1	1	1	1	1	1
599	0	1.04970471	0	0	0	0	0	0	0	0	0	0	0	0	0	0	0	0	0	1	0.00010989	1	1	1	1	1	1	1	1	1	1	1	1	1	1	1	1	1
10382	0	1.059430235	0	0	0	0	0	0	0	0	0	0	0	0	0	0	0	0	0	1	0.000110294	1	1	1	1	1	1	1	1	1	1	1	1	1	1	1	1	1
6014	0	0.981432002	0	0	0	0	0	0	0	0	0	0	0	0	0	0	0	0	0	1	0.000136054	1	1	1	1	1	1	1	1	1	1	1	1	1	1	1	1	1
23242	0	0.983943332	0	0	0	0	0	0	0	0	0	0	0	0	0	0	0	0	0	1	0.000136519	1	1	1	1	1	1	1	1	1	1	1	1	1	1	1	1	1
9378	0	0.964958688	0	0	0	0	0	0	0	0	0	0	0	0	0	0	0	0	0	1	0.000169492	1	1	1	1	1	1	1	1	1	1	1	1	1	1	1	1	1
55859	0	0.939135126	0	0	0	0	0	0	0	0	0	0	0	0	0	0	0	0	0	1	0.000200669	1	1	1	1	1	1	1	1	1	1	1	1	1	1	1	1	1
90355	0	0.944278963	0	0	0	0	0	0	0	0	0	0	0	0	0	0	0	0	0	1	0.000201342	1	1	1	1	1	1	1	1	1	1	1	1	1	1	1	1	1
801	0	0.949363001	0	0	0	0	0	0	0	0	0	0	0	0	0	0	0	0	0	1	0.00020202	1	1	1	1	1	1	1	1	1	1	1	1	1	1	1	1	1
6855	0	0.959735556	0	0	0	0	0	0	0	0	0	0	0	0	0	0	0	0	0	1	0.000202703	1	1	1	1	1	1	1	1	1	1	1	1	1	1	1	1	1
8303	0	0.93322841	0	0	0	0	0	0	0	0	0	0	0	0	0	0	0	0	0	1	0.000232558	1	1	1	1	1	1	1	1	1	1	1	1	1	1	1	1	1
89795	0	0.934372647	0	0	0	0	0	0	0	0	0	0	0	0	0	0	0	0	0	1	0.000233333	1	1	1	1	1	1	1	1	1	1	1	1	1	1	1	1	1
5274	0	0.921948633	0	0	0	0	0	0	0	0	0	0	0	0	0	0	0	0	0	1	0.000262295	1	1	1	1	1	1	1	1	1	1	1	1	1	1	1	1	1
23504	0	0.928782694	0	0	0	0	0	0	0	0	0	0	0	0	0	0	0	0	0	1	0.000263158	1	1	1	1	1	1	1	1	1	1	1	1	1	1	1	1	1
8120	0	0.93023125	0	0	0	0	0	0	0	0	0	0	0	0	0	0	0	0	0	1	0.000264026	1	1	1	1	1	1	1	1	1	1	1	1	1	1	1	1	1
23287	0	0.931251812	0	0	0	0	0	0	0	0	0	0	0	0	0	0	0	0	0	1	0.000264901	1	1	1	1	1	1	1	1	1	1	1	1	1	1	1	1	1
3897	0	0.891613087	0	0	0	0	0	0	0	0	0	0	0	0	0	0	0	0	0	1	0.000280374	1	1	1	1	1	1	1	1	1	1	1	1	1	1	1	1	1
23259	0	0.892354051	0	0	0	0	0	0	0	0	0	0	0	0	0	0	0	0	0	1	0.00028125	1	1	1	1	1	1	1	1	1	1	1	1	1	1	1	1	1
3097	0	0.89301486	0	0	0	0	0	0	0	0	0	0	0	0	0	0	0	0	0	1	0.000282132	1	1	1	1	1	1	1	1	1	1	1	1	1	1	1	1	1
9737	0	0.89530105	0	0	0	0	0	0	0	0	0	0	0	0	0	0	0	0	0	1	0.000283019	1	1	1	1	1	1	1	1	1	1	1	1	1	1	1	1	1
10079	0	0.895853022	0	0	0	0	0	0	0	0	0	0	0	0	0	0	0	0	0	1	0.000283912	1	1	1	1	1	1	1	1	1	1	1	1	1	1	1	1	1
1639	0	0.897277602	0	0	0	0	0	0	0	0	0	0	0	0	0	0	0	0	0	1	0.00028481	1	1	1	1	1	1	1	1	1	1	1	1	1	1	1	1	1
1008	0	0.897381654	0	0	0	0	0	0	0	0	0	0	0	0	0	0	0	0	0	1	0.000285714	1	1	1	1	1	1	1	1	1	1	1	1	1	1	1	1	1
20	0	0.898128963	0	0	0	0	0	0	0	0	0	0	0	0	0	0	0	0	0	1	0.000286624	1	1	1	1	1	1	1	1	1	1	1	1	1	1	1	1	1
1795	0	0.906658062	0	0	0	0	0	0	0	0	0	0	0	0	0	0	0	0	0	1	0.00028754	1	1	1	1	1	1	1	1	1	1	1	1	1	1	1	1	1
55885	0	0.910083179	0	0	0	0	0	0	0	0	0	0	0	0	0	0	0	0	0	1	0.000288462	1	1	1	1	1	1	1	1	1	1	1	1	1	1	1	1	1
4137	0	0.911744897	0	0	0	0	0	0	0	0	0	0	0	0	0	0	0	0	0	1	0.000289389	1	1	1	1	1	1	1	1	1	1	1	1	1	1	1	1	1
23313	0	0.91468884	0	0	0	0	0	0	0	0	0	0	0	0	0	0	0	0	0	1	0.000290323	1	1	1	1	1	1	1	1	1	1	1	1	1	1	1	1	1
79844	0	0.917076197	0	0	0	0	0	0	0	0	0	0	0	0	0	0	0	0	0	1	0.000291262	1	1	1	1	1	1	1	1	1	1	1	1	1	1	1	1	1
27345	0	0.917201982	0	0	0	0	0	0	0	0	0	0	0	0	0	0	0	0	0	1	0.000292208	1	1	1	1	1	1	1	1	1	1	1	1	1	1	1	1	1
5803	0	0.917213325	0	0	0	0	0	0	0	0	0	0	0	0	0	0	0	0	0	1	0.00029316	1	1	1	1	1	1	1	1	1	1	1	1	1	1	1	1	1
5526	0	0.917317423	0	0	0	0	0	0	0	0	0	0	0	0	0	0	0	0	0	1	0.000294118	1	1	1	1	1	1	1	1	1	1	1	1	1	1	1	1	1
51090	0	0.879800189	0	0	0	0	0	0	0	0	0	0	0	0	0	0	0	0	0	1	0.000308642	1	1	1	1	1	1	1	1	1	1	1	1	1	1	1	1	1
7368	0	0.885023526	0	0	0	0	0	0	0	0	0	0	0	0	0	0	0	0	0	1	0.000309598	1	1	1	1	1	1	1	1	1	1	1	1	1	1	1	1	1
5911	0	0.88562961	0	0	0	0	0	0	0	0	0	0	0	0	0	0	0	0	0	1	0.000310559	1	1	1	1	1	1	1	1	1	1	1	1	1	1	1	1	1
57084	0	0.869872708	0	0	0	0	0	0	0	0	0	0	0	0	0	0	0	0	0	1	0.000337423	1	1	1	1	1	1	1	1	1	1	1	1	1	1	1	1	1
64077	0	0.870399951	0	0	0	0	0	0	0	0	0	0	0	0	0	0	0	0	0	1	0.000338462	1	1	1	1	1	1	1	1	1	1	1	1	1	1	1	1	1
3706	0	0.845281037	0	0	0	0	0	0	0	0	0	0	0	0	0	0	0	0	0	1	0.000357143	1	1	1	1	1	1	1	1	1	1	1	1	1	1	1	1	1
9865	0	0.846371593	0	0	0	0	0	0	0	0	0	0	0	0	0	0	0	0	0	1	0.000358209	1	1	1	1	1	1	1	1	1	1	1	1	1	1	1	1	1
22902	0	0.848348881	0	0	0	0	0	0	0	0	0	0	0	0	0	0	0	0	0	1	0.000359281	1	1	1	1	1	1	1	1	1	1	1	1	1	1	1	1	1
55816	0	0.850573778	0	0	0	0	0	0	0	0	0	0	0	0	0	0	0	0	0	1	0.00036036	1	1	1	1	1	1	1	1	1	1	1	1	1	1	1	1	1
9746	0	0.852016826	0	0	0	0	0	0	0	0	0	0	0	0	0	0	0	0	0	1	0.000361446	1	1	1	1	1	1	1	1	1	1	1	1	1	1	1	1	1
114793	0	0.859439998	0	0	0	0	0	0	0	0	0	0	0	0	0	0	0	0	0	1	0.000362538	1	1	1	1	1	1	1	1	1	1	1	1	1	1	1	1	1
3775	0	0.859929076	0	0	0	0	0	0	0	0	0	0	0	0	0	0	0	0	0	1	0.000363636	1	1	1	1	1	1	1	1	1	1	1	1	1	1	1	1	1
1955	0	0.863577355	0	0	0	0	0	0	0	0	0	0	0	0	0	0	0	0	0	1	0.000364742	1	1	1	1	1	1	1	1	1	1	1	1	1	1	1	1	1
284615	0	0.863838507	0	0	0	0	0	0	0	0	0	0	0	0	0	0	0	0	0	1	0.000365854	1	1	1	1	1	1	1	1	1	1	1	1	1	1	1	1	1
4684	0	0.866095176	0	0	0	0	0	0	0	0	0	0	0	0	0	0	0	0	0	1	0.000366972	1	1	1	1	1	1	1	1	1	1	1	1	1	1	1	1	1
55605	0	0.823548566	0	0	0	0	0	0	0	0	0	0	0	0	0	0	0	0	0	1	0.000376812	1	1	1	1	1	1	1	1	1	1	1	1	1	1	1	1	1
10645	0	0.82412925	0	0	0	0	0	0	0	0	0	0	0	0	0	0	0	0	0	1	0.000377907	1	1	1	1	1	1	1	1	1	1	1	1	1	1	1	1	1
352954	0	0.825301885	0	0	0	0	0	0	0	0	0	0	0	0	0	0	0	0	0	1	0.000379009	1	1	1	1	1	1	1	1	1	1	1	1	1	1	1	1	1
2898	0	0.829446884	0	0	0	0	0	0	0	0	0	0	0	0	0	0	0	0	0	1	0.000380117	1	1	1	1	1	1	1	1	1	1	1	1	1	1	1	1	1
25817	0	0.832518221	0	0	0	0	0	0	0	0	0	0	0	0	0	0	0	0	0	1	0.000381232	1	1	1	1	1	1	1	1	1	1	1	1	1	1	1	1	1
440073	0	0.833345216	0	0	0	0	0	0	0	0	0	0	0	0	0	0	0	0	0	1	0.000382353	1	1	1	1	1	1	1	1	1	1	1	1	1	1	1	1	1
10947	0	0.835761586	0	0	0	0	0	0	0	0	0	0	0	0	0	0	0	0	0	1	0.000383481	1	1	1	1	1	1	1	1	1	1	1	1	1	1	1	1	1
84900	0	0.837941959	0	0	0	0	0	0	0	0	0	0	0	0	0	0	0	0	0	1	0.000384615	1	1	1	1	1	1	1	1	1	1	1	1	1	1	1	1	1
288	0	0.84079069	0	0	0	0	0	0	0	0	0	0	0	0	0	0	0	0	0	1	0.000385757	1	1	1	1	1	1	1	1	1	1	1	1	1	1	1	1	1
8936	0	0.821414242	0	0	0	0	0	0	0	0	0	0	0	0	0	0	0	0	0	1	0.000403458	1	1	1	1	1	1	1	1	1	1	1	1	1	1	1	1	1
361	0	0.822758174	0	0	0	0	0	0	0	0	0	0	0	0	0	0	0	0	0	1	0.000404624	1	1	1	1	1	1	1	1	1	1	1	1	1	1	1	1	1
57596	0	0.80127847	0	0	0	0	0	0	0	0	0	0	0	0	0	0	0	0	0	1	0.000454545	1	1	1	1	1	1	1	1	1	1	1	1	1	1	1	1	1
23095	0	0.804375413	0	0	0	0	0	0	0	0	0	0	0	0	0	0	0	0	0	1	0.00045584	1	1	1	1	1	1	1	1	1	1	1	1	1	1	1	1	1
1124	0	0.806055279	0	0	0	0	0	0	0	0	0	0	0	0	0	0	0	0	0	1	0.000457143	1	1	1	1	1	1	1	1	1	1	1	1	1	1	1	1	1
221061	0	0.806609531	0	0	0	0	0	0	0	0	0	0	0	0	0	0	0	0	0	1	0.000458453	1	1	1	1	1	1	1	1	1	1	1	1	1	1	1	1	1
27122	0	0.80884757	0	0	0	0	0	0	0	0	0	0	0	0	0	0	0	0	0	1	0.00045977	1	1	1	1	1	1	1	1	1	1	1	1	1	1	1	1	1
773	0	0.796515183	0	0	0	0	0	0	0	0	0	0	0	0	0	0	0	0	0	1	0.00047486	1	1	1	1	1	1	1	1	1	1	1	1	1	1	1	1	1
10314	0	0.797521928	0	0	0	0	0	0	0	0	0	0	0	0	0	0	0	0	0	1	0.00047619	1	1	1	1	1	1	1	1	1	1	1	1	1	1	1	1	1
2781	0	0.798040895	0	0	0	0	0	0	0	0	0	0	0	0	0	0	0	0	0	1	0.000477528	1	1	1	1	1	1	1	1	1	1	1	1	1	1	1	1	1
54602	0	0.798785513	0	0	0	0	0	0	0	0	0	0	0	0	0	0	0	0	0	1	0.000478873	1	1	1	1	1	1	1	1	1	1	1	1	1	1	1	1	1
23270	0	0.798950421	0	0	0	0	0	0	0	0	0	0	0	0	0	0	0	0	0	1	0.000480226	1	1	1	1	1	1	1	1	1	1	1	1	1	1	1	1	1
5662	0	0.800065348	0	0	0	0	0	0	0	0	0	0	0	0	0	0	0	0	0	1	0.000481586	1	1	1	1	1	1	1	1	1	1	1	1	1	1	1	1	1
25827	0	0.776686643	0	0	0	0	0	0	0	0	0	0	0	0	0	0	0	0	0	1	0.000550964	1	1	1	1	1	1	1	1	1	1	1	1	1	1	1	1	1
51560	0	0.780945829	0	0	0	0	0	0	0	0	0	0	0	0	0	0	0	0	0	1	0.000552486	1	1	1	1	1	1	1	1	1	1	1	1	1	1	1	1	1
79641	0	0.782290193	0	0	0	0	0	0	0	0	0	0	0	0	0	0	0	0	0	1	0.000554017	1	1	1	1	1	1	1	1	1	1	1	1	1	1	1	1	1
8543	0	0.783118994	0	0	0	0	0	0	0	0	0	0	0	0	0	0	0	0	0	1	0.000555556	1	1	1	1	1	1	1	1	1	1	1	1	1	1	1	1	1
54438	0	0.786271291	0	0	0	0	0	0	0	0	0	0	0	0	0	0	0	0	0	1	0.000557103	1	1	1	1	1	1	1	1	1	1	1	1	1	1	1	1	1
1804	0	0.769131906	0	0	0	0	0	0	0	0	0	0	0	0	0	0	0	0	0	1	0.000576923	1	1	1	1	1	1	1	1	1	1	1	1	1	1	1	1	1
57460	0	0.757551399	0	0	0	0	0	0	0	0	0	0	0	0	0	0	0	0	0	1	0.000596206	1	1	1	1	1	1	1	1	1	1	1	1	1	1	1	1	1
1016	0	0.759522439	0	0	0	0	0	0	0	0	0	0	0	0	0	0	0	0	0	1	0.000597826	1	1	1	1	1	1	1	1	1	1	1	1	1	1	1	1	1
27344	0	0.761556027	0	0	0	0	0	0	0	0	0	0	0	0	0	0	0	0	0	1	0.000599455	1	1	1	1	1	1	1	1	1	1	1	1	1	1	1	1	1
140885	0	0.762084176	0	0	0	0	0	0	0	0	0	0	0	0	0	0	0	0	0	1	0.000601093	1	1	1	1	1	1	1	1	1	1	1	1	1	1	1	1	1
128434	0	0.767910141	0	0	0	0	0	0	0	0	0	0	0	0	0	0	0	0	0	1	0.00060274	1	1	1	1	1	1	1	1	1	1	1	1	1	1	1	1	1
63974	0	0.744397057	0	0	0	0	0	0	0	0	0	0	0	0	0	0	0	0	0	1	0.000616622	1	1	1	1	1	1	1	1	1	1	1	1	1	1	1	1	1
5110	0	0.744770176	0	0	0	0	0	0	0	0	0	0	0	0	0	0	0	0	0	1	0.00061828	1	1	1	1	1	1	1	1	1	1	1	1	1	1	1	1	1
8867	0	0.750791876	0	0	0	0	0	0	0	0	0	0	0	0	0	0	0	0	0	1	0.000619946	1	1	1	1	1	1	1	1	1	1	1	1	1	1	1	1	1
547	0	0.75099687	0	0	0	0	0	0	0	0	0	0	0	0	0	0	0	0	0	1	0.000621622	1	1	1	1	1	1	1	1	1	1	1	1	1	1	1	1	1
84504	0	0.740390103	0	0	0	0	0	0	0	0	0	0	0	0	0	0	0	0	0	1	0.000641711	1	1	1	1	1	1	1	1	1	1	1	1	1	1	1	1	1
26960	0	0.733205233	0	0	0	0	0	0	0	0	0	0	0	0	0	0	0	0	0	1	0.000666667	1	1	1	1	1	1	1	1	1	1	1	1	1	1	1	1	1
84966	0	0.708597872	0	0	0	0	0	0	0	0	0	0	0	0	0	0	0	0	0	1	0.000671835	1	1	1	1	1	1	1	1	1	1	1	1	1	1	1	1	1
5602	0	0.709138557	0	0	0	0	0	0	0	0	0	0	0	0	0	0	0	0	0	1	0.000673575	1	1	1	1	1	1	1	1	1	1	1	1	1	1	1	1	1
815	0	0.715763589	0	0	0	0	0	0	0	0	0	0	0	0	0	0	0	0	0	1	0.000675325	1	1	1	1	1	1	1	1	1	1	1	1	1	1	1	1	1
145581	0	0.716960641	0	0	0	0	0	0	0	0	0	0	0	0	0	0	0	0	0	1	0.000677083	1	1	1	1	1	1	1	1	1	1	1	1	1	1	1	1	1
55884	0	0.717305024	0	0	0	0	0	0	0	0	0	0	0	0	0	0	0	0	0	1	0.000678851	1	1	1	1	1	1	1	1	1	1	1	1	1	1	1	1	1
2566	0	0.717711435	0	0	0	0	0	0	0	0	0	0	0	0	0	0	0	0	0	1	0.000680628	1	1	1	1	1	1	1	1	1	1	1	1	1	1	1	1	1
9859	0	0.719668864	0	0	0	0	0	0	0	0	0	0	0	0	0	0	0	0	0	1	0.000682415	1	1	1	1	1	1	1	1	1	1	1	1	1	1	1	1	1
5048	0	0.719929143	0	0	0	0	0	0	0	0	0	0	0	0	0	0	0	0	0	1	0.000684211	1	1	1	1	1	1	1	1	1	1	1	1	1	1	1	1	1
51308	0	0.72871872	0	0	0	0	0	0	0	0	0	0	0	0	0	0	0	0	0	1	0.000686016	1	1	1	1	1	1	1	1	1	1	1	1	1	1	1	1	1
51286	0	0.728769821	0	0	0	0	0	0	0	0	0	0	0	0	0	0	0	0	0	1	0.000687831	1	1	1	1	1	1	1	1	1	1	1	1	1	1	1	1	1
23542	0	0.729500006	0	0	0	0	0	0	0	0	0	0	0	0	0	0	0	0	0	1	0.000689655	1	1	1	1	1	1	1	1	1	1	1	1	1	1	1	1	1
10814	0	0.731656953	0	0	0	0	0	0	0	0	0	0	0	0	0	0	0	0	0	1	0.000691489	1	1	1	1	1	1	1	1	1	1	1	1	1	1	1	1	1
131408	0	0.707759479	0	0	0	0	0	0	0	0	0	0	0	0	0	0	0	0	0	1	0.000695876	1	1	1	1	1	1	1	1	1	1	1	1	1	1	1	1	1
4857	0	0.696505073	0	0	0	0	0	0	0	0	0	0	0	0	0	0	0	0	0	1	0.000717949	1	1	1	1	1	1	1	1	1	1	1	1	1	1	1	1	1
283450	0	0.702695835	0	0	0	0	0	0	0	0	0	0	0	0	0	0	0	0	0	1	0.000719794	1	1	1	1	1	1	1	1	1	1	1	1	1	1	1	1	1
389073	0	0.669184257	0	0	0	0	0	0	0	0	0	0	0	0	0	0	0	0	0	1	0.000776942	1	1	1	1	1	1	1	1	1	1	1	1	1	1	1	1	1
818	0	0.669560697	0	0	0	0	0	0	0	0	0	0	0	0	0	0	0	0	0	1	0.000778894	1	1	1	1	1	1	1	1	1	1	1	1	1	1	1	1	1
54386	0	0.66994533	0	0	0	0	0	0	0	0	0	0	0	0	0	0	0	0	0	1	0.000780856	1	1	1	1	1	1	1	1	1	1	1	1	1	1	1	1	1
9743	0	0.67944118	0	0	0	0	0	0	0	0	0	0	0	0	0	0	0	0	0	1	0.000782828	1	1	1	1	1	1	1	1	1	1	1	1	1	1	1	1	1
57446	0	0.681988491	0	0	0	0	0	0	0	0	0	0	0	0	0	0	0	0	0	1	0.00078481	1	1	1	1	1	1	1	1	1	1	1	1	1	1	1	1	1
1995	0	0.682445797	0	0	0	0	0	0	0	0	0	0	0	0	0	0	0	0	0	1	0.000786802	1	1	1	1	1	1	1	1	1	1	1	1	1	1	1	1	1
9745	0	0.683565799	0	0	0	0	0	0	0	0	0	0	0	0	0	0	0	0	0	1	0.000788804	1	1	1	1	1	1	1	1	1	1	1	1	1	1	1	1	1
10633	0	0.689726662	0	0	0	0	0	0	0	0	0	0	0	0	0	0	0	0	0	1	0.000790816	1	1	1	1	1	1	1	1	1	1	1	1	1	1	1	1	1
116135	0	0.691612963	0	0	0	0	0	0	0	0	0	0	0	0	0	0	0	0	0	1	0.000792839	1	1	1	1	1	1	1	1	1	1	1	1	1	1	1	1	1
56967	0	0.663822505	0	0	0	0	0	0	0	0	0	0	0	0	0	0	0	0	0	1	0.000794045	1	1	1	1	1	1	1	1	1	1	1	1	1	1	1	1	1
166614	0	0.665448734	0	0	0	0	0	0	0	0	0	0	0	0	0	0	0	0	0	1	0.00079602	1	1	1	1	1	1	1	1	1	1	1	1	1	1	1	1	1
3745	0	0.666280398	0	0	0	0	0	0	0	0	0	0	0	0	0	0	0	0	0	1	0.000798005	1	1	1	1	1	1	1	1	1	1	1	1	1	1	1	1	1
3761	0	0.667229969	0	0	0	0	0	0	0	0	0	0	0	0	0	0	0	0	0	1	8.00E-04	1	1	1	1	1	1	1	1	1	1	1	1	1	1	1	1	1
84440	0	0.65846899	0	0	0	0	0	0	0	0	0	0	0	0	0	0	0	0	0	1	0.000839506	1	1	1	1	1	1	1	1	1	1	1	1	1	1	1	1	1
2043	0	0.65885147	0	0	0	0	0	0	0	0	0	0	0	0	0	0	0	0	0	1	0.000841584	1	1	1	1	1	1	1	1	1	1	1	1	1	1	1	1	1
55084	0	0.655640705	0	0	0	0	0	0	0	0	0	0	0	0	0	0	0	0	0	1	0.000862069	1	1	1	1	1	1	1	1	1	1	1	1	1	1	1	1	1
6529	0	0.649807466	0	0	0	0	0	0	0	0	0	0	0	0	0	0	0	0	0	1	0.000906863	1	1	1	1	1	1	1	1	1	1	1	1	1	1	1	1	1
53358	0	0.650181308	0	0	0	0	0	0	0	0	0	0	0	0	0	0	0	0	0	1	0.000909091	1	1	1	1	1	1	1	1	1	1	1	1	1	1	1	1	1
11113	0	0.641648648	0	0	0	0	0	0	0	0	0	0	0	0	0	0	0	0	0	1	0.000926829	1	1	1	1	1	1	1	1	1	1	1	1	1	1	1	1	1
9479	0	0.643218708	0	0	0	0	0	0	0	0	0	0	0	0	0	0	0	0	0	1	0.000929095	1	1	1	1	1	1	1	1	1	1	1	1	1	1	1	1	1
26128	0	0.635673517	0	0	0	0	0	0	0	0	0	0	0	0	0	0	0	0	0	1	0.000948905	1	1	1	1	1	1	1	1	1	1	1	1	1	1	1	1	1
83482	0	0.621788085	0	0	0	0	0	0	0	0	0	0	0	0	0	0	0	0	0	1	0.001062802	1	1	1	1	1	1	1	1	1	1	1	1	1	1	1	1	1
4916	0	0.624511407	0	0	0	0	0	0	0	0	0	0	0	0	0	0	0	0	0	1	0.001065375	1	1	1	1	1	1	1	1	1	1	1	1	1	1	1	1	1
51310	0	0.624947712	0	0	0	0	0	0	0	0	0	0	0	0	0	0	0	0	0	1	0.001067961	1	1	1	1	1	1	1	1	1	1	1	1	1	1	1	1	1
7846	0	0.605168631	0	0	0	0	0	0	0	0	0	0	0	0	0	0	0	0	0	1	0.001076555	1	1	1	1	1	1	1	1	1	1	1	1	1	1	1	1	1
2290	0	0.606026614	0	0	0	0	0	0	0	0	0	0	0	0	0	0	0	0	0	1	0.001079137	1	1	1	1	1	1	1	1	1	1	1	1	1	1	1	1	1
7074	0	0.608299571	0	0	0	0	0	0	0	0	0	0	0	0	0	0	0	0	0	1	0.001081731	1	1	1	1	1	1	1	1	1	1	1	1	1	1	1	1	1
56660	0	0.610883161	0	0	0	0	0	0	0	0	0	0	0	0	0	0	0	0	0	1	0.001084337	1	1	1	1	1	1	1	1	1	1	1	1	1	1	1	1	1
4897	0	0.601451325	0	0	0	0	0	0	0	0	0	0	0	0	0	0	0	0	0	1	0.001097852	1	1	1	1	1	1	1	1	1	1	1	1	1	1	1	1	1
80309	0	0.596553498	0	0	0	0	0	0	0	0	0	0	0	0	0	0	0	0	0	1	0.001137441	1	1	1	1	1	1	1	1	1	1	1	1	1	1	1	1	1
57144	0	0.598844363	0	0	0	0	0	0	0	0	0	0	0	0	0	0	0	0	0	1	0.001140143	1	1	1	1	1	1	1	1	1	1	1	1	1	1	1	1	1
57731	0	0.599938181	0	0	0	0	0	0	0	0	0	0	0	0	0	0	0	0	0	1	0.001142857	1	1	1	1	1	1	1	1	1	1	1	1	1	1	1	1	1
23314	0	0.593618933	0	0	0	0	0	0	0	0	0	0	0	0	0	0	0	0	0	1	0.001179245	1	1	1	1	1	1	1	1	1	1	1	1	1	1	1	1	1
98	0	0.594210231	0	0	0	0	0	0	0	0	0	0	0	0	0	0	0	0	0	1	0.001182033	1	1	1	1	1	1	1	1	1	1	1	1	1	1	1	1	1
55182	0	0.592158033	0	0	0	0	0	0	0	0	0	0	0	0	0	0	0	0	0	1	0.0012	1	1	1	1	1	1	1	1	1	1	1	1	1	1	1	1	1
55799	0	0.576677632	0	0	0	0	0	0	0	0	0	0	0	0	0	0	0	0	0	1	0.001258741	1	1	1	1	1	1	1	1	1	1	1	1	1	1	1	1	1
23261	0	0.577527609	0	0	0	0	0	0	0	0	0	0	0	0	0	0	0	0	0	1	0.001261682	1	1	1	1	1	1	1	1	1	1	1	1	1	1	1	1	1
285533	0	0.577743821	0	0	0	0	0	0	0	0	0	0	0	0	0	0	0	0	0	1	0.001264637	1	1	1	1	1	1	1	1	1	1	1	1	1	1	1	1	1
340542	0	0.578422929	0	0	0	0	0	0	0	0	0	0	0	0	0	0	0	0	0	1	0.001267606	1	1	1	1	1	1	1	1	1	1	1	1	1	1	1	1	1
2890	0	0.575505751	0	0	0	0	0	0	0	0	0	0	0	0	0	0	0	0	0	1	0.00127907	1	1	1	1	1	1	1	1	1	1	1	1	1	1	1	1	1
8941	0	0.566341734	0	0	0	0	0	0	0	0	0	0	0	0	0	0	0	0	0	1	0.001284404	1	1	1	1	1	1	1	1	1	1	1	1	1	1	1	1	1
81849	0	0.568079934	0	0	0	0	0	0	0	0	0	0	0	0	0	0	0	0	0	1	0.001287356	1	1	1	1	1	1	1	1	1	1	1	1	1	1	1	1	1
2558	0	0.56841439	0	0	0	0	0	0	0	0	0	0	0	0	0	0	0	0	0	1	0.001290323	1	1	1	1	1	1	1	1	1	1	1	1	1	1	1	1	1
5365	0	0.571005184	0	0	0	0	0	0	0	0	0	0	0	0	0	0	0	0	0	1	0.001293303	1	1	1	1	1	1	1	1	1	1	1	1	1	1	1	1	1
23114	0	0.571112135	0	0	0	0	0	0	0	0	0	0	0	0	0	0	0	0	0	1	0.001296296	1	1	1	1	1	1	1	1	1	1	1	1	1	1	1	1	1
283209	0	0.557452804	0	0	0	0	0	0	0	0	0	0	0	0	0	0	0	0	0	1	0.001298405	1	1	1	1	1	1	1	1	1	1	1	1	1	1	1	1	1
27289	0	0.574077197	0	0	0	0	0	0	0	0	0	0	0	0	0	0	0	0	0	1	0.001299304	1	1	1	1	1	1	1	1	1	1	1	1	1	1	1	1	1
57679	0	0.558634945	0	0	0	0	0	0	0	0	0	0	0	0	0	0	0	0	0	1	0.00130137	1	1	1	1	1	1	1	1	1	1	1	1	1	1	1	1	1
27175	0	0.562189677	0	0	0	0	0	0	0	0	0	0	0	0	0	0	0	0	0	1	0.001304348	1	1	1	1	1	1	1	1	1	1	1	1	1	1	1	1	1
5217	0	0.555940644	0	0	0	0	0	0	0	0	0	0	0	0	0	0	0	0	0	1	0.001318182	1	1	1	1	1	1	1	1	1	1	1	1	1	1	1	1	1
51701	0	0.547527168	0	0	0	0	0	0	0	0	0	0	0	0	0	0	0	0	0	1	0.001373874	1	1	1	1	1	1	1	1	1	1	1	1	1	1	1	1	1
79969	0	0.548995515	0	0	0	0	0	0	0	0	0	0	0	0	0	0	0	0	0	1	0.001376975	1	1	1	1	1	1	1	1	1	1	1	1	1	1	1	1	1
5064	0	0.552937163	0	0	0	0	0	0	0	0	0	0	0	0	0	0	0	0	0	1	0.00138009	1	1	1	1	1	1	1	1	1	1	1	1	1	1	1	1	1
79187	0	0.553454182	0	0	0	0	0	0	0	0	0	0	0	0	0	0	0	0	0	1	0.00138322	1	1	1	1	1	1	1	1	1	1	1	1	1	1	1	1	1
118427	0	0.545991784	0	0	0	0	0	0	0	0	0	0	0	0	0	0	0	0	0	1	0.001412556	1	1	1	1	1	1	1	1	1	1	1	1	1	1	1	1	1
66036	0	0.5461016	0	0	0	0	0	0	0	0	0	0	0	0	0	0	0	0	0	1	0.00141573	1	1	1	1	1	1	1	1	1	1	1	1	1	1	1	1	1
1944	0	0.545448067	0	0	0	0	0	0	0	0	0	0	0	0	0	0	0	0	0	1	0.001454139	1	1	1	1	1	1	1	1	1	1	1	1	1	1	1	1	1
23518	0	0.543717245	0	0	0	0	0	0	0	0	0	0	0	0	0	0	0	0	0	1	0.001473214	1	1	1	1	1	1	1	1	1	1	1	1	1	1	1	1	1
5860	0	0.536615048	0	0	0	0	0	0	0	0	0	0	0	0	0	0	0	0	0	1	0.001514477	1	1	1	1	1	1	1	1	1	1	1	1	1	1	1	1	1
22920	0	0.534794509	0	0	0	0	0	0	0	0	0	0	0	0	0	0	0	0	0	1	0.001533333	1	1	1	1	1	1	1	1	1	1	1	1	1	1	1	1	1
2788	0	0.534228649	0	0	0	0	0	0	0	0	0	0	0	0	0	0	0	0	0	1	0.001552106	1	1	1	1	1	1	1	1	1	1	1	1	1	1	1	1	1
23359	0	0.527401568	0	0	0	0	0	0	0	0	0	0	0	0	0	0	0	0	0	1	0.00160793	1	1	1	1	1	1	1	1	1	1	1	1	1	1	1	1	1
9448	0	0.528982029	0	0	0	0	0	0	0	0	0	0	0	0	0	0	0	0	0	1	0.001611479	1	1	1	1	1	1	1	1	1	1	1	1	1	1	1	1	1
80164	0	0.529140382	0	0	0	0	0	0	0	0	0	0	0	0	0	0	0	0	0	1	0.001615044	1	1	1	1	1	1	1	1	1	1	1	1	1	1	1	1	1
2135	0	0.520405984	0	0	0	0	0	0	0	0	0	0	0	0	0	0	0	0	0	1	0.001615721	1	1	1	1	1	1	1	1	1	1	1	1	1	1	1	1	1
3705	0	0.52062374	0	0	0	0	0	0	0	0	0	0	0	0	0	0	0	0	0	1	0.001619256	1	1	1	1	1	1	1	1	1	1	1	1	1	1	1	1	1
3751	0	0.523931759	0	0	0	0	0	0	0	0	0	0	0	0	0	0	0	0	0	1	0.001622807	1	1	1	1	1	1	1	1	1	1	1	1	1	1	1	1	1
8938	0	0.524480839	0	0	0	0	0	0	0	0	0	0	0	0	0	0	0	0	0	1	0.001626374	1	1	1	1	1	1	1	1	1	1	1	1	1	1	1	1	1
1902	0	0.507107574	0	0	0	0	0	0	0	0	0	0	0	0	0	0	0	0	0	1	0.001652361	1	1	1	1	1	1	1	1	1	1	1	1	1	1	1	1	1
7301	0	0.5181211	0	0	0	0	0	0	0	0	0	0	0	0	0	0	0	0	0	1	0.001655773	1	1	1	1	1	1	1	1	1	1	1	1	1	1	1	1	1
340371	0	0.509539485	0	0	0	0	0	0	0	0	0	0	0	0	0	0	0	0	0	1	0.001655914	1	1	1	1	1	1	1	1	1	1	1	1	1	1	1	1	1
10776	0	0.510940515	0	0	0	0	0	0	0	0	0	0	0	0	0	0	0	0	0	1	0.001659483	1	1	1	1	1	1	1	1	1	1	1	1	1	1	1	1	1
22866	0	0.511169981	0	0	0	0	0	0	0	0	0	0	0	0	0	0	0	0	0	1	0.001663067	1	1	1	1	1	1	1	1	1	1	1	1	1	1	1	1	1
4753	0	0.505959002	0	0	0	0	0	0	0	0	0	0	0	0	0	0	0	0	0	1	0.001666667	1	1	1	1	1	1	1	1	1	1	1	1	1	1	1	1	1
4122	0	0.511981296	0	0	0	0	0	0	0	0	0	0	0	0	0	0	0	0	0	1	0.001666667	1	1	1	1	1	1	1	1	1	1	1	1	1	1	1	1	1
9728	0	0.50595978	0	0	0	0	0	0	0	0	0	0	0	0	0	0	0	0	0	1	0.001670236	1	1	1	1	1	1	1	1	1	1	1	1	1	1	1	1	1
56934	0	0.512087877	0	0	0	0	0	0	0	0	0	0	0	0	0	0	0	0	0	1	0.001670282	1	1	1	1	1	1	1	1	1	1	1	1	1	1	1	1	1
51606	0	0.514153351	0	0	0	0	0	0	0	0	0	0	0	0	0	0	0	0	0	1	0.001673913	1	1	1	1	1	1	1	1	1	1	1	1	1	1	1	1	1
57689	0	0.497664988	0	0	0	0	0	0	0	0	0	0	0	0	0	0	0	0	0	1	0.001680851	1	1	1	1	1	1	1	1	1	1	1	1	1	1	1	1	1
11275	0	0.498138855	0	0	0	0	0	0	0	0	0	0	0	0	0	0	0	0	0	1	0.001684435	1	1	1	1	1	1	1	1	1	1	1	1	1	1	1	1	1
6622	0	0.496373649	0	0	0	0	0	0	0	0	0	0	0	0	0	0	0	0	0	1	0.001698514	1	1	1	1	1	1	1	1	1	1	1	1	1	1	1	1	1
132332	0	0.492470601	0	0	0	0	0	0	0	0	0	0	0	0	0	0	0	0	0	1	0.001712474	1	1	1	1	1	1	1	1	1	1	1	1	1	1	1	1	1
2902	0	0.495007526	0	0	0	0	0	0	0	0	0	0	0	0	0	0	0	0	0	1	0.001716102	1	1	1	1	1	1	1	1	1	1	1	1	1	1	1	1	1
9856	0	0.48476958	0	0	0	0	0	0	0	0	0	0	0	0	0	0	0	0	0	1	0.001729958	1	1	1	1	1	1	1	1	1	1	1	1	1	1	1	1	1
5638	0	0.481495083	0	0	0	0	0	0	0	0	0	0	0	0	0	0	0	0	0	1	0.001806723	1	1	1	1	1	1	1	1	1	1	1	1	1	1	1	1	1
85442	0	0.481660432	0	0	0	0	0	0	0	0	0	0	0	0	0	0	0	0	0	1	0.001810526	1	1	1	1	1	1	1	1	1	1	1	1	1	1	1	1	1
80023	0	0.478120845	0	0	0	0	0	0	0	0	0	0	0	0	0	0	0	0	0	1	0.001949686	1	1	1	1	1	1	1	1	1	1	1	1	1	1	1	1	1
150726	0	0.471426225	0	0	0	0	0	0	0	0	0	0	0	0	0	0	0	0	0	1	0.001987578	1	1	1	1	1	1	1	1	1	1	1	1	1	1	1	1	1
324	0	0.471842283	0	0	0	0	0	0	0	0	0	0	0	0	0	0	0	0	0	1	0.001991701	1	1	1	1	1	1	1	1	1	1	1	1	1	1	1	1	1
54674	0	0.472154119	0	0	0	0	0	0	0	0	0	0	0	0	0	0	0	0	0	1	0.001995842	1	1	1	1	1	1	1	1	1	1	1	1	1	1	1	1	1
5521	0	0.472678283	0	0	0	0	0	0	0	0	0	0	0	0	0	0	0	0	0	1	0.002	1	1	1	1	1	1	1	1	1	1	1	1	1	1	1	1	1
5594	0	0.475194171	0	0	0	0	0	0	0	0	0	0	0	0	0	0	0	0	0	1	0.002004175	1	1	1	1	1	1	1	1	1	1	1	1	1	1	1	1	1
30845	0	0.475399975	0	0	0	0	0	0	0	0	0	0	0	0	0	0	0	0	0	1	0.002008368	1	1	1	1	1	1	1	1	1	1	1	1	1	1	1	1	1
8997	0	0.468352919	0	0	0	0	0	0	0	0	0	0	0	0	0	0	0	0	0	1	0.002020619	1	1	1	1	1	1	1	1	1	1	1	1	1	1	1	1	1
27067	0	0.468946071	0	0	0	0	0	0	0	0	0	0	0	0	0	0	0	0	0	1	0.002024793	1	1	1	1	1	1	1	1	1	1	1	1	1	1	1	1	1
10000	0	0.46685701	0	0	0	0	0	0	0	0	0	0	0	0	0	0	0	0	0	1	0.002032854	1	1	1	1	1	1	1	1	1	1	1	1	1	1	1	1	1
6843	0	0.467000284	0	0	0	0	0	0	0	0	0	0	0	0	0	0	0	0	0	1	0.002037037	1	1	1	1	1	1	1	1	1	1	1	1	1	1	1	1	1
78997	0	0.464828707	0	0	0	0	0	0	0	0	0	0	0	0	0	0	0	0	0	1	0.002069672	1	1	1	1	1	1	1	1	1	1	1	1	1	1	1	1	1
8871	0	0.459235538	0	0	0	0	0	0	0	0	0	0	0	0	0	0	0	0	0	1	0.002188139	1	1	1	1	1	1	1	1	1	1	1	1	1	1	1	1	1
27239	0	0.454266341	0	0	0	0	0	0	0	0	0	0	0	0	0	0	0	0	0	1	0.002219959	1	1	1	1	1	1	1	1	1	1	1	1	1	1	1	1	1
11127	0	0.454438487	0	0	0	0	0	0	0	0	0	0	0	0	0	0	0	0	0	1	0.00222449	1	1	1	1	1	1	1	1	1	1	1	1	1	1	1	1	1
1607	0	0.451504005	0	0	0	0	0	0	0	0	0	0	0	0	0	0	0	0	0	1	0.002296748	1	1	1	1	1	1	1	1	1	1	1	1	1	1	1	1	1
287	0	0.448672691	0	0	0	0	0	0	0	0	0	0	0	0	0	0	0	0	0	1	0.002312373	1	1	1	1	1	1	1	1	1	1	1	1	1	1	1	1	1
1951	0	0.447494726	0	0	0	0	0	0	0	0	0	0	0	0	0	0	0	0	0	1	0.002363636	1	1	1	1	1	1	1	1	1	1	1	1	1	1	1	1	1
11165	0	0.448266307	0	0	0	0	0	0	0	0	0	0	0	0	0	0	0	0	0	1	0.002368421	1	1	1	1	1	1	1	1	1	1	1	1	1	1	1	1	1
5910	0	0.445789682	0	0	0	0	0	0	0	0	0	0	0	0	0	0	0	0	0	1	0.002399194	1	1	1	1	1	1	1	1	1	1	1	1	1	1	1	1	1
150967	0	0.4401636	0	0	0	0	0	0	0	0	0	0	0	0	0	0	0	0	0	1	0.00248996	1	1	1	1	1	1	1	1	1	1	1	1	1	1	1	1	1
5621	0	0.440627254	0	0	0	0	0	0	0	0	0	0	0	0	0	0	0	0	0	1	0.00249497	1	1	1	1	1	1	1	1	1	1	1	1	1	1	1	1	1
23229	0	0.435643525	0	0	0	0	0	0	0	0	0	0	0	0	0	0	0	0	0	1	0.002705411	1	1	1	1	1	1	1	1	1	1	1	1	1	1	1	1	1
55638	0	0.424178359	0	0	0	0	0	0	0	0	0	0	0	0	0	0	0	0	0	1	0.00302	1	1	1	1	1	1	1	1	1	1	1	1	1	1	1	1	1
55521	0	0.422187554	0	0	0	0	0	0	0	0	0	0	0	0	0	0	0	0	0	1	0.003067729	1	1	1	1	1	1	1	1	1	1	1	1	1	1	1	1	1
3746	0	0.42230417	0	0	0	0	0	0	0	0	0	0	0	0	0	0	0	0	0	1	0.003073852	1	1	1	1	1	1	1	1	1	1	1	1	1	1	1	1	1
9256	0	0.415606728	0	0	0	0	0	0	0	0	0	0	0	0	0	0	0	0	0	1	0.003234127	1	1	1	1	1	1	1	1	1	1	1	1	1	1	1	1	1
4355	0	0.415862485	0	0	0	0	0	0	0	0	0	0	0	0	0	0	0	0	0	1	0.003240557	1	1	1	1	1	1	1	1	1	1	1	1	1	1	1	1	1
90121	0	0.413764081	0	0	0	0	0	0	0	0	0	0	0	0	0	0	0	0	0	1	0.003267327	1	1	1	1	1	1	1	1	1	1	1	1	1	1	1	1	1
10808	0	0.4132239	0	0	0	0	0	0	0	0	0	0	0	0	0	0	0	0	0	1	0.003300395	1	1	1	1	1	1	1	1	1	1	1	1	1	1	1	1	1
9896	0	0.412714046	0	0	0	0	0	0	0	0	0	0	0	0	0	0	0	0	0	1	0.003313609	1	1	1	1	1	1	1	1	1	1	1	1	1	1	1	1	1
259217	0	0.411761776	0	0	0	0	0	0	0	0	0	0	0	0	0	0	0	0	0	1	0.003326772	1	1	1	1	1	1	1	1	1	1	1	1	1	1	1	1	1
4293	0	0.411035844	0	0	0	0	0	0	0	0	0	0	0	0	0	0	0	0	0	1	0.003359528	1	1	1	1	1	1	1	1	1	1	1	1	1	1	1	1	1
51335	0	0.410342791	0	0	0	0	0	0	0	0	0	0	0	0	0	0	0	0	0	1	0.003411765	1	1	1	1	1	1	1	1	1	1	1	1	1	1	1	1	1
23621	0	0.409897883	0	0	0	0	0	0	0	0	0	0	0	0	0	0	0	0	0	1	0.003424658	1	1	1	1	1	1	1	1	1	1	1	1	1	1	1	1	1
57863	0	0.409784068	0	0	0	0	0	0	0	0	0	0	0	0	0	0	0	0	0	1	0.0034375	1	1	1	1	1	1	1	1	1	1	1	1	1	1	1	1	1
203259	0	0.409519384	0	0	0	0	0	0	0	0	0	0	0	0	0	0	0	0	0	1	0.003450292	1	1	1	1	1	1	1	1	1	1	1	1	1	1	1	1	1
10768	0	0.404917845	0	0	0	0	0	0	0	0	0	0	0	0	0	0	0	0	0	1	0.003553398	1	1	1	1	1	1	1	1	1	1	1	1	1	1	1	1	1
9732	0	0.405535276	0	0	0	0	0	0	0	0	0	0	0	0	0	0	0	0	0	1	0.003560311	1	1	1	1	1	1	1	1	1	1	1	1	1	1	1	1	1
3358	0	0.403286641	0	0	0	0	0	0	0	0	0	0	0	0	0	0	0	0	0	1	0.003564547	1	1	1	1	1	1	1	1	1	1	1	1	1	1	1	1	1
57526	0	0.404584604	0	0	0	0	0	0	0	0	0	0	0	0	0	0	0	0	0	1	0.003565891	1	1	1	1	1	1	1	1	1	1	1	1	1	1	1	1	1
8237	0	0.403889865	0	0	0	0	0	0	0	0	0	0	0	0	0	0	0	0	0	1	0.003571429	1	1	1	1	1	1	1	1	1	1	1	1	1	1	1	1	1
196500	0	0.404148839	0	0	0	0	0	0	0	0	0	0	0	0	0	0	0	0	0	1	0.003578337	1	1	1	1	1	1	1	1	1	1	1	1	1	1	1	1	1
9912	0	0.402676399	0	0	0	0	0	0	0	0	0	0	0	0	0	0	0	0	0	1	0.003596154	1	1	1	1	1	1	1	1	1	1	1	1	1	1	1	1	1
79751	0	0.399715019	0	0	0	0	0	0	0	0	0	0	0	0	0	0	0	0	0	1	0.003646833	1	1	1	1	1	1	1	1	1	1	1	1	1	1	1	1	1
84457	0	0.397362307	0	0	0	0	0	0	0	0	0	0	0	0	0	0	0	0	0	1	0.003735632	1	1	1	1	1	1	1	1	1	1	1	1	1	1	1	1	1
107	0	0.396467412	0	0	0	0	0	0	0	0	0	0	0	0	0	0	0	0	0	1	0.003824092	1	1	1	1	1	1	1	1	1	1	1	1	1	1	1	1	1
22983	0	0.393001709	0	0	0	0	0	0	0	0	0	0	0	0	0	0	0	0	0	1	0.003912214	1	1	1	1	1	1	1	1	1	1	1	1	1	1	1	1	1
9363	0	0.390786684	0	0	0	0	0	0	0	0	0	0	0	0	0	0	0	0	0	1	0.003980952	1	1	1	1	1	1	1	1	1	1	1	1	1	1	1	1	1
887	0	0.389148785	0	0	0	0	0	0	0	0	0	0	0	0	0	0	0	0	0	1	0.004060721	1	1	1	1	1	1	1	1	1	1	1	1	1	1	1	1	1
8514	0	0.389222651	0	0	0	0	0	0	0	0	0	0	0	0	0	0	0	0	0	1	0.004068441	1	1	1	1	1	1	1	1	1	1	1	1	1	1	1	1	1
6861	0	0.382662758	0	0	0	0	0	0	0	0	0	0	0	0	0	0	0	0	0	1	0.004274953	1	1	1	1	1	1	1	1	1	1	1	1	1	1	1	1	1
26039	0	0.385565504	0	0	0	0	0	0	0	0	0	0	0	0	0	0	0	0	0	1	0.004280303	1	1	1	1	1	1	1	1	1	1	1	1	1	1	1	1	1
116448	0	0.383088266	0	0	0	0	0	0	0	0	0	0	0	0	0	0	0	0	0	1	0.004283019	1	1	1	1	1	1	1	1	1	1	1	1	1	1	1	1	1
9771	0	0.381098296	0	0	0	0	0	0	0	0	0	0	0	0	0	0	0	0	0	1	0.004285714	1	1	1	1	1	1	1	1	1	1	1	1	1	1	1	1	1
55228	0	0.383130433	0	0	0	0	0	0	0	0	0	0	0	0	0	0	0	0	0	1	0.004291115	1	1	1	1	1	1	1	1	1	1	1	1	1	1	1	1	1
26033	0	0.380708319	0	0	0	0	0	0	0	0	0	0	0	0	0	0	0	0	0	1	0.004296435	1	1	1	1	1	1	1	1	1	1	1	1	1	1	1	1	1
56341	0	0.377983417	0	0	0	0	0	0	0	0	0	0	0	0	0	0	0	0	0	1	0.004400749	1	1	1	1	1	1	1	1	1	1	1	1	1	1	1	1	1
22933	0	0.373663606	0	0	0	0	0	0	0	0	0	0	0	0	0	0	0	0	0	1	0.004720149	1	1	1	1	1	1	1	1	1	1	1	1	1	1	1	1	1
1778	0	0.373704378	0	0	0	0	0	0	0	0	0	0	0	0	0	0	0	0	0	1	0.004728972	1	1	1	1	1	1	1	1	1	1	1	1	1	1	1	1	1
345630	0	0.373302381	0	0	0	0	0	0	0	0	0	0	0	0	0	0	0	0	0	1	0.004729981	1	1	1	1	1	1	1	1	1	1	1	1	1	1	1	1	1
157567	0	0.37208356	0	0	0	0	0	0	0	0	0	0	0	0	0	0	0	0	0	1	0.004851301	1	1	1	1	1	1	1	1	1	1	1	1	1	1	1	1	1
6900	0	0.36673475	0	0	0	0	0	0	0	0	0	0	0	0	0	0	0	0	0	1	0.005111111	1	1	1	1	1	1	1	1	1	1	1	1	1	1	1	1	1
2559	0	0.366902272	0	0	0	0	0	0	0	0	0	0	0	0	0	0	0	0	0	1	0.005120594	1	1	1	1	1	1	1	1	1	1	1	1	1	1	1	1	1
6326	0	0.36278997	0	0	0	0	0	0	0	0	0	0	0	0	0	0	0	0	0	1	0.005286506	1	1	1	1	1	1	1	1	1	1	1	1	1	1	1	1	1
2261	0	0.3625081	0	0	0	0	0	0	0	0	0	0	0	0	0	0	0	0	0	1	0.005295203	1	1	1	1	1	1	1	1	1	1	1	1	1	1	1	1	1
529	0	0.362177933	0	0	0	0	0	0	0	0	0	0	0	0	0	0	0	0	0	1	0.005303867	1	1	1	1	1	1	1	1	1	1	1	1	1	1	1	1	1
643866	0	0.360292206	0	0	0	0	0	0	0	0	0	0	0	0	0	0	0	0	0	1	0.005357798	1	1	1	1	1	1	1	1	1	1	1	1	1	1	1	1	1
3752	0	0.360485553	0	0	0	0	0	0	0	0	0	0	0	0	0	0	0	0	0	1	0.005367647	1	1	1	1	1	1	1	1	1	1	1	1	1	1	1	1	1
22987	0	0.358962645	0	0	0	0	0	0	0	0	0	0	0	0	0	0	0	0	0	1	0.005421245	1	1	1	1	1	1	1	1	1	1	1	1	1	1	1	1	1
5530	0	0.356585022	0	0	0	0	0	0	0	0	0	0	0	0	0	0	0	0	0	1	0.005454545	1	1	1	1	1	1	1	1	1	1	1	1	1	1	1	1	1
3356	0	0.357415608	0	0	0	0	0	0	0	0	0	0	0	0	0	0	0	0	0	1	0.005456204	1	1	1	1	1	1	1	1	1	1	1	1	1	1	1	1	1
728215	0	0.356344527	0	0	0	0	0	0	0	0	0	0	0	0	0	0	0	0	0	1	0.005462795	1	1	1	1	1	1	1	1	1	1	1	1	1	1	1	1	1
6664	0	0.356792736	0	0	0	0	0	0	0	0	0	0	0	0	0	0	0	0	0	1	0.005464481	1	1	1	1	1	1	1	1	1	1	1	1	1	1	1	1	1
64748	0	0.35745661	0	0	0	0	0	0	0	0	0	0	0	0	0	0	0	0	0	1	0.005466179	1	1	1	1	1	1	1	1	1	1	1	1	1	1	1	1	1
23263	0	0.355811314	0	0	0	0	0	0	0	0	0	0	0	0	0	0	0	0	0	1	0.005471014	1	1	1	1	1	1	1	1	1	1	1	1	1	1	1	1	1
9758	0	0.354692268	0	0	0	0	0	0	0	0	0	0	0	0	0	0	0	0	0	1	0.005479204	1	1	1	1	1	1	1	1	1	1	1	1	1	1	1	1	1
6506	0	0.352792579	0	0	0	0	0	0	0	0	0	0	0	0	0	0	0	0	0	1	0.005541516	1	1	1	1	1	1	1	1	1	1	1	1	1	1	1	1	1
26953	0	0.352313355	0	0	0	0	0	0	0	0	0	0	0	0	0	0	0	0	0	1	0.005603604	1	1	1	1	1	1	1	1	1	1	1	1	1	1	1	1	1
23770	0	0.351665277	0	0	0	0	0	0	0	0	0	0	0	0	0	0	0	0	0	1	0.005665468	1	1	1	1	1	1	1	1	1	1	1	1	1	1	1	1	1
23204	0	0.35027775	0	0	0	0	0	0	0	0	0	0	0	0	0	0	0	0	0	1	0.005668449	1	1	1	1	1	1	1	1	1	1	1	1	1	1	1	1	1
11141	0	0.350549729	0	0	0	0	0	0	0	0	0	0	0	0	0	0	0	0	0	1	0.005670841	1	1	1	1	1	1	1	1	1	1	1	1	1	1	1	1	1
4038	0	0.350403051	0	0	0	0	0	0	0	0	0	0	0	0	0	0	0	0	0	1	0.005678571	1	1	1	1	1	1	1	1	1	1	1	1	1	1	1	1	1
1185	0	0.350586583	0	0	0	0	0	0	0	0	0	0	0	0	0	0	0	0	0	1	0.005681004	1	1	1	1	1	1	1	1	1	1	1	1	1	1	1	1	1
23387	0	0.350688051	0	0	0	0	0	0	0	0	0	0	0	0	0	0	0	0	0	1	0.005691203	1	1	1	1	1	1	1	1	1	1	1	1	1	1	1	1	1
10396	0	0.348617055	0	0	0	0	0	0	0	0	0	0	0	0	0	0	0	0	0	1	0.005800712	1	1	1	1	1	1	1	1	1	1	1	1	1	1	1	1	1
57142	0	0.347219128	0	0	0	0	0	0	0	0	0	0	0	0	0	0	0	0	0	1	0.005833333	1	1	1	1	1	1	1	1	1	1	1	1	1	1	1	1	1
4761	0	0.34705931	0	0	0	0	0	0	0	0	0	0	0	0	0	0	0	0	0	1	0.005840708	1	1	1	1	1	1	1	1	1	1	1	1	1	1	1	1	1
2571	0	0.347678782	0	0	0	0	0	0	0	0	0	0	0	0	0	0	0	0	0	1	0.005843694	1	1	1	1	1	1	1	1	1	1	1	1	1	1	1	1	1
79953	0	0.346012472	0	0	0	0	0	0	0	0	0	0	0	0	0	0	0	0	0	1	0.005954064	1	1	1	1	1	1	1	1	1	1	1	1	1	1	1	1	1
9369	0	0.339146697	0	0	0	0	0	0	0	0	0	0	0	0	0	0	0	0	0	1	0.006208113	1	1	1	1	1	1	1	1	1	1	1	1	1	1	1	1	1
528	0	0.338984347	0	0	0	0	0	0	0	0	0	0	0	0	0	0	0	0	0	1	0.006214789	1	1	1	1	1	1	1	1	1	1	1	1	1	1	1	1	1
1949	0	0.338219433	0	0	0	0	0	0	0	0	0	0	0	0	0	0	0	0	0	1	0.006239016	1	1	1	1	1	1	1	1	1	1	1	1	1	1	1	1	1
54958	0	0.335424168	0	0	0	0	0	0	0	0	0	0	0	0	0	0	0	0	0	1	0.006403509	1	1	1	1	1	1	1	1	1	1	1	1	1	1	1	1	1
8499	0	0.334523461	0	0	0	0	0	0	0	0	0	0	0	0	0	0	0	0	0	1	0.006433566	1	1	1	1	1	1	1	1	1	1	1	1	1	1	1	1	1
1745	0	0.334728946	0	0	0	0	0	0	0	0	0	0	0	0	0	0	0	0	0	1	0.006444834	1	1	1	1	1	1	1	1	1	1	1	1	1	1	1	1	1
2774	0	0.33346566	0	0	0	0	0	0	0	0	0	0	0	0	0	0	0	0	0	1	0.006527051	1	1	1	1	1	1	1	1	1	1	1	1	1	1	1	1	1
79135	0	0.332931247	0	0	0	0	0	0	0	0	0	0	0	0	0	0	0	0	0	1	0.006550523	1	1	1	1	1	1	1	1	1	1	1	1	1	1	1	1	1
8707	0	0.328818311	0	0	0	0	0	0	0	0	0	0	0	0	0	0	0	0	0	1	0.006834783	1	1	1	1	1	1	1	1	1	1	1	1	1	1	1	1	1
91768	0	0.327638218	0	0	0	0	0	0	0	0	0	0	0	0	0	0	0	0	0	1	0.006851211	1	1	1	1	1	1	1	1	1	1	1	1	1	1	1	1	1
22865	0	0.327919472	0	0	0	0	0	0	0	0	0	0	0	0	0	0	0	0	0	1	0.006863085	1	1	1	1	1	1	1	1	1	1	1	1	1	1	1	1	1
23271	0	0.328020491	0	0	0	0	0	0	0	0	0	0	0	0	0	0	0	0	0	1	0.006875	1	1	1	1	1	1	1	1	1	1	1	1	1	1	1	1	1
64423	0	0.326481505	0	0	0	0	0	0	0	0	0	0	0	0	0	0	0	0	0	1	0.006977547	1	1	1	1	1	1	1	1	1	1	1	1	1	1	1	1	1
386618	0	0.326328408	0	0	0	0	0	0	0	0	0	0	0	0	0	0	0	0	0	1	0.006982759	1	1	1	1	1	1	1	1	1	1	1	1	1	1	1	1	1
8396	0	0.3259772	0	0	0	0	0	0	0	0	0	0	0	0	0	0	0	0	0	1	0.007022375	1	1	1	1	1	1	1	1	1	1	1	1	1	1	1	1	1
140767	0	0.324820669	0	0	0	0	0	0	0	0	0	0	0	0	0	0	0	0	0	1	0.007044674	1	1	1	1	1	1	1	1	1	1	1	1	1	1	1	1	1
22998	0	0.323963435	0	0	0	0	0	0	0	0	0	0	0	0	0	0	0	0	0	1	0.007066895	1	1	1	1	1	1	1	1	1	1	1	1	1	1	1	1	1
23125	0	0.322973561	0	0	0	0	0	0	0	0	0	0	0	0	0	0	0	0	0	1	0.007089041	1	1	1	1	1	1	1	1	1	1	1	1	1	1	1	1	1
2257	0	0.321184639	0	0	0	0	0	0	0	0	0	0	0	0	0	0	0	0	0	1	0.007167235	1	1	1	1	1	1	1	1	1	1	1	1	1	1	1	1	1
1410	0	0.321602091	0	0	0	0	0	0	0	0	0	0	0	0	0	0	0	0	0	1	0.007179487	1	1	1	1	1	1	1	1	1	1	1	1	1	1	1	1	1
94015	0	0.318997678	0	0	0	0	0	0	0	0	0	0	0	0	0	0	0	0	0	1	0.007274276	1	1	1	1	1	1	1	1	1	1	1	1	1	1	1	1	1
151835	0	0.318351109	0	0	0	0	0	0	0	0	0	0	0	0	0	0	0	0	0	1	0.007380952	1	1	1	1	1	1	1	1	1	1	1	1	1	1	1	1	1
388650	0	0.317259639	0	0	0	0	0	0	0	0	0	0	0	0	0	0	0	0	0	1	0.007436333	1	1	1	1	1	1	1	1	1	1	1	1	1	1	1	1	1
152789	0	0.315219956	0	0	0	0	0	0	0	0	0	0	0	0	0	0	0	0	0	1	0.007559322	1	1	1	1	1	1	1	1	1	1	1	1	1	1	1	1	1
4081	0	0.31421516	0	0	0	0	0	0	0	0	0	0	0	0	0	0	0	0	0	1	0.007952623	1	1	1	1	1	1	1	1	1	1	1	1	1	1	1	1	1
29106	0	0.313656181	0	0	0	0	0	0	0	0	0	0	0	0	0	0	0	0	0	1	0.007989865	1	1	1	1	1	1	1	1	1	1	1	1	1	1	1	1	1
5799	0	0.312832882	0	0	0	0	0	0	0	0	0	0	0	0	0	0	0	0	0	1	0.008067227	1	1	1	1	1	1	1	1	1	1	1	1	1	1	1	1	1
57512	0	0.313185233	0	0	0	0	0	0	0	0	0	0	0	0	0	0	0	0	0	1	0.008080808	1	1	1	1	1	1	1	1	1	1	1	1	1	1	1	1	1
797	0	0.313187724	0	0	0	0	0	0	0	0	0	0	0	0	0	0	0	0	0	1	0.008094435	1	1	1	1	1	1	1	1	1	1	1	1	1	1	1	1	1
7857	0	0.310256303	0	0	0	0	0	0	0	0	0	0	0	0	0	0	0	0	0	1	0.008361204	1	1	1	1	1	1	1	1	1	1	1	1	1	1	1	1	1
2259	0	0.310438907	0	0	0	0	0	0	0	0	0	0	0	0	0	0	0	0	0	1	0.008375209	1	1	1	1	1	1	1	1	1	1	1	1	1	1	1	1	1
57515	0	0.310479607	0	0	0	0	0	0	0	0	0	0	0	0	0	0	0	0	0	1	0.008389262	1	1	1	1	1	1	1	1	1	1	1	1	1	1	1	1	1
55176	0	0.309703758	0	0	0	0	0	0	0	0	0	0	0	0	0	0	0	0	0	1	0.008416667	1	1	1	1	1	1	1	1	1	1	1	1	1	1	1	1	1
9456	0	0.309163461	0	0	0	0	0	0	0	0	0	0	0	0	0	0	0	0	0	1	0.008419301	1	1	1	1	1	1	1	1	1	1	1	1	1	1	1	1	1
5601	0	0.30992131	0	0	0	0	0	0	0	0	0	0	0	0	0	0	0	0	0	1	0.008430718	1	1	1	1	1	1	1	1	1	1	1	1	1	1	1	1	1
115584	0	0.308095496	0	0	0	0	0	0	0	0	0	0	0	0	0	0	0	0	0	1	0.00845515	1	1	1	1	1	1	1	1	1	1	1	1	1	1	1	1	1
259232	0	0.307031686	0	0	0	0	0	0	0	0	0	0	0	0	0	0	0	0	0	1	0.008507463	1	1	1	1	1	1	1	1	1	1	1	1	1	1	1	1	1
60484	0	0.306505463	0	0	0	0	0	0	0	0	0	0	0	0	0	0	0	0	0	1	0.008509934	1	1	1	1	1	1	1	1	1	1	1	1	1	1	1	1	1
10193	0	0.304744833	0	0	0	0	0	0	0	0	0	0	0	0	0	0	0	0	0	1	0.008536184	1	1	1	1	1	1	1	1	1	1	1	1	1	1	1	1	1
54443	0	0.304325776	0	0	0	0	0	0	0	0	0	0	0	0	0	0	0	0	0	1	0.008538588	1	1	1	1	1	1	1	1	1	1	1	1	1	1	1	1	1
1155	0	0.304866628	0	0	0	0	0	0	0	0	0	0	0	0	0	0	0	0	0	1	0.008550247	1	1	1	1	1	1	1	1	1	1	1	1	1	1	1	1	1
63827	0	0.304037927	0	0	0	0	0	0	0	0	0	0	0	0	0	0	0	0	0	1	0.008557377	1	1	1	1	1	1	1	1	1	1	1	1	1	1	1	1	1
23446	0	0.305828071	0	0	0	0	0	0	0	0	0	0	0	0	0	0	0	0	0	1	0.008561983	1	1	1	1	1	1	1	1	1	1	1	1	1	1	1	1	1
6712	0	0.305197445	0	0	0	0	0	0	0	0	0	0	0	0	0	0	0	0	0	1	0.008564356	1	1	1	1	1	1	1	1	1	1	1	1	1	1	1	1	1
5058	0	0.302195135	0	0	0	0	0	0	0	0	0	0	0	0	0	0	0	0	0	1	0.008657938	1	1	1	1	1	1	1	1	1	1	1	1	1	1	1	1	1
57447	0	0.301050672	0	0	0	0	0	0	0	0	0	0	0	0	0	0	0	0	0	1	0.00879085	1	1	1	1	1	1	1	1	1	1	1	1	1	1	1	1	1
2764	0	0.299539675	0	0	0	0	0	0	0	0	0	0	0	0	0	0	0	0	0	1	0.008809135	1	1	1	1	1	1	1	1	1	1	1	1	1	1	1	1	1
7101	0	0.299404876	0	0	0	0	0	0	0	0	0	0	0	0	0	0	0	0	0	1	0.008811075	1	1	1	1	1	1	1	1	1	1	1	1	1	1	1	1	1
1183	0	0.297813231	0	0	0	0	0	0	0	0	0	0	0	0	0	0	0	0	0	1	0.008829268	1	1	1	1	1	1	1	1	1	1	1	1	1	1	1	1	1
162239	0	0.294105683	0	0	0	0	0	0	0	0	0	0	0	0	0	0	0	0	0	1	0.008993506	1	1	1	1	1	1	1	1	1	1	1	1	1	1	1	1	1
23413	0	0.293368234	0	0	0	0	0	0	0	0	0	0	0	0	0	0	0	0	0	1	0.009059968	1	1	1	1	1	1	1	1	1	1	1	1	1	1	1	1	1
79096	0	0.292021311	0	0	0	0	0	0	0	0	0	0	0	0	0	0	0	0	0	1	0.009158576	1	1	1	1	1	1	1	1	1	1	1	1	1	1	1	1	1
89927	0	0.290510314	0	0	0	0	0	0	0	0	0	0	0	0	0	0	0	0	0	1	0.009256866	1	1	1	1	1	1	1	1	1	1	1	1	1	1	1	1	1
79780	0	0.28651208	0	0	0	0	0	0	0	0	0	0	0	0	0	0	0	0	0	1	0.009483871	1	1	1	1	1	1	1	1	1	1	1	1	1	1	1	1	1
5625	0	0.286297299	0	0	0	0	0	0	0	0	0	0	0	0	0	0	0	0	0	1	0.009484702	1	1	1	1	1	1	1	1	1	1	1	1	1	1	1	1	1
11215	0	0.285702221	0	0	0	0	0	0	0	0	0	0	0	0	0	0	0	0	0	1	0.009581994	1	1	1	1	1	1	1	1	1	1	1	1	1	1	1	1	1
10842	0	0.285284378	0	0	0	0	0	0	0	0	0	0	0	0	0	0	0	0	0	1	0.009598716	1	1	1	1	1	1	1	1	1	1	1	1	1	1	1	1	1
9844	0	0.284340716	0	0	0	0	0	0	0	0	0	0	0	0	0	0	0	0	0	1	0.009663462	1	1	1	1	1	1	1	1	1	1	1	1	1	1	1	1	1
23162	0	0.283661612	0	0	0	0	0	0	0	0	0	0	0	0	0	0	0	0	0	1	0.00968	1	1	1	1	1	1	1	1	1	1	1	1	1	1	1	1	1
1961	0	0.282687869	0	0	0	0	0	0	0	0	0	0	0	0	0	0	0	0	0	1	0.00969697	1	1	1	1	1	1	1	1	1	1	1	1	1	1	1	1	1
50859	0	0.282721853	0	0	0	0	0	0	0	0	0	0	0	0	0	0	0	0	0	1	0.00971246	1	1	1	1	1	1	1	1	1	1	1	1	1	1	1	1	1
55700	0	0.281873948	0	0	0	0	0	0	0	0	0	0	0	0	0	0	0	0	0	1	0.009745223	1	1	1	1	1	1	1	1	1	1	1	1	1	1	1	1	1
54463	0	0.278392069	0	0	0	0	0	0	0	0	0	0	0	0	0	0	0	0	0	1	0.010031746	1	1	1	1	1	1	1	1	1	1	1	1	1	1	1	1	1
26253	0	0.27843503	0	0	0	0	0	0	0	0	0	0	0	0	0	0	0	0	0	1	0.010047695	1	1	1	1	1	1	1	1	1	1	1	1	1	1	1	1	1
63876	0	0.277130555	0	0	0	0	0	0	0	0	0	0	0	0	0	0	0	0	0	1	0.010095087	1	1	1	1	1	1	1	1	1	1	1	1	1	1	1	1	1
23025	0	0.276174243	0	0	0	0	0	0	0	0	0	0	0	0	0	0	0	0	0	1	0.010158228	1	1	1	1	1	1	1	1	1	1	1	1	1	1	1	1	1
6327	0	0.273820623	0	0	0	0	0	0	0	0	0	0	0	0	0	0	0	0	0	1	0.010172414	1	1	1	1	1	1	1	1	1	1	1	1	1	1	1	1	1
117178	0	0.273982387	0	0	0	0	0	0	0	0	0	0	0	0	0	0	0	0	0	1	0.010188383	1	1	1	1	1	1	1	1	1	1	1	1	1	1	1	1	1
8604	0	0.274926187	0	0	0	0	0	0	0	0	0	0	0	0	0	0	0	0	0	1	0.010189274	1	1	1	1	1	1	1	1	1	1	1	1	1	1	1	1	1
41	0	0.274199228	0	0	0	0	0	0	0	0	0	0	0	0	0	0	0	0	0	1	0.010204403	1	1	1	1	1	1	1	1	1	1	1	1	1	1	1	1	1
253982	0	0.274528527	0	0	0	0	0	0	0	0	0	0	0	0	0	0	0	0	0	1	0.010204724	1	1	1	1	1	1	1	1	1	1	1	1	1	1	1	1	1
784	0	0.274944418	0	0	0	0	0	0	0	0	0	0	0	0	0	0	0	0	0	1	0.010205371	1	1	1	1	1	1	1	1	1	1	1	1	1	1	1	1	1
23507	0	0.271349198	0	0	0	0	0	0	0	0	0	0	0	0	0	0	0	0	0	1	0.01024961	1	1	1	1	1	1	1	1	1	1	1	1	1	1	1	1	1
64854	0	0.271770665	0	0	0	0	0	0	0	0	0	0	0	0	0	0	0	0	0	1	0.01025	1	1	1	1	1	1	1	1	1	1	1	1	1	1	1	1	1
2258	0	0.272384044	0	0	0	0	0	0	0	0	0	0	0	0	0	0	0	0	0	1	0.010250391	1	1	1	1	1	1	1	1	1	1	1	1	1	1	1	1	1
146330	0	0.265825024	0	0	0	0	0	0	0	0	0	0	0	0	0	0	0	0	0	1	0.010698758	1	1	1	1	1	1	1	1	1	1	1	1	1	1	1	1	1
10215	0	0.265864605	0	0	0	0	0	0	0	0	0	0	0	0	0	0	0	0	0	1	0.010715397	1	1	1	1	1	1	1	1	1	1	1	1	1	1	1	1	1
374887	0	0.264502771	0	0	0	0	0	0	0	0	0	0	0	0	0	0	0	0	0	1	0.010728682	1	1	1	1	1	1	1	1	1	1	1	1	1	1	1	1	1
26047	0	0.265894256	0	0	0	0	0	0	0	0	0	0	0	0	0	0	0	0	0	1	0.010732087	1	1	1	1	1	1	1	1	1	1	1	1	1	1	1	1	1
377	0	0.260922247	0	0	0	0	0	0	0	0	0	0	0	0	0	0	0	0	0	1	0.011068111	1	1	1	1	1	1	1	1	1	1	1	1	1	1	1	1	1
26468	0	0.26027304	0	0	0	0	0	0	0	0	0	0	0	0	0	0	0	0	0	1	0.011097372	1	1	1	1	1	1	1	1	1	1	1	1	1	1	1	1	1
132204	0	0.259354595	0	0	0	0	0	0	0	0	0	0	0	0	0	0	0	0	0	1	0.011126543	1	1	1	1	1	1	1	1	1	1	1	1	1	1	1	1	1
78999	0	0.258395647	0	0	0	0	0	0	0	0	0	0	0	0	0	0	0	0	0	1	0.011171032	1	1	1	1	1	1	1	1	1	1	1	1	1	1	1	1	1
9832	0	0.257531132	0	0	0	0	0	0	0	0	0	0	0	0	0	0	0	0	0	1	0.01124424	1	1	1	1	1	1	1	1	1	1	1	1	1	1	1	1	1
93145	0	0.257925682	0	0	0	0	0	0	0	0	0	0	0	0	0	0	0	0	0	1	0.011246154	1	1	1	1	1	1	1	1	1	1	1	1	1	1	1	1	1
7732	0	0.254270656	0	0	0	0	0	0	0	0	0	0	0	0	0	0	0	0	0	1	0.011316998	1	1	1	1	1	1	1	1	1	1	1	1	1	1	1	1	1
1742	0	0.254874119	0	0	0	0	0	0	0	0	0	0	0	0	0	0	0	0	0	1	0.011334356	1	1	1	1	1	1	1	1	1	1	1	1	1	1	1	1	1
54972	0	0.251382176	0	0	0	0	0	0	0	0	0	0	0	0	0	0	0	0	0	1	0.011697248	1	1	1	1	1	1	1	1	1	1	1	1	1	1	1	1	1
8618	0	0.248091288	0	0	0	0	0	0	0	0	0	0	0	0	0	0	0	0	0	1	0.012	1	1	1	1	1	1	1	1	1	1	1	1	1	1	1	1	1
220382	0	0.247109857	0	0	0	0	0	0	0	0	0	0	0	0	0	0	0	0	0	1	0.012073171	1	1	1	1	1	1	1	1	1	1	1	1	1	1	1	1	1
10690	0	0.246597029	0	0	0	0	0	0	0	0	0	0	0	0	0	0	0	0	0	1	0.012115677	1	1	1	1	1	1	1	1	1	1	1	1	1	1	1	1	1
2039	0	0.245113971	0	0	0	0	0	0	0	0	0	0	0	0	0	0	0	0	0	1	0.012234043	1	1	1	1	1	1	1	1	1	1	1	1	1	1	1	1	1
376267	0	0.244469291	0	0	0	0	0	0	0	0	0	0	0	0	0	0	0	0	0	1	0.012272727	1	1	1	1	1	1	1	1	1	1	1	1	1	1	1	1	1
50488	0	0.244511498	0	0	0	0	0	0	0	0	0	0	0	0	0	0	0	0	0	1	0.012291351	1	1	1	1	1	1	1	1	1	1	1	1	1	1	1	1	1
6415	0	0.243671156	0	0	0	0	0	0	0	0	0	0	0	0	0	0	0	0	0	1	0.012329803	1	1	1	1	1	1	1	1	1	1	1	1	1	1	1	1	1
6511	0	0.241903151	0	0	0	0	0	0	0	0	0	0	0	0	0	0	0	0	0	1	0.01243609	1	1	1	1	1	1	1	1	1	1	1	1	1	1	1	1	1
8924	0	0.242433631	0	0	0	0	0	0	0	0	0	0	0	0	0	0	0	0	0	1	0.01244713	1	1	1	1	1	1	1	1	1	1	1	1	1	1	1	1	1
114876	0	0.24191182	0	0	0	0	0	0	0	0	0	0	0	0	0	0	0	0	0	1	0.012454819	1	1	1	1	1	1	1	1	1	1	1	1	1	1	1	1	1
7265	0	0.241954753	0	0	0	0	0	0	0	0	0	0	0	0	0	0	0	0	0	1	0.012473605	1	1	1	1	1	1	1	1	1	1	1	1	1	1	1	1	1
64112	0	0.240954318	0	0	0	0	0	0	0	0	0	0	0	0	0	0	0	0	0	1	0.012567568	1	1	1	1	1	1	1	1	1	1	1	1	1	1	1	1	1
5532	0	0.239982275	0	0	0	0	0	0	0	0	0	0	0	0	0	0	0	0	0	1	0.01257485	1	1	1	1	1	1	1	1	1	1	1	1	1	1	1	1	1
253559	0	0.240286276	0	0	0	0	0	0	0	0	0	0	0	0	0	0	0	0	0	1	0.012578711	1	1	1	1	1	1	1	1	1	1	1	1	1	1	1	1	1
7159	0	0.239716646	0	0	0	0	0	0	0	0	0	0	0	0	0	0	0	0	0	1	0.012585949	1	1	1	1	1	1	1	1	1	1	1	1	1	1	1	1	1
526	0	0.23683589	0	0	0	0	0	0	0	0	0	0	0	0	0	0	0	0	0	1	0.012791045	1	1	1	1	1	1	1	1	1	1	1	1	1	1	1	1	1
51761	0	0.233677999	0	0	0	0	0	0	0	0	0	0	0	0	0	0	0	0	0	1	0.012952522	1	1	1	1	1	1	1	1	1	1	1	1	1	1	1	1	1
80823	0	0.233688111	0	0	0	0	0	0	0	0	0	0	0	0	0	0	0	0	0	1	0.012971768	1	1	1	1	1	1	1	1	1	1	1	1	1	1	1	1	1
22848	0	0.234325831	0	0	0	0	0	0	0	0	0	0	0	0	0	0	0	0	0	1	0.012980626	1	1	1	1	1	1	1	1	1	1	1	1	1	1	1	1	1
23732	0	0.23370789	0	0	0	0	0	0	0	0	0	0	0	0	0	0	0	0	0	1	0.012991071	1	1	1	1	1	1	1	1	1	1	1	1	1	1	1	1	1
22924	0	0.229595387	0	0	0	0	0	0	0	0	0	0	0	0	0	0	0	0	0	1	0.013214815	1	1	1	1	1	1	1	1	1	1	1	1	1	1	1	1	1
149111	0	0.228329868	0	0	0	0	0	0	0	0	0	0	0	0	0	0	0	0	0	1	0.013293944	1	1	1	1	1	1	1	1	1	1	1	1	1	1	1	1	1
4976	0	0.228709698	0	0	0	0	0	0	0	0	0	0	0	0	0	0	0	0	0	1	0.013298817	1	1	1	1	1	1	1	1	1	1	1	1	1	1	1	1	1
116983	0	0.22733878	0	0	0	0	0	0	0	0	0	0	0	0	0	0	0	0	0	1	0.013313697	1	1	1	1	1	1	1	1	1	1	1	1	1	1	1	1	1
3785	0	0.227812589	0	0	0	0	0	0	0	0	0	0	0	0	0	0	0	0	0	1	0.013333333	1	1	1	1	1	1	1	1	1	1	1	1	1	1	1	1	1
5801	0	0.227037543	0	0	0	0	0	0	0	0	0	0	0	0	0	0	0	0	0	1	0.013352941	1	1	1	1	1	1	1	1	1	1	1	1	1	1	1	1	1
256714	0	0.2261793	0	0	0	0	0	0	0	0	0	0	0	0	0	0	0	0	0	1	0.013450808	1	1	1	1	1	1	1	1	1	1	1	1	1	1	1	1	1
3798	0	0.224867289	0	0	0	0	0	0	0	0	0	0	0	0	0	0	0	0	0	1	0.013621701	1	1	1	1	1	1	1	1	1	1	1	1	1	1	1	1	1
23620	0	0.22430026	0	0	0	0	0	0	0	0	0	0	0	0	0	0	0	0	0	1	0.013674963	1	1	1	1	1	1	1	1	1	1	1	1	1	1	1	1	1
6263	0	0.223054887	0	0	0	0	0	0	0	0	0	0	0	0	0	0	0	0	0	1	0.01378655	1	1	1	1	1	1	1	1	1	1	1	1	1	1	1	1	1
282974	0	0.222298789	0	0	0	0	0	0	0	0	0	0	0	0	0	0	0	0	0	1	0.013799127	1	1	1	1	1	1	1	1	1	1	1	1	1	1	1	1	1
84938	0	0.222333827	0	0	0	0	0	0	0	0	0	0	0	0	0	0	0	0	0	1	0.013819242	1	1	1	1	1	1	1	1	1	1	1	1	1	1	1	1	1
5218	0	0.222466453	0	0	0	0	0	0	0	0	0	0	0	0	0	0	0	0	0	1	0.013824818	1	1	1	1	1	1	1	1	1	1	1	1	1	1	1	1	1
127829	0	0.220500499	0	0	0	0	0	0	0	0	0	0	0	0	0	0	0	0	0	1	0.01394775	1	1	1	1	1	1	1	1	1	1	1	1	1	1	1	1	1
63928	0	0.220703723	0	0	0	0	0	0	0	0	0	0	0	0	0	0	0	0	0	1	0.013953488	1	1	1	1	1	1	1	1	1	1	1	1	1	1	1	1	1
5764	0	0.219492179	0	0	0	0	0	0	0	0	0	0	0	0	0	0	0	0	0	1	0.014043478	1	1	1	1	1	1	1	1	1	1	1	1	1	1	1	1	1
4826	0	0.217900643	0	0	0	0	0	0	0	0	0	0	0	0	0	0	0	0	0	1	0.014104046	1	1	1	1	1	1	1	1	1	1	1	1	1	1	1	1	1
5141	0	0.218057741	0	0	0	0	0	0	0	0	0	0	0	0	0	0	0	0	0	1	0.014109986	1	1	1	1	1	1	1	1	1	1	1	1	1	1	1	1	1
8706	0	0.216601457	0	0	0	0	0	0	0	0	0	0	0	0	0	0	0	0	0	1	0.014227994	1	1	1	1	1	1	1	1	1	1	1	1	1	1	1	1	1
7411	0	0.214236606	0	0	0	0	0	0	0	0	0	0	0	0	0	0	0	0	0	1	0.014337176	1	1	1	1	1	1	1	1	1	1	1	1	1	1	1	1	1
55611	0	0.209902143	0	0	0	0	0	0	0	0	0	0	0	0	0	0	0	0	0	1	0.014712644	1	1	1	1	1	1	1	1	1	1	1	1	1	1	1	1	1
11189	0	0.210053969	0	0	0	0	0	0	0	0	0	0	0	0	0	0	0	0	0	1	0.014733813	1	1	1	1	1	1	1	1	1	1	1	1	1	1	1	1	1
9513	0	0.208069455	0	0	0	0	0	0	0	0	0	0	0	0	0	0	0	0	0	1	0.014863702	1	1	1	1	1	1	1	1	1	1	1	1	1	1	1	1	1
57699	0	0.207503518	0	0	0	0	0	0	0	0	0	0	0	0	0	0	0	0	0	1	0.01487106	1	1	1	1	1	1	1	1	1	1	1	1	1	1	1	1	1
51764	0	0.206973134	0	0	0	0	0	0	0	0	0	0	0	0	0	0	0	0	0	1	0.014892704	1	1	1	1	1	1	1	1	1	1	1	1	1	1	1	1	1
83694	0	0.205987696	0	0	0	0	0	0	0	0	0	0	0	0	0	0	0	0	0	1	0.014928571	1	1	1	1	1	1	1	1	1	1	1	1	1	1	1	1	1
8525	0	0.203556327	0	0	0	0	0	0	0	0	0	0	0	0	0	0	0	0	0	1	0.015007133	1	1	1	1	1	1	1	1	1	1	1	1	1	1	1	1	1
84446	0	0.202921129	0	0	0	0	0	0	0	0	0	0	0	0	0	0	0	0	0	1	0.01517094	1	1	1	1	1	1	1	1	1	1	1	1	1	1	1	1	1
2020	0	0.201855744	0	0	0	0	0	0	0	0	0	0	0	0	0	0	0	0	0	1	0.015177305	1	1	1	1	1	1	1	1	1	1	1	1	1	1	1	1	1
146664	0	0.202089366	0	0	0	0	0	0	0	0	0	0	0	0	0	0	0	0	0	1	0.015184659	1	1	1	1	1	1	1	1	1	1	1	1	1	1	1	1	1
203190	0	0.202300302	0	0	0	0	0	0	0	0	0	0	0	0	0	0	0	0	0	1	0.015192034	1	1	1	1	1	1	1	1	1	1	1	1	1	1	1	1	1
23239	0	0.200566997	0	0	0	0	0	0	0	0	0	0	0	0	0	0	0	0	0	1	0.015325779	1	1	1	1	1	1	1	1	1	1	1	1	1	1	1	1	1
125113	0	0.197071591	0	0	0	0	0	0	0	0	0	0	0	0	0	0	0	0	0	1	0.015756719	1	1	1	1	1	1	1	1	1	1	1	1	1	1	1	1	1
11122	0	0.196509488	0	0	0	0	0	0	0	0	0	0	0	0	0	0	0	0	0	1	0.015805085	1	1	1	1	1	1	1	1	1	1	1	1	1	1	1	1	1
51382	0	0.194924527	0	0	0	0	0	0	0	0	0	0	0	0	0	0	0	0	0	1	0.016008463	1	1	1	1	1	1	1	1	1	1	1	1	1	1	1	1	1
64137	0	0.193952074	0	0	0	0	0	0	0	0	0	0	0	0	0	0	0	0	0	1	0.016140845	1	1	1	1	1	1	1	1	1	1	1	1	1	1	1	1	1
6297	0	0.193613862	0	0	0	0	0	0	0	0	0	0	0	0	0	0	0	0	0	1	0.016188467	1	1	1	1	1	1	1	1	1	1	1	1	1	1	1	1	1
57704	0	0.192891424	0	0	0	0	0	0	0	0	0	0	0	0	0	0	0	0	0	1	0.016235955	1	1	1	1	1	1	1	1	1	1	1	1	1	1	1	1	1
989	0	0.192657233	0	0	0	0	0	0	0	0	0	0	0	0	0	0	0	0	0	1	0.016255259	1	1	1	1	1	1	1	1	1	1	1	1	1	1	1	1	1
22871	0	0.191024745	0	0	0	0	0	0	0	0	0	0	0	0	0	0	0	0	0	1	0.016498599	1	1	1	1	1	1	1	1	1	1	1	1	1	1	1	1	1
51517	0	0.189996419	0	0	0	0	0	0	0	0	0	0	0	0	0	0	0	0	0	1	0.016629371	1	1	1	1	1	1	1	1	1	1	1	1	1	1	1	1	1
805	0	0.189463752	0	0	0	0	0	0	0	0	0	0	0	0	0	0	0	0	0	1	0.016634078	1	1	1	1	1	1	1	1	1	1	1	1	1	1	1	1	1
23236	0	0.189301088	0	0	0	0	0	0	0	0	0	0	0	0	0	0	0	0	0	1	0.016638773	1	1	1	1	1	1	1	1	1	1	1	1	1	1	1	1	1
266655	0	0.188916606	0	0	0	0	0	0	0	0	0	0	0	0	0	0	0	0	0	1	0.016685237	1	1	1	1	1	1	1	1	1	1	1	1	1	1	1	1	1
8786	0	0.18623083	0	0	0	0	0	0	0	0	0	0	0	0	0	0	0	0	0	1	0.017148818	1	1	1	1	1	1	1	1	1	1	1	1	1	1	1	1	1
30000	0	0.185965608	0	0	0	0	0	0	0	0	0	0	0	0	0	0	0	0	0	1	0.017152778	1	1	1	1	1	1	1	1	1	1	1	1	1	1	1	1	1
23255	0	0.185631389	0	0	0	0	0	0	0	0	0	0	0	0	0	0	0	0	0	1	0.017170596	1	1	1	1	1	1	1	1	1	1	1	1	1	1	1	1	1
9922	0	0.185479208	0	0	0	0	0	0	0	0	0	0	0	0	0	0	0	0	0	1	0.017188366	1	1	1	1	1	1	1	1	1	1	1	1	1	1	1	1	1
340543	0	0.180780895	0	0	0	0	0	0	0	0	0	0	0	0	0	0	0	0	0	1	0.017776243	1	1	1	1	1	1	1	1	1	1	1	1	1	1	1	1	1
64168	0	0.18089891	0	0	0	0	0	0	0	0	0	0	0	0	0	0	0	0	0	1	0.01780083	1	1	1	1	1	1	1	1	1	1	1	1	1	1	1	1	1
51195	0	0.17995626	0	0	0	0	0	0	0	0	0	0	0	0	0	0	0	0	0	1	0.017834483	1	1	1	1	1	1	1	1	1	1	1	1	1	1	1	1	1
7976	0	0.179387712	0	0	0	0	0	0	0	0	0	0	0	0	0	0	0	0	0	1	0.017865014	1	1	1	1	1	1	1	1	1	1	1	1	1	1	1	1	1
1837	0	0.177604555	0	0	0	0	0	0	0	0	0	0	0	0	0	0	0	0	0	1	0.018115543	1	1	1	1	1	1	1	1	1	1	1	1	1	1	1	1	1
998	0	0.176325593	0	0	0	0	0	0	0	0	0	0	0	0	0	0	0	0	0	1	0.01831044	1	1	1	1	1	1	1	1	1	1	1	1	1	1	1	1	1
60592	0	0.175461606	0	0	0	0	0	0	0	0	0	0	0	0	0	0	0	0	0	1	0.018422497	1	1	1	1	1	1	1	1	1	1	1	1	1	1	1	1	1
3760	0	0.175121145	0	0	0	0	0	0	0	0	0	0	0	0	0	0	0	0	0	1	0.018426813	1	1	1	1	1	1	1	1	1	1	1	1	1	1	1	1	1
9853	0	0.175202658	0	0	0	0	0	0	0	0	0	0	0	0	0	0	0	0	0	1	0.018438356	1	1	1	1	1	1	1	1	1	1	1	1	1	1	1	1	1
163175	0	0.173268736	0	0	0	0	0	0	0	0	0	0	0	0	0	0	0	0	0	1	0.018661202	1	1	1	1	1	1	1	1	1	1	1	1	1	1	1	1	1
58493	0	0.172536817	0	0	0	0	0	0	0	0	0	0	0	0	0	0	0	0	0	1	0.018772169	1	1	1	1	1	1	1	1	1	1	1	1	1	1	1	1	1
8745	0	0.171956614	0	0	0	0	0	0	0	0	0	0	0	0	0	0	0	0	0	1	0.01880109	1	1	1	1	1	1	1	1	1	1	1	1	1	1	1	1	1
114800	0	0.170128981	0	0	0	0	0	0	0	0	0	0	0	0	0	0	0	0	0	1	0.018980978	1	1	1	1	1	1	1	1	1	1	1	1	1	1	1	1	1
2892	0	0.170285486	0	0	0	0	0	0	0	0	0	0	0	0	0	0	0	0	0	1	0.018993197	1	1	1	1	1	1	1	1	1	1	1	1	1	1	1	1	1
9486	0	0.169511061	0	0	0	0	0	0	0	0	0	0	0	0	0	0	0	0	0	1	0.019009498	1	1	1	1	1	1	1	1	1	1	1	1	1	1	1	1	1
1690	0	0.168451431	0	0	0	0	0	0	0	0	0	0	0	0	0	0	0	0	0	1	0.019067568	1	1	1	1	1	1	1	1	1	1	1	1	1	1	1	1	1
9399	0	0.168518398	0	0	0	0	0	0	0	0	0	0	0	0	0	0	0	0	0	1	0.019079838	1	1	1	1	1	1	1	1	1	1	1	1	1	1	1	1	1
84251	0	0.168645927	0	0	0	0	0	0	0	0	0	0	0	0	0	0	0	0	0	1	0.019092141	1	1	1	1	1	1	1	1	1	1	1	1	1	1	1	1	1
155066	0	0.166772808	0	0	0	0	0	0	0	0	0	0	0	0	0	0	0	0	0	1	0.019365722	1	1	1	1	1	1	1	1	1	1	1	1	1	1	1	1	1
794	0	0.165753459	0	0	0	0	0	0	0	0	0	0	0	0	0	0	0	0	0	1	0.019487871	1	1	1	1	1	1	1	1	1	1	1	1	1	1	1	1	1
9649	0	0.16526754	0	0	0	0	0	0	0	0	0	0	0	0	0	0	0	0	0	1	0.019502019	1	1	1	1	1	1	1	1	1	1	1	1	1	1	1	1	1
57172	0	0.165039854	0	0	0	0	0	0	0	0	0	0	0	0	0	0	0	0	0	1	0.019502688	1	1	1	1	1	1	1	1	1	1	1	1	1	1	1	1	1
6585	0	0.164545869	0	0	0	0	0	0	0	0	0	0	0	0	0	0	0	0	0	1	0.019557047	1	1	1	1	1	1	1	1	1	1	1	1	1	1	1	1	1
57622	0	0.163005079	0	0	0	0	0	0	0	0	0	0	0	0	0	0	0	0	0	1	0.019785523	1	1	1	1	1	1	1	1	1	1	1	1	1	1	1	1	1
89853	0	0.162798645	0	0	0	0	0	0	0	0	0	0	0	0	0	0	0	0	0	1	0.019825971	1	1	1	1	1	1	1	1	1	1	1	1	1	1	1	1	1
8567	0	0.160992531	0	0	0	0	0	0	0	0	0	0	0	0	0	0	0	0	0	1	0.020093458	1	1	1	1	1	1	1	1	1	1	1	1	1	1	1	1	1
2115	0	0.160556675	0	0	0	0	0	0	0	0	0	0	0	0	0	0	0	0	0	1	0.020106667	1	1	1	1	1	1	1	1	1	1	1	1	1	1	1	1	1
83475	0	0.161132056	0	0	0	0	0	0	0	0	0	0	0	0	0	0	0	0	0	1	0.020106952	1	1	1	1	1	1	1	1	1	1	1	1	1	1	1	1	1
5019	0	0.159796558	0	0	0	0	0	0	0	0	0	0	0	0	0	0	0	0	0	1	0.020466045	1	1	1	1	1	1	1	1	1	1	1	1	1	1	1	1	1
286183	0	0.159502308	0	0	0	0	0	0	0	0	0	0	0	0	0	0	0	0	0	1	0.020492021	1	1	1	1	1	1	1	1	1	1	1	1	1	1	1	1	1
55295	0	0.157826772	0	0	0	0	0	0	0	0	0	0	0	0	0	0	0	0	0	1	0.020756972	1	1	1	1	1	1	1	1	1	1	1	1	1	1	1	1	1
10530	0	0.155629502	0	0	0	0	0	0	0	0	0	0	0	0	0	0	0	0	0	1	0.021100796	1	1	1	1	1	1	1	1	1	1	1	1	1	1	1	1	1
79575	0	0.151913599	0	0	0	0	0	0	0	0	0	0	0	0	0	0	0	0	0	1	0.021761589	1	1	1	1	1	1	1	1	1	1	1	1	1	1	1	1	1
83714	0	0.150769124	0	0	0	0	0	0	0	0	0	0	0	0	0	0	0	0	0	1	0.021878307	1	1	1	1	1	1	1	1	1	1	1	1	1	1	1	1	1
54331	0	0.150613198	0	0	0	0	0	0	0	0	0	0	0	0	0	0	0	0	0	1	0.021889036	1	1	1	1	1	1	1	1	1	1	1	1	1	1	1	1	1
64405	0	0.15036467	0	0	0	0	0	0	0	0	0	0	0	0	0	0	0	0	0	1	0.021939314	1	1	1	1	1	1	1	1	1	1	1	1	1	1	1	1	1
2066	0	0.148840767	0	0	0	0	0	0	0	0	0	0	0	0	0	0	0	0	0	1	0.022187088	1	1	1	1	1	1	1	1	1	1	1	1	1	1	1	1	1
1295	0	0.146686924	0	0	0	0	0	0	0	0	0	0	0	0	0	0	0	0	0	1	0.022480315	1	1	1	1	1	1	1	1	1	1	1	1	1	1	1	1	1
56776	0	0.1469275	0	0	0	0	0	0	0	0	0	0	0	0	0	0	0	0	0	1	0.0225	1	1	1	1	1	1	1	1	1	1	1	1	1	1	1	1	1
55922	0	0.146788075	0	0	0	0	0	0	0	0	0	0	0	0	0	0	0	0	0	1	0.022509855	1	1	1	1	1	1	1	1	1	1	1	1	1	1	1	1	1
26272	0	0.145836149	0	0	0	0	0	0	0	0	0	0	0	0	0	0	0	0	0	1	0.02259502	1	1	1	1	1	1	1	1	1	1	1	1	1	1	1	1	1
80725	0	0.145359961	0	0	0	0	0	0	0	0	0	0	0	0	0	0	0	0	0	1	0.022657068	1	1	1	1	1	1	1	1	1	1	1	1	1	1	1	1	1
4133	0	0.144938499	0	0	0	0	0	0	0	0	0	0	0	0	0	0	0	0	0	1	0.022666667	1	1	1	1	1	1	1	1	1	1	1	1	1	1	1	1	1
23291	0	0.144433995	0	0	0	0	0	0	0	0	0	0	0	0	0	0	0	0	0	1	0.022764016	1	1	1	1	1	1	1	1	1	1	1	1	1	1	1	1	1
114783	0	0.144023781	0	0	0	0	0	0	0	0	0	0	0	0	0	0	0	0	0	1	0.022773438	1	1	1	1	1	1	1	1	1	1	1	1	1	1	1	1	1
84258	0	0.14443779	0	0	0	0	0	0	0	0	0	0	0	0	0	0	0	0	0	1	0.022793734	1	1	1	1	1	1	1	1	1	1	1	1	1	1	1	1	1
9223	0	0.141453101	0	0	0	0	0	0	0	0	0	0	0	0	0	0	0	0	0	1	0.023237971	1	1	1	1	1	1	1	1	1	1	1	1	1	1	1	1	1
80011	0	0.140274838	0	0	0	0	0	0	0	0	0	0	0	0	0	0	0	0	0	1	0.023532468	1	1	1	1	1	1	1	1	1	1	1	1	1	1	1	1	1
400073	0	0.138773383	0	0	0	0	0	0	0	0	0	0	0	0	0	0	0	0	0	1	0.023704663	1	1	1	1	1	1	1	1	1	1	1	1	1	1	1	1	1
79068	0	0.138857328	0	0	0	0	0	0	0	0	0	0	0	0	0	0	0	0	0	1	0.023735409	1	1	1	1	1	1	1	1	1	1	1	1	1	1	1	1	1
25946	0	0.137120428	0	0	0	0	0	0	0	0	0	0	0	0	0	0	0	0	0	1	0.023997413	1	1	1	1	1	1	1	1	1	1	1	1	1	1	1	1	1
4591	0	0.134787648	0	0	0	0	0	0	0	0	0	0	0	0	0	0	0	0	0	1	0.024445876	1	1	1	1	1	1	1	1	1	1	1	1	1	1	1	1	1
9143	0	0.134794749	0	0	0	0	0	0	0	0	0	0	0	0	0	0	0	0	0	1	0.024477419	1	1	1	1	1	1	1	1	1	1	1	1	1	1	1	1	1
9522	0	0.13421541	0	0	0	0	0	0	0	0	0	0	0	0	0	0	0	0	0	1	0.024504505	1	1	1	1	1	1	1	1	1	1	1	1	1	1	1	1	1
5201	0	0.13480186	0	0	0	0	0	0	0	0	0	0	0	0	0	0	0	0	0	1	0.024509044	1	1	1	1	1	1	1	1	1	1	1	1	1	1	1	1	1
200845	0	0.133863426	0	0	0	0	0	0	0	0	0	0	0	0	0	0	0	0	0	1	0.024575835	1	1	1	1	1	1	1	1	1	1	1	1	1	1	1	1	1
610	0	0.132945381	0	0	0	0	0	0	0	0	0	0	0	0	0	0	0	0	0	1	0.024653846	1	1	1	1	1	1	1	1	1	1	1	1	1	1	1	1	1
9913	0	0.133100537	0	0	0	0	0	0	0	0	0	0	0	0	0	0	0	0	0	1	0.024685494	1	1	1	1	1	1	1	1	1	1	1	1	1	1	1	1	1
23046	0	0.132093389	0	0	0	0	0	0	0	0	0	0	0	0	0	0	0	0	0	1	0.024757033	1	1	1	1	1	1	1	1	1	1	1	1	1	1	1	1	1
7881	0	0.132128763	0	0	0	0	0	0	0	0	0	0	0	0	0	0	0	0	0	1	0.024775928	1	1	1	1	1	1	1	1	1	1	1	1	1	1	1	1	1
8541	0	0.130918994	0	0	0	0	0	0	0	0	0	0	0	0	0	0	0	0	0	1	0.024929757	1	1	1	1	1	1	1	1	1	1	1	1	1	1	1	1	1
79943	0	0.130004542	0	0	0	0	0	0	0	0	0	0	0	0	0	0	0	0	0	1	0.024968153	1	1	1	1	1	1	1	1	1	1	1	1	1	1	1	1	1
5870	0	0.13010479	0	0	0	0	0	0	0	0	0	0	0	0	0	0	0	0	0	1	0.024987245	1	1	1	1	1	1	1	1	1	1	1	1	1	1	1	1	1
54205	0	0.129478854	0	0	0	0	0	0	0	0	0	0	0	0	0	0	0	0	0	1	0.025089059	1	1	1	1	1	1	1	1	1	1	1	1	1	1	1	1	1
220164	0	0.128657452	0	0	0	0	0	0	0	0	0	0	0	0	0	0	0	0	0	1	0.025158831	1	1	1	1	1	1	1	1	1	1	1	1	1	1	1	1	1
3326	0	0.128447346	0	0	0	0	0	0	0	0	0	0	0	0	0	0	0	0	0	1	0.025164975	1	1	1	1	1	1	1	1	1	1	1	1	1	1	1	1	1
10297	0	0.127102118	0	0	0	0	0	0	0	0	0	0	0	0	0	0	0	0	0	1	0.025361217	1	1	1	1	1	1	1	1	1	1	1	1	1	1	1	1	1
26034	0	0.126099168	0	0	0	0	0	0	0	0	0	0	0	0	0	0	0	0	0	1	0.025481013	1	1	1	1	1	1	1	1	1	1	1	1	1	1	1	1	1
9515	0	0.125133386	0	0	0	0	0	0	0	0	0	0	0	0	0	0	0	0	0	1	0.025795455	1	1	1	1	1	1	1	1	1	1	1	1	1	1	1	1	1
55670	0	0.125211224	0	0	0	0	0	0	0	0	0	0	0	0	0	0	0	0	0	1	0.025828066	1	1	1	1	1	1	1	1	1	1	1	1	1	1	1	1	1
55246	0	0.122985181	0	0	0	0	0	0	0	0	0	0	0	0	0	0	0	0	0	1	0.026120907	1	1	1	1	1	1	1	1	1	1	1	1	1	1	1	1	1
55314	0	0.123383713	0	0	0	0	0	0	0	0	0	0	0	0	0	0	0	0	0	1	0.026128625	1	1	1	1	1	1	1	1	1	1	1	1	1	1	1	1	1
22986	0	0.122249912	0	0	0	0	0	0	0	0	0	0	0	0	0	0	0	0	0	1	0.026180905	1	1	1	1	1	1	1	1	1	1	1	1	1	1	1	1	1
146691	0	0.122275081	0	0	0	0	0	0	0	0	0	0	0	0	0	0	0	0	0	1	0.026201258	1	1	1	1	1	1	1	1	1	1	1	1	1	1	1	1	1
55026	0	0.121556555	0	0	0	0	0	0	0	0	0	0	0	0	0	0	0	0	0	1	0.026373902	1	1	1	1	1	1	1	1	1	1	1	1	1	1	1	1	1
57578	0	0.120725342	0	0	0	0	0	0	0	0	0	0	0	0	0	0	0	0	0	1	0.026478697	1	1	1	1	1	1	1	1	1	1	1	1	1	1	1	1	1
10501	0	0.118716895	0	0	0	0	0	0	0	0	0	0	0	0	0	0	0	0	0	1	0.026833542	1	1	1	1	1	1	1	1	1	1	1	1	1	1	1	1	1
50509	0	0.118434057	0	0	0	0	0	0	0	0	0	0	0	0	0	0	0	0	0	1	0.02685	1	1	1	1	1	1	1	1	1	1	1	1	1	1	1	1	1
120526	0	0.117473437	0	0	0	0	0	0	0	0	0	0	0	0	0	0	0	0	0	1	0.026998755	1	1	1	1	1	1	1	1	1	1	1	1	1	1	1	1	1
150209	0	0.117630326	0	0	0	0	0	0	0	0	0	0	0	0	0	0	0	0	0	1	0.027028714	1	1	1	1	1	1	1	1	1	1	1	1	1	1	1	1	1
7547	0	0.1175254	0	0	0	0	0	0	0	0	0	0	0	0	0	0	0	0	0	1	0.027032419	1	1	1	1	1	1	1	1	1	1	1	1	1	1	1	1	1
23205	0	0.115649764	0	0	0	0	0	0	0	0	0	0	0	0	0	0	0	0	0	1	0.027599502	1	1	1	1	1	1	1	1	1	1	1	1	1	1	1	1	1
23623	0	0.114861551	0	0	0	0	0	0	0	0	0	0	0	0	0	0	0	0	0	1	0.027701863	1	1	1	1	1	1	1	1	1	1	1	1	1	1	1	1	1
23179	0	0.114081967	0	0	0	0	0	0	0	0	0	0	0	0	0	0	0	0	0	1	0.027890819	1	1	1	1	1	1	1	1	1	1	1	1	1	1	1	1	1
162972	0	0.112844077	0	0	0	0	0	0	0	0	0	0	0	0	0	0	0	0	0	1	0.028079306	1	1	1	1	1	1	1	1	1	1	1	1	1	1	1	1	1
57613	0	0.11148383	0	0	0	0	0	0	0	0	0	0	0	0	0	0	0	0	0	1	0.028279703	1	1	1	1	1	1	1	1	1	1	1	1	1	1	1	1	1
108	0	0.110493184	0	0	0	0	0	0	0	0	0	0	0	0	0	0	0	0	0	1	0.028504326	1	1	1	1	1	1	1	1	1	1	1	1	1	1	1	1	1
23043	0	0.109298909	0	0	0	0	0	0	0	0	0	0	0	0	0	0	0	0	0	1	0.028559113	1	1	1	1	1	1	1	1	1	1	1	1	1	1	1	1	1
85300	0	0.10959525	0	0	0	0	0	0	0	0	0	0	0	0	0	0	0	0	0	1	0.028567901	1	1	1	1	1	1	1	1	1	1	1	1	1	1	1	1	1
4248	0	0.109374961	0	0	0	0	0	0	0	0	0	0	0	0	0	0	0	0	0	1	0.028569667	1	1	1	1	1	1	1	1	1	1	1	1	1	1	1	1	1
9331	0	0.108558541	0	0	0	0	0	0	0	0	0	0	0	0	0	0	0	0	0	1	0.028659287	1	1	1	1	1	1	1	1	1	1	1	1	1	1	1	1	1
85445	0	0.107923271	0	0	0	0	0	0	0	0	0	0	0	0	0	0	0	0	0	1	0.028820639	1	1	1	1	1	1	1	1	1	1	1	1	1	1	1	1	1
8648	0	0.106807379	0	0	0	0	0	0	0	0	0	0	0	0	0	0	0	0	0	1	0.029057528	1	1	1	1	1	1	1	1	1	1	1	1	1	1	1	1	1
149345	0	0.106815341	0	0	0	0	0	0	0	0	0	0	0	0	0	0	0	0	0	1	0.029093137	1	1	1	1	1	1	1	1	1	1	1	1	1	1	1	1	1
9677	0	0.106849344	0	0	0	0	0	0	0	0	0	0	0	0	0	0	0	0	0	1	0.029104294	1	1	1	1	1	1	1	1	1	1	1	1	1	1	1	1	1
339479	0	0.106613395	0	0	0	0	0	0	0	0	0	0	0	0	0	0	0	0	0	1	0.029119804	1	1	1	1	1	1	1	1	1	1	1	1	1	1	1	1	1
4135	0	0.105831904	0	0	0	0	0	0	0	0	0	0	0	0	0	0	0	0	0	1	0.029196102	1	1	1	1	1	1	1	1	1	1	1	1	1	1	1	1	1
90736	0	0.105896573	0	0	0	0	0	0	0	0	0	0	0	0	0	0	0	0	0	1	0.029219512	1	1	1	1	1	1	1	1	1	1	1	1	1	1	1	1	1
94239	0	0.105451796	0	0	0	0	0	0	0	0	0	0	0	0	0	0	0	0	0	1	0.029245742	1	1	1	1	1	1	1	1	1	1	1	1	1	1	1	1	1
80003	0	0.105897199	0	0	0	0	0	0	0	0	0	0	0	0	0	0	0	0	0	1	0.029255189	1	1	1	1	1	1	1	1	1	1	1	1	1	1	1	1	1
11007	0	0.104550353	0	0	0	0	0	0	0	0	0	0	0	0	0	0	0	0	0	1	0.029404617	1	1	1	1	1	1	1	1	1	1	1	1	1	1	1	1	1
91752	0	0.10448	0	0	0	0	0	0	0	0	0	0	0	0	0	0	0	0	0	1	0.02940534	1	1	1	1	1	1	1	1	1	1	1	1	1	1	1	1	1
10893	0	0.104292753	0	0	0	0	0	0	0	0	0	0	0	0	0	0	0	0	0	1	0.029442424	1	1	1	1	1	1	1	1	1	1	1	1	1	1	1	1	1
3423	0	0.103961464	0	0	0	0	0	0	0	0	0	0	0	0	0	0	0	0	0	1	0.029539952	1	1	1	1	1	1	1	1	1	1	1	1	1	1	1	1	1
27445	0	0.103306214	0	0	0	0	0	0	0	0	0	0	0	0	0	0	0	0	0	1	0.029649335	1	1	1	1	1	1	1	1	1	1	1	1	1	1	1	1	1
64921	0	0.103005461	0	0	0	0	0	0	0	0	0	0	0	0	0	0	0	0	0	1	0.029710145	1	1	1	1	1	1	1	1	1	1	1	1	1	1	1	1	1
23001	0	0.102686431	0	0	0	0	0	0	0	0	0	0	0	0	0	0	0	0	0	1	0.029915561	1	1	1	1	1	1	1	1	1	1	1	1	1	1	1	1	1
5649	0	0.102250714	0	0	0	0	0	0	0	0	0	0	0	0	0	0	0	0	0	1	0.030566265	1	1	1	1	1	1	1	1	1	1	1	1	1	1	1	1	1
104	0	0.101892606	0	0	0	0	0	0	0	0	0	0	0	0	0	0	0	0	0	1	0.030625752	1	1	1	1	1	1	1	1	1	1	1	1	1	1	1	1	1
9600	0	0.101688428	0	0	0	0	0	0	0	0	0	0	0	0	0	0	0	0	0	1	0.030649038	1	1	1	1	1	1	1	1	1	1	1	1	1	1	1	1	1
10920	0	0.10097701	0	0	0	0	0	0	0	0	0	0	0	0	0	0	0	0	0	1	0.030780312	1	1	1	1	1	1	1	1	1	1	1	1	1	1	1	1	1
56852	0	0.100423063	0	0	0	0	0	0	0	0	0	0	0	0	0	0	0	0	0	1	0.030983213	1	1	1	1	1	1	1	1	1	1	1	1	1	1	1	1	1
115703	0	0.099781314	0	0	0	0	0	0	0	0	0	0	0	0	0	0	0	0	0	1	0.031028708	1	1	1	1	1	1	1	1	1	1	1	1	1	1	1	1	1
9475	0	0.100036829	0	0	0	0	0	0	0	0	0	0	0	0	0	0	0	0	0	1	0.03102994	1	1	1	1	1	1	1	1	1	1	1	1	1	1	1	1	1
347516	0	0.099356073	0	0	0	0	0	0	0	0	0	0	0	0	0	0	0	0	0	1	0.031039427	1	1	1	1	1	1	1	1	1	1	1	1	1	1	1	1	1
401647	0	0.098788583	0	0	0	0	0	0	0	0	0	0	0	0	0	0	0	0	0	1	0.031181384	1	1	1	1	1	1	1	1	1	1	1	1	1	1	1	1	1
55197	0	0.097879372	0	0	0	0	0	0	0	0	0	0	0	0	0	0	0	0	0	1	0.031309524	1	1	1	1	1	1	1	1	1	1	1	1	1	1	1	1	1
84894	0	0.097983134	0	0	0	0	0	0	0	0	0	0	0	0	0	0	0	0	0	1	0.031334923	1	1	1	1	1	1	1	1	1	1	1	1	1	1	1	1	1
163255	0	0.096742899	0	0	0	0	0	0	0	0	0	0	0	0	0	0	0	0	0	1	0.031433649	1	1	1	1	1	1	1	1	1	1	1	1	1	1	1	1	1
8704	0	0.096823625	0	0	0	0	0	0	0	0	0	0	0	0	0	0	0	0	0	1	0.031459075	1	1	1	1	1	1	1	1	1	1	1	1	1	1	1	1	1
23416	0	0.097012973	0	0	0	0	0	0	0	0	0	0	0	0	0	0	0	0	0	1	0.031462545	1	1	1	1	1	1	1	1	1	1	1	1	1	1	1	1	1
5923	0	0.096845956	0	0	0	0	0	0	0	0	0	0	0	0	0	0	0	0	0	1	0.031484561	1	1	1	1	1	1	1	1	1	1	1	1	1	1	1	1	1
6683	0	0.095925871	0	0	0	0	0	0	0	0	0	0	0	0	0	0	0	0	0	1	0.03164497	1	1	1	1	1	1	1	1	1	1	1	1	1	1	1	1	1
10540	0	0.094662993	0	0	0	0	0	0	0	0	0	0	0	0	0	0	0	0	0	1	0.03188902	1	1	1	1	1	1	1	1	1	1	1	1	1	1	1	1	1
7634	0	0.094712163	0	0	0	0	0	0	0	0	0	0	0	0	0	0	0	0	0	1	0.031914894	1	1	1	1	1	1	1	1	1	1	1	1	1	1	1	1	1
399694	0	0.094352517	0	0	0	0	0	0	0	0	0	0	0	0	0	0	0	0	0	1	0.032158019	1	1	1	1	1	1	1	1	1	1	1	1	1	1	1	1	1
92154	0	0.093887491	0	0	0	0	0	0	0	0	0	0	0	0	0	0	0	0	0	1	0.032237927	1	1	1	1	1	1	1	1	1	1	1	1	1	1	1	1	1
27190	0	0.093872916	0	0	0	0	0	0	0	0	0	0	0	0	0	0	0	0	0	1	0.032258824	1	1	1	1	1	1	1	1	1	1	1	1	1	1	1	1	1
9026	0	0.092723843	0	0	0	0	0	0	0	0	0	0	0	0	0	0	0	0	0	1	0.032585194	1	1	1	1	1	1	1	1	1	1	1	1	1	1	1	1	1
140689	0	0.091630011	0	0	0	0	0	0	0	0	0	0	0	0	0	0	0	0	0	1	0.032698598	1	1	1	1	1	1	1	1	1	1	1	1	1	1	1	1	1
80036	0	0.091735568	0	0	0	0	0	0	0	0	0	0	0	0	0	0	0	0	0	1	0.03271345	1	1	1	1	1	1	1	1	1	1	1	1	1	1	1	1	1
27101	0	0.091756004	0	0	0	0	0	0	0	0	0	0	0	0	0	0	0	0	0	1	0.032740047	1	1	1	1	1	1	1	1	1	1	1	1	1	1	1	1	1
503542	0	0.09185489	0	0	0	0	0	0	0	0	0	0	0	0	0	0	0	0	0	1	0.032778429	1	1	1	1	1	1	1	1	1	1	1	1	1	1	1	1	1
441024	0	0.091976527	0	0	0	0	0	0	0	0	0	0	0	0	0	0	0	0	0	1	0.03278169	1	1	1	1	1	1	1	1	1	1	1	1	1	1	1	1	1
56260	0	0.091121335	0	0	0	0	0	0	0	0	0	0	0	0	0	0	0	0	0	1	0.032917153	1	1	1	1	1	1	1	1	1	1	1	1	1	1	1	1	1
7712	0	0.088930982	0	0	0	0	0	0	0	0	0	0	0	0	0	0	0	0	0	1	0.03355064	1	1	1	1	1	1	1	1	1	1	1	1	1	1	1	1	1
4601	0	0.08894235	0	0	0	0	0	0	0	0	0	0	0	0	0	0	0	0	0	1	0.033589744	1	1	1	1	1	1	1	1	1	1	1	1	1	1	1	1	1
745	0	0.088298818	0	0	0	0	0	0	0	0	0	0	0	0	0	0	0	0	0	1	0.033732558	1	1	1	1	1	1	1	1	1	1	1	1	1	1	1	1	1
783	0	0.087925106	0	0	0	0	0	0	0	0	0	0	0	0	0	0	0	0	0	1	0.033739837	1	1	1	1	1	1	1	1	1	1	1	1	1	1	1	1	1
2134	0	0.087754809	0	0	0	0	0	0	0	0	0	0	0	0	0	0	0	0	0	1	0.033758701	1	1	1	1	1	1	1	1	1	1	1	1	1	1	1	1	1
7761	0	0.087280078	0	0	0	0	0	0	0	0	0	0	0	0	0	0	0	0	0	1	0.033847045	1	1	1	1	1	1	1	1	1	1	1	1	1	1	1	1	1
84553	0	0.086868023	0	0	0	0	0	0	0	0	0	0	0	0	0	0	0	0	0	1	0.033969907	1	1	1	1	1	1	1	1	1	1	1	1	1	1	1	1	1
1739	0	0.086550122	0	0	0	0	0	0	0	0	0	0	0	0	0	0	0	0	0	1	0.034030023	1	1	1	1	1	1	1	1	1	1	1	1	1	1	1	1	1
375196	0	0.086677766	0	0	0	0	0	0	0	0	0	0	0	0	0	0	0	0	0	1	0.034034682	1	1	1	1	1	1	1	1	1	1	1	1	1	1	1	1	1
10580	0	0.085579865	0	0	0	0	0	0	0	0	0	0	0	0	0	0	0	0	0	1	0.034417532	1	1	1	1	1	1	1	1	1	1	1	1	1	1	1	1	1
79768	0	0.084061879	0	0	0	0	0	0	0	0	0	0	0	0	0	0	0	0	0	1	0.034758065	1	1	1	1	1	1	1	1	1	1	1	1	1	1	1	1	1
137886	0	0.083983247	0	0	0	0	0	0	0	0	0	0	0	0	0	0	0	0	0	1	0.034764097	1	1	1	1	1	1	1	1	1	1	1	1	1	1	1	1	1
89796	0	0.0809689	0	0	0	0	0	0	0	0	0	0	0	0	0	0	0	0	0	1	0.035722477	1	1	1	1	1	1	1	1	1	1	1	1	1	1	1	1	1
23355	0	0.081157327	0	0	0	0	0	0	0	0	0	0	0	0	0	0	0	0	0	1	0.035740528	1	1	1	1	1	1	1	1	1	1	1	1	1	1	1	1	1
636	0	0.0812685	0	0	0	0	0	0	0	0	0	0	0	0	0	0	0	0	0	1	0.035747126	1	1	1	1	1	1	1	1	1	1	1	1	1	1	1	1	1
3171	0	0.080805971	0	0	0	0	0	0	0	0	0	0	0	0	0	0	0	0	0	1	0.035796105	1	1	1	1	1	1	1	1	1	1	1	1	1	1	1	1	1
7694	0	0.079837811	0	0	0	0	0	0	0	0	0	0	0	0	0	0	0	0	0	1	0.036338673	1	1	1	1	1	1	1	1	1	1	1	1	1	1	1	1	1
119687	0	0.079601875	0	0	0	0	0	0	0	0	0	0	0	0	0	0	0	0	0	1	0.036434286	1	1	1	1	1	1	1	1	1	1	1	1	1	1	1	1	1
80052	0	0.079256587	0	0	0	0	0	0	0	0	0	0	0	0	0	0	0	0	0	1	0.036541096	1	1	1	1	1	1	1	1	1	1	1	1	1	1	1	1	1
56172	0	0.078243276	0	0	0	0	0	0	0	0	0	0	0	0	0	0	0	0	0	1	0.03704675	1	1	1	1	1	1	1	1	1	1	1	1	1	1	1	1	1
10748	0	0.077289983	0	0	0	0	0	0	0	0	0	0	0	0	0	0	0	0	0	1	0.037334852	1	1	1	1	1	1	1	1	1	1	1	1	1	1	1	1	1
54583	0	0.076661251	0	0	0	0	0	0	0	0	0	0	0	0	0	0	0	0	0	1	0.037542662	1	1	1	1	1	1	1	1	1	1	1	1	1	1	1	1	1
8913	0	0.074897394	0	0	0	0	0	0	0	0	0	0	0	0	0	0	0	0	0	1	0.038522727	1	1	1	1	1	1	1	1	1	1	1	1	1	1	1	1	1
10669	0	0.074446161	0	0	0	0	0	0	0	0	0	0	0	0	0	0	0	0	0	1	0.038728717	1	1	1	1	1	1	1	1	1	1	1	1	1	1	1	1	1
196394	0	0.074243521	0	0	0	0	0	0	0	0	0	0	0	0	0	0	0	0	0	1	0.038730159	1	1	1	1	1	1	1	1	1	1	1	1	1	1	1	1	1
64101	0	0.073697284	0	0	0	0	0	0	0	0	0	0	0	0	0	0	0	0	0	1	0.038844847	1	1	1	1	1	1	1	1	1	1	1	1	1	1	1	1	1
4656	0	0.072820037	0	0	0	0	0	0	0	0	0	0	0	0	0	0	0	0	0	1	0.039400452	1	1	1	1	1	1	1	1	1	1	1	1	1	1	1	1	1
162655	0	0.071627376	0	0	0	0	0	0	0	0	0	0	0	0	0	0	0	0	0	1	0.040124294	1	1	1	1	1	1	1	1	1	1	1	1	1	1	1	1	1
5310	0	0.071349366	0	0	0	0	0	0	0	0	0	0	0	0	0	0	0	0	0	1	0.04027088	1	1	1	1	1	1	1	1	1	1	1	1	1	1	1	1	1
7754	0	0.07079947	0	0	0	0	0	0	0	0	0	0	0	0	0	0	0	0	0	1	0.040518602	1	1	1	1	1	1	1	1	1	1	1	1	1	1	1	1	1
221491	0	0.070306325	0	0	0	0	0	0	0	0	0	0	0	0	0	0	0	0	0	1	0.040833333	1	1	1	1	1	1	1	1	1	1	1	1	1	1	1	1	1
7099	0	0.069955484	0	0	0	0	0	0	0	0	0	0	0	0	0	0	0	0	0	1	0.040967379	1	1	1	1	1	1	1	1	1	1	1	1	1	1	1	1	1
157922	0	0.069800326	0	0	0	0	0	0	0	0	0	0	0	0	0	0	0	0	0	1	0.040977528	1	1	1	1	1	1	1	1	1	1	1	1	1	1	1	1	1
84099	0	0.06936401	0	0	0	0	0	0	0	0	0	0	0	0	0	0	0	0	0	1	0.041165919	1	1	1	1	1	1	1	1	1	1	1	1	1	1	1	1	1
54716	0	0.069386405	0	0	0	0	0	0	0	0	0	0	0	0	0	0	0	0	0	1	0.041200898	1	1	1	1	1	1	1	1	1	1	1	1	1	1	1	1	1
10446	0	0.069127921	0	0	0	0	0	0	0	0	0	0	0	0	0	0	0	0	0	1	0.041220605	1	1	1	1	1	1	1	1	1	1	1	1	1	1	1	1	1
85455	0	0.06857793	0	0	0	0	0	0	0	0	0	0	0	0	0	0	0	0	0	1	0.041465324	1	1	1	1	1	1	1	1	1	1	1	1	1	1	1	1	1
85315	0	0.067705023	0	0	0	0	0	0	0	0	0	0	0	0	0	0	0	0	0	1	0.041798883	1	1	1	1	1	1	1	1	1	1	1	1	1	1	1	1	1
79085	0	0.066672095	0	0	0	0	0	0	0	0	0	0	0	0	0	0	0	0	0	1	0.042296544	1	1	1	1	1	1	1	1	1	1	1	1	1	1	1	1	1
54112	0	0.066750916	0	0	0	0	0	0	0	0	0	0	0	0	0	0	0	0	0	1	0.042310268	1	1	1	1	1	1	1	1	1	1	1	1	1	1	1	1	1
9840	0	0.065556068	0	0	0	0	0	0	0	0	0	0	0	0	0	0	0	0	0	1	0.042788889	1	1	1	1	1	1	1	1	1	1	1	1	1	1	1	1	1
9024	0	0.065563068	0	0	0	0	0	0	0	0	0	0	0	0	0	0	0	0	0	1	0.042825362	1	1	1	1	1	1	1	1	1	1	1	1	1	1	1	1	1
56977	0	0.06569549	0	0	0	0	0	0	0	0	0	0	0	0	0	0	0	0	0	1	0.04285078	1	1	1	1	1	1	1	1	1	1	1	1	1	1	1	1	1
8110	0	0.064770469	0	0	0	0	0	0	0	0	0	0	0	0	0	0	0	0	0	1	0.043181818	1	1	1	1	1	1	1	1	1	1	1	1	1	1	1	1	1
23510	0	0.064880574	0	0	0	0	0	0	0	0	0	0	0	0	0	0	0	0	0	1	0.04318535	1	1	1	1	1	1	1	1	1	1	1	1	1	1	1	1	1
4803	0	0.06433278	0	0	0	0	0	0	0	0	0	0	0	0	0	0	0	0	0	1	0.043318584	1	1	1	1	1	1	1	1	1	1	1	1	1	1	1	1	1
56253	0	0.064429468	0	0	0	0	0	0	0	0	0	0	0	0	0	0	0	0	0	1	0.043344408	1	1	1	1	1	1	1	1	1	1	1	1	1	1	1	1	1
255738	0	0.064096499	0	0	0	0	0	0	0	0	0	0	0	0	0	0	0	0	0	1	0.043569061	1	1	1	1	1	1	1	1	1	1	1	1	1	1	1	1	1
79772	0	0.063457677	0	0	0	0	0	0	0	0	0	0	0	0	0	0	0	0	0	1	0.04406181	1	1	1	1	1	1	1	1	1	1	1	1	1	1	1	1	1
85358	0	0.063328612	0	0	0	0	0	0	0	0	0	0	0	0	0	0	0	0	0	1	0.044101433	1	1	1	1	1	1	1	1	1	1	1	1	1	1	1	1	1
84708	0	0.062920813	0	0	0	0	0	0	0	0	0	0	0	0	0	0	0	0	0	1	0.044427313	1	1	1	1	1	1	1	1	1	1	1	1	1	1	1	1	1
10586	0	0.062465351	0	0	0	0	0	0	0	0	0	0	0	0	0	0	0	0	0	1	0.044587459	1	1	1	1	1	1	1	1	1	1	1	1	1	1	1	1	1
26038	0	0.062267899	0	0	0	0	0	0	0	0	0	0	0	0	0	0	0	0	0	1	0.044648352	1	1	1	1	1	1	1	1	1	1	1	1	1	1	1	1	1
10463	0	0.062110627	0	0	0	0	0	0	0	0	0	0	0	0	0	0	0	0	0	1	0.044687157	1	1	1	1	1	1	1	1	1	1	1	1	1	1	1	1	1
84247	0	0.061417541	0	0	0	0	0	0	0	0	0	0	0	0	0	0	0	0	0	1	0.044841183	1	1	1	1	1	1	1	1	1	1	1	1	1	1	1	1	1
81318	0	0.061633562	0	0	0	0	0	0	0	0	0	0	0	0	0	0	0	0	0	1	0.044857456	1	1	1	1	1	1	1	1	1	1	1	1	1	1	1	1	1
388135	0	0.061211093	0	0	0	0	0	0	0	0	0	0	0	0	0	0	0	0	0	1	0.044934354	1	1	1	1	1	1	1	1	1	1	1	1	1	1	1	1	1
51336	0	0.06112498	0	0	0	0	0	0	0	0	0	0	0	0	0	0	0	0	0	1	0.045005464	1	1	1	1	1	1	1	1	1	1	1	1	1	1	1	1	1
63877	0	0.059821925	0	0	0	0	0	0	0	0	0	0	0	0	0	0	0	0	0	1	0.045917031	1	1	1	1	1	1	1	1	1	1	1	1	1	1	1	1	1
2675	0	0.059465151	0	0	0	0	0	0	0	0	0	0	0	0	0	0	0	0	0	1	0.046052345	1	1	1	1	1	1	1	1	1	1	1	1	1	1	1	1	1
440248	0	0.059218827	0	0	0	0	0	0	0	0	0	0	0	0	0	0	0	0	0	1	0.046176471	1	1	1	1	1	1	1	1	1	1	1	1	1	1	1	1	1
30820	0	0.058930167	0	0	0	0	0	0	0	0	0	0	0	0	0	0	0	0	0	1	0.046278564	1	1	1	1	1	1	1	1	1	1	1	1	1	1	1	1	1
357	0	0.057840677	0	0	0	0	0	0	0	0	0	0	0	0	0	0	0	0	0	1	0.047108696	1	1	1	1	1	1	1	1	1	1	1	1	1	1	1	1	1
10869	0	0.057609855	0	0	0	0	0	0	0	0	0	0	0	0	0	0	0	0	0	1	0.047155266	1	1	1	1	1	1	1	1	1	1	1	1	1	1	1	1	1
65251	0	0.057144579	0	0	0	0	0	0	0	0	0	0	0	0	0	0	0	0	0	1	0.047308108	1	1	1	1	1	1	1	1	1	1	1	1	1	1	1	1	1
10038	0	0.057166728	0	0	0	0	0	0	0	0	0	0	0	0	0	0	0	0	0	1	0.047337662	1	1	1	1	1	1	1	1	1	1	1	1	1	1	1	1	1
55211	0	0.056952657	0	0	0	0	0	0	0	0	0	0	0	0	0	0	0	0	0	1	0.047354212	1	1	1	1	1	1	1	1	1	1	1	1	1	1	1	1	1
27072	0	0.057257193	0	0	0	0	0	0	0	0	0	0	0	0	0	0	0	0	0	1	0.047356446	1	1	1	1	1	1	1	1	1	1	1	1	1	1	1	1	1
11255	0	0.05732222	0	0	0	0	0	0	0	0	0	0	0	0	0	0	0	0	0	1	0.047375271	1	1	1	1	1	1	1	1	1	1	1	1	1	1	1	1	1
5422	0	0.05667475	0	0	0	0	0	0	0	0	0	0	0	0	0	0	0	0	0	1	0.047486516	1	1	1	1	1	1	1	1	1	1	1	1	1	1	1	1	1
342979	0	0.056567007	0	0	0	0	0	0	0	0	0	0	0	0	0	0	0	0	0	1	0.047543103	1	1	1	1	1	1	1	1	1	1	1	1	1	1	1	1	1
2262	0	0.056089487	0	0	0	0	0	0	0	0	0	0	0	0	0	0	0	0	0	1	0.047890205	1	1	1	1	1	1	1	1	1	1	1	1	1	1	1	1	1
25989	0	0.055655255	0	0	0	0	0	0	0	0	0	0	0	0	0	0	0	0	0	1	0.048225806	1	1	1	1	1	1	1	1	1	1	1	1	1	1	1	1	1
869	0	0.055276099	0	0	0	0	0	0	0	0	0	0	0	0	0	0	0	0	0	1	0.048646617	1	1	1	1	1	1	1	1	1	1	1	1	1	1	1	1	1
83882	0	0.05471406	0	0	0	0	0	0	0	0	0	0	0	0	0	0	0	0	0	1	0.049356223	1	1	1	1	1	1	1	1	1	1	1	1	1	1	1	1	1
11027	0	0.053708811	0	0	0	0	0	0	0	0	0	0	0	0	0	0	0	0	0	1	0.04993576	1	1	1	1	1	1	1	1	1	1	1	1	1	1	1	1	1
2911	0	0.053731154	0	0	0	0	0	0	0	0	0	0	0	0	0	0	0	0	0	1	0.049967846	1	1	1	1	1	1	1	1	1	1	1	1	1	1	1	1	1
22905	0	0.053528134	0	0	0	0	0	0	0	0	0	0	0	0	0	0	0	0	0	1	0.049967914	1	1	1	1	1	1	1	1	1	1	1	1	1	1	1	1	1
219464	0	0.053240331	0	0	0	0	0	0	0	0	0	0	0	0	0	0	0	0	0	1	0.050160256	1	1	1	1	1	1	1	1	1	1	1	1	1	1	1	1	1
80757	0	0.05280201	0	0	0	0	0	0	0	0	0	0	0	0	0	0	0	0	0	1	0.050469584	1	1	1	1	1	1	1	1	1	1	1	1	1	1	1	1	1
219431	0	0.052671418	0	0	0	0	0	0	0	0	0	0	0	0	0	0	0	0	0	1	0.050522388	1	1	1	1	1	1	1	1	1	1	1	1	1	1	1	1	1
2042	0	0.052481489	0	0	0	0	0	0	0	0	0	0	0	0	0	0	0	0	0	1	0.050596379	1	1	1	1	1	1	1	1	1	1	1	1	1	1	1	1	1
22881	0	0.052116451	0	0	0	0	0	0	0	0	0	0	0	0	0	0	0	0	0	1	0.050690755	1	1	1	1	1	1	1	1	1	1	1	1	1	1	1	1	1
7260	0	0.052227047	0	0	0	0	0	0	0	0	0	0	0	0	0	0	0	0	0	1	0.050702128	1	1	1	1	1	1	1	1	1	1	1	1	1	1	1	1	1
59344	0	0.051401146	0	0	0	0	0	0	0	0	0	0	0	0	0	0	0	0	0	1	0.051146497	1	1	1	1	1	1	1	1	1	1	1	1	1	1	1	1	1
6092	0	0.051245705	0	0	0	0	0	0	0	0	0	0	0	0	0	0	0	0	0	1	0.051283139	1	1	1	1	1	1	1	1	1	1	1	1	1	1	1	1	1
10904	0	0.051092045	0	0	0	0	0	0	0	0	0	0	0	0	0	0	0	0	0	1	0.051387712	1	1	1	1	1	1	1	1	1	1	1	1	1	1	1	1	1
221692	0	0.051019893	0	0	0	0	0	0	0	0	0	0	0	0	0	0	0	0	0	1	0.051407407	1	1	1	1	1	1	1	1	1	1	1	1	1	1	1	1	1
1268	0	0.050559059	0	0	0	0	0	0	0	0	0	0	0	0	0	0	0	0	0	1	0.051701903	1	1	1	1	1	1	1	1	1	1	1	1	1	1	1	1	1
57795	0	0.049817603	0	0	0	0	0	0	0	0	0	0	0	0	0	0	0	0	0	1	0.052162447	1	1	1	1	1	1	1	1	1	1	1	1	1	1	1	1	1
56906	0	0.049887118	0	0	0	0	0	0	0	0	0	0	0	0	0	0	0	0	0	1	0.05217529	1	1	1	1	1	1	1	1	1	1	1	1	1	1	1	1	1
56648	0	0.049468837	0	0	0	0	0	0	0	0	0	0	0	0	0	0	0	0	0	1	0.052486828	1	1	1	1	1	1	1	1	1	1	1	1	1	1	1	1	1
2765	0	0.049221638	0	0	0	0	0	0	0	0	0	0	0	0	0	0	0	0	0	1	0.052568421	1	1	1	1	1	1	1	1	1	1	1	1	1	1	1	1	1
2830	0	0.049047985	0	0	0	0	0	0	0	0	0	0	0	0	0	0	0	0	0	1	0.052607781	1	1	1	1	1	1	1	1	1	1	1	1	1	1	1	1	1
283431	0	0.048905392	0	0	0	0	0	0	0	0	0	0	0	0	0	0	0	0	0	1	0.052615546	1	1	1	1	1	1	1	1	1	1	1	1	1	1	1	1	1
2047	0	0.048506371	0	0	0	0	0	0	0	0	0	0	0	0	0	0	0	0	0	1	0.052980063	1	1	1	1	1	1	1	1	1	1	1	1	1	1	1	1	1
9572	0	0.048299703	0	0	0	0	0	0	0	0	0	0	0	0	0	0	0	0	0	1	0.053015707	1	1	1	1	1	1	1	1	1	1	1	1	1	1	1	1	1
9270	0	0.048352606	0	0	0	0	0	0	0	0	0	0	0	0	0	0	0	0	0	1	0.053039832	1	1	1	1	1	1	1	1	1	1	1	1	1	1	1	1	1
51101	0	0.04754858	0	0	0	0	0	0	0	0	0	0	0	0	0	0	0	0	0	1	0.053546025	1	1	1	1	1	1	1	1	1	1	1	1	1	1	1	1	1
51172	0	0.047283923	0	0	0	0	0	0	0	0	0	0	0	0	0	0	0	0	0	1	0.053646813	1	1	1	1	1	1	1	1	1	1	1	1	1	1	1	1	1
55713	0	0.047083504	0	0	0	0	0	0	0	0	0	0	0	0	0	0	0	0	0	1	0.053851775	1	1	1	1	1	1	1	1	1	1	1	1	1	1	1	1	1
26257	0	0.04678932	0	0	0	0	0	0	0	0	0	0	0	0	0	0	0	0	0	1	0.054087591	1	1	1	1	1	1	1	1	1	1	1	1	1	1	1	1	1
154141	0	0.046552482	0	0	0	0	0	0	0	0	0	0	0	0	0	0	0	0	0	1	0.054328824	1	1	1	1	1	1	1	1	1	1	1	1	1	1	1	1	1
2693	0	0.046566339	0	0	0	0	0	0	0	0	0	0	0	0	0	0	0	0	0	1	0.054385417	1	1	1	1	1	1	1	1	1	1	1	1	1	1	1	1	1
8448	0	0.046227626	0	0	0	0	0	0	0	0	0	0	0	0	0	0	0	0	0	1	0.054677755	1	1	1	1	1	1	1	1	1	1	1	1	1	1	1	1	1
9152	0	0.046158703	0	0	0	0	0	0	0	0	0	0	0	0	0	0	0	0	0	1	0.054870197	1	1	1	1	1	1	1	1	1	1	1	1	1	1	1	1	1
40	0	0.045882892	0	0	0	0	0	0	0	0	0	0	0	0	0	0	0	0	0	1	0.055062241	1	1	1	1	1	1	1	1	1	1	1	1	1	1	1	1	1
25925	0	0.045572395	0	0	0	0	0	0	0	0	0	0	0	0	0	0	0	0	0	1	0.055264249	1	1	1	1	1	1	1	1	1	1	1	1	1	1	1	1	1
653319	0	0.044821661	0	0	0	0	0	0	0	0	0	0	0	0	0	0	0	0	0	1	0.0557394	1	1	1	1	1	1	1	1	1	1	1	1	1	1	1	1	1
26011	0	0.044888157	0	0	0	0	0	0	0	0	0	0	0	0	0	0	0	0	0	1	0.055745342	1	1	1	1	1	1	1	1	1	1	1	1	1	1	1	1	1
403	0	0.044087778	0	0	0	0	0	0	0	0	0	0	0	0	0	0	0	0	0	1	0.056466942	1	1	1	1	1	1	1	1	1	1	1	1	1	1	1	1	1
5457	0	0.043645004	0	0	0	0	0	0	0	0	0	0	0	0	0	0	0	0	0	1	0.056769866	1	1	1	1	1	1	1	1	1	1	1	1	1	1	1	1	1
4745	0	0.043479743	0	0	0	0	0	0	0	0	0	0	0	0	0	0	0	0	0	1	0.056917526	1	1	1	1	1	1	1	1	1	1	1	1	1	1	1	1	1
1272	0	0.042992017	0	0	0	0	0	0	0	0	0	0	0	0	0	0	0	0	0	1	0.057209063	1	1	1	1	1	1	1	1	1	1	1	1	1	1	1	1	1
64089	0	0.042459316	0	0	0	0	0	0	0	0	0	0	0	0	0	0	0	0	0	1	0.057746914	1	1	1	1	1	1	1	1	1	1	1	1	1	1	1	1	1
23168	0	0.042254348	0	0	0	0	0	0	0	0	0	0	0	0	0	0	0	0	0	1	0.057956879	1	1	1	1	1	1	1	1	1	1	1	1	1	1	1	1	1
10612	0	0.042274502	0	0	0	0	0	0	0	0	0	0	0	0	0	0	0	0	0	1	0.057975334	1	1	1	1	1	1	1	1	1	1	1	1	1	1	1	1	1
167359	0	0.041817311	0	0	0	0	0	0	0	0	0	0	0	0	0	0	0	0	0	1	0.058379487	1	1	1	1	1	1	1	1	1	1	1	1	1	1	1	1	1
22894	0	0.041558572	0	0	0	0	0	0	0	0	0	0	0	0	0	0	0	0	0	1	0.058485159	1	1	1	1	1	1	1	1	1	1	1	1	1	1	1	1	1
10307	0	0.041564345	0	0	0	0	0	0	0	0	0	0	0	0	0	0	0	0	0	1	0.058545082	1	1	1	1	1	1	1	1	1	1	1	1	1	1	1	1	1
4161	0	0.041293349	0	0	0	0	0	0	0	0	0	0	0	0	0	0	0	0	0	1	0.058844581	1	1	1	1	1	1	1	1	1	1	1	1	1	1	1	1	1
284	0	0.04102047	0	0	0	0	0	0	0	0	0	0	0	0	0	0	0	0	0	1	0.059029622	1	1	1	1	1	1	1	1	1	1	1	1	1	1	1	1	1
131096	0	0.04059722	0	0	0	0	0	0	0	0	0	0	0	0	0	0	0	0	0	1	0.05941896	1	1	1	1	1	1	1	1	1	1	1	1	1	1	1	1	1
84937	0	0.040612665	0	0	0	0	0	0	0	0	0	0	0	0	0	0	0	0	0	1	0.05944898	1	1	1	1	1	1	1	1	1	1	1	1	1	1	1	1	1
9811	0	0.040403956	0	0	0	0	0	0	0	0	0	0	0	0	0	0	0	0	0	1	0.059623218	1	1	1	1	1	1	1	1	1	1	1	1	1	1	1	1	1
157503	0	0.040331402	0	0	0	0	0	0	0	0	0	0	0	0	0	0	0	0	0	1	0.059715158	1	1	1	1	1	1	1	1	1	1	1	1	1	1	1	1	1
80821	0	0.039920655	0	0	0	0	0	0	0	0	0	0	0	0	0	0	0	0	0	1	0.060121951	1	1	1	1	1	1	1	1	1	1	1	1	1	1	1	1	1
283065	0	0.039678952	0	0	0	0	0	0	0	0	0	0	0	0	0	0	0	0	0	1	0.06022335	1	1	1	1	1	1	1	1	1	1	1	1	1	1	1	1	1
3067	0	0.039600423	0	0	0	0	0	0	0	0	0	0	0	0	0	0	0	0	0	1	0.06025355	1	1	1	1	1	1	1	1	1	1	1	1	1	1	1	1	1
159110	0	0.038926723	0	0	0	0	0	0	0	0	0	0	0	0	0	0	0	0	0	1	0.061155015	1	1	1	1	1	1	1	1	1	1	1	1	1	1	1	1	1
285800	0	0.038265458	0	0	0	0	0	0	0	0	0	0	0	0	0	0	0	0	0	1	0.062024291	1	1	1	1	1	1	1	1	1	1	1	1	1	1	1	1	1
284443	0	0.038051253	0	0	0	0	0	0	0	0	0	0	0	0	0	0	0	0	0	1	0.062527806	1	1	1	1	1	1	1	1	1	1	1	1	1	1	1	1	1
79024	0	0.037580971	0	0	0	0	0	0	0	0	0	0	0	0	0	0	0	0	0	1	0.063191919	1	1	1	1	1	1	1	1	1	1	1	1	1	1	1	1	1
5582	0	0.037450144	0	0	0	0	0	0	0	0	0	0	0	0	0	0	0	0	0	1	0.063279516	1	1	1	1	1	1	1	1	1	1	1	1	1	1	1	1	1
4750	0	0.037076955	0	0	0	0	0	0	0	0	0	0	0	0	0	0	0	0	0	1	0.063729839	1	1	1	1	1	1	1	1	1	1	1	1	1	1	1	1	1
9142	0	0.036457533	0	0	0	0	0	0	0	0	0	0	0	0	0	0	0	0	0	1	0.064466801	1	1	1	1	1	1	1	1	1	1	1	1	1	1	1	1	1
57825	0	0.036483175	0	0	0	0	0	0	0	0	0	0	0	0	0	0	0	0	0	1	0.064511581	1	1	1	1	1	1	1	1	1	1	1	1	1	1	1	1	1
63932	0	0.036211327	0	0	0	0	0	0	0	0	0	0	0	0	0	0	0	0	0	1	0.064713568	1	1	1	1	1	1	1	1	1	1	1	1	1	1	1	1	1
23630	0	0.036130299	0	0	0	0	0	0	0	0	0	0	0	0	0	0	0	0	0	1	0.064819277	1	1	1	1	1	1	1	1	1	1	1	1	1	1	1	1	1
2491	0	0.03608157	0	0	0	0	0	0	0	0	0	0	0	0	0	0	0	0	0	1	0.064824473	1	1	1	1	1	1	1	1	1	1	1	1	1	1	1	1	1
9508	0	0.035839445	0	0	0	0	0	0	0	0	0	0	0	0	0	0	0	0	0	1	0.06508016	1	1	1	1	1	1	1	1	1	1	1	1	1	1	1	1	1
27238	0	0.035366207	0	0	0	0	0	0	0	0	0	0	0	0	0	0	0	0	0	1	0.066006006	1	1	1	1	1	1	1	1	1	1	1	1	1	1	1	1	1
9227	0	0.035005709	0	0	0	0	0	0	0	0	0	0	0	0	0	0	0	0	0	1	0.06631	1	1	1	1	1	1	1	1	1	1	1	1	1	1	1	1	1
26343	0	0.034863346	0	0	0	0	0	0	0	0	0	0	0	0	0	0	0	0	0	1	0.066823177	1	1	1	1	1	1	1	1	1	1	1	1	1	1	1	1	1
93611	0	0.034561057	0	0	0	0	0	0	0	0	0	0	0	0	0	0	0	0	0	1	0.067088734	1	1	1	1	1	1	1	1	1	1	1	1	1	1	1	1	1
340351	0	0.034565743	0	0	0	0	0	0	0	0	0	0	0	0	0	0	0	0	0	1	0.067155689	1	1	1	1	1	1	1	1	1	1	1	1	1	1	1	1	1
79847	0	0.034350404	0	0	0	0	0	0	0	0	0	0	0	0	0	0	0	0	0	1	0.067420319	1	1	1	1	1	1	1	1	1	1	1	1	1	1	1	1	1
9228	0	0.033765794	0	0	0	0	0	0	0	0	0	0	0	0	0	0	0	0	0	1	0.068170974	1	1	1	1	1	1	1	1	1	1	1	1	1	1	1	1	1
3739	0	0.03379174	0	0	0	0	0	0	0	0	0	0	0	0	0	0	0	0	0	1	0.068228856	1	1	1	1	1	1	1	1	1	1	1	1	1	1	1	1	1
23243	0	0.03320217	0	0	0	0	0	0	0	0	0	0	0	0	0	0	0	0	0	1	0.068957299	1	1	1	1	1	1	1	1	1	1	1	1	1	1	1	1	1
6375	0	0.03283707	0	0	0	0	0	0	0	0	0	0	0	0	0	0	0	0	0	1	0.069513889	1	1	1	1	1	1	1	1	1	1	1	1	1	1	1	1	1
57628	0	0.032611786	0	0	0	0	0	0	0	0	0	0	0	0	0	0	0	0	0	1	0.069722772	1	1	1	1	1	1	1	1	1	1	1	1	1	1	1	1	1
3275	0	0.032629556	0	0	0	0	0	0	0	0	0	0	0	0	0	0	0	0	0	1	0.069772052	1	1	1	1	1	1	1	1	1	1	1	1	1	1	1	1	1
728448	0	0.032475624	0	0	0	0	0	0	0	0	0	0	0	0	0	0	0	0	0	1	0.069821958	1	1	1	1	1	1	1	1	1	1	1	1	1	1	1	1	1
53353	0	0.032184762	0	0	0	0	0	0	0	0	0	0	0	0	0	0	0	0	0	1	0.070335968	1	1	1	1	1	1	1	1	1	1	1	1	1	1	1	1	1
3467	0	0.032082198	0	0	0	0	0	0	0	0	0	0	0	0	0	0	0	0	0	1	0.070345168	1	1	1	1	1	1	1	1	1	1	1	1	1	1	1	1	1
26035	0	0.032089406	0	0	0	0	0	0	0	0	0	0	0	0	0	0	0	0	0	1	0.070394867	1	1	1	1	1	1	1	1	1	1	1	1	1	1	1	1	1
9372	0	0.031867242	0	0	0	0	0	0	0	0	0	0	0	0	0	0	0	0	0	1	0.070442478	1	1	1	1	1	1	1	1	1	1	1	1	1	1	1	1	1
130612	0	0.031875443	0	0	0	0	0	0	0	0	0	0	0	0	0	0	0	0	0	1	0.070462598	1	1	1	1	1	1	1	1	1	1	1	1	1	1	1	1	1
146206	0	0.031901457	0	0	0	0	0	0	0	0	0	0	0	0	0	0	0	0	0	1	0.070482759	1	1	1	1	1	1	1	1	1	1	1	1	1	1	1	1	1
283337	0	0.03177643	0	0	0	0	0	0	0	0	0	0	0	0	0	0	0	0	0	1	0.070559921	1	1	1	1	1	1	1	1	1	1	1	1	1	1	1	1	1
123904	0	0.03162567	0	0	0	0	0	0	0	0	0	0	0	0	0	0	0	0	0	1	0.070716389	1	1	1	1	1	1	1	1	1	1	1	1	1	1	1	1	1
30850	0	0.031545267	0	0	0	0	0	0	0	0	0	0	0	0	0	0	0	0	0	1	0.070833333	1	1	1	1	1	1	1	1	1	1	1	1	1	1	1	1	1
6332	0	0.031444365	0	0	0	0	0	0	0	0	0	0	0	0	0	0	0	0	0	1	0.070940255	1	1	1	1	1	1	1	1	1	1	1	1	1	1	1	1	1
646424	0	0.031035252	0	0	0	0	0	0	0	0	0	0	0	0	0	0	0	0	0	1	0.071614481	1	1	1	1	1	1	1	1	1	1	1	1	1	1	1	1	1
90874	0	0.03095202	0	0	0	0	0	0	0	0	0	0	0	0	0	0	0	0	0	1	0.071691105	1	1	1	1	1	1	1	1	1	1	1	1	1	1	1	1	1
57184	0	0.03070317	0	0	0	0	0	0	0	0	0	0	0	0	0	0	0	0	0	1	0.071843902	1	1	1	1	1	1	1	1	1	1	1	1	1	1	1	1	1
50512	0	0.030753917	0	0	0	0	0	0	0	0	0	0	0	0	0	0	0	0	0	1	0.071845703	1	1	1	1	1	1	1	1	1	1	1	1	1	1	1	1	1
63916	0	0.030476572	0	0	0	0	0	0	0	0	0	0	0	0	0	0	0	0	0	1	0.071949564	1	1	1	1	1	1	1	1	1	1	1	1	1	1	1	1	1
10317	0	0.030495065	0	0	0	0	0	0	0	0	0	0	0	0	0	0	0	0	0	1	0.071990291	1	1	1	1	1	1	1	1	1	1	1	1	1	1	1	1	1
55779	0	0.030433459	0	0	0	0	0	0	0	0	0	0	0	0	0	0	0	0	0	1	0.072015504	1	1	1	1	1	1	1	1	1	1	1	1	1	1	1	1	1
9497	0	0.030510771	0	0	0	0	0	0	0	0	0	0	0	0	0	0	0	0	0	1	0.072050534	1	1	1	1	1	1	1	1	1	1	1	1	1	1	1	1	1
8832	0	0.030646105	0	0	0	0	0	0	0	0	0	0	0	0	0	0	0	0	0	1	0.07205653	1	1	1	1	1	1	1	1	1	1	1	1	1	1	1	1	1
126069	0	0.030550445	0	0	0	0	0	0	0	0	0	0	0	0	0	0	0	0	0	1	0.072081712	1	1	1	1	1	1	1	1	1	1	1	1	1	1	1	1	1
2557	0	0.030564797	0	0	0	0	0	0	0	0	0	0	0	0	0	0	0	0	0	1	0.072142162	1	1	1	1	1	1	1	1	1	1	1	1	1	1	1	1	1
10716	0	0.030181904	0	0	0	0	0	0	0	0	0	0	0	0	0	0	0	0	0	1	0.072156673	1	1	1	1	1	1	1	1	1	1	1	1	1	1	1	1	1
56128	0	0.030251228	0	0	0	0	0	0	0	0	0	0	0	0	0	0	0	0	0	1	0.072178122	1	1	1	1	1	1	1	1	1	1	1	1	1	1	1	1	1
26115	0	0.02979472	0	0	0	0	0	0	0	0	0	0	0	0	0	0	0	0	0	1	0.072509653	1	1	1	1	1	1	1	1	1	1	1	1	1	1	1	1	1
57692	0	0.029796776	0	0	0	0	0	0	0	0	0	0	0	0	0	0	0	0	0	1	0.07257971	1	1	1	1	1	1	1	1	1	1	1	1	1	1	1	1	1
10683	0	0.029706188	0	0	0	0	0	0	0	0	0	0	0	0	0	0	0	0	0	1	0.072757956	1	1	1	1	1	1	1	1	1	1	1	1	1	1	1	1	1
9366	0	0.029506722	0	0	0	0	0	0	0	0	0	0	0	0	0	0	0	0	0	1	0.073323699	1	1	1	1	1	1	1	1	1	1	1	1	1	1	1	1	1
55074	0	0.028874216	0	0	0	0	0	0	0	0	0	0	0	0	0	0	0	0	0	1	0.07440499	1	1	1	1	1	1	1	1	1	1	1	1	1	1	1	1	1
146227	0	0.028912083	0	0	0	0	0	0	0	0	0	0	0	0	0	0	0	0	0	1	0.074447646	1	1	1	1	1	1	1	1	1	1	1	1	1	1	1	1	1
138639	0	0.028941526	0	0	0	0	0	0	0	0	0	0	0	0	0	0	0	0	0	1	0.074480769	1	1	1	1	1	1	1	1	1	1	1	1	1	1	1	1	1
9854	0	0.028946787	0	0	0	0	0	0	0	0	0	0	0	0	0	0	0	0	0	1	0.074552454	1	1	1	1	1	1	1	1	1	1	1	1	1	1	1	1	1
79734	0	0.02869376	0	0	0	0	0	0	0	0	0	0	0	0	0	0	0	0	0	1	0.074880153	1	1	1	1	1	1	1	1	1	1	1	1	1	1	1	1	1
80326	0	0.028511442	0	0	0	0	0	0	0	0	0	0	0	0	0	0	0	0	0	1	0.075191571	1	1	1	1	1	1	1	1	1	1	1	1	1	1	1	1	1
92270	0	0.02830571	0	0	0	0	0	0	0	0	0	0	0	0	0	0	0	0	0	1	0.075617225	1	1	1	1	1	1	1	1	1	1	1	1	1	1	1	1	1
90806	0	0.028188588	0	0	0	0	0	0	0	0	0	0	0	0	0	0	0	0	0	1	0.075745698	1	1	1	1	1	1	1	1	1	1	1	1	1	1	1	1	1
83902	0	0.028048124	0	0	0	0	0	0	0	0	0	0	0	0	0	0	0	0	0	1	0.075845272	1	1	1	1	1	1	1	1	1	1	1	1	1	1	1	1	1
23172	0	0.027900294	0	0	0	0	0	0	0	0	0	0	0	0	0	0	0	0	0	1	0.076068702	1	1	1	1	1	1	1	1	1	1	1	1	1	1	1	1	1
139538	0	0.027657313	0	0	0	0	0	0	0	0	0	0	0	0	0	0	0	0	0	1	0.076739752	1	1	1	1	1	1	1	1	1	1	1	1	1	1	1	1	1
79750	0	0.027564807	0	0	0	0	0	0	0	0	0	0	0	0	0	0	0	0	0	1	0.076838095	1	1	1	1	1	1	1	1	1	1	1	1	1	1	1	1	1
283999	0	0.027482319	0	0	0	0	0	0	0	0	0	0	0	0	0	0	0	0	0	1	0.076926736	1	1	1	1	1	1	1	1	1	1	1	1	1	1	1	1	1
28996	0	0.027396448	0	0	0	0	0	0	0	0	0	0	0	0	0	0	0	0	0	1	0.077062738	1	1	1	1	1	1	1	1	1	1	1	1	1	1	1	1	1
390648	0	0.02713057	0	0	0	0	0	0	0	0	0	0	0	0	0	0	0	0	0	1	0.077473884	1	1	1	1	1	1	1	1	1	1	1	1	1	1	1	1	1
196541	0	0.026906743	0	0	0	0	0	0	0	0	0	0	0	0	0	0	0	0	0	1	0.0778463	1	1	1	1	1	1	1	1	1	1	1	1	1	1	1	1	1
9605	0	0.026611064	0	0	0	0	0	0	0	0	0	0	0	0	0	0	0	0	0	1	0.078526912	1	1	1	1	1	1	1	1	1	1	1	1	1	1	1	1	1
6674	0	0.026639854	0	0	0	0	0	0	0	0	0	0	0	0	0	0	0	0	0	1	0.078534972	1	1	1	1	1	1	1	1	1	1	1	1	1	1	1	1	1
54875	0	0.026646636	0	0	0	0	0	0	0	0	0	0	0	0	0	0	0	0	0	1	0.078599811	1	1	1	1	1	1	1	1	1	1	1	1	1	1	1	1	1
1394	0	0.026536949	0	0	0	0	0	0	0	0	0	0	0	0	0	0	0	0	0	1	0.078641509	1	1	1	1	1	1	1	1	1	1	1	1	1	1	1	1	1
2740	0	0.02665702	0	0	0	0	0	0	0	0	0	0	0	0	0	0	0	0	0	1	0.078645833	1	1	1	1	1	1	1	1	1	1	1	1	1	1	1	1	1
2840	0	0.026679768	0	0	0	0	0	0	0	0	0	0	0	0	0	0	0	0	0	1	0.078682464	1	1	1	1	1	1	1	1	1	1	1	1	1	1	1	1	1
160140	0	0.026006595	0	0	0	0	0	0	0	0	0	0	0	0	0	0	0	0	0	1	0.08005655	1	1	1	1	1	1	1	1	1	1	1	1	1	1	1	1	1
390649	0	0.02573486	0	0	0	0	0	0	0	0	0	0	0	0	0	0	0	0	0	1	0.080545626	1	1	1	1	1	1	1	1	1	1	1	1	1	1	1	1	1
390616	0	0.025744923	0	0	0	0	0	0	0	0	0	0	0	0	0	0	0	0	0	1	0.080621469	1	1	1	1	1	1	1	1	1	1	1	1	1	1	1	1	1
121601	0	0.025560182	0	0	0	0	0	0	0	0	0	0	0	0	0	0	0	0	0	1	0.081212406	1	1	1	1	1	1	1	1	1	1	1	1	1	1	1	1	1
26084	0	0.025550517	0	0	0	0	0	0	0	0	0	0	0	0	0	0	0	0	0	1	0.081286385	1	1	1	1	1	1	1	1	1	1	1	1	1	1	1	1	1
11174	0	0.025470784	0	0	0	0	0	0	0	0	0	0	0	0	0	0	0	0	0	1	0.081388368	1	1	1	1	1	1	1	1	1	1	1	1	1	1	1	1	1
1213	0	0.025201591	0	0	0	0	0	0	0	0	0	0	0	0	0	0	0	0	0	1	0.08230553	1	1	1	1	1	1	1	1	1	1	1	1	1	1	1	1	1
84741	0	0.024973141	0	0	0	0	0	0	0	0	0	0	0	0	0	0	0	0	0	1	0.082677903	1	1	1	1	1	1	1	1	1	1	1	1	1	1	1	1	1
388581	0	0.024728915	0	0	0	0	0	0	0	0	0	0	0	0	0	0	0	0	0	1	0.082915888	1	1	1	1	1	1	1	1	1	1	1	1	1	1	1	1	1
90362	0	0.024742238	0	0	0	0	0	0	0	0	0	0	0	0	0	0	0	0	0	1	0.082984097	1	1	1	1	1	1	1	1	1	1	1	1	1	1	1	1	1
85411	0	0.024622128	0	0	0	0	0	0	0	0	0	0	0	0	0	0	0	0	0	1	0.083062558	1	1	1	1	1	1	1	1	1	1	1	1	1	1	1	1	1
51663	0	0.024380628	0	0	0	0	0	0	0	0	0	0	0	0	0	0	0	0	0	1	0.083722015	1	1	1	1	1	1	1	1	1	1	1	1	1	1	1	1	1
2893	0	0.023881111	0	0	0	0	0	0	0	0	0	0	0	0	0	0	0	0	0	1	0.084594595	1	1	1	1	1	1	1	1	1	1	1	1	1	1	1	1	1
10721	0	0.023809426	0	0	0	0	0	0	0	0	0	0	0	0	0	0	0	0	0	1	0.08472067	1	1	1	1	1	1	1	1	1	1	1	1	1	1	1	1	1
1638	0	0.023749996	0	0	0	0	0	0	0	0	0	0	0	0	0	0	0	0	0	1	0.085274419	1	1	1	1	1	1	1	1	1	1	1	1	1	1	1	1	1
79839	0	0.023745438	0	0	0	0	0	0	0	0	0	0	0	0	0	0	0	0	0	1	0.08527881	1	1	1	1	1	1	1	1	1	1	1	1	1	1	1	1	1
10584	0	0.023701118	0	0	0	0	0	0	0	0	0	0	0	0	0	0	0	0	0	1	0.085673166	1	1	1	1	1	1	1	1	1	1	1	1	1	1	1	1	1
58504	0	0.023606054	0	0	0	0	0	0	0	0	0	0	0	0	0	0	0	0	0	1	0.085779221	1	1	1	1	1	1	1	1	1	1	1	1	1	1	1	1	1
2444	0	0.023565013	0	0	0	0	0	0	0	0	0	0	0	0	0	0	0	0	0	1	0.086014829	1	1	1	1	1	1	1	1	1	1	1	1	1	1	1	1	1
8139	0	0.023447743	0	0	0	0	0	0	0	0	0	0	0	0	0	0	0	0	0	1	0.086287037	1	1	1	1	1	1	1	1	1	1	1	1	1	1	1	1	1
9831	0	0.023324318	0	0	0	0	0	0	0	0	0	0	0	0	0	0	0	0	0	1	0.086404806	1	1	1	1	1	1	1	1	1	1	1	1	1	1	1	1	1
799	0	0.023367321	0	0	0	0	0	0	0	0	0	0	0	0	0	0	0	0	0	1	0.086438483	1	1	1	1	1	1	1	1	1	1	1	1	1	1	1	1	1
10281	0	0.023268551	0	0	0	0	0	0	0	0	0	0	0	0	0	0	0	0	0	1	0.086500462	1	1	1	1	1	1	1	1	1	1	1	1	1	1	1	1	1
341032	0	0.023207728	0	0	0	0	0	0	0	0	0	0	0	0	0	0	0	0	0	1	0.086715867	1	1	1	1	1	1	1	1	1	1	1	1	1	1	1	1	1
645191	0	0.023150526	0	0	0	0	0	0	0	0	0	0	0	0	0	0	0	0	0	1	0.08683871	1	1	1	1	1	1	1	1	1	1	1	1	1	1	1	1	1
54550	0	0.023045941	0	0	0	0	0	0	0	0	0	0	0	0	0	0	0	0	0	1	0.087044199	1	1	1	1	1	1	1	1	1	1	1	1	1	1	1	1	1
64693	0	0.022896468	0	0	0	0	0	0	0	0	0	0	0	0	0	0	0	0	0	1	0.087261029	1	1	1	1	1	1	1	1	1	1	1	1	1	1	1	1	1
2359	0	0.022913179	0	0	0	0	0	0	0	0	0	0	0	0	0	0	0	0	0	1	0.087313707	1	1	1	1	1	1	1	1	1	1	1	1	1	1	1	1	1
83989	0	0.022788903	0	0	0	0	0	0	0	0	0	0	0	0	0	0	0	0	0	1	0.087447199	1	1	1	1	1	1	1	1	1	1	1	1	1	1	1	1	1
53616	0	0.02271768	0	0	0	0	0	0	0	0	0	0	0	0	0	0	0	0	0	1	0.087963303	1	1	1	1	1	1	1	1	1	1	1	1	1	1	1	1	1
1813	0	0.022598141	0	0	0	0	0	0	0	0	0	0	0	0	0	0	0	0	0	1	0.088166819	1	1	1	1	1	1	1	1	1	1	1	1	1	1	1	1	1
400099	0	0.022589078	0	0	0	0	0	0	0	0	0	0	0	0	0	0	0	0	0	1	0.088278388	1	1	1	1	1	1	1	1	1	1	1	1	1	1	1	1	1
80868	0	0.022566712	0	0	0	0	0	0	0	0	0	0	0	0	0	0	0	0	0	1	0.088462946	1	1	1	1	1	1	1	1	1	1	1	1	1	1	1	1	1
121268	0	0.022382981	0	0	0	0	0	0	0	0	0	0	0	0	0	0	0	0	0	1	0.088802559	1	1	1	1	1	1	1	1	1	1	1	1	1	1	1	1	1
55212	0	0.022206815	0	0	0	0	0	0	0	0	0	0	0	0	0	0	0	0	0	1	0.089041096	1	1	1	1	1	1	1	1	1	1	1	1	1	1	1	1	1
127262	0	0.022084679	0	0	0	0	0	0	0	0	0	0	0	0	0	0	0	0	0	1	0.089170465	1	1	1	1	1	1	1	1	1	1	1	1	1	1	1	1	1
1763	0	0.022102286	0	0	0	0	0	0	0	0	0	0	0	0	0	0	0	0	0	1	0.08919708	1	1	1	1	1	1	1	1	1	1	1	1	1	1	1	1	1
221336	0	0.02204304	0	0	0	0	0	0	0	0	0	0	0	0	0	0	0	0	0	1	0.089681239	1	1	1	1	1	1	1	1	1	1	1	1	1	1	1	1	1
79723	0	0.021769815	0	0	0	0	0	0	0	0	0	0	0	0	0	0	0	0	0	1	0.090564149	1	1	1	1	1	1	1	1	1	1	1	1	1	1	1	1	1
3690	0	0.021699159	0	0	0	0	0	0	0	0	0	0	0	0	0	0	0	0	0	1	0.090672727	1	1	1	1	1	1	1	1	1	1	1	1	1	1	1	1	1
388611	0	0.021597726	0	0	0	0	0	0	0	0	0	0	0	0	0	0	0	0	0	1	0.090971844	1	1	1	1	1	1	1	1	1	1	1	1	1	1	1	1	1
10505	0	0.021522662	0	0	0	0	0	0	0	0	0	0	0	0	0	0	0	0	0	1	0.091332729	1	1	1	1	1	1	1	1	1	1	1	1	1	1	1	1	1
134548	0	0.021529797	0	0	0	0	0	0	0	0	0	0	0	0	0	0	0	0	0	1	0.091388385	1	1	1	1	1	1	1	1	1	1	1	1	1	1	1	1	1
442461	0	0.021379238	0	0	0	0	0	0	0	0	0	0	0	0	0	0	0	0	0	1	0.091576087	1	1	1	1	1	1	1	1	1	1	1	1	1	1	1	1	1
2691	0	0.021151297	0	0	0	0	0	0	0	0	0	0	0	0	0	0	0	0	0	1	0.091949458	1	1	1	1	1	1	1	1	1	1	1	1	1	1	1	1	1
51348	0	0.021153268	0	0	0	0	0	0	0	0	0	0	0	0	0	0	0	0	0	1	0.091996387	1	1	1	1	1	1	1	1	1	1	1	1	1	1	1	1	1
283848	0	0.021198862	0	0	0	0	0	0	0	0	0	0	0	0	0	0	0	0	0	1	0.091998192	1	1	1	1	1	1	1	1	1	1	1	1	1	1	1	1	1
1581	0	0.02124254	0	0	0	0	0	0	0	0	0	0	0	0	0	0	0	0	0	1	0.0920181	1	1	1	1	1	1	1	1	1	1	1	1	1	1	1	1	1
2972	0	0.020951825	0	0	0	0	0	0	0	0	0	0	0	0	0	0	0	0	0	1	0.092362489	1	1	1	1	1	1	1	1	1	1	1	1	1	1	1	1	1
60467	0	0.020942737	0	0	0	0	0	0	0	0	0	0	0	0	0	0	0	0	0	1	0.092396396	1	1	1	1	1	1	1	1	1	1	1	1	1	1	1	1	1
59340	0	0.020806384	0	0	0	0	0	0	0	0	0	0	0	0	0	0	0	0	0	1	0.0929973	1	1	1	1	1	1	1	1	1	1	1	1	1	1	1	1	1
3090	0	0.020739112	0	0	0	0	0	0	0	0	0	0	0	0	0	0	0	0	0	1	0.093030576	1	1	1	1	1	1	1	1	1	1	1	1	1	1	1	1	1
81563	0	0.020655484	0	0	0	0	0	0	0	0	0	0	0	0	0	0	0	0	0	1	0.093090746	1	1	1	1	1	1	1	1	1	1	1	1	1	1	1	1	1
2668	0	0.020501818	0	0	0	0	0	0	0	0	0	0	0	0	0	0	0	0	0	1	0.093626571	1	1	1	1	1	1	1	1	1	1	1	1	1	1	1	1	1
11280	0	0.020313379	0	0	0	0	0	0	0	0	0	0	0	0	0	0	0	0	0	1	0.094116592	1	1	1	1	1	1	1	1	1	1	1	1	1	1	1	1	1
79794	0	0.020121974	0	0	0	0	0	0	0	0	0	0	0	0	0	0	0	0	0	1	0.094583706	1	1	1	1	1	1	1	1	1	1	1	1	1	1	1	1	1
54058	0	0.02013084	0	0	0	0	0	0	0	0	0	0	0	0	0	0	0	0	0	1	0.094587814	1	1	1	1	1	1	1	1	1	1	1	1	1	1	1	1	1
138882	0	0.019964467	0	0	0	0	0	0	0	0	0	0	0	0	0	0	0	0	0	1	0.095040214	1	1	1	1	1	1	1	1	1	1	1	1	1	1	1	1	1
26278	0	0.019970113	0	0	0	0	0	0	0	0	0	0	0	0	0	0	0	0	0	1	0.095116279	1	1	1	1	1	1	1	1	1	1	1	1	1	1	1	1	1
27183	0	0.019736306	0	0	0	0	0	0	0	0	0	0	0	0	0	0	0	0	0	1	0.095682426	1	1	1	1	1	1	1	1	1	1	1	1	1	1	1	1	1
8403	0	0.019756386	0	0	0	0	0	0	0	0	0	0	0	0	0	0	0	0	0	1	0.095732143	1	1	1	1	1	1	1	1	1	1	1	1	1	1	1	1	1
64922	0	0.019687406	0	0	0	0	0	0	0	0	0	0	0	0	0	0	0	0	0	1	0.096016043	1	1	1	1	1	1	1	1	1	1	1	1	1	1	1	1	1
284161	0	0.019493877	0	0	0	0	0	0	0	0	0	0	0	0	0	0	0	0	0	1	0.096447017	1	1	1	1	1	1	1	1	1	1	1	1	1	1	1	1	1
2637	0	0.019469691	0	0	0	0	0	0	0	0	0	0	0	0	0	0	0	0	0	1	0.09655694	1	1	1	1	1	1	1	1	1	1	1	1	1	1	1	1	1
135152	0	0.019264732	0	0	0	0	0	0	0	0	0	0	0	0	0	0	0	0	0	1	0.097084444	1	1	1	1	1	1	1	1	1	1	1	1	1	1	1	1	1
9016	0	0.01922508	0	0	0	0	0	0	0	0	0	0	0	0	0	0	0	0	0	1	0.097104796	1	1	1	1	1	1	1	1	1	1	1	1	1	1	1	1	1
4114	0	0.019142142	0	0	0	0	0	0	0	0	0	0	0	0	0	0	0	0	0	1	0.097604259	1	1	1	1	1	1	1	1	1	1	1	1	1	1	1	1	1
201191	0	0.019085678	0	0	0	0	0	0	0	0	0	0	0	0	0	0	0	0	0	1	0.098014184	1	1	1	1	1	1	1	1	1	1	1	1	1	1	1	1	1
5888	0	0.018693473	0	0	0	0	0	0	0	0	0	0	0	0	0	0	0	0	0	1	0.098938053	1	1	1	1	1	1	1	1	1	1	1	1	1	1	1	1	1
50508	0	0.018699399	0	0	0	0	0	0	0	0	0	0	0	0	0	0	0	0	0	1	0.099016829	1	1	1	1	1	1	1	1	1	1	1	1	1	1	1	1	1
2137	0	0.018624621	0	0	0	0	0	0	0	0	0	0	0	0	0	0	0	0	0	1	0.099151194	1	1	1	1	1	1	1	1	1	1	1	1	1	1	1	1	1
50833	0	0.018276526	0	0	0	0	0	0	0	0	0	0	0	0	0	0	0	0	0	1	0.100618375	1	1	1	1	1	1	1	1	1	1	1	1	1	1	1	1	1
23007	0	0.018175144	0	0	0	0	0	0	0	0	0	0	0	0	0	0	0	0	0	1	0.100909091	1	1	1	1	1	1	1	1	1	1	1	1	1	1	1	1	1
9074	0	0.017841938	0	0	0	0	0	0	0	0	0	0	0	0	0	0	0	0	0	1	0.10196649	1	1	1	1	1	1	1	1	1	1	1	1	1	1	1	1	1
284716	0	0.017727056	0	0	0	0	0	0	0	0	0	0	0	0	0	0	0	0	0	1	0.102207564	1	1	1	1	1	1	1	1	1	1	1	1	1	1	1	1	1
1408	0	0.01765488	0	0	0	0	0	0	0	0	0	0	0	0	0	0	0	0	0	1	0.102249561	1	1	1	1	1	1	1	1	1	1	1	1	1	1	1	1	1
222223	0	0.017742765	0	0	0	0	0	0	0	0	0	0	0	0	0	0	0	0	0	1	0.102271127	1	1	1	1	1	1	1	1	1	1	1	1	1	1	1	1	1
390077	0	0.017774577	0	0	0	0	0	0	0	0	0	0	0	0	0	0	0	0	0	1	0.102273128	1	1	1	1	1	1	1	1	1	1	1	1	1	1	1	1	1
57658	0	0.017387969	0	0	0	0	0	0	0	0	0	0	0	0	0	0	0	0	0	1	0.102739245	1	1	1	1	1	1	1	1	1	1	1	1	1	1	1	1	1
375298	0	0.017239388	0	0	0	0	0	0	0	0	0	0	0	0	0	0	0	0	0	1	0.103184211	1	1	1	1	1	1	1	1	1	1	1	1	1	1	1	1	1
9148	0	0.016957527	0	0	0	0	0	0	0	0	0	0	0	0	0	0	0	0	0	1	0.10398773	1	1	1	1	1	1	1	1	1	1	1	1	1	1	1	1	1
150356	0	0.016928596	0	0	0	0	0	0	0	0	0	0	0	0	0	0	0	0	0	1	0.104422067	1	1	1	1	1	1	1	1	1	1	1	1	1	1	1	1	1
331	0	0.016831263	0	0	0	0	0	0	0	0	0	0	0	0	0	0	0	0	0	1	0.104899388	1	1	1	1	1	1	1	1	1	1	1	1	1	1	1	1	1
54797	0	0.016827635	0	0	0	0	0	0	0	0	0	0	0	0	0	0	0	0	0	1	0.105227273	1	1	1	1	1	1	1	1	1	1	1	1	1	1	1	1	1
85451	0	0.016750615	0	0	0	0	0	0	0	0	0	0	0	0	0	0	0	0	0	1	0.105694323	1	1	1	1	1	1	1	1	1	1	1	1	1	1	1	1	1
56146	0	0.016653537	0	0	0	0	0	0	0	0	0	0	0	0	0	0	0	0	0	1	0.105713043	1	1	1	1	1	1	1	1	1	1	1	1	1	1	1	1	1
80114	0	0.016658671	0	0	0	0	0	0	0	0	0	0	0	0	0	0	0	0	0	1	0.105744125	1	1	1	1	1	1	1	1	1	1	1	1	1	1	1	1	1
26249	0	0.016682899	0	0	0	0	0	0	0	0	0	0	0	0	0	0	0	0	0	1	0.105783972	1	1	1	1	1	1	1	1	1	1	1	1	1	1	1	1	1
8365	0	0.016731778	0	0	0	0	0	0	0	0	0	0	0	0	0	0	0	0	0	1	0.105802792	1	1	1	1	1	1	1	1	1	1	1	1	1	1	1	1	1
648934	0	0.01669535	0	0	0	0	0	0	0	0	0	0	0	0	0	0	0	0	0	1	0.105823888	1	1	1	1	1	1	1	1	1	1	1	1	1	1	1	1	1
129446	0	0.016579991	0	0	0	0	0	0	0	0	0	0	0	0	0	0	0	0	0	1	0.106238054	1	1	1	1	1	1	1	1	1	1	1	1	1	1	1	1	1
55051	0	0.016428999	0	0	0	0	0	0	0	0	0	0	0	0	0	0	0	0	0	1	0.106935764	1	1	1	1	1	1	1	1	1	1	1	1	1	1	1	1	1
10692	0	0.016098082	0	0	0	0	0	0	0	0	0	0	0	0	0	0	0	0	0	1	0.108032929	1	1	1	1	1	1	1	1	1	1	1	1	1	1	1	1	1
8808	0	0.01614803	0	0	0	0	0	0	0	0	0	0	0	0	0	0	0	0	0	1	0.108039896	1	1	1	1	1	1	1	1	1	1	1	1	1	1	1	1	1
79923	0	0.016019598	0	0	0	0	0	0	0	0	0	0	0	0	0	0	0	0	0	1	0.108225108	1	1	1	1	1	1	1	1	1	1	1	1	1	1	1	1	1
285671	0	0.015867935	0	0	0	0	0	0	0	0	0	0	0	0	0	0	0	0	0	1	0.108711073	1	1	1	1	1	1	1	1	1	1	1	1	1	1	1	1	1
63915	0	0.015723619	0	0	0	0	0	0	0	0	0	0	0	0	0	0	0	0	0	1	0.1091019	1	1	1	1	1	1	1	1	1	1	1	1	1	1	1	1	1
5253	0	0.015728295	0	0	0	0	0	0	0	0	0	0	0	0	0	0	0	0	0	1	0.109187554	1	1	1	1	1	1	1	1	1	1	1	1	1	1	1	1	1
5746	0	0.015629025	0	0	0	0	0	0	0	0	0	0	0	0	0	0	0	0	0	1	0.109404659	1	1	1	1	1	1	1	1	1	1	1	1	1	1	1	1	1
85287	0	0.015574377	0	0	0	0	0	0	0	0	0	0	0	0	0	0	0	0	0	1	0.110275862	1	1	1	1	1	1	1	1	1	1	1	1	1	1	1	1	1
5046	0	0.015534899	0	0	0	0	0	0	0	0	0	0	0	0	0	0	0	0	0	1	0.110301464	1	1	1	1	1	1	1	1	1	1	1	1	1	1	1	1	1
8287	0	0.015505305	0	0	0	0	0	0	0	0	0	0	0	0	0	0	0	0	0	1	0.110335628	1	1	1	1	1	1	1	1	1	1	1	1	1	1	1	1	1
284339	0	0.01537339	0	0	0	0	0	0	0	0	0	0	0	0	0	0	0	0	0	1	0.111030928	1	1	1	1	1	1	1	1	1	1	1	1	1	1	1	1	1
9678	0	0.015395366	0	0	0	0	0	0	0	0	0	0	0	0	0	0	0	0	0	1	0.111066208	1	1	1	1	1	1	1	1	1	1	1	1	1	1	1	1	1
84766	0	0.015279901	0	0	0	0	0	0	0	0	0	0	0	0	0	0	0	0	0	1	0.111373391	1	1	1	1	1	1	1	1	1	1	1	1	1	1	1	1	1
4097	0	0.015144721	0	0	0	0	0	0	0	0	0	0	0	0	0	0	0	0	0	1	0.1118509	1	1	1	1	1	1	1	1	1	1	1	1	1	1	1	1	1
3787	0	0.015167041	0	0	0	0	0	0	0	0	0	0	0	0	0	0	0	0	0	1	0.111852487	1	1	1	1	1	1	1	1	1	1	1	1	1	1	1	1	1
5506	0	0.015091303	0	0	0	0	0	0	0	0	0	0	0	0	0	0	0	0	0	1	0.112457192	1	1	1	1	1	1	1	1	1	1	1	1	1	1	1	1	1
22806	0	0.015035441	0	0	0	0	0	0	0	0	0	0	0	0	0	0	0	0	0	1	0.112840034	1	1	1	1	1	1	1	1	1	1	1	1	1	1	1	1	1
57282	0	0.014976783	0	0	0	0	0	0	0	0	0	0	0	0	0	0	0	0	0	1	0.112931624	1	1	1	1	1	1	1	1	1	1	1	1	1	1	1	1	1
2253	0	0.014964607	0	0	0	0	0	0	0	0	0	0	0	0	0	0	0	0	0	1	0.112997438	1	1	1	1	1	1	1	1	1	1	1	1	1	1	1	1	1
644714	0	0.014691421	0	0	0	0	0	0	0	0	0	0	0	0	0	0	0	0	0	1	0.114151748	1	1	1	1	1	1	1	1	1	1	1	1	1	1	1	1	1
23074	0	0.014695455	0	0	0	0	0	0	0	0	0	0	0	0	0	0	0	0	0	1	0.114206485	1	1	1	1	1	1	1	1	1	1	1	1	1	1	1	1	1
8092	0	0.014625464	0	0	0	0	0	0	0	0	0	0	0	0	0	0	0	0	0	1	0.114386712	1	1	1	1	1	1	1	1	1	1	1	1	1	1	1	1	1
201266	0	0.014074639	0	0	0	0	0	0	0	0	0	0	0	0	0	0	0	0	0	1	0.116544992	1	1	1	1	1	1	1	1	1	1	1	1	1	1	1	1	1
1237	0	0.014033399	0	0	0	0	0	0	0	0	0	0	0	0	0	0	0	0	0	1	0.116590331	1	1	1	1	1	1	1	1	1	1	1	1	1	1	1	1	1
9593	0	0.01413116	0	0	0	0	0	0	0	0	0	0	0	0	0	0	0	0	0	1	0.116598639	1	1	1	1	1	1	1	1	1	1	1	1	1	1	1	1	1
4008	0	0.014145018	0	0	0	0	0	0	0	0	0	0	0	0	0	0	0	0	0	1	0.116621277	1	1	1	1	1	1	1	1	1	1	1	1	1	1	1	1	1
147657	0	0.014078769	0	0	0	0	0	0	0	0	0	0	0	0	0	0	0	0	0	1	0.116627018	1	1	1	1	1	1	1	1	1	1	1	1	1	1	1	1	1
10699	0	0.013805872	0	0	0	0	0	0	0	0	0	0	0	0	0	0	0	0	0	1	0.117440678	1	1	1	1	1	1	1	1	1	1	1	1	1	1	1	1	1
100093698	0	0.013477851	0	0	0	0	0	0	0	0	0	0	0	0	0	0	0	0	0	1	0.119178662	1	1	1	1	1	1	1	1	1	1	1	1	1	1	1	1	1
56301	0	0.013237566	0	0	0	0	0	0	0	0	0	0	0	0	0	0	0	0	0	1	0.120135364	1	1	1	1	1	1	1	1	1	1	1	1	1	1	1	1	1
4685	0	0.0129969	0	0	0	0	0	0	0	0	0	0	0	0	0	0	0	0	0	1	0.121301775	1	1	1	1	1	1	1	1	1	1	1	1	1	1	1	1	1
25814	0	0.012970974	0	0	0	0	0	0	0	0	0	0	0	0	0	0	0	0	0	1	0.121334459	1	1	1	1	1	1	1	1	1	1	1	1	1	1	1	1	1
7434	0	0.01289087	0	0	0	0	0	0	0	0	0	0	0	0	0	0	0	0	0	1	0.121907173	1	1	1	1	1	1	1	1	1	1	1	1	1	1	1	1	1
81698	0	0.012834864	0	0	0	0	0	0	0	0	0	0	0	0	0	0	0	0	0	1	0.122209106	1	1	1	1	1	1	1	1	1	1	1	1	1	1	1	1	1
5129	0	0.012771589	0	0	0	0	0	0	0	0	0	0	0	0	0	0	0	0	0	1	0.122333614	1	1	1	1	1	1	1	1	1	1	1	1	1	1	1	1	1
4784	0	0.012723893	0	0	0	0	0	0	0	0	0	0	0	0	0	0	0	0	0	1	0.122819865	1	1	1	1	1	1	1	1	1	1	1	1	1	1	1	1	1
79730	0	0.012603028	0	0	0	0	0	0	0	0	0	0	0	0	0	0	0	0	0	1	0.123389403	1	1	1	1	1	1	1	1	1	1	1	1	1	1	1	1	1
440131	0	0.012504144	0	0	0	0	0	0	0	0	0	0	0	0	0	0	0	0	0	1	0.123775168	1	1	1	1	1	1	1	1	1	1	1	1	1	1	1	1	1
80006	0	0.012505951	0	0	0	0	0	0	0	0	0	0	0	0	0	0	0	0	0	1	0.123862301	1	1	1	1	1	1	1	1	1	1	1	1	1	1	1	1	1
81854	0	0.012539174	0	0	0	0	0	0	0	0	0	0	0	0	0	0	0	0	0	1	0.123865546	1	1	1	1	1	1	1	1	1	1	1	1	1	1	1	1	1
56666	0	0.012474925	0	0	0	0	0	0	0	0	0	0	0	0	0	0	0	0	0	1	0.123894472	1	1	1	1	1	1	1	1	1	1	1	1	1	1	1	1	1
1149	0	0.01248418	0	0	0	0	0	0	0	0	0	0	0	0	0	0	0	0	0	1	0.123964795	1	1	1	1	1	1	1	1	1	1	1	1	1	1	1	1	1
57582	0	0.012444231	0	0	0	0	0	0	0	0	0	0	0	0	0	0	0	0	0	1	0.124276151	1	1	1	1	1	1	1	1	1	1	1	1	1	1	1	1	1
474	0	0.012419262	0	0	0	0	0	0	0	0	0	0	0	0	0	0	0	0	0	1	0.124590301	1	1	1	1	1	1	1	1	1	1	1	1	1	1	1	1	1
401431	0	0.012293848	0	0	0	0	0	0	0	0	0	0	0	0	0	0	0	0	0	1	0.125413534	1	1	1	1	1	1	1	1	1	1	1	1	1	1	1	1	1
26333	0	0.012206605	0	0	0	0	0	0	0	0	0	0	0	0	0	0	0	0	0	1	0.12596828	1	1	1	1	1	1	1	1	1	1	1	1	1	1	1	1	1
856	0	0.012194801	0	0	0	0	0	0	0	0	0	0	0	0	0	0	0	0	0	1	0.126205171	1	1	1	1	1	1	1	1	1	1	1	1	1	1	1	1	1
7025	0	0.012157649	0	0	0	0	0	0	0	0	0	0	0	0	0	0	0	0	0	1	0.126316667	1	1	1	1	1	1	1	1	1	1	1	1	1	1	1	1	1
83394	0	0.011972213	0	0	0	0	0	0	0	0	0	0	0	0	0	0	0	0	0	1	0.126697171	1	1	1	1	1	1	1	1	1	1	1	1	1	1	1	1	1
6927	0	0.012012559	0	0	0	0	0	0	0	0	0	0	0	0	0	0	0	0	0	1	0.126711074	1	1	1	1	1	1	1	1	1	1	1	1	1	1	1	1	1
9066	0	0.011688666	0	0	0	0	0	0	0	0	0	0	0	0	0	0	0	0	0	1	0.128420615	1	1	1	1	1	1	1	1	1	1	1	1	1	1	1	1	1
10648	0	0.011405078	0	0	0	0	0	0	0	0	0	0	0	0	0	0	0	0	0	1	0.129659468	1	1	1	1	1	1	1	1	1	1	1	1	1	1	1	1	1
7681	0	0.011273248	0	0	0	0	0	0	0	0	0	0	0	0	0	0	0	0	0	1	0.13	1	1	1	1	1	1	1	1	1	1	1	1	1	1	1	1	1
200734	0	0.011135608	0	0	0	0	0	0	0	0	0	0	0	0	0	0	0	0	0	1	0.130464345	1	1	1	1	1	1	1	1	1	1	1	1	1	1	1	1	1
4880	0	0.011122432	0	0	0	0	0	0	0	0	0	0	0	0	0	0	0	0	0	1	0.130720795	1	1	1	1	1	1	1	1	1	1	1	1	1	1	1	1	1
645434	0	0.011027038	0	0	0	0	0	0	0	0	0	0	0	0	0	0	0	0	0	1	0.131581126	1	1	1	1	1	1	1	1	1	1	1	1	1	1	1	1	1
80758	0	0.010942734	0	0	0	0	0	0	0	0	0	0	0	0	0	0	0	0	0	1	0.131626755	1	1	1	1	1	1	1	1	1	1	1	1	1	1	1	1	1
2796	0	0.01098878	0	0	0	0	0	0	0	0	0	0	0	0	0	0	0	0	0	1	0.131670802	1	1	1	1	1	1	1	1	1	1	1	1	1	1	1	1	1
27291	0	0.01095546	0	0	0	0	0	0	0	0	0	0	0	0	0	0	0	0	0	1	0.131694215	1	1	1	1	1	1	1	1	1	1	1	1	1	1	1	1	1
85015	0	0.010667818	0	0	0	0	0	0	0	0	0	0	0	0	0	0	0	0	0	1	0.13290429	1	1	1	1	1	1	1	1	1	1	1	1	1	1	1	1	1
164380	0	0.01057011	0	0	0	0	0	0	0	0	0	0	0	0	0	0	0	0	0	1	0.133775763	1	1	1	1	1	1	1	1	1	1	1	1	1	1	1	1	1
2322	0	0.010479194	0	0	0	0	0	0	0	0	0	0	0	0	0	0	0	0	0	1	0.134200988	1	1	1	1	1	1	1	1	1	1	1	1	1	1	1	1	1
55166	0	0.01038195	0	0	0	0	0	0	0	0	0	0	0	0	0	0	0	0	0	1	0.134600823	1	1	1	1	1	1	1	1	1	1	1	1	1	1	1	1	1
3084	0	0.01005202	0	0	0	0	0	0	0	0	0	0	0	0	0	0	0	0	0	1	0.136488487	1	1	1	1	1	1	1	1	1	1	1	1	1	1	1	1	1
6752	0	0.00995667	0	0	0	0	0	0	0	0	0	0	0	0	0	0	0	0	0	1	0.136894002	1	1	1	1	1	1	1	1	1	1	1	1	1	1	1	1	1
4014	0	0.009881042	0	0	0	0	0	0	0	0	0	0	0	0	0	0	0	0	0	1	0.137799672	1	1	1	1	1	1	1	1	1	1	1	1	1	1	1	1	1
404216	0	0.009784659	0	0	0	0	0	0	0	0	0	0	0	0	0	0	0	0	0	1	0.138506973	1	1	1	1	1	1	1	1	1	1	1	1	1	1	1	1	1
11169	0	0.009754767	0	0	0	0	0	0	0	0	0	0	0	0	0	0	0	0	0	1	0.13892623	1	1	1	1	1	1	1	1	1	1	1	1	1	1	1	1	1
197342	0	0.009684228	0	0	0	0	0	0	0	0	0	0	0	0	0	0	0	0	0	1	0.139058149	1	1	1	1	1	1	1	1	1	1	1	1	1	1	1	1	1
170543	0	0.009631527	0	0	0	0	0	0	0	0	0	0	0	0	0	0	0	0	0	1	0.139451718	1	1	1	1	1	1	1	1	1	1	1	1	1	1	1	1	1
64895	0	0.009335913	0	0	0	0	0	0	0	0	0	0	0	0	0	0	0	0	0	1	0.140661765	1	1	1	1	1	1	1	1	1	1	1	1	1	1	1	1	1
29767	0	0.00934429	0	0	0	0	0	0	0	0	0	0	0	0	0	0	0	0	0	1	0.140727719	1	1	1	1	1	1	1	1	1	1	1	1	1	1	1	1	1
9145	0	0.009257219	0	0	0	0	0	0	0	0	0	0	0	0	0	0	0	0	0	1	0.140782396	1	1	1	1	1	1	1	1	1	1	1	1	1	1	1	1	1
285268	0	0.009263479	0	0	0	0	0	0	0	0	0	0	0	0	0	0	0	0	0	1	0.140880914	1	1	1	1	1	1	1	1	1	1	1	1	1	1	1	1	1
89958	0	0.009274637	0	0	0	0	0	0	0	0	0	0	0	0	0	0	0	0	0	1	0.140963265	1	1	1	1	1	1	1	1	1	1	1	1	1	1	1	1	1
440366	0	0.009178034	0	0	0	0	0	0	0	0	0	0	0	0	0	0	0	0	0	1	0.141172638	1	1	1	1	1	1	1	1	1	1	1	1	1	1	1	1	1
26692	0	0.009088747	0	0	0	0	0	0	0	0	0	0	0	0	0	0	0	0	0	1	0.141554109	1	1	1	1	1	1	1	1	1	1	1	1	1	1	1	1	1
186	0	0.009032271	0	0	0	0	0	0	0	0	0	0	0	0	0	0	0	0	0	1	0.141658537	1	1	1	1	1	1	1	1	1	1	1	1	1	1	1	1	1
80188	0	0.008942967	0	0	0	0	0	0	0	0	0	0	0	0	0	0	0	0	0	1	0.142128351	1	1	1	1	1	1	1	1	1	1	1	1	1	1	1	1	1
135948	0	0.008746491	0	0	0	0	0	0	0	0	0	0	0	0	0	0	0	0	0	1	0.143284672	1	1	1	1	1	1	1	1	1	1	1	1	1	1	1	1	1
1435	0	0.008752273	0	0	0	0	0	0	0	0	0	0	0	0	0	0	0	0	0	1	0.143344156	1	1	1	1	1	1	1	1	1	1	1	1	1	1	1	1	1
26013	0	0.008686284	0	0	0	0	0	0	0	0	0	0	0	0	0	0	0	0	0	1	0.143768233	1	1	1	1	1	1	1	1	1	1	1	1	1	1	1	1	1
60496	0	0.008570295	0	0	0	0	0	0	0	0	0	0	0	0	0	0	0	0	0	1	0.144202429	1	1	1	1	1	1	1	1	1	1	1	1	1	1	1	1	1
23373	0	0.008491142	0	0	0	0	0	0	0	0	0	0	0	0	0	0	0	0	0	1	0.144559418	1	1	1	1	1	1	1	1	1	1	1	1	1	1	1	1	1
51540	0	0.008518055	0	0	0	0	0	0	0	0	0	0	0	0	0	0	0	0	0	1	0.144587379	1	1	1	1	1	1	1	1	1	1	1	1	1	1	1	1	1
155368	0	0.008439077	0	0	0	0	0	0	0	0	0	0	0	0	0	0	0	0	0	1	0.144822294	1	1	1	1	1	1	1	1	1	1	1	1	1	1	1	1	1
57663	0	0.008240632	0	0	0	0	0	0	0	0	0	0	0	0	0	0	0	0	0	1	0.145637097	1	1	1	1	1	1	1	1	1	1	1	1	1	1	1	1	1
5296	0	0.008255144	0	0	0	0	0	0	0	0	0	0	0	0	0	0	0	0	0	1	0.145714286	1	1	1	1	1	1	1	1	1	1	1	1	1	1	1	1	1
4661	0	0.008067764	0	0	0	0	0	0	0	0	0	0	0	0	0	0	0	0	0	1	0.146559226	1	1	1	1	1	1	1	1	1	1	1	1	1	1	1	1	1
23601	0	0.007992134	0	0	0	0	0	0	0	0	0	0	0	0	0	0	0	0	0	1	0.146876006	1	1	1	1	1	1	1	1	1	1	1	1	1	1	1	1	1
10326	0	0.007979979	0	0	0	0	0	0	0	0	0	0	0	0	0	0	0	0	0	1	0.147055511	1	1	1	1	1	1	1	1	1	1	1	1	1	1	1	1	1
55052	0	0.007950924	0	0	0	0	0	0	0	0	0	0	0	0	0	0	0	0	0	1	0.147202572	1	1	1	1	1	1	1	1	1	1	1	1	1	1	1	1	1
548332	0	0.0077577	0	0	0	0	0	0	0	0	0	0	0	0	0	0	0	0	0	1	0.147921348	1	1	1	1	1	1	1	1	1	1	1	1	1	1	1	1	1
79150	0	0.007790973	0	0	0	0	0	0	0	0	0	0	0	0	0	0	0	0	0	1	0.147935743	1	1	1	1	1	1	1	1	1	1	1	1	1	1	1	1	1
8590	0	0.007708629	0	0	0	0	0	0	0	0	0	0	0	0	0	0	0	0	0	1	0.148460305	1	1	1	1	1	1	1	1	1	1	1	1	1	1	1	1	1
23383	0	0.007674958	0	0	0	0	0	0	0	0	0	0	0	0	0	0	0	0	0	1	0.148798077	1	1	1	1	1	1	1	1	1	1	1	1	1	1	1	1	1
146722	0	0.00755786	0	0	0	0	0	0	0	0	0	0	0	0	0	0	0	0	0	1	0.149815853	1	1	1	1	1	1	1	1	1	1	1	1	1	1	1	1	1
667	0	0.007525567	0	0	0	0	0	0	0	0	0	0	0	0	0	0	0	0	0	1	0.149816	1	1	1	1	1	1	1	1	1	1	1	1	1	1	1	1	1
51592	0	0.007359763	0	0	0	0	0	0	0	0	0	0	0	0	0	0	0	0	0	1	0.15097522	1	1	1	1	1	1	1	1	1	1	1	1	1	1	1	1	1
65263	0	0.007347278	0	0	0	0	0	0	0	0	0	0	0	0	0	0	0	0	0	1	0.151022364	1	1	1	1	1	1	1	1	1	1	1	1	1	1	1	1	1
23533	0	0.007210104	0	0	0	0	0	0	0	0	0	0	0	0	0	0	0	0	0	1	0.151187251	1	1	1	1	1	1	1	1	1	1	1	1	1	1	1	1	1
64641	0	0.007216614	0	0	0	0	0	0	0	0	0	0	0	0	0	0	0	0	0	1	0.151299841	1	1	1	1	1	1	1	1	1	1	1	1	1	1	1	1	1
641522	0	0.00722823	0	0	0	0	0	0	0	0	0	0	0	0	0	0	0	0	0	1	0.151356744	1	1	1	1	1	1	1	1	1	1	1	1	1	1	1	1	1
6546	0	0.007169065	0	0	0	0	0	0	0	0	0	0	0	0	0	0	0	0	0	1	0.151401274	1	1	1	1	1	1	1	1	1	1	1	1	1	1	1	1	1
2100	0	0.007128127	0	0	0	0	0	0	0	0	0	0	0	0	0	0	0	0	0	1	0.151406995	1	1	1	1	1	1	1	1	1	1	1	1	1	1	1	1	1
57379	0	0.007144816	0	0	0	0	0	0	0	0	0	0	0	0	0	0	0	0	0	1	0.151424025	1	1	1	1	1	1	1	1	1	1	1	1	1	1	1	1	1
6376	0	0.006996489	0	0	0	0	0	0	0	0	0	0	0	0	0	0	0	0	0	1	0.151649485	1	1	1	1	1	1	1	1	1	1	1	1	1	1	1	1	1
2315	0	0.007022838	0	0	0	0	0	0	0	0	0	0	0	0	0	0	0	0	0	1	0.151652105	1	1	1	1	1	1	1	1	1	1	1	1	1	1	1	1	1
9340	0	0.00701962	0	0	0	0	0	0	0	0	0	0	0	0	0	0	0	0	0	1	0.151690476	1	1	1	1	1	1	1	1	1	1	1	1	1	1	1	1	1
3605	0	0.006967269	0	0	0	0	0	0	0	0	0	0	0	0	0	0	0	0	0	1	0.152060222	1	1	1	1	1	1	1	1	1	1	1	1	1	1	1	1	1
26735	0	0.006904954	0	0	0	0	0	0	0	0	0	0	0	0	0	0	0	0	0	1	0.15226445	1	1	1	1	1	1	1	1	1	1	1	1	1	1	1	1	1
170517	0	0.006849082	0	0	0	0	0	0	0	0	0	0	0	0	0	0	0	0	0	1	0.152324111	1	1	1	1	1	1	1	1	1	1	1	1	1	1	1	1	1
10052	0	0.006862277	0	0	0	0	0	0	0	0	0	0	0	0	0	0	0	0	0	1	0.152397152	1	1	1	1	1	1	1	1	1	1	1	1	1	1	1	1	1
55061	0	0.00680562	0	0	0	0	0	0	0	0	0	0	0	0	0	0	0	0	0	1	0.152628256	1	1	1	1	1	1	1	1	1	1	1	1	1	1	1	1	1
4352	0	0.006830189	0	0	0	0	0	0	0	0	0	0	0	0	0	0	0	0	0	1	0.15264613	1	1	1	1	1	1	1	1	1	1	1	1	1	1	1	1	1
57224	0	0.00652525	0	0	0	0	0	0	0	0	0	0	0	0	0	0	0	0	0	1	0.154069401	1	1	1	1	1	1	1	1	1	1	1	1	1	1	1	1	1
54549	0	0.006350499	0	0	0	0	0	0	0	0	0	0	0	0	0	0	0	0	0	1	0.155673759	1	1	1	1	1	1	1	1	1	1	1	1	1	1	1	1	1
284944	0	0.006289286	0	0	0	0	0	0	0	0	0	0	0	0	0	0	0	0	0	1	0.155944882	1	1	1	1	1	1	1	1	1	1	1	1	1	1	1	1	1
954	0	0.00624666	0	0	0	0	0	0	0	0	0	0	0	0	0	0	0	0	0	1	0.156538159	1	1	1	1	1	1	1	1	1	1	1	1	1	1	1	1	1
342618	0	0.006226447	0	0	0	0	0	0	0	0	0	0	0	0	0	0	0	0	0	1	0.156627358	1	1	1	1	1	1	1	1	1	1	1	1	1	1	1	1	1
54332	0	0.006157291	0	0	0	0	0	0	0	0	0	0	0	0	0	0	0	0	0	1	0.15752553	1	1	1	1	1	1	1	1	1	1	1	1	1	1	1	1	1
84467	0	0.005789348	0	0	0	0	0	0	0	0	0	0	0	0	0	0	0	0	0	1	0.160549451	1	1	1	1	1	1	1	1	1	1	1	1	1	1	1	1	1
7482	0	0.005778938	0	0	0	0	0	0	0	0	0	0	0	0	0	0	0	0	0	1	0.160643137	1	1	1	1	1	1	1	1	1	1	1	1	1	1	1	1	1
53919	0	0.005703045	0	0	0	0	0	0	0	0	0	0	0	0	0	0	0	0	0	1	0.160774648	1	1	1	1	1	1	1	1	1	1	1	1	1	1	1	1	1
6121	0	0.005764161	0	0	0	0	0	0	0	0	0	0	0	0	0	0	0	0	0	1	0.160791536	1	1	1	1	1	1	1	1	1	1	1	1	1	1	1	1	1
114815	0	0.00570886	0	0	0	0	0	0	0	0	0	0	0	0	0	0	0	0	0	1	0.160861394	1	1	1	1	1	1	1	1	1	1	1	1	1	1	1	1	1
23508	0	0.005666688	0	0	0	0	0	0	0	0	0	0	0	0	0	0	0	0	0	1	0.160992963	1	1	1	1	1	1	1	1	1	1	1	1	1	1	1	1	1
51284	0	0.00564366	0	0	0	0	0	0	0	0	0	0	0	0	0	0	0	0	0	1	0.161109375	1	1	1	1	1	1	1	1	1	1	1	1	1	1	1	1	1
55001	0	0.005639275	0	0	0	0	0	0	0	0	0	0	0	0	0	0	0	0	0	1	0.161163154	1	1	1	1	1	1	1	1	1	1	1	1	1	1	1	1	1
196403	0	0.005422534	0	0	0	0	0	0	0	0	0	0	0	0	0	0	0	0	0	1	0.162266355	1	1	1	1	1	1	1	1	1	1	1	1	1	1	1	1	1
220359	0	0.005436212	0	0	0	0	0	0	0	0	0	0	0	0	0	0	0	0	0	1	0.162353858	1	1	1	1	1	1	1	1	1	1	1	1	1	1	1	1	1
2857	0	0.005452817	0	0	0	0	0	0	0	0	0	0	0	0	0	0	0	0	0	1	0.162433697	1	1	1	1	1	1	1	1	1	1	1	1	1	1	1	1	1
196515	0	0.005105167	0	0	0	0	0	0	0	0	0	0	0	0	0	0	0	0	0	1	0.164087024	1	1	1	1	1	1	1	1	1	1	1	1	1	1	1	1	1
54985	0	0.005114375	0	0	0	0	0	0	0	0	0	0	0	0	0	0	0	0	0	1	0.164124514	1	1	1	1	1	1	1	1	1	1	1	1	1	1	1	1	1
201501	0	0.00510996	0	0	0	0	0	0	0	0	0	0	0	0	0	0	0	0	0	1	0.164191291	1	1	1	1	1	1	1	1	1	1	1	1	1	1	1	1	1
11178	0	0.005003796	0	0	0	0	0	0	0	0	0	0	0	0	0	0	0	0	0	1	0.165240683	1	1	1	1	1	1	1	1	1	1	1	1	1	1	1	1	1
8847	0	0.004990837	0	0	0	0	0	0	0	0	0	0	0	0	0	0	0	0	0	1	0.165267649	1	1	1	1	1	1	1	1	1	1	1	1	1	1	1	1	1
57554	0	0.004965125	0	0	0	0	0	0	0	0	0	0	0	0	0	0	0	0	0	1	0.165476375	1	1	1	1	1	1	1	1	1	1	1	1	1	1	1	1	1
644042	0	0.004971926	0	0	0	0	0	0	0	0	0	0	0	0	0	0	0	0	0	1	0.16555814	1	1	1	1	1	1	1	1	1	1	1	1	1	1	1	1	1
83990	0	0.004860411	0	0	0	0	0	0	0	0	0	0	0	0	0	0	0	0	0	1	0.166315789	1	1	1	1	1	1	1	1	1	1	1	1	1	1	1	1	1
3631	0	0.0047172	0	0	0	0	0	0	0	0	0	0	0	0	0	0	0	0	0	1	0.167192575	1	1	1	1	1	1	1	1	1	1	1	1	1	1	1	1	1
390075	0	0.00468234	0	0	0	0	0	0	0	0	0	0	0	0	0	0	0	0	0	1	0.167235521	1	1	1	1	1	1	1	1	1	1	1	1	1	1	1	1	1
60598	0	0.004687681	0	0	0	0	0	0	0	0	0	0	0	0	0	0	0	0	0	1	0.167349304	1	1	1	1	1	1	1	1	1	1	1	1	1	1	1	1	1
343990	0	0.004547078	0	0	0	0	0	0	0	0	0	0	0	0	0	0	0	0	0	1	0.168001543	1	1	1	1	1	1	1	1	1	1	1	1	1	1	1	1	1
57458	0	0.004491221	0	0	0	0	0	0	0	0	0	0	0	0	0	0	0	0	0	1	0.168373169	1	1	1	1	1	1	1	1	1	1	1	1	1	1	1	1	1
1869	0	0.004304774	0	0	0	0	0	0	0	0	0	0	0	0	0	0	0	0	0	1	0.170269646	1	1	1	1	1	1	1	1	1	1	1	1	1	1	1	1	1
26057	0	0.004237203	0	0	0	0	0	0	0	0	0	0	0	0	0	0	0	0	0	1	0.170515781	1	1	1	1	1	1	1	1	1	1	1	1	1	1	1	1	1
219699	0	0.004196508	0	0	0	0	0	0	0	0	0	0	0	0	0	0	0	0	0	1	0.1707	1	1	1	1	1	1	1	1	1	1	1	1	1	1	1	1	1
83856	0	0.004032953	0	0	0	0	0	0	0	0	0	0	0	0	0	0	0	0	0	1	0.172628747	1	1	1	1	1	1	1	1	1	1	1	1	1	1	1	1	1
11132	0	0.003956969	0	0	0	0	0	0	0	0	0	0	0	0	0	0	0	0	0	1	0.173271889	1	1	1	1	1	1	1	1	1	1	1	1	1	1	1	1	1
5596	0	0.003886181	0	0	0	0	0	0	0	0	0	0	0	0	0	0	0	0	0	1	0.173537989	1	1	1	1	1	1	1	1	1	1	1	1	1	1	1	1	1
60529	0	0.003856368	0	0	0	0	0	0	0	0	0	0	0	0	0	0	0	0	0	1	0.173842025	1	1	1	1	1	1	1	1	1	1	1	1	1	1	1	1	1
56300	0	0.003806161	0	0	0	0	0	0	0	0	0	0	0	0	0	0	0	0	0	1	0.174283525	1	1	1	1	1	1	1	1	1	1	1	1	1	1	1	1	1
7518	0	0.003662094	0	0	0	0	0	0	0	0	0	0	0	0	0	0	0	0	0	1	0.175727412	1	1	1	1	1	1	1	1	1	1	1	1	1	1	1	1	1
2358	0	0.003638751	0	0	0	0	0	0	0	0	0	0	0	0	0	0	0	0	0	1	0.175761285	1	1	1	1	1	1	1	1	1	1	1	1	1	1	1	1	1
201633	0	0.003496052	0	0	0	0	0	0	0	0	0	0	0	0	0	0	0	0	0	1	0.176745607	1	1	1	1	1	1	1	1	1	1	1	1	1	1	1	1	1
51684	0	0.003503686	0	0	0	0	0	0	0	0	0	0	0	0	0	0	0	0	0	1	0.176834862	1	1	1	1	1	1	1	1	1	1	1	1	1	1	1	1	1
200205	0	0.003401065	0	0	0	0	0	0	0	0	0	0	0	0	0	0	0	0	0	1	0.177832061	1	1	1	1	1	1	1	1	1	1	1	1	1	1	1	1	1
8646	0	0.003375638	0	0	0	0	0	0	0	0	0	0	0	0	0	0	0	0	0	1	0.177894737	1	1	1	1	1	1	1	1	1	1	1	1	1	1	1	1	1
57624	0	0.00334329	0	0	0	0	0	0	0	0	0	0	0	0	0	0	0	0	0	1	0.178224085	1	1	1	1	1	1	1	1	1	1	1	1	1	1	1	1	1
6334	0	0.003298567	0	0	0	0	0	0	0	0	0	0	0	0	0	0	0	0	0	1	0.178453922	1	1	1	1	1	1	1	1	1	1	1	1	1	1	1	1	1
29094	0	0.003141445	0	0	0	0	0	0	0	0	0	0	0	0	0	0	0	0	0	1	0.180509893	1	1	1	1	1	1	1	1	1	1	1	1	1	1	1	1	1
55086	0	0.003112252	0	0	0	0	0	0	0	0	0	0	0	0	0	0	0	0	0	1	0.180851711	1	1	1	1	1	1	1	1	1	1	1	1	1	1	1	1	1
283461	0	0.002995294	0	0	0	0	0	0	0	0	0	0	0	0	0	0	0	0	0	1	0.182021277	1	1	1	1	1	1	1	1	1	1	1	1	1	1	1	1	1
283871	0	0.002769765	0	0	0	0	0	0	0	0	0	0	0	0	0	0	0	0	0	1	0.183877086	1	1	1	1	1	1	1	1	1	1	1	1	1	1	1	1	1
57497	0	0.002782022	0	0	0	0	0	0	0	0	0	0	0	0	0	0	0	0	0	1	0.183971147	1	1	1	1	1	1	1	1	1	1	1	1	1	1	1	1	1
23426	0	0.00263433	0	0	0	0	0	0	0	0	0	0	0	0	0	0	0	0	0	1	0.185337377	1	1	1	1	1	1	1	1	1	1	1	1	1	1	1	1	1
140685	0	0.002556392	0	0	0	0	0	0	0	0	0	0	0	0	0	0	0	0	0	1	0.186416667	1	1	1	1	1	1	1	1	1	1	1	1	1	1	1	1	1
51086	0	0.002509412	0	0	0	0	0	0	0	0	0	0	0	0	0	0	0	0	0	1	0.187002271	1	1	1	1	1	1	1	1	1	1	1	1	1	1	1	1	1
57337	0	0.002451991	0	0	0	0	0	0	0	0	0	0	0	0	0	0	0	0	0	1	0.187261725	1	1	1	1	1	1	1	1	1	1	1	1	1	1	1	1	1
2832	0	0.002389571	0	0	0	0	0	0	0	0	0	0	0	0	0	0	0	0	0	1	0.187596081	1	1	1	1	1	1	1	1	1	1	1	1	1	1	1	1	1
3589	0	0.002441868	0	0	0	0	0	0	0	0	0	0	0	0	0	0	0	0	0	1	0.187619048	1	1	1	1	1	1	1	1	1	1	1	1	1	1	1	1	1
54932	0	0.002391044	0	0	0	0	0	0	0	0	0	0	0	0	0	0	0	0	0	1	0.187714932	1	1	1	1	1	1	1	1	1	1	1	1	1	1	1	1	1
5099	0	0.00239693	0	0	0	0	0	0	0	0	0	0	0	0	0	0	0	0	0	1	0.187788679	1	1	1	1	1	1	1	1	1	1	1	1	1	1	1	1	1
7248	0	0.002401102	0	0	0	0	0	0	0	0	0	0	0	0	0	0	0	0	0	1	0.187915408	1	1	1	1	1	1	1	1	1	1	1	1	1	1	1	1	1
283455	0	0.002321334	0	0	0	0	0	0	0	0	0	0	0	0	0	0	0	0	0	1	0.187968397	1	1	1	1	1	1	1	1	1	1	1	1	1	1	1	1	1
10677	0	0.002342657	0	0	0	0	0	0	0	0	0	0	0	0	0	0	0	0	0	1	0.188012048	1	1	1	1	1	1	1	1	1	1	1	1	1	1	1	1	1
57492	0	0.00229062	0	0	0	0	0	0	0	0	0	0	0	0	0	0	0	0	0	1	0.188353383	1	1	1	1	1	1	1	1	1	1	1	1	1	1	1	1	1
1838	0	0.002100398	0	0	0	0	0	0	0	0	0	0	0	0	0	0	0	0	0	1	0.189969947	1	1	1	1	1	1	1	1	1	1	1	1	1	1	1	1	1
374875	0	0.002065515	0	0	0	0	0	0	0	0	0	0	0	0	0	0	0	0	0	1	0.190337838	1	1	1	1	1	1	1	1	1	1	1	1	1	1	1	1	1
5139	0	0.002017142	0	0	0	0	0	0	0	0	0	0	0	0	0	0	0	0	0	1	0.19060015	1	1	1	1	1	1	1	1	1	1	1	1	1	1	1	1	1
202151	0	0.002007524	0	0	0	0	0	0	0	0	0	0	0	0	0	0	0	0	0	1	0.190614693	1	1	1	1	1	1	1	1	1	1	1	1	1	1	1	1	1
781	0	0.001960538	0	0	0	0	0	0	0	0	0	0	0	0	0	0	0	0	0	1	0.19082397	1	1	1	1	1	1	1	1	1	1	1	1	1	1	1	1	1
389015	0	0.001899306	0	0	0	0	0	0	0	0	0	0	0	0	0	0	0	0	0	1	0.192290419	1	1	1	1	1	1	1	1	1	1	1	1	1	1	1	1	1
3440	0	0.001783936	0	0	0	0	0	0	0	0	0	0	0	0	0	0	0	0	0	1	0.193148841	1	1	1	1	1	1	1	1	1	1	1	1	1	1	1	1	1
388938	0	0.001773128	0	0	0	0	0	0	0	0	0	0	0	0	0	0	0	0	0	1	0.193370703	1	1	1	1	1	1	1	1	1	1	1	1	1	1	1	1	1
2895	0	0.001768369	0	0	0	0	0	0	0	0	0	0	0	0	0	0	0	0	0	1	0.193629574	1	1	1	1	1	1	1	1	1	1	1	1	1	1	1	1	1
55599	0	0.001714849	0	0	0	0	0	0	0	0	0	0	0	0	0	0	0	0	0	1	0.194313433	1	1	1	1	1	1	1	1	1	1	1	1	1	1	1	1	1
170552	0	0.001684423	0	0	0	0	0	0	0	0	0	0	0	0	0	0	0	0	0	1	0.194384787	1	1	1	1	1	1	1	1	1	1	1	1	1	1	1	1	1
93183	0	0.001634602	0	0	0	0	0	0	0	0	0	0	0	0	0	0	0	0	0	1	0.194783905	1	1	1	1	1	1	1	1	1	1	1	1	1	1	1	1	1
55609	0	0.00154245	0	0	0	0	0	0	0	0	0	0	0	0	0	0	0	0	0	1	0.196264881	1	1	1	1	1	1	1	1	1	1	1	1	1	1	1	1	1
203197	0	0.001560543	0	0	0	0	0	0	0	0	0	0	0	0	0	0	0	0	0	1	0.196284438	1	1	1	1	1	1	1	1	1	1	1	1	1	1	1	1	1
9400	0	0.001534354	0	0	0	0	0	0	0	0	0	0	0	0	0	0	0	0	0	1	0.196483271	1	1	1	1	1	1	1	1	1	1	1	1	1	1	1	1	1
2977	0	0.001516867	0	0	0	0	0	0	0	0	0	0	0	0	0	0	0	0	0	1	0.197080238	1	1	1	1	1	1	1	1	1	1	1	1	1	1	1	1	1
3036	0	0.001513088	0	0	0	0	0	0	0	0	0	0	0	0	0	0	0	0	0	1	0.197097253	1	1	1	1	1	1	1	1	1	1	1	1	1	1	1	1	1
4254	0	0.00137033	0	0	0	0	0	0	0	0	0	0	0	0	0	0	0	0	0	1	0.198984433	1	1	1	1	1	1	1	1	1	1	1	1	1	1	1	1	1
8348	0	0.001375809	0	0	0	0	0	0	0	0	0	0	0	0	0	0	0	0	0	1	0.199080119	1	1	1	1	1	1	1	1	1	1	1	1	1	1	1	1	1
149281	0	0.00135976	0	0	0	0	0	0	0	0	0	0	0	0	0	0	0	0	0	1	0.199348148	1	1	1	1	1	1	1	1	1	1	1	1	1	1	1	1	1
389799	0	0.001339691	0	0	0	0	0	0	0	0	0	0	0	0	0	0	0	0	0	1	0.19996299	1	1	1	1	1	1	1	1	1	1	1	1	1	1	1	1	1
148203	0	0.001235421	0	0	0	0	0	0	0	0	0	0	0	0	0	0	0	0	0	1	0.201198225	1	1	1	1	1	1	1	1	1	1	1	1	1	1	1	1	1
9875	0	0.001215958	0	0	0	0	0	0	0	0	0	0	0	0	0	0	0	0	0	1	0.201840355	1	1	1	1	1	1	1	1	1	1	1	1	1	1	1	1	1
402217	0	0.001153512	0	0	0	0	0	0	0	0	0	0	0	0	0	0	0	0	0	1	0.202400295	1	1	1	1	1	1	1	1	1	1	1	1	1	1	1	1	1
80131	0	0.00110179	0	0	0	0	0	0	0	0	0	0	0	0	0	0	0	0	0	1	0.202870849	1	1	1	1	1	1	1	1	1	1	1	1	1	1	1	1	1
353497	0	0.00103018	0	0	0	0	0	0	0	0	0	0	0	0	0	0	0	0	0	1	0.203588799	1	1	1	1	1	1	1	1	1	1	1	1	1	1	1	1	1
3077	0	0.0010326	0	0	0	0	0	0	0	0	0	0	0	0	0	0	0	0	0	1	0.203702065	1	1	1	1	1	1	1	1	1	1	1	1	1	1	1	1	1
22807	0	0.001000982	0	0	0	0	0	0	0	0	0	0	0	0	0	0	0	0	0	1	0.203784978	1	1	1	1	1	1	1	1	1	1	1	1	1	1	1	1	1
3984	0	0.000936168	0	0	0	0	0	0	0	0	0	0	0	0	0	0	0	0	0	1	0.204254225	1	1	1	1	1	1	1	1	1	1	1	1	1	1	1	1	1
7596	0	0.000963489	0	0	0	0	0	0	0	0	0	0	0	0	0	0	0	0	0	1	0.204279412	1	1	1	1	1	1	1	1	1	1	1	1	1	1	1	1	1
574029	0	0.000973881	0	0	0	0	0	0	0	0	0	0	0	0	0	0	0	0	0	1	0.204326711	1	1	1	1	1	1	1	1	1	1	1	1	1	1	1	1	1
134083	0	0.00092075	0	0	0	0	0	0	0	0	0	0	0	0	0	0	0	0	0	1	0.204441997	1	1	1	1	1	1	1	1	1	1	1	1	1	1	1	1	1
388336	0	0.000908856	0	0	0	0	0	0	0	0	0	0	0	0	0	0	0	0	0	1	0.204739545	1	1	1	1	1	1	1	1	1	1	1	1	1	1	1	1	1
84144	0	0.000901791	0	0	0	0	0	0	0	0	0	0	0	0	0	0	0	0	0	1	0.204772727	1	1	1	1	1	1	1	1	1	1	1	1	1	1	1	1	1
10060	0	0.000900967	0	0	0	0	0	0	0	0	0	0	0	0	0	0	0	0	0	1	0.204915751	1	1	1	1	1	1	1	1	1	1	1	1	1	1	1	1	1
5449	0	0.000864017	0	0	0	0	0	0	0	0	0	0	0	0	0	0	0	0	0	1	0.205102339	1	1	1	1	1	1	1	1	1	1	1	1	1	1	1	1	1
3238	0	0.000888927	0	0	0	0	0	0	0	0	0	0	0	0	0	0	0	0	0	1	0.205146413	1	1	1	1	1	1	1	1	1	1	1	1	1	1	1	1	1
5781	0	0.000870275	0	0	0	0	0	0	0	0	0	0	0	0	0	0	0	0	0	1	0.205179225	1	1	1	1	1	1	1	1	1	1	1	1	1	1	1	1	1
131368	0	0.000817098	0	0	0	0	0	0	0	0	0	0	0	0	0	0	0	0	0	1	0.206281958	1	1	1	1	1	1	1	1	1	1	1	1	1	1	1	1	1
152098	0	0.000748865	0	0	0	0	0	0	0	0	0	0	0	0	0	0	0	0	0	1	0.207372263	1	1	1	1	1	1	1	1	1	1	1	1	1	1	1	1	1
284498	0	0.000673632	0	0	0	0	0	0	0	0	0	0	0	0	0	0	0	0	0	1	0.208329686	1	1	1	1	1	1	1	1	1	1	1	1	1	1	1	1	1
51190	0	0.000660258	0	0	0	0	0	0	0	0	0	0	0	0	0	0	0	0	0	1	0.208367347	1	1	1	1	1	1	1	1	1	1	1	1	1	1	1	1	1
643181	0	0.000614579	0	0	0	0	0	0	0	0	0	0	0	0	0	0	0	0	0	1	0.208662791	1	1	1	1	1	1	1	1	1	1	1	1	1	1	1	1	1
23329	0	0.000614828	0	0	0	0	0	0	0	0	0	0	0	0	0	0	0	0	0	1	0.208807273	1	1	1	1	1	1	1	1	1	1	1	1	1	1	1	1	1
3619	0	0.000626422	0	0	0	0	0	0	0	0	0	0	0	0	0	0	0	0	0	1	0.208914785	1	1	1	1	1	1	1	1	1	1	1	1	1	1	1	1	1
642843	0	0.000619459	0	0	0	0	0	0	0	0	0	0	0	0	0	0	0	0	0	1	0.208959243	1	1	1	1	1	1	1	1	1	1	1	1	1	1	1	1	1
414918	0	0.000588953	0	0	0	0	0	0	0	0	0	0	0	0	0	0	0	0	0	1	0.208976035	1	1	1	1	1	1	1	1	1	1	1	1	1	1	1	1	1
647521	0	0.000477945	0	0	0	0	0	0	0	0	0	0	0	0	0	0	0	0	0	1	0.211306241	1	1	1	1	1	1	1	1	1	1	1	1	1	1	1	1	1
143188	0	0.000475489	0	0	0	0	0	0	0	0	0	0	0	0	0	0	0	0	0	1	0.21173314	1	1	1	1	1	1	1	1	1	1	1	1	1	1	1	1	1
7702	0	0.00046931	0	0	0	0	0	0	0	0	0	0	0	0	0	0	0	0	0	1	0.211847826	1	1	1	1	1	1	1	1	1	1	1	1	1	1	1	1	1
650618	0	0.000460202	0	0	0	0	0	0	0	0	0	0	0	0	0	0	0	0	0	1	0.212266474	1	1	1	1	1	1	1	1	1	1	1	1	1	1	1	1	1
574	0	0.00044233	0	0	0	0	0	0	0	0	0	0	0	0	0	0	0	0	0	1	0.212655572	1	1	1	1	1	1	1	1	1	1	1	1	1	1	1	1	1
360023	0	0.000381146	0	0	0	0	0	0	0	0	0	0	0	0	0	0	0	0	0	1	0.213562139	1	1	1	1	1	1	1	1	1	1	1	1	1	1	1	1	1
169792	0	0.000384879	0	0	0	0	0	0	0	0	0	0	0	0	0	0	0	0	0	1	0.213687636	1	1	1	1	1	1	1	1	1	1	1	1	1	1	1	1	1
200095	0	0.00036314	0	0	0	0	0	0	0	0	0	0	0	0	0	0	0	0	0	1	0.214267148	1	1	1	1	1	1	1	1	1	1	1	1	1	1	1	1	1
387496	0	0.000341291	0	0	0	0	0	0	0	0	0	0	0	0	0	0	0	0	0	1	0.214384449	1	1	1	1	1	1	1	1	1	1	1	1	1	1	1	1	1
83933	0	0.000358945	0	0	0	0	0	0	0	0	0	0	0	0	0	0	0	0	0	1	0.214451659	1	1	1	1	1	1	1	1	1	1	1	1	1	1	1	1	1
4909	0	0.000347895	0	0	0	0	0	0	0	0	0	0	0	0	0	0	0	0	0	1	0.214474063	1	1	1	1	1	1	1	1	1	1	1	1	1	1	1	1	1
55616	0	0.000351691	0	0	0	0	0	0	0	0	0	0	0	0	0	0	0	0	0	1	0.214607066	1	1	1	1	1	1	1	1	1	1	1	1	1	1	1	1	1
58484	0	0.000306781	0	0	0	0	0	0	0	0	0	0	0	0	0	0	0	0	0	1	0.215302158	1	1	1	1	1	1	1	1	1	1	1	1	1	1	1	1	1
642394	0	0.000283505	0	0	0	0	0	0	0	0	0	0	0	0	0	0	0	0	0	1	0.215808771	1	1	1	1	1	1	1	1	1	1	1	1	1	1	1	1	1
285331	0	0.000283201	0	0	0	0	0	0	0	0	0	0	0	0	0	0	0	0	0	1	0.215811782	1	1	1	1	1	1	1	1	1	1	1	1	1	1	1	1	1
606495	0	0.000264628	0	0	0	0	0	0	0	0	0	0	0	0	0	0	0	0	0	1	0.216424982	1	1	1	1	1	1	1	1	1	1	1	1	1	1	1	1	1
643481	0	0.000240079	0	0	0	0	0	0	0	0	0	0	0	0	0	0	0	0	0	1	0.217166428	1	1	1	1	1	1	1	1	1	1	1	1	1	1	1	1	1
205251	0	0.000211646	0	0	0	0	0	0	0	0	0	0	0	0	0	0	0	0	0	1	0.217541219	1	1	1	1	1	1	1	1	1	1	1	1	1	1	1	1	1
93978	0	0.000209732	0	0	0	0	0	0	0	0	0	0	0	0	0	0	0	0	0	1	0.217729226	1	1	1	1	1	1	1	1	1	1	1	1	1	1	1	1	1
57799	0	0.000192636	0	0	0	0	0	0	0	0	0	0	0	0	0	0	0	0	0	1	0.218446671	1	1	1	1	1	1	1	1	1	1	1	1	1	1	1	1	1
152742	0	0.000190845	0	0	0	0	0	0	0	0	0	0	0	0	0	0	0	0	0	1	0.218590844	1	1	1	1	1	1	1	1	1	1	1	1	1	1	1	1	1
346702	0	0.000185126	0	0	0	0	0	0	0	0	0	0	0	0	0	0	0	0	0	1	0.218763402	1	1	1	1	1	1	1	1	1	1	1	1	1	1	1	1	1
644651	0	0.000177584	0	0	0	0	0	0	0	0	0	0	0	0	0	0	0	0	0	1	0.2189	1	1	1	1	1	1	1	1	1	1	1	1	1	1	1	1	1
139542	0	0.00012441	0	0	0	0	0	0	0	0	0	0	0	0	0	0	0	0	0	1	0.220242684	1	1	1	1	1	1	1	1	1	1	1	1	1	1	1	1	1
6361	0	0.00011387	0	0	0	0	0	0	0	0	0	0	0	0	0	0	0	0	0	1	0.220306705	1	1	1	1	1	1	1	1	1	1	1	1	1	1	1	1	1
651686	0	0.000104419	0	0	0	0	0	0	0	0	0	0	0	0	0	0	0	0	0	1	0.220762651	1	1	1	1	1	1	1	1	1	1	1	1	1	1	1	1	1
10594	0	0	0	0	0	0	0	0	0	0	0	0	0.646548129	0	0	0	0	0	0	1	1	1	1	1	1	1	1	1	1	1	1	0.565247813	1	1	1	1	1	1
6158	0	0	0	0	0	0	0	0	0	0	0	0	0.457748457	0	0	0	0	0	0	1	1	1	1	1	1	1	1	1	1	1	1	0.622021505	1	1	1	1	1	1
8664	0	0	0	0	0	0	0	0	0	0	0	0	0.330623346	0	0	0	0	0	0	1	1	1	1	1	1	1	1	1	1	1	1	0.690319716	1	1	1	1	1	1
11315	0	0	0	0	0	0	0	0	0	0	0	0	0	0.028851294	0	0	0	0	0	1	1	1	1	1	1	1	1	1	1	1	1	1	0.972955752	1	1	1	1	1
2665	0	0	0	0	0	0	0	0	0	0	0	0	0	0	0.738267508	0	0	0	0	1	1	1	1	1	1	1	1	1	1	1	1	1	1	1	1	1	1	1
6135	0	0	0	0	0	0	0.17424508	0	0	0	0	0	0	0	0	0	0	0	0	1	1	1	1	1	1	1	1	1	1	1	1	1	1	1	1	1	1	1
2197	0	0	0	0	0	0	0	0	0	0	0	0	0.128570623	0	0	0	0	0	0	1	1	1	1	1	1	1	1	1	1	1	1	0.854590164	1	1	1	1	1	1
23435	0	0	0	0	0	0	0.294332518	0	0	0	0	0	0	0	0	0	0	0	0	1	1	1	1	1	1	1	1	1	1	1	1	1	1	1	1	1	1	1
1072	0	0	0	0	0	0	0	0	0	0	0	0	0.484484508	0	0	0	0	0	0	1	1	1	1	1	1	1	1	1	1	1	1	0.621070615	1	1	1	1	1	1
6141	0	0	0	0	0	0	0	0	0.765940785	0	0	0	0	0	0	0	0	0	0	1	1	1	1	1	1	1	1	0.736714976	1	1	1	1	1	1	1	1	1	1
8665	0	0	0	0	0	0.040420099	0	0	0	0	0	0	0	0	0	0	0	0	0	1	1	1	1	1	0.722809224	1	1	1	1	1	1	1	1	1	1	1	1	1
4677	0	0	0	0	0	0	0	0	0	0	0	0	0	0.212084786	0	0	0	0	0	1	1	1	1	1	1	1	1	1	1	1	1	1	0.640575758	1	1	1	1	1
1655	0	0	0	0	0	0	0.162727747	0	0	0	0	0	0	0	0	0	0	0	0	1	1	1	1	1	1	1	1	1	1	1	1	1	1	1	1	1	1	1
11335	0	0	0	0	0	0	0	0	0	0	0	0	0	0	0.210909008	0	0	0	0	1	1	1	1	1	1	1	1	1	1	1	1	1	1	1	1	1	1	1
5690	0	0	0	0	0	0	0	0	0	0	0	0	0.224035077	0	0	0	0	0	0	1	1	1	1	1	1	1	1	1	1	1	1	0.760044444	1	1	1	1	1	1
10657	0	0	0	0	0	0	0	0	0	0	0	0	0.410574659	0	0	0	0	0	0	1	1	1	1	1	1	1	1	1	1	1	1	0.650525253	1	1	1	1	1	1
51493	0	0	0	0	0	0	0	0	0	0	0	0	0.164279494	0	0	0	0	0	0	1	1	1	1	1	1	1	1	1	1	1	1	0.817526882	1	1	1	1	1	1
2079	0	0	0	0	0	0	0	0	0	0	0	0	0.426468062	0	0	0	0	0	0	1	1	1	1	1	1	1	1	1	1	1	1	0.640907216	1	1	1	1	1	1
8683	0	0	0	0	0	0	0	0	0.117058135	0	0	0	0	0	0	0	0	0	0	1	1	1	1	1	1	1	1	1	1	1	1	1	1	1	1	1	1	1
1603	0	0	0	0	0	0	0	0	0	0	0	0	0.404540017	0	0	0	0	0	0	1	1	1	1	1	1	1	1	1	1	1	1	0.650517928	1	1	1	1	1	1
10899	0	0	0	0	0	0	0	0	0.904780004	0	0	0	0	0	0	0	0	0	0	1	1	1	1	1	1	1	1	0.709638554	1	1	1	1	1	1	1	1	1	1
11143	0	0	0	0	0	0	0	0	0	0	0	0	0	0	0	1.340122949	0	0	0	1	1	1	1	1	1	1	1	1	1	1	1	1	1	1	0.002084367	1	1	1
7705	0	0	0	0	0	0	0	0	0	0.029384002	0	0	0	0	0	0	0	0	0	1	1	1	1	1	1	1	1	1	0.95305026	1	1	1	1	1	1	1	1	1
9092	0	0	0	0	0	0	0	0	0	0	0	0	0.55085999	0	0	0	0	0	0	1	1	1	1	1	1	1	1	1	1	1	1	0.586153846	1	1	1	1	1	1
9552	0	0	0	0	0	0	0	0	0.040945306	0	0	0	0	0	0	0	0	0	0	1	1	1	1	1	1	1	1	1	1	1	1	1	1	1	1	1	1	1
8882	0	0	0	0	0	0	0	0	0	0	0	0	0	0	0	0.237785314	0	0	0	1	1	1	1	1	1	1	1	1	1	1	1	1	1	1	0.038882834	1	1	1
6881	0	0	0	0	0	0	0	0	0	0	0	0	0	0	0	0.599650636	0	0	0	1	1	1	1	1	1	1	1	1	1	1	1	1	1	1	0.01170096	1	1	1
4841	0	0	0	0	0	0	0	0	0	0	0	0	0.889362898	0	0	0	0	0	0	1	1	1	1	1	1	1	1	1	1	1	1	0.482217899	1	1	1	1	1	1
23020	0	0	0	0	0	0	0	0	0	0	0	0	0.014672629	0	0	0	0	0	0	1	1	1	1	1	1	1	1	1	1	1	1	0.994848485	1	1	1	1	1	1
387	0	0	0	0	0	0	0	0	0	0	0	0	0.017077688	0	0	0	0	0	0	1	1	1	1	1	1	1	1	1	1	1	1	0.996	1	1	1	1	1	1
6229	0	0	0	0	0	0	0	0	0	0	0	0	0	0	0	0	0	0	0.023246494	1	1	1	1	1	1	1	1	1	1	1	1	1	1	1	1	1	1	1
6156	0	0	0	0	0	0	0.202958064	0	0	0	0	0	0	0	0	0	0	0	0	1	1	1	1	1	1	1	1	1	1	1	1	1	1	1	1	1	1	1
3550	0	0	0	0	0	0	0	0	0	0	0	0	0	0	0	0.799731745	0	0	0	1	1	1	1	1	1	1	1	1	1	1	1	1	1	1	0.006155089	1	1	1
9733	0	0	0	0	0	0	0	0	0	0	0	0	0.573973458	0	0	0	0	0	0	1	1	1	1	1	1	1	1	1	1	1	1	0.580387597	1	1	1	1	1	1
27013	0	0	0	0	0	0	0	0	0	0	0.367857089	0	0	0	0	0	0	0	0	1	1	1	1	1	1	1	1	1	1	0.54190184	1	1	1	1	1	1	1	1
10285	0	0	0	0	0	0	0	0	0	0	0	0	0	0	0	0	0	0.055807216	0	1	1	1	1	1	1	1	1	1	1	1	1	1	1	1	1	1	0.978714122	1
4670	0	0	0	0	0	0	0	0	0.128981747	0	0	0	0	0	0	0	0	0	0	1	1	1	1	1	1	1	1	1	1	1	1	1	1	1	1	1	1	1
3184	0	0	0	0	0	0	0	0	0	0	0	0	0.455791351	0	0	0	0	0	0	1	1	1	1	1	1	1	1	1	1	1	1	0.622205567	1	1	1	1	1	1
2987	0	0	0	0	0	0.268590927	0	0	0	0	0	0	0	0	0	0	0	0	0	1	1	1	1	1	0.402247706	1	1	1	1	1	1	1	1	1	1	1	1	1
79036	0	0	0	0	0	0	0	0	0	0	0	0	0.099055868	0	0	0	0	0	0	1	1	1	1	1	1	1	1	1	1	1	1	0.88744325	1	1	1	1	1	1
4946	0	0	0	0	0	0	0	0	0	0	0.207779457	0	0	0	0	0	0	0	0	1	1	1	1	1	1	1	1	1	1	0.671924528	1	1	1	1	1	1	1	1
533	0	0	0	0	0	0	0	0	0.693382367	0	0	0	0	0	0	0	0	0	0	1	1	1	1	1	1	1	1	0.761304348	1	1	1	1	1	1	1	1	1	1
3735	0	0	0	0	0	0	0	0	0	0	0	0	0	0	0	0.575850747	0	0	0	1	1	1	1	1	1	1	1	1	1	1	1	1	1	1	0.012640751	1	1	1
23326	0	0	0	0	0	0	0	0	0.350496065	0	0	0	0	0	0	0	0	0	0	1	1	1	1	1	1	1	1	0.845517241	1	1	1	1	1	1	1	1	1	1
1327	0	0	0	0	0	0	0	0	0	0	0	0	0.201001494	0	0	0	0	0	0	1	1	1	1	1	1	1	1	1	1	1	1	0.787079137	1	1	1	1	1	1
10959	0	0	0	0	0	0	0	0	0.095754815	0	0	0	0	0	0	0	0	0	0	1	1	1	1	1	1	1	1	1	1	1	1	1	1	1	1	1	1	1
3094	0	0	0	0	0	0	0	0	0.022910366	0	0	0	0	0	0	0	0	0	0	1	1	1	1	1	1	1	1	1	1	1	1	1	1	1	1	1	1	1
1938	0	0	0	0	0	0	0	0	0.367801772	0	0	0	0	0	0	0	0	0	0	1	1	1	1	1	1	1	1	0.841121718	1	1	1	1	1	1	1	1	1	1
8992	0	0	0	0	0	0	0	0	0	0	0.227864386	0	0	0	0	0	0	0	0	1	1	1	1	1	1	1	1	1	1	0.654430052	1	1	1	1	1	1	1	1
51433	0	0	0	0	0	0	0	0	0	0	0	0	0.092540992	0	0	0	0	0	0	1	1	1	1	1	1	1	1	1	1	1	1	0.89509434	1	1	1	1	1	1
4049	0	0	0	0	0	0	0	0	0	0	0	0	0	0	0	0	0	0.00897635	0	1	1	1	1	1	1	1	1	1	1	1	1	1	1	1	1	1	1	1
10202	0	0	0	0	0	0	0	0	0	0	0.150587339	0	0	0	0	0	0	0	0	1	1	1	1	1	1	1	1	1	1	0.737899061	1	1	1	1	1	1	1	1
3209	0	0	0	0	0.118019478	0	0	0	0	0	0	0	0	0	0	0	0	0	0	1	1	1	1	0.52776699	1	1	1	1	1	1	1	1	1	1	1	1	1	1
127	0	0	0	0	0.503427694	0	0	0	0	0	0	0	0	0	0	0	0	0	0	1	1	1	1	0.236080247	1	1	1	1	1	1	1	1	1	1	1	1	1	1
1769	0	0	0	0	0	0	0	0	0	0	0	0	0	0	0	2.06626082	0	0	0	1	1	1	1	1	1	1	1	1	1	1	1	1	1	1	0.000538462	1	1	1
3656	0	0	0	0	0	0	0	0	0	0.069456488	0	0	0	0	0	0	0	0	0	1	1	1	1	1	1	1	1	1	1	1	1	1	1	1	1	1	1	1
1990	0	0	0	0	0	0	0	0	0	0.095965979	0	0	0	0	0	0	0	0	0	1	1	1	1	1	1	1	1	1	1	1	1	1	1	1	1	1	1	1
5286	0	0	0	0	0	0	0	0	0	0	0	0	0	0	0	0	0	0.62924451	0	1	1	1	1	1	1	1	1	1	1	1	1	1	1	1	1	1	0.643022508	1
7069	0	0	0	0	0.358656043	0	0	0	0	0	0	0	0	0	0	0	0	0	0	1	1	1	1	0.302556391	1	1	1	1	1	1	1	1	1	1	1	1	1	1
7455	0	0	0.083877264	0	0	0	0	0	0	0	0	0	0	0	0	0	0	0	0	1	1	0.677627119	1	1	1	1	1	1	1	1	1	1	1	1	1	1	1	1
7483	0.183470141	0	0	0	0	0	0	0	0	0	0	0	0	0	0	0	0	0	0	0.961052632	1	1	1	1	1	1	1	1	1	1	1	1	1	1	1	1	1	1
8550	0	0	0	0	0	0.004981837	0	0	0	0	0	0	0	0	0	0	0	0	0	1	1	1	1	1	0.847986348	1	1	1	1	1	1	1	1	1	1	1	1	1
8701	0	0	0	0	0	0	0	0	0	0	0	0	0	0	0	0	0.040488891	0	0	1	1	1	1	1	1	1	1	1	1	1	1	1	1	1	1	1	1	1
8797	0	0	0	0	0	0	0	0	0	0.00178617	0	0	0	0	0	0	0	0	0	1	1	1	1	1	1	1	1	1	0.702761421	1	1	1	1	1	1	1	1	1
2706	0	0	0	0	0	1.670212968	0	0	0	0	0	0	0	0	0	0	0	0	0	1	1	1	1	1	0.059047619	1	1	1	1	1	1	1	1	1	1	1	1	1
828	0	0	0	0	0	0.153652334	0	0	0	0	0	0	0	0	0	0	0	0	0	1	1	1	1	1	0.48253125	1	1	1	1	1	1	1	1	1	1	1	1	1
9343	0	0	0	0.061081908	0	0	0	0	0	0	0	0	0	0	0	0	0	0	0	1	1	1	1	1	1	1	1	1	1	1	1	1	1	1	1	1	1	1
9615	0	0	0	0	0	0	0	0	0	0	0	0	0	0	0	0	0	0.013197929	0	1	1	1	1	1	1	1	1	1	1	1	1	1	1	1	1	1	1	1
1303	0	0	0	0	0	0	0	0	0	0	0	0	0	0	0	0	0	0.803284285	0	1	1	1	1	1	1	1	1	1	1	1	1	1	1	1	1	1	0.597208333	1
1760	0	0	0.094136351	0	0	0	0	0	0	0	0	0	0	0	0	0	0	0	0	1	1	0.707650794	1	1	1	1	1	1	1	1	1	1	1	1	1	1	1	1
1840	0	0	0	0	0	0	0	0	0	0	0	0	0	0	0.01485722	0	0	0	0	1	1	1	1	1	1	1	1	1	1	1	1	1	1	1	1	1	1	1
4716	0	0	0	0	0	0	0	0	0.42716853	0	0	0	0	0	0	0	0	0	0	1	1	1	1	1	1	1	1	0.813994709	1	1	1	1	1	1	1	1	1	1
6341	0	0	0	0	0	0	0	0	0	0	0	0	0	0.014908718	0	0	0	0	0	1	1	1	1	1	1	1	1	1	1	1	1	1	1	1	1	1	1	1
8313	0	0	0	0	0	0	0	0	0	0	0	0	0	0	0	0	0	0.147888787	0	1	1	1	1	1	1	1	1	1	1	1	1	1	1	1	1	1	0.868774105	1
9213	0	0	0	0	0	0	0	0	0	0	0	0	0	0	0	0	0	0.000883171	0	1	1	1	1	1	1	1	1	1	1	1	1	1	1	1	1	1	1	1
9253	0	0	0	0.073934414	0	0	0	0	0	0	0	0	0	0	0	0	0	0	0	1	1	1	1	1	1	1	1	1	1	1	1	1	1	1	1	1	1	1
9424	0	0	0	0	0	0	0	0	0	0	0	0	0	0	0	0	0	1.588129391	0	1	1	1	1	1	1	1	1	1	1	1	1	1	1	1	1	1	0.473658537	1
9622	0	0	0	0	0	0	0	0	3.429103893	0	0	0	0	0	0	0	0	0	0	1	1	1	1	1	1	1	1	0.180526316	1	1	1	1	1	1	1	1	1	1
4715	0	0	0	0	0	0	0	0	0	0	0	0	0	0.034904343	0	0	0	0	0	1	1	1	1	1	1	1	1	1	1	1	1	1	0.969080882	1	1	1	1	1
9507	0	0	0	0	0	0	0	0	0	0.022299196	0	0	0	0	0	0	0	0	0	1	1	1	1	1	1	1	1	1	0.932032258	1	1	1	1	1	1	1	1	1
9965	0	0	0	0	0	0	0	0	0	0	0	0	0	0	0	0	0.234189612	0	0	1	1	1	1	1	1	1	1	1	1	1	1	1	1	1	1	1	1	1
8320	0	0	0	0.099133066	0	0	0	0	0	0	0	0	0	0	0	0	0	0	0	1	1	1	1	1	1	1	1	1	1	1	1	1	1	1	1	1	1	1
10008	0	0	0.077869568	0	0	0	0	0	0	0	0	0	0	0	0	0	0	0	0	1	1	0.673306452	1	1	1	1	1	1	1	1	1	1	1	1	1	1	1	1
10044	0	0	0	0	0	0.555206905	0	0	0	0	0	0	0	0	0	0	0	0	0	1	1	1	1	1	0.283962264	1	1	1	1	1	1	1	1	1	1	1	1	1
28514	0	0	0	0	0	0	0	0	0.90347912	0	0	0	0	0	0	0	0	0	0	1	1	1	1	1	1	1	1	0.702797619	1	1	1	1	1	1	1	1	1	1
10056	0	0	0	0	0	0.012375806	0	0	0	0	0	0	0	0	0	0	0	0	0	1	1	1	1	1	0.810481283	1	1	1	1	1	1	1	1	1	1	1	1	1
10082	0	0	0	0	0	0	0	0.445316185	0	0	0	0	0	0	0	0	0	0	0	1	1	1	1	1	1	1	0.726790698	1	1	1	1	1	1	1	1	1	1	1
10172	0.01021426	0	0	0	0	0	0	0	0	0	0	0	0	0	0	0	0	0	0	1	1	1	1	1	1	1	1	1	1	1	1	1	1	1	1	1	1	1
10194	0	0	0	0	0	0	0	0	0	0	0	0	0	0	0	0	0	0.09742846	0	1	1	1	1	1	1	1	1	1	1	1	1	1	1	1	1	1	0.919228856	1
10220	0	0	0	0	0	0	0	0	0	0.003198236	0	0	0	0	0	0	0	0	0	1	1	1	1	1	1	1	1	1	0.732806452	1	1	1	1	1	1	1	1	1
9963	0	0	0	0	0	0	0	0	0	0	0	0	0	0.172582124	0	0	0	0	0	1	1	1	1	1	1	1	1	1	1	1	1	1	0.681716621	1	1	1	1	1
10283	0	0	0	0	0	0	0	0	0	0	0	0	0	0	0	0.368923901	0	0	0	1	1	1	1	1	1	1	1	1	1	1	1	1	1	1	0.024061181	1	1	1
4302	0	0	0	0	0	0	0	0	0	0	0	0	0	0	0	0	0	0.001037503	0	1	1	1	1	1	1	1	1	1	1	1	1	1	1	1	1	1	1	1
10335	0	0	0	0	0	0	0	0	0	0	0	0	0	0	0	0	0	0.105840151	0	1	1	1	1	1	1	1	1	1	1	1	1	1	1	1	1	1	0.908381795	1
10345	0	0	0	0	0	0	0	0.005172581	0	0	0	0	0	0	0	0	0	0	0	1	1	1	1	1	1	1	0.884470842	1	1	1	1	1	1	1	1	1	1	1
6101	0	0	0	0	0	0	0	0.003185268	0	0	0	0	0	0	0	0	0	0	0	1	1	1	1	1	1	1	0.882637712	1	1	1	1	1	1	1	1	1	1	1
6487	0	0	0	0	0	0	0	0	0	0.000175794	0	0	0	0	0	0	0	0	0	1	1	1	1	1	1	1	1	1	0.677658349	1	1	1	1	1	1	1	1	1
10459	0	0	0	0	0	0	0	0	0	0	0	0	1.250559666	0	0	0	0	0	0	1	1	1	1	1	1	1	1	1	1	1	1	0.396390533	1	1	1	1	1	1
10642	0	0	0	0	0	0	0	0	0	0.004613273	0	0	0	0	0	0	0	0	0	1	1	1	1	1	1	1	1	1	0.758013544	1	1	1	1	1	1	1	1	1
10655	0	0	0	0	0	0	0	0	0	0	0	0	0.049248621	0	0	0	0	0	0	1	1	1	1	1	1	1	1	1	1	1	1	0.951920173	1	1	1	1	1	1
10717	0	0	0	0	0	0	0.678088354	0	0	0	0	0	0	0	0	0	0	0	0	1	1	1	1	1	1	1	1	1	1	1	1	1	1	1	1	1	1	1
10809	0	0	0	0	0	0	0	0	1.522951431	0	0	0	0	0	0	0	0	0	0	1	1	1	1	1	1	1	1	0.491395349	1	1	1	1	1	1	1	1	1	1
10815	0	0	0	0	0	0	0	0	0	0	0	0	0	0	0.006842181	0	0	0	0	1	1	1	1	1	1	1	1	1	1	1	1	1	1	1	1	1	1	1
11035	0	0	0	0	0	0	0	0	0	0	0	0	0	0	0	0	0.846521591	0	0	1	1	1	1	1	1	1	1	1	1	1	1	1	1	1	1	1	1	1
11128	0	0	0	0	0	0	0	0	0	0	0	0	0	0	0	0	0.02681121	0	0	1	1	1	1	1	1	1	1	1	1	1	1	1	1	1	1	1	1	1
6941	0	0	0	0	0	0	0	0	0	0	0	0	0.044109841	0	0	0	0	0	0	1	1	1	1	1	1	1	1	1	1	1	1	0.955472901	1	1	1	1	1	1
7546	0	0	0	0	0	0	0	0	0	0	0	0	0	0	0	0	0	0.760908421	0	1	1	1	1	1	1	1	1	1	1	1	1	1	1	1	1	1	0.600077519	1
7871	0	0	0	0	0	0	0	0	0	0	0	0	0	0	0	0.214366837	0	0	0	1	1	1	1	1	1	1	1	1	1	1	1	1	1	1	0.042539543	1	1	1
11218	0	0	0	0	0	0	0	0	0	0	0	0	0	0	0	3.180580929	0	0	0	1	1	1	1	1	1	1	1	1	1	1	1	1	1	1	0	1	1	1
11244	0	0	0	0	0	0	0	0	0	0	0	0	0	0.784974866	0	0	0	0	0	1	1	1	1	1	1	1	1	1	1	1	1	1	0.367040816	1	1	1	1	1
23456	0	0	0	0	1.957672387	0	0	0	0	0	0	0	0	0	0	0	0	0	0	1	1	1	1	0.020652174	1	1	1	1	1	1	1	1	1	1	1	1	1	1
26985	0	0	0	0	0	0	0	0.071865192	0	0	0	0	0	0	0	0	0	0	0	1	1	1	1	1	1	1	0.810945559	1	1	1	1	1	1	1	1	1	1	1
23568	0	0	0	0	0	0.097230639	0	0	0	0	0	0	0	0	0	0	0	0	0	1	1	1	1	1	0.566138107	1	1	1	1	1	1	1	1	1	1	1	1	1
26224	0	0	0	0	0	0	0	0	0	0	0	0	0	0.095775803	0	0	0	0	0	1	1	1	1	1	1	1	1	1	1	1	1	1	0.831470588	1	1	1	1	1
26223	0	0	0	0	0	0	0	0	0	0.006350865	0	0	0	0	0	0	0	0	0	1	1	1	1	1	1	1	1	1	0.772576112	1	1	1	1	1	1	1	1	1
26231	0	0	0	0	0	0	0	0	0	0.082086216	0	0	0	0	0	0	0	0	0	1	1	1	1	1	1	1	1	1	1	1	1	1	1	1	1	1	1	1
26260	0	0	0	0	0	0	0	0	0	0	0	0	0	0	0	1.801985037	0	0	0	1	1	1	1	1	1	1	1	1	1	1	1	1	1	1	0.000802676	1	1	1
26269	0	0	0	0	0	0	0	0	0	0	0.51839713	0	0	0	0	0	0	0	0	1	1	1	1	1	1	1	1	1	1	0.440855148	1	1	1	1	1	1	1	1
22801	0	0	0	0	0	0	0	0	0	0	0	0	0	0	0	0	0	0.840381075	0	1	1	1	1	1	1	1	1	1	1	1	1	1	1	1	1	1	0.578528139	1
22803	0	0	0	0	0	0	0	0.043292261	0	0	0	0	0	0	0	0	0	0	0	1	1	1	1	1	1	1	0.836413882	1	1	1	1	1	1	1	1	1	1	1
26061	0	0	0	0	0	0	0	0	0	0	0	0	0	0	0	0.605803623	0	0	0	1	1	1	1	1	1	1	1	1	1	1	1	1	1	1	0.011549101	1	1	1
4773	0	0	0	0	0	0	0	0	0	0	0	0.004889582	0	0	0	0	0	0	0	1	1	1	1	1	1	1	1	1	1	1	1	1	1	1	1	1	1	1
26258	0	0	0	0	0	0	0	0	1.093897064	0	0	0	0	0	0	0	0	0	0	1	1	1	1	1	1	1	1	0.642900763	1	1	1	1	1	1	1	1	1	1
27166	0	0	0	0	0	0.197294149	0	0	0	0	0	0	0	0	0	0	0	0	0	1	1	1	1	1	0.435878136	1	1	1	1	1	1	1	1	1	1	1	1	1
29128	0	0	0	0	0	0	0	0	0	0	0	0	5.959799883	0	0	0	0	0	0	1	1	1	1	1	1	1	1	1	1	1	1	0.018888889	1	1	1	1	1	1
29904	0	0	0	0	0	0	0	0	0	0	0	0	0	0	0	0	0	0.016392352	0	1	1	1	1	1	1	1	1	1	1	1	1	1	1	1	1	1	1	1
29920	0	0	0	0	0	0	0	0	0	0.383707088	0	0	0	0	0	0	0	0	0	1	1	1	1	1	1	1	1	1	0.93907563	1	1	1	1	1	1	1	1	1
29934	0	0	0	0	0.384772059	0	0	0	0	0	0	0	0	0	0	0	0	0	0	1	1	1	1	0.28986911	1	1	1	1	1	1	1	1	1	1	1	1	1	1
29765	0	0	0	0	0	0	0	2.23165514	0	0	0	0	0	0	0	0	0	0	0	1	1	1	1	1	1	1	0.19375	1	1	1	1	1	1	1	1	1	1	1
29941	0	0	0.258576002	0	0	0	0	0	0	0	0	0	0	0	0	0	0	0	0	1	1	0.759745763	1	1	1	1	1	1	1	1	1	1	1	1	1	1	1	1
29950	0	0	0	0	0	0	0	0	0.705109784	0	0	0	0	0	0	0	0	0	0	1	1	1	1	1	1	1	1	0.763080357	1	1	1	1	1	1	1	1	1	1
29958	0	0	0	0.123957423	0	0	0	0	0	0	0	0	0	0	0	0	0	0	0	1	1	1	1	1	1	1	1	1	1	1	1	1	1	1	1	1	1	1
29979	0	0	0	0	0	0	0	0	0	0	0.475471231	0	0	0	0	0	0	0	0	1	1	1	1	1	1	1	1	1	1	0.461316667	1	1	1	1	1	1	1	1
28970	0	0	0	3.607145405	0	0	0	0	0	0	0	0	0	0	0	0	0	0	0	1	1	1	0.13	1	1	1	1	1	1	1	1	1	1	1	1	1	1	1
28976	0	0	0	0	0	0	0	0	0	0	0	0	0	0.048626235	0	0	0	0	0	1	1	1	1	1	1	1	1	1	1	1	1	1	0.934689922	1	1	1	1	1
28982	0	0	0	0	0	0	0	0	0	0.022323854	0	0	0	0	0	0	0	0	0	1	1	1	1	1	1	1	1	1	0.933344103	1	1	1	1	1	1	1	1	1
28987	0	0	0	0	0	0.147725615	0	0	0	0	0	0	0	0	0	0	0	0	0	1	1	1	1	1	0.492738462	1	1	1	1	1	1	1	1	1	1	1	1	1
28988	0	0	0	0	0	0	0	0	0	0	0	0	0	0	0.092815093	0	0	0	0	1	1	1	1	1	1	1	1	1	1	1	1	1	1	1	1	1	1	1
11164	0	0	0	0	0	0.284240485	0	0	0	0	0	0	0	0	0	0	0	0	0	1	1	1	1	1	0.389047619	1	1	1	1	1	1	1	1	1	1	1	1	1
29070	0	0	0	0	0	0	0	0	0	0	0	0	0	0	0	0.150843765	0	0	0	1	1	1	1	1	1	1	1	1	1	1	1	1	1	1	0.058388132	1	1	1
29085	0	0	0	0	0	0	0	0	0.36376993	0	0	0	0	0	0	0	0	0	0	1	1	1	1	1	1	1	1	0.833512881	1	1	1	1	1	1	1	1	1	1
29089	0	0	0	0	0	0	0	0	0	0	0	0	1.254714123	0	0	0	0	0	0	1	1	1	1	1	1	1	1	1	1	1	1	0.395952381	1	1	1	1	1	1
29090	0	0	0	0	0	0	0	0	0	0	0	0	0	0.377497365	0	0	0	0	0	1	1	1	1	1	1	1	1	1	1	1	1	1	0.528611111	1	1	1	1	1
29101	0	0	0	0	0	0	0	0	0.453327434	0	0	0	0	0	0	0	0	0	0	1	1	1	1	1	1	1	1	0.799476584	1	1	1	1	1	1	1	1	1	1
6730	0	0	0	0	0	0	0	0	0	0	0.292924713	0	0	0	0	0	0	0	0	1	1	1	1	1	1	1	1	1	1	0.597132867	1	1	1	1	1	1	1	1
23584	0	0	0	0	0	0	0	0	0.185869723	0	0	0	0	0	0	0	0	0	0	1	1	1	1	1	1	1	1	0.948920266	1	1	1	1	1	1	1	1	1	1
26254	0	0	0	0	0	0	0	0	0	0.006591862	0	0	0	0	0	0	0	0	0	1	1	1	1	1	1	1	1	1	0.777272727	1	1	1	1	1	1	1	1	1
10783	0	0	0	0	0	0.341267166	0	0	0	0	0	0	0	0	0	0	0	0	0	1	1	1	1	1	0.367329545	1	1	1	1	1	1	1	1	1	1	1	1	1
27092	0	0	0	0	0	0	0	0.068044713	0	0	0	0	0	0	0	0	0	0	0	1	1	1	1	1	1	1	0.817163121	1	1	1	1	1	1	1	1	1	1	1
27177	0	0	0	0	0	0	0	0	0	0	0	0	0	0	0.015424916	0	0	0	0	1	1	1	1	1	1	1	1	1	1	1	1	1	1	1	1	1	1	1
27283	0	0	0	0.410421037	0	0	0	0	0	0	0	0	0	0	0	0	0	0	0	1	1	1	1	1	1	1	1	1	1	1	1	1	1	1	1	1	1	1
29850	0	0	0	0	0	0	0	0	0	0	0	0.143379186	0	0	0	0	0	0	0	1	1	1	1	1	1	1	1	1	1	1	1	1	1	1	1	1	1	1
9564	0	0	0	0	0	0	0	0	0.199570156	0	0	0	0	0	0	0	0	0	0	1	1	1	1	1	1	1	1	0.939434932	1	1	1	1	1	1	1	1	1	1
30061	0	0	0	0	0	0	0	0	0	0	1.369486241	0	0	0	0	0	0	0	0	1	1	1	1	1	1	1	1	1	1	0.198309353	1	1	1	1	1	1	1	1
25884	0	0	0	0	0	0	0	0	0	0	0	0	0	0	0	0	0	0.618942341	0	1	1	1	1	1	1	1	1	1	1	1	1	1	1	1	1	1	0.644321767	1
25885	0	0	0	0	0	0	0	0	0	0.002224488	0	0	0	0	0	0	0	0	0	1	1	1	1	1	1	1	1	1	0.710691434	1	1	1	1	1	1	1	1	1
25886	0	0	0	0	0	0	0	0	0	0	0	0	0	0	0	0.049049204	0	0	0	1	1	1	1	1	1	1	1	1	1	1	1	1	1	1	0.123633288	1	1	1
25890	0	0	0	0	0	0	0	0	0	0	0.332118877	0	0	0	0	0	0	0	0	1	1	1	1	1	1	1	1	1	1	0.560973837	1	1	1	1	1	1	1	1
25904	0	0	0	0	0	0	0	0	0	0	0	0	0	0	0	0.506474035	0	0	0	1	1	1	1	1	1	1	1	1	1	1	1	1	1	1	0.015740971	1	1	1
25917	0	0	0	0	0	0	0	0	0	0	0	0	0	0.124982472	0	0	0	0	0	1	1	1	1	1	1	1	1	1	1	1	1	1	0.777945545	1	1	1	1	1
25962	0	0	0	0	0	0	0	0	0	0	0	0	0	0	0	0.103291727	0	0	0	1	1	1	1	1	1	1	1	1	1	1	1	1	1	1	0.07945154	1	1	1
25981	0	0	0	0	0	0	0.184859232	0	0	0	0	0	0	0	0	0	0	0	0	1	1	1	1	1	1	1	1	1	1	1	1	1	1	1	1	1	1	1
26122	0	0	0	0	0	0	0	0	0	0	0.01539912	0	0	0	0	0	0	0	0	1	1	1	1	1	1	1	1	1	1	0.974484089	1	1	1	1	1	1	1	1
114902	0	0	0	0	0	0	0	0	0	0	0	0	0	0.214931036	0	0	0	0	0	1	1	1	1	1	1	1	1	1	1	1	1	1	0.637835366	1	1	1	1	1
27248	0	0	0	0	0	0	0	0	0.08294388	0	0	0	0	0	0	0	0	0	0	1	1	1	1	1	1	1	1	1	1	1	1	1	1	1	1	1	1	1
51605	0	0	0	0	0	0	0	0	0	0	0	0	0	0	0	0.023196432	0	0	0	1	1	1	1	1	1	1	1	1	1	1	1	1	1	1	0.163928571	1	1	1
51000	0	0	0	0	0	0	0	0.244254727	0	0	0	0	0	0	0	0	0	0	0	1	1	1	1	1	1	1	0.767047872	1	1	1	1	1	1	1	1	1	1	1
51608	0	0	0	0	0.269493597	0	0	0	0	0	0	0	0	0	0	0	0	0	0	1	1	1	1	0.355859873	1	1	1	1	1	1	1	1	1	1	1	1	1	1
51629	0	0	0	0	0	0	0	0	0	0	0	0	0	0.023691187	0	0	0	0	0	1	1	1	1	1	1	1	1	1	1	1	1	1	0.988994801	1	1	1	1	1
51633	0.153745797	0	0	0	0	0	0	0	0	0	0	0	0	0	0	0	0	0	0	1	1	1	1	1	1	1	1	1	1	1	1	1	1	1	1	1	1	1
51111	0	0	0	0	0	0	0	0	0	0	0	0	0	0	0	0	0	0.705870342	0	1	1	1	1	1	1	1	1	1	1	1	1	1	1	1	1	1	0.613821429	1
51114	0	0	0	0	0	0	0	0	0	0	0.112157445	0	0	0	0	0	0	0	0	1	1	1	1	1	1	1	1	1	1	0.793344557	1	1	1	1	1	1	1	1
51010	0	0	0	0	0	0	0	0	0	0	0	0	0.131752379	0	0	0	0	0	0	1	1	1	1	1	1	1	1	1	1	1	1	0.856007653	1	1	1	1	1	1
51639	0	0	0	0	0	0.109110634	0	0	0	0	0	0	0	0	0	0	0	0	0	1	1	1	1	1	0.546363636	1	1	1	1	1	1	1	1	1	1	1	1	1
51645	0	0	0	0	0	0	0	0.063667944	0	0	0	0	0	0	0	0	0	0	0	1	1	1	1	1	1	1	0.820348675	1	1	1	1	1	1	1	1	1	1	1
51649	0	0	0	0	0	0	0	0	0.121174832	0	0	0	0	0	0	0	0	0	0	1	1	1	1	1	1	1	1	1	1	1	1	1	1	1	1	1	1	1
51028	0	0	0	0	0	0	0	0	0	0	0	0.059991166	0	0	0	0	0	0	0	1	1	1	1	1	1	1	1	1	1	1	1	1	1	1	1	1	1	1
51655	0	0	0	0	0	0	0	0	0.34465809	0	0	0	0	0	0	0	0	0	0	1	1	1	1	1	1	1	1	0.85022779	1	1	1	1	1	1	1	1	1	1
51122	0	0	0	0	0	0	0	0	0	0.010307954	0	0	0	0	0	0	0	0	0	1	1	1	1	1	1	1	1	1	0.833520942	1	1	1	1	1	1	1	1	1
51124	0	0	0	0	0	0	0	0	0.563594296	0	0	0	0	0	0	0	0	0	0	1	1	1	1	1	1	1	1	0.794773519	1	1	1	1	1	1	1	1	1	1
51126	0	0	0	0	0	0	0	0	0	0	0	0	0	0	0	0.682309407	0	0	0	1	1	1	1	1	1	1	1	1	1	1	1	1	1	1	0.009072165	1	1	1
51390	0	0	0	0	0.02547206	0	0	0	0	0	0	0	0	0	0	0	0	0	0	1	1	1	1	0.672789855	1	1	1	1	1	1	1	1	1	1	1	1	1	1
51665	0	0	0	0	0	0	0	0.082506686	0	0	0	0	0	0	0	0	0	0	0	1	1	1	1	1	1	1	0.803050595	1	1	1	1	1	1	1	1	1	1	1
51667	0	0	0	0	0	0	0	0	0	0	0	0	0	0	0	0.435202026	0	0	0	1	1	1	1	1	1	1	1	1	1	1	1	1	1	1	0.019617613	1	1	1
10890	0	0	0	0	0	0	0	0	0	0	0	0	0	0.494847436	0	0	0	0	0	1	1	1	1	1	1	1	1	1	1	1	1	1	0.472727273	1	1	1	1	1
51676	0	0	0	0	0	0	0	1.04238657	0	0	0	0	0	0	0	0	0	0	0	1	1	1	1	1	1	1	0.47975	1	1	1	1	1	1	1	1	1	1	1
51148	0	0	0	0	0	0	0	0	0	0	0.27952573	0	0	0	0	0	0	0	0	1	1	1	1	1	1	1	1	1	1	0.610911602	1	1	1	1	1	1	1	1
23671	0	0	0	0	0	0	0	0	2.842319407	0	0	0	0	0	0	0	0	0	0	1	1	1	1	1	1	1	1	0.247666667	1	1	1	1	1	1	1	1	1	1
51692	0	0	0	0	0	0	0	0	0	0	0	0	0	0	0	0.657988521	0	0	0	1	1	1	1	1	1	1	1	1	1	1	1	1	1	1	0.009684814	1	1	1
51426	0	0	0	0	0	0	0	0	0	0	0	0	0	0	0	0	0	0.594133301	0	1	1	1	1	1	1	1	1	1	1	1	1	1	1	1	1	1	0.650060606	1
51429	0	0	0	0	0	0	0	0	0	0	0.407564395	0	0	0	0	0	0	0	0	1	1	1	1	1	1	1	1	1	1	0.511751592	1	1	1	1	1	1	1	1
51434	0	0	0	0	0	0	0	0	0.342549748	0	0	0	0	0	0	0	0	0	0	1	1	1	1	1	1	1	1	0.8489819	1	1	1	1	1	1	1	1	1	1
57448	0	0	0	0	0	0	0	0	0	0	0	0	0	0	0.186605036	0	0	0	0	1	1	1	1	1	1	1	1	1	1	1	1	1	1	1	1	1	1	1
51194	0	0	0	0	0	0	0	0	0	0	0	0	0	0	0	0.382061737	0	0	0	1	1	1	1	1	1	1	1	1	1	1	1	1	1	1	0.023121636	1	1	1
51201	0	0	0	0	0	0	0	0	0	0	0	0	0	1.053891923	0	0	0	0	0	1	1	1	1	1	1	1	1	1	1	1	1	1	0.284117647	1	1	1	1	1
51473	0	0	0	0	0	0	0	0	0	0.141280198	0	0	0	0	0	0	0	0	0	1	1	1	1	1	1	1	1	1	1	1	1	1	1	1	1	1	1	1
51496	0	0	0	0	0	0	0	0	0	0	0	0.296032639	0	0	0	0	0	0	0	1	1	1	1	1	1	1	1	1	1	1	1	1	1	1	1	1	1	1
51503	0	0	0	0	0	0	0	0	0	0	0	0	0	0.217501729	0	0	0	0	0	1	1	1	1	1	1	1	1	1	1	1	1	1	0.636430769	1	1	1	1	1
51225	0	0	0	0	0	0.080895972	0	0	0	0	0	0	0	0	0	0	0	0	0	1	1	1	1	1	0.612413793	1	1	1	1	1	1	1	1	1	1	1	1	1
51520	0	0	0	0	0	0	0	0	0.190118516	0	0	0	0	0	0	0	0	0	0	1	1	1	1	1	1	1	1	0.942976589	1	1	1	1	1	1	1	1	1	1
51523	0	0	0	0	0.003486272	0	0	0	0	0	0	0	0	0	0	0	0	0	0	1	1	1	1	0.732227074	1	1	1	1	1	1	1	1	1	1	1	1	1	1
51272	0	0	0	0	0	0	0	0	0	0	0	0	0	0.007161277	0	0	0	0	0	1	1	1	1	1	1	1	1	1	1	1	1	1	1	1	1	1	1	1
51239	0	0	0	0	0	0	0	0	0	0.012979578	0	0	0	0	0	0	0	0	0	1	1	1	1	1	1	1	1	1	0.863203883	1	1	1	1	1	1	1	1	1
51527	0	0	0	0	0	0	0	0	0	0	0	0	0	0	0	1.762829508	0	0	0	1	1	1	1	1	1	1	1	1	1	1	1	1	1	1	0.000953947	1	1	1
51244	0	0	0	0	0	0.015623747	0	0	0	0	0	0	0	0	0	0	0	0	0	1	1	1	1	1	0.797072727	1	1	1	1	1	1	1	1	1	1	1	1	1
51528	0	0	0	0	0	0	0	0	0	0	0.091078545	0	0	0	0	0	0	0	0	1	1	1	1	1	1	1	1	1	1	0.824869281	1	1	1	1	1	1	1	1
51530	0	0	0	0	0	0	0	0	0	0	0	0	0	0	0	0.040175417	0	0	0	1	1	1	1	1	1	1	1	1	1	1	1	1	1	1	0.134768212	1	1	1
51246	0	0	0	0	0	0	0	0	0	0	0.712422864	0	0	0	0	0	0	0	0	1	1	1	1	1	1	1	1	1	1	0.349650924	1	1	1	1	1	1	1	1
51531	0	0	0	0	0	0	0	0	0	0	0	0.07536684	0	0	0	0	0	0	0	1	1	1	1	1	1	1	1	1	1	1	1	1	1	1	1	1	1	1
51534	0	0	0	0	0	0	0	0.126035101	0	0	0	0	0	0	0	0	0	0	0	1	1	1	1	1	1	1	0.772598967	1	1	1	1	1	1	1	1	1	1	1
51249	0	0	0	0	0	0	0	0	0.106232326	0	0	0	0	0	0	0	0	0	0	1	1	1	1	1	1	1	1	1	1	1	1	1	1	1	1	1	1	1
51535	0	0	0	0	0	0	0	0	0	0	0	0	0	0	0.347312227	0	0	0	0	1	1	1	1	1	1	1	1	1	1	1	1	1	1	1	1	1	1	1
51253	0	0	0	0	0	0	0	0	0.125700693	0	0	0	0	0	0	0	0	0	0	1	1	1	1	1	1	1	1	1	1	1	1	1	1	1	1	1	1	1
51260	0	0	0	0	0	0	0	0.169956149	0	0	0	0	0	0	0	0	0	0	0	1	1	1	1	1	1	1	0.794547368	1	1	1	1	1	1	1	1	1	1	1
51263	0	0	0	0	0	0.248751116	0	0	0	0	0	0	0	0	0	0	0	0	0	1	1	1	1	1	0.395643154	1	1	1	1	1	1	1	1	1	1	1	1	1
51264	0	0	0	0	0	0	0	0	0	0	0	0	0	0.068811446	0	0	0	0	0	1	1	1	1	1	1	1	1	1	1	1	1	1	0.887505198	1	1	1	1	1
51538	0	0	0	0	0	0	0	0	0	0	0	0	0	0	0	0.424926474	0	0	0	1	1	1	1	1	1	1	1	1	1	1	1	1	1	1	0.020125428	1	1	1
51300	0	0	0	0	0	0	0	0	0	0	0.122309556	0	0	0	0	0	0	0	0	1	1	1	1	1	1	1	1	1	1	0.78296	1	1	1	1	1	1	1	1
51305	0	0	0	0	0	0	0	0	0	0	0	0	0	0	0	0	0	0.002783944	0	1	1	1	1	1	1	1	1	1	1	1	1	1	1	1	1	1	1	1
84146	0	0	0	0	0	0	0	0	0	0	0	0	0	0	0	0	0	0	0.035960353	1	1	1	1	1	1	1	1	1	1	1	1	1	1	1	1	1	1	1
51091	0	0	0	0	0	0	0	0	0	0	0	0	0	0	0	0	0	0.00502353	0	1	1	1	1	1	1	1	1	1	1	1	1	1	1	1	1	1	1	1
8862	0	0	0	0	0	0	0	0	0	0	0.244811651	0	0	0	0	0	0	0	0	1	1	1	1	1	1	1	1	1	1	0.638518519	1	1	1	1	1	1	1	1
1427	0	0	0	0	0	0	0	0	0	0	0	0.172592942	0	0	0	0	0	0	0	1	1	1	1	1	1	1	1	1	1	1	1	1	1	1	1	1	1	1
55586	0	0	0	6.129106995	0	0	0	0	0	0	0	0	0	0	0	0	0	0	0	1	1	1	0.02	1	1	1	1	1	1	1	1	1	1	1	1	1	1	1
54776	0	0	0	0	0	0	0	0	0	0	0	0	0	0	0	0	0	0.081609209	0	1	1	1	1	1	1	1	1	1	1	1	1	1	1	1	1	1	0.936478365	1
55600	0	0	0	0	0	0.577962205	0	0	0	0	0	0	0	0	0	0	0	0	0	1	1	1	1	1	0.274705882	1	1	1	1	1	1	1	1	1	1	1	1	1
54823	0	0	0	0	0	0	0	0	0	0	0	0	0	0	0	0.468211477	0	0	0	1	1	1	1	1	1	1	1	1	1	1	1	1	1	1	0.017520958	1	1	1
54841	0	0	0	0	0	0	0	0	0	0.003640156	0	0	0	0	0	0	0	0	0	1	1	1	1	1	1	1	1	1	0.742814896	1	1	1	1	1	1	1	1	1
54888	0	0	0	0	0	0	0	0	0.158411376	0	0	0	0	0	0	0	0	0	0	1	1	1	1	1	1	1	1	0.97384252	1	1	1	1	1	1	1	1	1	1
55632	0	0	0	0	0	0	0	0	0	0	0	0	0	0	0	0.720699263	0	0	0	1	1	1	1	1	1	1	1	1	1	1	1	1	1	1	0.008018154	1	1	1
283874	0	0	0	0	0	0	0.789445062	0	0	0	0	0	0	0	0	0	0	0	0	1	1	1	1	1	1	1	1	1	1	1	1	1	1	1	1	1	1	1
54926	0	0	0	0	0	0	0	0	0	0	0	0	0	0	0	0.093485257	0	0	0	1	1	1	1	1	1	1	1	1	1	1	1	1	1	1	0.085251479	1	1	1
55646	0	0	0	0	0	0	0	0	0	0	0	0	0	0	0	1.618077044	0	0	0	1	1	1	1	1	1	1	1	1	1	1	1	1	1	1	0.001376147	1	1	1
54931	0	0	0	0	0	0.250863518	0	0	0	0	0	0	0	0	0	0	0	0	0	1	1	1	1	1	0.396260504	1	1	1	1	1	1	1	1	1	1	1	1	1
54935	0	0	0	0	0	0	0	0	0.187195085	0	0	0	0	0	0	0	0	0	0	1	1	1	1	1	1	1	1	0.948183333	1	1	1	1	1	1	1	1	1	1
54936	0	0	0	0	0	0.013592224	0	0	0	0	0	0	0	0	0	0	0	0	0	1	1	1	1	1	0.806258993	1	1	1	1	1	1	1	1	1	1	1	1	1
54940	0	0	0	0	0	0	0	0	0	0	0	0	0	0.845270614	0	0	0	0	0	1	1	1	1	1	1	1	1	1	1	1	1	1	0.366395349	1	1	1	1	1
54947	0	0	0	0	0	0	0	0	0	0	0	0	0	0.516477405	0	0	0	0	0	1	1	1	1	1	1	1	1	1	1	1	1	1	0.454968944	1	1	1	1	1
54949	0	0	0	0	0	0	0	0	0	0	0	0	0.067332632	0	0	0	0	0	0	1	1	1	1	1	1	1	1	1	1	1	1	0.927253363	1	1	1	1	1	1
55004	0	0	0	0	0	0	0	0	0.251993932	0	0	0	0	0	0	0	0	0	0	1	1	1	1	1	1	1	1	0.905916031	1	1	1	1	1	1	1	1	1	1
55017	0	0	0	0	0	0.498326044	0	0	0	0	0	0	0	0	0	0	0	0	0	1	1	1	1	1	0.293252033	1	1	1	1	1	1	1	1	1	1	1	1	1
55122	0	0	0	0	0	0	0	0	0	0	0	0	0.019133856	0	0	0	0	0	0	1	1	1	1	1	1	1	1	1	1	1	1	0.991741294	1	1	1	1	1	1
55137	0	0	0	0	0	0	0	0	0	0	0	0	0	0	0	0	0	0.156397875	0	1	1	1	1	1	1	1	1	1	1	1	1	1	1	1	1	1	0.863651685	1
55174	0	0	0	0	0	0	0	0	0	0	0	0	0	0.277747629	0	0	0	0	0	1	1	1	1	1	1	1	1	1	1	1	1	1	0.574699647	1	1	1	1	1
55276	0	0	0	0	0	0	0	0	0	0	0	0	0	0	0.020589042	0	0	0	0	1	1	1	1	1	1	1	1	1	1	1	1	1	1	1	1	1	1	1
55300	0	0	0	0	0	0	0	0	0	0	0	0	0	0	0	0.066657644	0	0	0	1	1	1	1	1	1	1	1	1	1	1	1	1	1	1	0.105936396	1	1	1
55783	0	0	0	0	0	0	0	0	0	0	0	0	0	0	0	0	0.024080434	0	0	1	1	1	1	1	1	1	1	1	1	1	1	1	1	1	1	1	1	1
54665	0	0	0	0	0	0	0	0	0	0	0	0	0	0	0	0	0	0.159077175	0	1	1	1	1	1	1	1	1	1	1	1	1	1	1	1	1	1	0.864589235	1
55330	0	0	0	0	0	0	0	0	0	0	0.436369927	0	0	0	0	0	0	0	0	1	1	1	1	1	1	1	1	1	1	0.489025974	1	1	1	1	1	1	1	1
55331	0	0	0	0	0	0	0	0	0	0.001280061	0	0	0	0	0	0	0	0	0	1	1	1	1	1	1	1	1	1	0.697775551	1	1	1	1	1	1	1	1	1
55809	0.012657869	0	0	0	0	0	0	0	0	0	0	0	0	0	0	0	0	0	0	1	1	1	1	1	1	1	1	1	1	1	1	1	1	1	1	1	1	1
55363	0	0	0	0	2.434117333	0	0	0	0	0	0	0	0	0	0	0	0	0	0	1	1	1	1	0.009719626	1	1	1	1	1	1	1	1	1	1	1	1	1	1
55824	0	0	0	0	0	0	0	0	0	0	0	0	0	0	0.745794628	0	0	0	0	1	1	1	1	1	1	1	1	1	1	1	1	1	1	1	1	1	1	1
55829	0	0	0	0	0	0	0	0	0	0	0.200379514	0	0	0	0	0	0	0	0	1	1	1	1	1	1	1	1	1	1	0.681036205	1	1	1	1	1	1	1	1
55869	0.096124982	0	0	0	0	0	0	0	0	0	0	0	0	0	0	0	0	0	0	1	1	1	1	1	1	1	1	1	1	1	1	1	1	1	1	1	1	1
55502	0	0	0	0	0	0	0	0	0	0.006198687	0	0	0	0	0	0	0	0	0	1	1	1	1	1	1	1	1	1	0.772690058	1	1	1	1	1	1	1	1	1
55504	0.00763052	0	0	0	0	0	0	0	0	0	0	0	0	0	0	0	0	0	0	1	1	1	1	1	1	1	1	1	1	1	1	1	1	1	1	1	1	1
55894	0	0	0	0	0	0	0	0	0	0	0.019898465	0	0	0	0	0	0	0	0	1	1	1	1	1	1	1	1	1	1	0.961429961	1	1	1	1	1	1	1	1
55897	0	0	0	0	0	0	0	0	5.006148912	0	0	0	0	0	0	0	0	0	0	1	1	1	1	1	1	1	1	0.055555556	1	1	1	1	1	1	1	1	1	1
55902	0.690213703	0	0	0	0	0	0	0	0	0	0	0	0	0	0	0	0	0	0	0.428076923	1	1	1	1	1	1	1	1	1	1	1	1	1	1	1	1	1	1
55904	0	0	0	0	0	0	0	0	0	0	0	0	0	0	0	0	0	1.23474944	0	1	1	1	1	1	1	1	1	1	1	1	1	1	1	1	1	1	0.505746269	1
95681	0	0	0	0	0	0	0	0	0	0	0	0	0	0	0	0	0	0	0.007549463	1	1	1	1	1	1	1	1	1	1	1	1	1	1	1	1	1	1	1
55536	0	0	0	0	0	0	0	0	0	0	0	0	0.778161391	0	0	0	0	0	0	1	1	1	1	1	1	1	1	1	1	1	1	0.537198582	1	1	1	1	1	1
55967	0	0	0	0	0	0.061544309	0	0	0	0	0	0	0	0	0	0	0	0	0	1	1	1	1	1	0.654162896	1	1	1	1	1	1	1	1	1	1	1	1	1
54456	0	0	0	0	0	0	0	0	0	0	0	0	0	0	0	0.876213844	0	0	0	1	1	1	1	1	1	1	1	1	1	1	1	1	1	1	0.004656616	1	1	1
54510	0	0	0	0	0	0	0	0	0	0	0	0	0	0	0	0	0	0.1999732	0	1	1	1	1	1	1	1	1	1	1	1	1	1	1	1	1	1	0.835338462	1
54567	0	0	0	0	0	0.010201651	0	0	0	0	0	0	0	0	0	0	0	0	0	1	1	1	1	1	0.82500885	1	1	1	1	1	1	1	1	1	1	1	1	1
65977	0	0	0	0	0	0	0	0	0.291768083	0	0	0	0	0	0	0	0	0	0	1	1	1	1	1	1	1	1	0.868900204	1	1	1	1	1	1	1	1	1	1
55929	0	0	0	0	0	0	0	0	0	0	0	0	0	0.163991792	0	0	0	0	0	1	1	1	1	1	1	1	1	1	1	1	1	1	0.699758065	1	1	1	1	1
3234	0	0	0	0.603120796	0	0	0	0	0	0	0	0	0	0	0	0	0	0	0	1	1	1	0.953807339	1	1	1	1	1	1	1	1	1	1	1	1	1	1	1
56254	0	0	0	0	0	0	0	0	0	0	0	0	0	0.099738713	0	0	0	0	0	1	1	1	1	1	1	1	1	1	1	1	1	1	0.820821918	1	1	1	1	1
56479	0	0	0	0	0	0	0	0	0	0.018519167	0	0	0	0	0	0	0	0	0	1	1	1	1	1	1	1	1	1	0.916887519	1	1	1	1	1	1	1	1	1
56655	0	0	0	0	0	0	0	0.018719181	0	0	0	0	0	0	0	0	0	0	0	1	1	1	1	1	1	1	0.854249714	1	1	1	1	1	1	1	1	1	1	1
56751	0	0	0	0	0	0	0	0	0	0	0	0	0	0	0	0.117508134	0	0	0	1	1	1	1	1	1	1	1	1	1	1	1	1	1	1	0.071386973	1	1	1
56896	0	0	0	0	0	0	0	0	0	0	0	0	0	0	0	0	0.209299643	0	0	1	1	1	1	1	1	1	1	1	1	1	1	1	1	1	1	1	1	1
56850	0	0	0	0	0	0	0.213125612	0	0	0	0	0	0	0	0	0	0	0	0	1	1	1	1	1	1	1	1	1	1	1	1	1	1	1	1	1	1	1
56916	0	0	0	0	0	0	0	0	0	0	0	0	0	0.865720384	0	0	0	0	0	1	1	1	1	1	1	1	1	1	1	1	1	1	0.365487805	1	1	1	1	1
56919	0	0	0	0	0	0	0	0	0	0	0	0.019719545	0	0	0	0	0	0	0	1	1	1	1	1	1	1	1	1	1	1	1	1	1	1	1	1	1	1
56952	0	0	0	0	0	0	0	0	0	0	0	0	0	0	0	0	0	0	0.130875796	1	1	1	1	1	1	1	1	1	1	1	1	1	1	1	1	1	1	1
56987	0	0	0	0	0	0	0	0	0	0	0	0	0	0	0	0.567185343	0	0	0	1	1	1	1	1	1	1	1	1	1	1	1	1	1	1	0.01310757	1	1	1
65008	0	0	0	0	0	0	0	0	0	0	0	0	0	0	0.032007948	0	0	0	0	1	1	1	1	1	1	1	1	1	1	1	1	1	1	1	1	1	1	1
56990	0	0	0	0	0	0	0	0	0	0.284067192	0	0	0	0	0	0	0	0	0	1	1	1	1	1	1	1	1	1	1	1	1	1	1	1	1	1	1	1
28512	0	0	0	0	0	0	0	0	0	0	0	0	0	0	0	0.049634188	0	0	0	1	1	1	1	1	1	1	1	1	1	1	1	1	1	1	0.123118644	1	1	1
57094	0	0	0	0	0	0	0	0	0	0	0	0	0	0	0	0	0	0.26142078	0	1	1	1	1	1	1	1	1	1	1	1	1	1	1	1	1	1	0.78940273	1
57095	0	0	0	0	0	0	0	0	0	0	0	0	0.394800846	0	0	0	0	0	0	1	1	1	1	1	1	1	1	1	1	1	1	0.659288538	1	1	1	1	1	1
57143	0	0	0	0	0	0	0	0	0	0.002390593	0	0	0	0	0	0	0	0	0	1	1	1	1	1	1	1	1	1	0.716611053	1	1	1	1	1	1	1	1	1
57153	0	0	0	0	0	0	0	0	0	0	3.596392201	0	0	0	0	0	0	0	0	1	1	1	1	1	1	1	1	1	1	0.04075	1	1	1	1	1	1	1	1
85378	0	0	0	0	0	0	0	0	0.016583224	0	0	0	0	0	0	0	0	0	0	1	1	1	1	1	1	1	1	1	1	1	1	1	1	1	1	1	1	1
10838	0	0	0	0	0	0	0	0	0	0.00831987	0	0	0	0	0	0	0	0	0	1	1	1	1	1	1	1	1	1	0.811201502	1	1	1	1	1	1	1	1	1
57393	0	0	0	3.688636385	0	0	0	0	0	0	0	0	0	0	0	0	0	0	0	1	1	1	0.132608696	1	1	1	1	1	1	1	1	1	1	1	1	1	1	1
57407	0	0	0	0	0	0	0	0	0.575986302	0	0	0	0	0	0	0	0	0	0	1	1	1	1	1	1	1	1	0.795770609	1	1	1	1	1	1	1	1	1	1
57409	0	0	0	0	0	0	0	0	0	0	0	0	0.322713109	0	0	0	0	0	0	1	1	1	1	1	1	1	1	1	1	1	1	0.697411972	1	1	1	1	1	1
57410	0	0	0	0	0	0	0	0	0	0	0	0	0	0.451823769	0	0	0	0	0	1	1	1	1	1	1	1	1	1	1	1	1	1	0.486557377	1	1	1	1	1
57412	1.772955214	0	0	0	0	0	0	0	0	0	0	0	0	0	0	0	0	0	0	0.112	1	1	1	1	1	1	1	1	1	1	1	1	1	1	1	1	1	1
140	0	0	0	0	0	0	0	0	0	0	0	0	0	0	0	0.405171212	0	0	0	1	1	1	1	1	1	1	1	1	1	1	1	1	1	1	0.02154961	1	1	1
57414	0.166583117	0	0	0	0	0	0	0	0	0	0	0	0	0	0	0	0	0	0	0.998521401	1	1	1	1	1	1	1	1	1	1	1	1	1	1	1	1	1	1
57467	0	0	0.288346068	0	0	0	0	0	0	0	0	0	0	0	0	0	0	0	0	1	1	0.762912621	1	1	1	1	1	1	1	1	1	1	1	1	1	1	1	1
57486	0	0	0	0	0	0	0	0	0	0	0	0	0	0	0	0	0.079038204	0	0	1	1	1	1	1	1	1	1	1	1	1	1	1	1	1	1	1	1	1
57530	0	0	0	0	0	0	0	0	0	0	0	0	0	0	0	0	0.178688061	0	0	1	1	1	1	1	1	1	1	1	1	1	1	1	1	1	1	1	1	1
57575	0	0	0.524488157	0	0	0	0	0	0	0	0	0	0	0	0	0	0	0	0	1	1	0.767209302	1	1	1	1	1	1	1	1	1	1	1	1	1	1	1	1
57646	0	0	0	0	0	0	0	0	0	0	0	0	0	0	0.181372883	0	0	0	0	1	1	1	1	1	1	1	1	1	1	1	1	1	1	1	1	1	1	1
4343	0	0	0	0	0	0	0	0	0	0	0.738533135	0	0	0	0	0	0	0	0	1	1	1	1	1	1	1	1	1	1	0.338661088	1	1	1	1	1	1	1	1
57727	0	0	0	0	0	0	0	0	0	0	0	0	0	0	0	0.025161311	0	0	0	1	1	1	1	1	1	1	1	1	1	1	1	1	1	1	0.160256739	1	1	1
7920	0	0	0	0	0	0	0	0	0.084753506	0	0	0	0	0	0	0	0	0	0	1	1	1	1	1	1	1	1	1	1	1	1	1	1	1	1	1	1	1
57801	0	0	0	0	0	0	0	0	0	0	0	0	0	0	0	0	0	0.010930487	0	1	1	1	1	1	1	1	1	1	1	1	1	1	1	1	1	1	1	1
58490	0	0	0	0	0.074431497	0	0	0	0	0	0	0	0	0	0	0	0	0	0	1	1	1	1	0.591496403	1	1	1	1	1	1	1	1	1	1	1	1	1	1
58491	0	0	0	0	0	0	0	0	0	0	0	0	0	0	0	0	0	0.000994782	0	1	1	1	1	1	1	1	1	1	1	1	1	1	1	1	1	1	1	1
59277	0	0	0.087293847	0	0	0	0	0	0	0	0	0	0	0	0	0	0	0	0	1	1	0.692278107	1	1	1	1	1	1	1	1	1	1	1	1	1	1	1	1
3757	0	0	0	0	0	0	0	0	0	0	0.012385938	0	0	0	0	0	0	0	0	1	1	1	1	1	1	1	1	1	1	0.982653257	1	1	1	1	1	1	1	1
58524	0	0	0	0	0	0	0	0	0	0.003792866	0	0	0	0	0	0	0	0	0	1	1	1	1	1	1	1	1	1	0.746703418	1	1	1	1	1	1	1	1	1
56658	0	0	0	0	0	0	0	0	0	0	0	0	0	0	0	0	0	0.001006648	0	1	1	1	1	1	1	1	1	1	1	1	1	1	1	1	1	1	1	1
59082	0	0	0	0	0	0	0	0	0	0.007825958	0	0	0	0	0	0	0	0	0	1	1	1	1	1	1	1	1	1	0.80354321	1	1	1	1	1	1	1	1	1
5015	0	0	0	0	0	0	0	0.146487187	0	0	0	0	0	0	0	0	0	0	0	1	1	1	1	1	1	1	0.785931559	1	1	1	1	1	1	1	1	1	1	1
60412	0	0	0	0	0	0	0	0	0	0	0	0	0.181622906	0	0	0	0	0	0	1	1	1	1	1	1	1	1	1	1	1	1	0.80185853	1	1	1	1	1	1
50614	0	0	0	0	0	0	0	0	0	0	0	0	0	0.042874611	0	0	0	0	0	1	1	1	1	1	1	1	1	1	1	1	1	1	0.954484733	1	1	1	1	1
60437	0	0	0	0	0.036545396	0	0	0	0	0	0	0	0	0	0	0	0	0	0	1	1	1	1	0.651460957	1	1	1	1	1	1	1	1	1	1	1	1	1	1
1073	0	0	0	0	0	0	0	0	0	0	0	0	0	0	0	0	0	0.382883714	0	1	1	1	1	1	1	1	1	1	1	1	1	1	1	1	1	1	0.718164557	1
53834	0	0	0	0	0	0	0	0	0	0	0	0	0	0.965614798	0	0	0	0	0	1	1	1	1	1	1	1	1	1	1	1	1	1	0.320684932	1	1	1	1	1
26301	0	0	0.010023896	0	0	0	0	0	0	0	0	0	0	0	0	0	0	0	0	1	1	0.717372488	1	1	1	1	1	1	1	1	1	1	1	1	1	1	1	1
58191	0	0	0	0	0	0.828959945	0	0	0	0	0	0	0	0	0	0	0	0	0	1	1	1	1	1	0.228275862	1	1	1	1	1	1	1	1	1	1	1	1	1
63930	0.000389307	0	0	0	0	0	0	0	0	0	0	0	0	0	0	0	0	0	0	1	1	1	1	1	1	1	1	1	1	1	1	1	1	1	1	1	1	1
63979	0	0	0	0	0	0	0	0	0	0.012190406	0	0	0	0	0	0	0	0	0	1	1	1	1	1	1	1	1	1	0.859986283	1	1	1	1	1	1	1	1	1
64072	0	0	0	0.000117749	0	0	0	0	0	0	0	0	0	0	0	0	0	0	0	1	1	1	1	1	1	1	1	1	1	1	1	1	1	1	1	1	1	1
64090	0	0	0	0	0	0	0	0	0	0	0	0	0	0	0	0	0	0.006793184	0	1	1	1	1	1	1	1	1	1	1	1	1	1	1	1	1	1	1	1
64093	0	0	0	0	1.528664421	0	0	0	0	0	0	0	0	0	0	0	0	0	0	1	1	1	1	0.039883721	1	1	1	1	1	1	1	1	1	1	1	1	1	1
64105	0	0	0	0	0	0	0	0	0	0.037529295	0	0	0	0	0	0	0	0	0	1	1	1	1	1	1	1	1	1	1	1	1	1	1	1	1	1	1	1
64145	0	0	0	0	0	0	0	0.049205389	0	0	0	0	0	0	0	0	0	0	0	1	1	1	1	1	1	1	0.830894737	1	1	1	1	1	1	1	1	1	1	1
64224	0	0	0.104328403	0	0	0	0	0	0	0	0	0	0	0	0	0	0	0	0	1	1	0.6949	1	1	1	1	1	1	1	1	1	1	1	1	1	1	1	1
64225	0	0	0	0	0	0	0	0	0	0	0	0.01226984	0	0	0	0	0	0	0	1	1	1	1	1	1	1	1	1	1	1	1	1	1	1	1	1	1	1
64282	0	0	0	0	0	0	0	0	0	0	0	0	0	0	0	0.474758517	0	0	0	1	1	1	1	1	1	1	1	1	1	1	1	1	1	1	0.017218863	1	1	1
117177	0	0	0	0	0	0	0	0	0	0	0	0	0	0	0	1.114043061	0	0	0	1	1	1	1	1	1	1	1	1	1	1	1	1	1	1	0.002975207	1	1	1
64412	0	0	0.00861919	0	0	0	0	0	0	0	0	0	0	0	0	0	0	0	0	1	1	0.713851964	1	1	1	1	1	1	1	1	1	1	1	1	1	1	1	1
64432	0	0	0	0	0	0	0	0	0.185650935	0	0	0	0	0	0	0	0	0	0	1	1	1	1	1	1	1	1	0.94787728	1	1	1	1	1	1	1	1	1	1
59274	0	0	0	0	0	0	0	0	0	0	0	0	0.154580216	0	0	0	0	0	0	1	1	1	1	1	1	1	1	1	1	1	1	0.8267107	1	1	1	1	1	1
56265	0	0	0	0	0	0	0	0	0	0	0	0	0	0.500430709	0	0	0	0	0	1	1	1	1	1	1	1	1	1	1	1	1	1	0.470552147	1	1	1	1	1
64801	0	0	0	0	0	0	0	0	0	0	0	0	0	0	0	0.276588957	0	0	0	1	1	1	1	1	1	1	1	1	1	1	1	1	1	1	0.033159393	1	1	1
64802	0.024092255	0	0	0	0	0	0	0	0	0	0	0	0	0	0	0	0	0	0	1	1	1	1	1	1	1	1	1	1	1	1	1	1	1	1	1	1	1
64881	0	0	0	0	0	0	0	0	0	0	0	0	0	0	0	0	0	0	0.220653738	1	1	1	1	1	1	1	1	1	1	1	1	1	1	1	1	1	1	1
64946	0	0	0	0	0	0	0	0	0	0.054494746	0	0	0	0	0	0	0	0	0	1	1	1	1	1	1	1	1	1	1	1	1	1	1	1	1	1	1	1
65991	0	0	0	0	0	0	0	0	0	0	0	0	0	0	0	0	0	0.109867429	0	1	1	1	1	1	1	1	1	1	1	1	1	1	1	1	1	1	0.908335467	1
66005	0	0	0	0	0	0	0	0	0	0	0	0	0	0.044442085	0	0	0	0	0	1	1	1	1	1	1	1	1	1	1	1	1	1	0.948831418	1	1	1	1	1
79002	0	0	0	0	0	0	0	0	0.322759498	0	0	0	0	0	0	0	0	0	0	1	1	1	1	1	1	1	1	0.863501094	1	1	1	1	1	1	1	1	1	1
79142	0	0	0	0	0	0	0	0	0.93020871	0	0	0	0	0	0	0	0	0	0	1	1	1	1	1	1	1	1	0.7066875	1	1	1	1	1	1	1	1	1	1
79576	0	0	0	0	0	0.083988042	0	0	0	0	0	0	0	0	0	0	0	0	0	1	1	1	1	1	0.600940594	1	1	1	1	1	1	1	1	1	1	1	1	1
79607	0	0	0	0	0	0	0	0	0	0	0	0	0	0	0	0.709949028	0	0	0	1	1	1	1	1	1	1	1	1	1	1	1	1	1	1	0.008340807	1	1	1
79626	0	0	0	0	0	0	0	0	0	0	0	0	0.644904936	0	0	0	0	0	0	1	1	1	1	1	1	1	1	1	1	1	1	0.563710145	1	1	1	1	1	1
79660	0	0	0	0	0	0	0	0	0	0	0.161129781	0	0	0	0	0	0	0	0	1	1	1	1	1	1	1	1	1	1	0.725583333	1	1	1	1	1	1	1	1
79718	0	0	0	0	0	0.068939649	0	0	0	0	0	0	0	0	0	0	0	0	0	1	1	1	1	1	0.633465116	1	1	1	1	1	1	1	1	1	1	1	1	1
339745	0	0	0	0	0	0	0	0.046127225	0	0	0	0	0	0	0	0	0	0	0	1	1	1	1	1	1	1	0.834486346	1	1	1	1	1	1	1	1	1	1	1
79925	0	0	0	0	0	0	0	0	0	0	0	0	0	0	0	0.074106568	0	0	0	1	1	1	1	1	1	1	1	1	1	1	1	1	1	1	0.099050678	1	1	1
80270	0	0	0	0	0	0	0	0	0	0.16367632	0	0	0	0	0	0	0	0	0	1	1	1	1	1	1	1	1	1	1	1	1	1	1	1	1	1	1	1
80318	0	0	0	0	0	0	0	0	0	0	0	0	0	0	0	4.432491171	0	0	0	1	1	1	1	1	1	1	1	1	1	1	1	1	1	1	0	1	1	1
80341	0	0	0	0	0	0	0	0	0	0	0	0	0	0	0	0	6.662127495	0	0	1	1	1	1	1	1	1	1	1	1	1	1	1	1	1	1	0.0275	1	1
50964	0	0	0.79024176	0	0	0	0	0	0	0	0	0	0	0	0	0	0	0	0	1	1	0.775	1	1	1	1	1	1	1	1	1	1	1	1	1	1	1	1
80714	0	0	0	0	0	0	0	0	0	0	0	0	0	0.559606578	0	0	0	0	0	1	1	1	1	1	1	1	1	1	1	1	1	1	0.427434211	1	1	1	1	1
80832	0	0	0	0	0	0.138597711	0	0	0	0	0	0	0	0	0	0	0	0	0	1	1	1	1	1	0.489912791	1	1	1	1	1	1	1	1	1	1	1	1	1
64949	0	0	0	0	0	0	0	0	1.20144591	0	0	0	0	0	0	0	0	0	0	1	1	1	1	1	1	1	1	0.620087719	1	1	1	1	1	1	1	1	1	1
81573	0	0	0	0	0	0	0	0	0	0.068421799	0	0	0	0	0	0	0	0	0	1	1	1	1	1	1	1	1	1	1	1	1	1	1	1	1	1	1	1
81696	0	0	0	0	0	0	0.457572412	0	0	0	0	0	0	0	0	0	0	0	0	1	1	1	1	1	1	1	1	1	1	1	1	1	1	1	1	1	1	1
81607	0	0	0	0	0	0	0	0	0	0	0.123824445	0	0	0	0	0	0	0	0	1	1	1	1	1	1	1	1	1	1	0.780308924	1	1	1	1	1	1	1	1
81793	0	0	0	0	0	0	0	0	0	0	0	0	0	0	1.307814718	0	0	0	0	1	1	1	1	1	1	1	1	1	1	1	1	1	1	1	1	1	1	1
83416	0	0	0	0	0	0	0	0	0	0	0	0	0	0	0.753578898	0	0	0	0	1	1	1	1	1	1	1	1	1	1	1	1	1	1	1	1	1	1	1
83417	0	0	0	0	0	0	0	0	0	0	0	0	0	0	1.281778831	0	0	0	0	1	1	1	1	1	1	1	1	1	1	1	1	1	1	1	1	1	1	1
83479	0	0	0	0	0	0	0	0	0	0.073151413	0	0	0	0	0	0	0	0	0	1	1	1	1	1	1	1	1	1	1	1	1	1	1	1	1	1	1	1
56164	0	0	0	0	0	0	0	0	0	0	0	0	0	0	0	1.537498005	0	0	0	1	1	1	1	1	1	1	1	1	1	1	1	1	1	1	0.001671554	1	1	1
56169	0	0	0	0	0	0	0	0.736799372	0	0	0	0	0	0	0	0	0	0	0	1	1	1	1	1	1	1	0.619663866	1	1	1	1	1	1	1	1	1	1	1
83539	0	0	0	0	0	0	0	0	0	0.106793049	0	0	0	0	0	0	0	0	0	1	1	1	1	1	1	1	1	1	1	1	1	1	1	1	1	1	1	1
83540	0	0	0	0	0	0	0	0	0	0	0	0	0	0	0	0.734830637	0	0	0	1	1	1	1	1	1	1	1	1	1	1	1	1	1	1	0.007860465	1	1	1
54858	0	0	0	0.786415774	0	0	0	0	0	0	0	0	0	0	0	0	0	0	0	1	1	1	0.8336	1	1	1	1	1	1	1	1	1	1	1	1	1	1	1
83544	0	0	0	0	0	0.007532599	0	0	0	0	0	0	0	0	0	0	0	0	0	1	1	1	1	1	0.835329861	1	1	1	1	1	1	1	1	1	1	1	1	1
84886	0	0	0	0	0	0	0	0	0	0	0	0	0	0.163855713	0	0	0	0	0	1	1	1	1	1	1	1	1	1	1	1	1	1	0.698337802	1	1	1	1	1
83546	0	0	0	0	0	0	0	0	0	0.00476399	0	0	0	0	0	0	0	0	0	1	1	1	1	1	1	1	1	1	0.758653846	1	1	1	1	1	1	1	1	1
83547	0	0	0.040568997	0	0	0	0	0	0	0	0	0	0	0	0	0	0	0	0	1	1	0.694256619	1	1	1	1	1	1	1	1	1	1	1	1	1	1	1	1
83548	0	0	0	0	0	0	0	0	0.848193652	0	0	0	0	0	0	0	0	0	0	1	1	1	1	1	1	1	1	0.722265193	1	1	1	1	1	1	1	1	1	1
83549	0	0	0	0	0	0	0	0	0	0.087635163	0	0	0	0	0	0	0	0	0	1	1	1	1	1	1	1	1	1	1	1	1	1	1	1	1	1	1	1
83552	0	0	0	0	0	0	0	0	0	0.00913573	0	0	0	0	0	0	0	0	0	1	1	1	1	1	1	1	1	1	0.821494253	1	1	1	1	1	1	1	1	1
83590	0	0	0	0	0	0	0	0	0.339405917	0	0	0	0	0	0	0	0	0	0	1	1	1	1	1	1	1	1	0.847892377	1	1	1	1	1	1	1	1	1	1
83591	0	0	0	0	0	0	0	0	0	0.016198417	0	0	0	0	0	0	0	0	0	1	1	1	1	1	1	1	1	1	0.902574405	1	1	1	1	1	1	1	1	1
83592	0	0	0	0	0	0	0	0	0	0	0.194685027	0	0	0	0	0	0	0	0	1	1	1	1	1	1	1	1	1	1	0.68226601	1	1	1	1	1	1	1	1
83593	0	0	0	0	0	0	0	0	0	0	0	0	0.035730785	0	0	0	0	0	0	1	1	1	1	1	1	1	1	1	1	1	1	0.964340602	1	1	1	1	1	1
83594	0	0	0	0	0	0	0	0	0	0	0	0	0	0.38319354	0	0	0	0	0	1	1	1	1	1	1	1	1	1	1	1	1	1	0.527641509	1	1	1	1	1
83595	0	0	0	0	0	0.735993224	0	0	0	0	0	0	0	0	0	0	0	0	0	1	1	1	1	1	0.242222222	1	1	1	1	1	1	1	1	1	1	1	1	1
83597	0	0	0	0	1.579474615	0	0	0	0	0	0	0	0	0	0	0	0	0	0	1	1	1	1	0.036467066	1	1	1	1	1	1	1	1	1	1	1	1	1	1
83607	0	0	0	0	0	0	0	0	0	0	0.085040187	0	0	0	0	0	0	0	0	1	1	1	1	1	1	1	1	1	1	0.830139635	1	1	1	1	1	1	1	1
83608	0	0	0	0	0	0	0	0	0	0	0	0	0	0	0	1.20557278	0	0	0	1	1	1	1	1	1	1	1	1	1	1	1	1	1	1	0.002577093	1	1	1
83639	0	0	0	0	0	0	0	0	0	0	0	0	0	0	0	4.404344438	0	0	0	1	1	1	1	1	1	1	1	1	1	1	1	1	1	1	0	1	1	1
83640	0	0	0	0	0	0	0	0	0	0	0.072619246	0	0	0	0	0	0	0	0	1	1	1	1	1	1	1	1	1	1	0.849673684	1	1	1	1	1	1	1	1
83641	0	0	0	0	0	0	0	0	0	0	0	0	0	0	0.257409514	0	0	0	0	1	1	1	1	1	1	1	1	1	1	1	1	1	1	1	1	1	1	1
83661	0	0	0	0	0	0	0	0	0	0	0	0	0	0	0	0	2.686572612	0	0	1	1	1	1	1	1	1	1	1	1	1	1	1	1	1	1	0.389130435	1	1
83666	0	0	0	0	0	0	0.555930771	0	0	0	0	0	0	0	0	0	0	0	0	1	1	1	1	1	1	1	1	1	1	1	1	1	1	1	1	1	1	1
83667	0	0	0	0	0	0	0	0	0	0	0.119704183	0	0	0	0	0	0	0	0	1	1	1	1	1	1	1	1	1	1	0.784568182	1	1	1	1	1	1	1	1
89822	0	0	0	0	0	0	0	0	0	0	0	0	0.209432625	0	0	0	0	0	0	1	1	1	1	1	1	1	1	1	1	1	1	0.776264535	1	1	1	1	1	1
83690	0	0	0	0	0	0	0	0	1.771668869	0	0	0	0	0	0	0	0	0	0	1	1	1	1	1	1	1	1	0.431470588	1	1	1	1	1	1	1	1	1	1
83692	0	0	0	0	0	0	0	0	0	0	0.583779556	0	0	0	0	0	0	0	0	1	1	1	1	1	1	1	1	1	1	0.401256831	1	1	1	1	1	1	1	1
83695	0	0	0.017480079	0	0	0	0	0	0	0	0	0	0	0	0	0	0	0	0	1	1	0.704561983	1	1	1	1	1	1	1	1	1	1	1	1	1	1	1	1
83698	0	0	0	0	0	0	0	0	0	0	0	0	0.457795243	0	0	0	0	0	0	1	1	1	1	1	1	1	1	1	1	1	1	0.623275862	1	1	1	1	1	1
83699	0	0	0	0	0	0	0	0	0	0	0	0.75210608	0	0	0	0	0	0	0	1	1	1	1	1	1	1	1	1	1	1	1	1	1	1	1	1	1	1
83700	0	0	0	0	0	0	0	0	0	0	0.713038297	0	0	0	0	0	0	0	0	1	1	1	1	1	1	1	1	1	1	0.35	1	1	1	1	1	1	1	1
83706	0	0	0	0	0	0	0	0	0	0	0	0	0	0	0.154948074	0	0	0	0	1	1	1	1	1	1	1	1	1	1	1	1	1	1	1	1	1	1	1
83707	0	0	0	0	0	0	0	0	0.75651245	0	0	0	0	0	0	0	0	0	0	1	1	1	1	1	1	1	1	0.736303318	1	1	1	1	1	1	1	1	1	1
28981	0	0	0	0	0	0	0	0	0	0	0	0	0	0	0	0.171878044	0	0	0	1	1	1	1	1	1	1	1	1	1	1	1	1	1	1	0.052334983	1	1	1
83715	0	0	0	0	0.426499957	0	0	0	0	0	0	0	0	0	0	0	0	0	0	1	1	1	1	0.270055866	1	1	1	1	1	1	1	1	1	1	1	1	1	1
83719	0	0	0	0	0	0	0	0	0	0	0.221109202	0	0	0	0	0	0	0	0	1	1	1	1	1	1	1	1	1	1	0.659602564	1	1	1	1	1	1	1	1
83723	0	0	0	0	0	0	0	0	0	0	0	0	0	0	0	0.125892737	0	0	0	1	1	1	1	1	1	1	1	1	1	1	1	1	1	1	0.067682737	1	1	1
83732	0	0	0	0	0	0	0	0	0	0	0	0	0	0	0	0.354530231	0	0	0	1	1	1	1	1	1	1	1	1	1	1	1	1	1	1	0.025083333	1	1	1
56894	0	0	0	0	0	0	0	0	0.238526154	0	0	0	0	0	0	0	0	0	0	1	1	1	1	1	1	1	1	0.9132282	1	1	1	1	1	1	1	1	1	1
83758	0	0	0	1.635439528	0	0	0	0	0	0	0	0	0	0	0	0	0	0	0	1	1	1	0.44060241	1	1	1	1	1	1	1	1	1	1	1	1	1	1	1
2793	0	0	0	0	0	0	0	0	0	0	0	0	0	0	0	0	0	0.073943988	0	1	1	1	1	1	1	1	1	1	1	1	1	1	1	1	1	1	0.945059102	1
83755	0	0	0	0	0	0	0	0	0	0	0	0.066952997	0	0	0	0	0	0	0	1	1	1	1	1	1	1	1	1	1	1	1	1	1	1	1	1	1	1
583	0.261069134	0	0	0	0	0	0	0	0	0	0	0	0	0	0	0	0	0	0	0.866414141	1	1	1	1	1	1	1	1	1	1	1	1	1	1	1	1	1	1
3743	0	0	0	0	0	0	0	0	0	0.029423139	0	0	0	0	0	0	0	0	0	1	1	1	1	1	1	1	1	1	0.954444444	1	1	1	1	1	1	1	1	1
10117	0.047352192	0	0	0	0	0	0	0	0	0	0	0	0	0	0	0	0	0	0	1	1	1	1	1	1	1	1	1	1	1	1	1	1	1	1	1	1	1
27439	0	0	0	0	0	0	0	0	0	0.001525582	0	0	0	0	0	0	0	0	0	1	1	1	1	1	1	1	1	1	0.700030242	1	1	1	1	1	1	1	1	1
53940	0.0062508	0	0	0	0	0	0	0	0	0	0	0	0	0	0	0	0	0	0	1	1	1	1	1	1	1	1	1	1	1	1	1	1	1	1	1	1	1
59285	0	0	0	0	0	0	0	0	0	0	0	0	0	0.386057508	0	0	0	0	0	1	1	1	1	1	1	1	1	1	1	1	1	1	0.526380952	1	1	1	1	1
64518	0	0	0	0	0	0	0	0	0	0	0	0	0	0	0	2.245350456	0	0	0	1	1	1	1	1	1	1	1	1	1	1	1	1	1	1	0.000128755	1	1	1
64969	0	0	0	0	0	0	0	0	0	0	0	0	0.020465695	0	0	0	0	0	0	1	1	1	1	1	1	1	1	1	1	1	1	0.989480519	1	1	1	1	1	1
64983	0	0	0	0	0	0	0	0	1.742661125	0	0	0	0	0	0	0	0	0	0	1	1	1	1	1	1	1	1	0.440285714	1	1	1	1	1	1	1	1	1	1
83844	0	0	0	0	0	0	0	0	0	0.007816354	0	0	0	0	0	0	0	0	0	1	1	1	1	1	1	1	1	1	0.801637931	1	1	1	1	1	1	1	1	1
114898	0	0	0	0	0	0	0	0	0	0	0	0	0	0	0	0	0	0.49487908	0	1	1	1	1	1	1	1	1	1	1	1	1	1	1	1	1	1	0.693036649	1
114904	0	0	0.023758366	0	0	0	0	0	0	0	0	0	0	0	0	0	0	0	0	1	1	0.695400697	1	1	1	1	1	1	1	1	1	1	1	1	1	1	1	1
114905	0	0	0	0	0	0	0	0	0	0.220981096	0	0	0	0	0	0	0	0	0	1	1	1	1	1	1	1	1	1	1	1	1	1	1	1	1	1	1	1
83853	0	0	0	0	0	0	0	0	0	0	0	0	0	0	0	6.423951578	0	0	0	1	1	1	1	1	1	1	1	1	1	1	1	1	1	1	0	1	1	1
83854	0	0	0	0	0.116721554	0	0	0	0	0	0	0	0	0	0	0	0	0	0	1	1	1	1	0.529096774	1	1	1	1	1	1	1	1	1	1	1	1	1	1
83855	0.019384343	0	0	0	0	0	0	0	0	0	0	0	0	0	0	0	0	0	0	1	1	1	1	1	1	1	1	1	1	1	1	1	1	1	1	1	1	1
83857	0	0	0.045726816	0	0	0	0	0	0	0	0	0	0	0	0	0	0	0	0	1	1	0.704815618	1	1	1	1	1	1	1	1	1	1	1	1	1	1	1	1
85021	0	0	0	0	0	0	0	0	0	0	0	0	0	0	0	0.583298728	0	0	0	1	1	1	1	1	1	1	1	1	1	1	1	1	1	1	0.012374491	1	1	1
83861	0	0	0	0	0	0	0	0	0	0	0	0	0	0	0	0.247968291	0	0	0	1	1	1	1	1	1	1	1	1	1	1	1	1	1	1	0.037590028	1	1	1
83862	0	0	0	0	0	0	0	0	0	0	0	0	0	0	0	0.67350927	0	0	0	1	1	1	1	1	1	1	1	1	1	1	1	1	1	1	0.009286754	1	1	1
83863	0	0	0	0	0	0	0	0	0	0	0	0	0	0	0	0	0	0	0.013608478	1	1	1	1	1	1	1	1	1	1	1	1	1	1	1	1	1	1	1
246119	0	0	0	0	0	0	0	0	0	0	0	0.076380972	0	0	0	0	0	0	0	1	1	1	1	1	1	1	1	1	1	1	1	1	1	1	1	1	1	1
83866	0	0	0	0	0	0	0	0	0	0.02491676	0	0	0	0	0	0	0	0	0	1	1	1	1	1	1	1	1	1	0.943610649	1	1	1	1	1	1	1	1	1
83867	0	0	0	0	0	0	0	0	0	0	0	0	0	0	0	0	0	0	0.098200116	1	1	1	1	1	1	1	1	1	1	1	1	1	1	1	1	1	1	1
83868	0	0	0	0	0	0	0	0.126193442	0	0	0	0	0	0	0	0	0	0	0	1	1	1	1	1	1	1	0.7735	1	1	1	1	1	1	1	1	1	1	1
83869	0	0	0	0	0	0	0	0	0	0	0	0	0	0	0	0	0	0	0.008029252	1	1	1	1	1	1	1	1	1	1	1	1	1	1	1	1	1	1	1
83871	0	0	0	0	0	0	0	0	0	0	0	0	0	0.837616765	0	0	0	0	0	1	1	1	1	1	1	1	1	1	1	1	1	1	0.36908046	1	1	1	1	1
83873	0	0	0	0	0	0	0	0	0	0.001105393	0	0	0	0	0	0	0	0	0	1	1	1	1	1	1	1	1	1	0.690227498	1	1	1	1	1	1	1	1	1
83874	0	0	0	0	0	0	0	0	0	0	0.349088855	0	0	0	0	0	0	0	0	1	1	1	1	1	1	1	1	1	1	0.547555556	1	1	1	1	1	1	1	1
83875	0	0	0	0	0	0	0	0	0	0	0.133168381	0	0	0	0	0	0	0	0	1	1	1	1	1	1	1	1	1	1	0.769976798	1	1	1	1	1	1	1	1
83876	0	0	0	0	0	0	0	0.060741555	0	0	0	0	0	0	0	0	0	0	0	1	1	1	1	1	1	1	0.821873278	1	1	1	1	1	1	1	1	1	1	1
83877	0	0	0	0	0	0	0	0	0.031570015	0	0	0	0	0	0	0	0	0	0	1	1	1	1	1	1	1	1	1	1	1	1	1	1	1	1	1	1	1
83878	0	0	0	0	0	0	0	0	0	0.001734563	0	0	0	0	0	0	0	0	0	1	1	1	1	1	1	1	1	1	0.702363083	1	1	1	1	1	1	1	1	1
83879	0	0	0	0	0	0	0	0	0	0	0	0	1.381579916	0	0	0	0	0	0	1	1	1	1	1	1	1	1	1	1	1	1	0.376	1	1	1	1	1	1
116988	0	0	0	0	0	0	0	0	0.042761875	0	0	0	0	0	0	0	0	0	0	1	1	1	1	1	1	1	1	1	1	1	1	1	1	1	1	1	1	1
83884	0	0	0	0	0	0	0	0	0	0	0	0	0	0	0	0.169362998	0	0	0	1	1	1	1	1	1	1	1	1	1	1	1	1	1	1	0.053072488	1	1	1
83887	0	0	0	0	0	0	0	0	0	0	0	0	0	0	0	0.157890339	0	0	0	1	1	1	1	1	1	1	1	1	1	1	1	1	1	1	0.056175041	1	1	1
83889	0	0	0	0	0	0	0	0.006195019	0	0	0	0	0	0	0	0	0	0	0	1	1	1	1	1	1	1	0.881073753	1	1	1	1	1	1	1	1	1	1	1
83890	0.030930405	0	0	0	0	0	0	0	0	0	0	0	0	0	0	0	0	0	0	1	1	1	1	1	1	1	1	1	1	1	1	1	1	1	1	1	1	1
83891	0	0	0	0	0	0	0	0	0	0.169925122	0	0	0	0	0	0	0	0	0	1	1	1	1	1	1	1	1	1	1	1	1	1	1	1	1	1	1	1
83892	0	0	0	0	0	0	0	0	0	0	0	0	0	0.375666828	0	0	0	0	0	1	1	1	1	1	1	1	1	1	1	1	1	1	0.528663594	1	1	1	1	1
83893	0	0	0	0	0	0	0	0	0	0	0	0	0	0	0	1.90939906	0	0	0	1	1	1	1	1	1	1	1	1	1	1	1	1	1	1	0.000752688	1	1	1
83894	0	0	0	0	0	0	0	0	0	0	0	0	0	0	0	4.072844756	0	0	0	1	1	1	1	1	1	1	1	1	1	1	1	1	1	1	0	1	1	1
83895	0	0	0	0	0	0	0	0	0	0	0	0	0	0	0	0	0	0	0.059686952	1	1	1	1	1	1	1	1	1	1	1	1	1	1	1	1	1	1	1
83896	0.010517455	0	0	0	0	0	0	0	0	0	0	0	0	0	0	0	0	0	0	1	1	1	1	1	1	1	1	1	1	1	1	1	1	1	1	1	1	1
83897	0	0	0	0	0	0	0	0	0	0.09382026	0	0	0	0	0	0	0	0	0	1	1	1	1	1	1	1	1	1	1	1	1	1	1	1	1	1	1	1
83900	0	0	0.034387954	0	0	0	0	0	0	0	0	0	0	0	0	0	0	0	0	1	1	0.689369025	1	1	1	1	1	1	1	1	1	1	1	1	1	1	1	1
23731	0	0	0	0	0	0	0	0	0	0	0	0	0	1.250086625	0	0	0	0	0	1	1	1	1	1	1	1	1	1	1	1	1	1	0.23537037	1	1	1	1	1
83930	0	0	0	0	0	0	0	0	0.440351305	0	0	0	0	0	0	0	0	0	0	1	1	1	1	1	1	1	1	0.809783198	1	1	1	1	1	1	1	1	1	1
2519	0	0	0	0	0	0	0	0	0	0	1.61722808	0	0	0	0	0	0	0	0	1	1	1	1	1	1	1	1	1	1	0.160375	1	1	1	1	1	1	1	1
51313	0.668550587	0	0	0	0	0	0	0	0	0	0	0	0	0	0	0	0	0	0	0.418230088	1	1	1	1	1	1	1	1	1	1	1	1	1	1	1	1	1	1
83938	0.309356864	0	0	0	0	0	0	0	0	0	0	0	0	0	0	0	0	0	0	0.782131148	1	1	1	1	1	1	1	1	1	1	1	1	1	1	1	1	1	1
83939	0	0	0	0	0	0	0	0	0	0.098348831	0	0	0	0	0	0	0	0	0	1	1	1	1	1	1	1	1	1	1	1	1	1	1	1	1	1	1	1
83953	0	0	0	0.160523801	0	0	0	0	0	0	0	0	0	0	0	0	0	0	0	1	1	1	1	1	1	1	1	1	1	1	1	1	1	1	1	1	1	1
83954	0	0	0	0	0	0	0	0	0	0.005608247	0	0	0	0	0	0	0	0	0	1	1	1	1	1	1	1	1	1	0.769398148	1	1	1	1	1	1	1	1	1
83959	0	0	0	0	0	0	0	0	0	0	0	0	0	0.679243488	0	0	0	0	0	1	1	1	1	1	1	1	1	1	1	1	1	1	0.39605042	1	1	1	1	1
4053	0	0	0	0	0	0	0	0	0	0	0	0	0	0.468960549	0	0	0	0	0	1	1	1	1	1	1	1	1	1	1	1	1	1	0.486011561	1	1	1	1	1
83983	0	0	0	0	0	0	0	0	0	0	0	0	0	0	0	1.395970276	0	0	0	1	1	1	1	1	1	1	1	1	1	1	1	1	1	1	0.001907216	1	1	1
83985	0	0	0	0	0	0	0	0	0.154281658	0	0	0	0	0	0	0	0	0	0	1	1	1	1	1	1	1	1	0.973468118	1	1	1	1	1	1	1	1	1	1
83986	0	0	0	0	0	0	0	0	0	0	0	0	0	0.0280091	0	0	0	0	0	1	1	1	1	1	1	1	1	1	1	1	1	1	0.975273369	1	1	1	1	1
83987	0	0	0	0	0	0	0	0	0	0.001458505	0	0	0	0	0	0	0	0	0	1	1	1	1	1	1	1	1	1	0.699124748	1	1	1	1	1	1	1	1	1
83998	0	0	0	0	0	0	0	0	0	1.064630825	0	0	0	0	0	0	0	0	0	1	1	1	1	1	1	1	1	1	0.31147541	1	1	1	1	1	1	1	1	1
84000	0	0	0	0	0	0	0	0	0	0	0	0	0	0.154689594	0	0	0	0	0	1	1	1	1	1	1	1	1	1	1	1	1	1	0.712703412	1	1	1	1	1
84002	0	0	0	0	0	0.814131055	0	0	0	0	0	0	0	0	0	0	0	0	0	1	1	1	1	1	0.226557377	1	1	1	1	1	1	1	1	1	1	1	1	1
23440	0	0	0	0	0	0	0	0	0	0.020472426	0	0	0	0	0	0	0	0	0	1	1	1	1	1	1	1	1	1	0.931653418	1	1	1	1	1	1	1	1	1
83795	0	0	0	0	0	0	0	0	0	0.020069153	0	0	0	0	0	0	0	0	0	1	1	1	1	1	1	1	1	1	0.928546603	1	1	1	1	1	1	1	1	1
84057	0	0	0	0	0	0	0	0	0	0.103617787	0	0	0	0	0	0	0	0	0	1	1	1	1	1	1	1	1	1	1	1	1	1	1	1	1	1	1	1
84058	0	0	0	0	0	0	0	0	0	0	0	0	0	0	0	0.65350564	0	0	0	1	1	1	1	1	1	1	1	1	1	1	1	1	1	1	0.009786629	1	1	1
84064	0	0	0	0	0	0	0	0	0	0	0	0	0	0.626455166	0	0	0	0	0	1	1	1	1	1	1	1	1	1	1	1	1	1	0.400444444	1	1	1	1	1
84066	0	0	0	0	0	0	0	0	0	0	0	0	0	0	0	0.765718623	0	0	0	1	1	1	1	1	1	1	1	1	1	1	1	1	1	1	0.007120253	1	1	1
84067	0	0	0	0	0	0	0	0	0	0	0	0	0	0	0	0.077935462	0	0	0	1	1	1	1	1	1	1	1	1	1	1	1	1	1	1	0.095833333	1	1	1
84068	0	0	0	0	0	0	0	0	0	0.04460718	0	0	0	0	0	0	0	0	0	1	1	1	1	1	1	1	1	1	1	1	1	1	1	1	1	1	1	1
84069	0	0	0	0	0	0	0	0	0	0	0	0	0	0	0	0	0.178259101	0	0	1	1	1	1	1	1	1	1	1	1	1	1	1	1	1	1	1	1	1
9551	0	0	0	0	0	0	0	0	0	0	0	0	0.288357218	0	0	0	0	0	0	1	1	1	1	1	1	1	1	1	1	1	1	0.71885	1	1	1	1	1	1
84073	0	0	0	0	0	0	0	0	0	0	0	0	0	0	0	1.11229182	0	0	0	1	1	1	1	1	1	1	1	1	1	1	1	1	1	1	0.002956879	1	1	1
84074	0	0	0	0	0	0	0	0	0	0	0	0	0	0	0	0.086916394	0	0	0	1	1	1	1	1	1	1	1	1	1	1	1	1	1	1	0.089780381	1	1	1
84075	0	0	0	0	0	0	0	0	0	0	0	0	0	0	0	0.461358015	0	0	0	1	1	1	1	1	1	1	1	1	1	1	1	1	1	1	0.017796209	1	1	1
84076	0	0	0	0	0	0	0	0	0	0	0	0	0	0	0	3.81024259	0	0	0	1	1	1	1	1	1	1	1	1	1	1	1	1	1	1	0	1	1	1
84081	0	0	0	0	0	0	0	0	0	0.082476067	0	0	0	0	0	0	0	0	0	1	1	1	1	1	1	1	1	1	1	1	1	1	1	1	1	1	1	1
84100	0	0	0	0	0	0	0	0	0	0	0	0	0	0	0	0.040581029	0	0	0	1	1	1	1	1	1	1	1	1	1	1	1	1	1	1	0.134217507	1	1	1
84101	0	0	0	0	0	0	0	0	0	0	0	0	0	0	0	0.975884441	0	0	0	1	1	1	1	1	1	1	1	1	1	1	1	1	1	1	0.003779385	1	1	1
84102	0	0	0	0	0	0	0	0	0	0	0.146223111	0	0	0	0	0	0	0	0	1	1	1	1	1	1	1	1	1	1	0.743768961	1	1	1	1	1	1	1	1
55130	0	0	0	0	0	0	0	0	0	0	0	0	0	0	0	0.3224188	0	0	0	1	1	1	1	1	1	1	1	1	1	1	1	1	1	1	0.027944112	1	1	1
84105	0	0	0.042045143	0	0	0	0	0	0	0	0	0	0	0	0	0	0	0	0	1	1	0.696293996	1	1	1	1	1	1	1	1	1	1	1	1	1	1	1	1
84106	0	0	0	0	0	0.191636227	0	0	0	0	0	0	0	0	0	0	0	0	0	1	1	1	1	1	0.441549296	1	1	1	1	1	1	1	1	1	1	1	1	1
11277	0	0	0	0	0	0	0	0	0.016038091	0	0	0	0	0	0	0	0	0	0	1	1	1	1	1	1	1	1	1	1	1	1	1	1	1	1	1	1	1
84133	0	0	0	0	0	0	0	0	0.056487438	0	0	0	0	0	0	0	0	0	0	1	1	1	1	1	1	1	1	1	1	1	1	1	1	1	1	1	1	1
84134	0	0	0	0	0	0	0	0	0	0	0	0	0	0	0	0	0	0.000150611	0	1	1	1	1	1	1	1	1	1	1	1	1	1	1	1	1	1	1	1
84135	0	0	0	0	0	0.034967463	0	0	0	0	0	0	0	0	0	0	0	0	0	1	1	1	1	1	0.735661914	1	1	1	1	1	1	1	1	1	1	1	1	1
84138	0	0	0	0	0	0	0.088232308	0	0	0	0	0	0	0	0	0	0	0	0	1	1	1	1	1	1	1	1	1	1	1	1	1	1	1	1	1	1	1
84141	0	0	0	0	0	0	0	0	0	0	0.257675924	0	0	0	0	0	0	0	0	1	1	1	1	1	1	1	1	1	1	0.624612299	1	1	1	1	1	1	1	1
84142	0	0	0	0	0	0	0	0	0	0	0	0	0	0	0	0	0	0.046878628	0	1	1	1	1	1	1	1	1	1	1	1	1	1	1	1	1	1	0.996696833	1
54617	0	0	0	0	0	0	0	0	0.174124351	0	0	0	0	0	0	0	0	0	0	1	1	1	1	1	1	1	1	0.965261438	1	1	1	1	1	1	1	1	1	1
51105	0	0	0.041842733	0	0	0	0	0	0	0	0	0	0	0	0	0	0	0	0	1	1	0.691827515	1	1	1	1	1	1	1	1	1	1	1	1	1	1	1	1
84166	0	0	0	0	0	0	0.602418532	0	0	0	0	0	0	0	0	0	0	0	0	1	1	1	1	1	1	1	1	1	1	1	1	1	1	1	1	1	1	1
84167	0	0	0	0	0	0	0	0	0	0	0	0	0	0.098732722	0	0	0	0	0	1	1	1	1	1	1	1	1	1	1	1	1	1	0.823553531	1	1	1	1	1
84171	0	0	0	0	0	0	0	0	0	0.013627738	0	0	0	0	0	0	0	0	0	1	1	1	1	1	1	1	1	1	0.876968839	1	1	1	1	1	1	1	1	1
84173	0	0	0	0	0	0	0.158424251	0	0	0	0	0	0	0	0	0	0	0	0	1	1	1	1	1	1	1	1	1	1	1	1	1	1	1	1	1	1	1
84174	0	0	0	0	0	0	0	0	0	0	0	0	0.231614732	0	0	0	0	0	0	1	1	1	1	1	1	1	1	1	1	1	1	0.763449848	1	1	1	1	1	1
84939	0	0	0	0	0	0	0	0	0	0	0	0	0	0	0	1.256406141	0	0	0	1	1	1	1	1	1	1	1	1	1	1	1	1	1	1	0.002302326	1	1	1
84181	0	0	0	0	0	0	0	0.15580826	0	0	0	0	0	0	0	0	0	0	0	1	1	1	1	1	1	1	0.788752475	1	1	1	1	1	1	1	1	1	1	1
84189	0	0	0	0	0	0	0	0	0	0	0	0	0	0	0	0	1.434232226	0	0	1	1	1	1	1	1	1	1	1	1	1	1	1	1	1	1	1	1	1
55132	0	0	0	0	0	0	0	0	0	0	0	0	0	0	0	0.005843601	0	0	0	1	1	1	1	1	1	1	1	1	1	1	1	1	1	1	0.207635706	1	1	1
84206	0	0	0	0	0	0	0	0	0	0	0	0	0	0	0	0.651456256	0	0	0	1	1	1	1	1	1	1	1	1	1	1	1	1	1	1	0.009872521	1	1	1
283234	0	0	0	0	0	0	0	0	0	0	0	0	0	0	0.090900263	0	0	0	0	1	1	1	1	1	1	1	1	1	1	1	1	1	1	1	1	1	1	1
84214	0	0	0	0	0	0	0	0	0	0.164548535	0	0	0	0	0	0	0	0	0	1	1	1	1	1	1	1	1	1	1	1	1	1	1	1	1	1	1	1
84215	0	0	0	0	0	0	0	0	0	0	0	0	0	0	0	1.80687461	0	0	0	1	1	1	1	1	1	1	1	1	1	1	1	1	1	1	0.000774411	1	1	1
84216	0.004018822	0	0	0	0	0	0	0	0	0	0	0	0	0	0	0	0	0	0	1	1	1	1	1	1	1	1	1	1	1	1	1	1	1	1	1	1	1
84217	0	0	0	0	0	0	0	0	0	0	0	0	0	0	0	2.797353771	0	0	0	1	1	1	1	1	1	1	1	1	1	1	1	1	1	1	5.88E-05	1	1	1
84219	0	0	0	0	0	0	0	0	0	0	0	0	0	0.43045258	0	0	0	0	0	1	1	1	1	1	1	1	1	1	1	1	1	1	0.504232804	1	1	1	1	1
84225	0	0	0	0	0	0	0	0	0	0	0	0	0	0	0	0.454840771	0	0	0	1	1	1	1	1	1	1	1	1	1	1	1	1	1	1	0.018174323	1	1	1
84226	0	0	0	0	0	0	0	0	0	0	0	0	0	0	0	0.379232179	0	0	0	1	1	1	1	1	1	1	1	1	1	1	1	1	1	1	0.023269025	1	1	1
84231	0	0	0	0	0	0	0	0	0	0	0.037922419	0	0	0	0	0	0	0	0	1	1	1	1	1	1	1	1	1	1	0.917034068	1	1	1	1	1	1	1	1
84233	0	0	0	0	0	0	0	0	0	0	0	0	0	0	0	0.202025973	0	0	0	1	1	1	1	1	1	1	1	1	1	1	1	1	1	1	0.045452977	1	1	1
84236	0	0	0	0	0	0	0	0	0	0.070546881	0	0	0	0	0	0	0	0	0	1	1	1	1	1	1	1	1	1	1	1	1	1	1	1	1	1	1	1
84240	0	0	0	0	0	0	0	0	0	0.013469346	0	0	0	0	0	0	0	0	0	1	1	1	1	1	1	1	1	1	0.871772152	1	1	1	1	1	1	1	1	1
84950	0	0	0	0	0	0	0	0	0	0	0	0	0.112538691	0	0	0	0	0	0	1	1	1	1	1	1	1	1	1	1	1	1	0.870623472	1	1	1	1	1	1
84253	0	0	0	0	0	0	0	0	0	0	0	0	0	0	0	0	0	0.020186472	0	1	1	1	1	1	1	1	1	1	1	1	1	1	1	1	1	1	1	1
84255	0	0	0	0	0	0	0	0	0	0	0	0	0	0	0	0	0	1.30655672	0	1	1	1	1	1	1	1	1	1	1	1	1	1	1	1	1	1	0.501833333	1
84256	0	0	0	0	0	0	0	0	0.098853872	0	0	0	0	0	0	0	0	0	0	1	1	1	1	1	1	1	1	1	1	1	1	1	1	1	1	1	1	1
84257	0	0	1.046630615	0	0	0	0	0	0	0	0	0	0	0	0	0	0	0	0	1	1	0.692	1	1	1	1	1	1	1	1	1	1	1	1	1	1	1	1
84259	0	0	0	0	0	0.406488393	0	0	0	0	0	0	0	0	0	0	0	0	0	1	1	1	1	1	0.344930556	1	1	1	1	1	1	1	1	1	1	1	1	1
84260	0	0	0.004974222	0	0	0	0	0	0	0	0	0	0	0	0	0	0	0	0	1	1	0.725894428	1	1	1	1	1	1	1	1	1	1	1	1	1	1	1	1
84261	0	0	0	0	0	0	0	0	0	0	0	0	0	0.036382219	0	0	0	0	0	1	1	1	1	1	1	1	1	1	1	1	1	1	0.966259259	1	1	1	1	1
84265	0	0	0	0	0	0	0	0	0	0	0	0	0	0.248005901	0	0	0	0	0	1	1	1	1	1	1	1	1	1	1	1	1	1	0.605847176	1	1	1	1	1
84266	0	0	0	0	0	0	0	0	0	0	0	0	0	0	0	1.496602064	0	0	0	1	1	1	1	1	1	1	1	1	1	1	1	1	1	1	0.001652422	1	1	1
84267	0	0	0	0	0	0	0	0	0.513786472	0	0	0	0	0	0	0	0	0	0	1	1	1	1	1	1	1	1	0.77601227	1	1	1	1	1	1	1	1	1	1
84268	0	0	0	0	0	0	0	0	0	0	0	0	0.306449652	0	0	0	0	0	0	1	1	1	1	1	1	1	1	1	1	1	1	0.701632653	1	1	1	1	1	1
84269	0	0	0	0	0	0	0	0	0	0	0	0	0.201046823	0	0	0	0	0	0	1	1	1	1	1	1	1	1	1	1	1	1	0.788083573	1	1	1	1	1	1
84270	0	0	0	0	0	0.178652558	0	0	0	0	0	0	0	0	0	0	0	0	0	1	1	1	1	1	0.448333333	1	1	1	1	1	1	1	1	1	1	1	1	1
84273	0	0	0	0	0	0	0	0	0	0	0	0	0.21282629	0	0	0	0	0	0	1	1	1	1	1	1	1	1	1	1	1	1	0.77154519	1	1	1	1	1	1
84274	0	0	0	0	0	0.177076628	0	0	0	0	0	0	0	0	0	0	0	0	0	1	1	1	1	1	0.445723684	1	1	1	1	1	1	1	1	1	1	1	1	1
653698	0	0	0	0	0	0	0	0	0	0	0	0	0	0	0	3.190442729	0	0	0	1	1	1	1	1	1	1	1	1	1	1	1	1	1	1	0	1	1	1
84276	0	0	0	0	0	0	0	0	0	0	0	0	0.142249367	0	0	0	0	0	0	1	1	1	1	1	1	1	1	1	1	1	1	0.84338961	1	1	1	1	1	1
84277	0	0	0	0	0	0	0	0	0.0213156	0	0	0	0	0	0	0	0	0	0	1	1	1	1	1	1	1	1	1	1	1	1	1	1	1	1	1	1	1
84641	0	0	0	0	0	0	0	0	0	0	0.265455417	0	0	0	0	0	0	0	0	1	1	1	1	1	1	1	1	1	1	0.619824087	1	1	1	1	1	1	1	1
84280	0	0	0	0	0	0	0	0	0	0	0.034783906	0	0	0	0	0	0	0	0	1	1	1	1	1	1	1	1	1	1	0.923396414	1	1	1	1	1	1	1	1
84282	0	0	0	0	0	0	0	0	0	0	0.403061903	0	0	0	0	0	0	0	0	1	1	1	1	1	1	1	1	1	1	0.516248013	1	1	1	1	1	1	1	1
84283	0	0	0	0	0	0	0	0	3.691114284	0	0	0	0	0	0	0	0	0	0	1	1	1	1	1	1	1	1	0.14	1	1	1	1	1	1	1	1	1	1
84284	0	0	0	0	0	0	0	0	0	0	0	0	0	0	0	0.064594295	0	0	0	1	1	1	1	1	1	1	1	1	1	1	1	1	1	1	0.107873239	1	1	1
84285	0	0	0	0	0	0	0	0	0	0	0	0	0.095466182	0	0	0	0	0	0	1	1	1	1	1	1	1	1	1	1	1	1	0.892945368	1	1	1	1	1	1
84286	0	0	0	0	0	0	0	0	0	0	0	0	0	0.063870686	0	0	0	0	0	1	1	1	1	1	1	1	1	1	1	1	1	1	0.900266393	1	1	1	1	1
84287	0	0	0	0	0	0	0	0	0.037025375	0	0	0	0	0	0	0	0	0	0	1	1	1	1	1	1	1	1	1	1	1	1	1	1	1	1	1	1	1
84290	0	0	0	0	0	0.11886809	0	0	0	0	0	0	0	0	0	0	0	0	0	1	1	1	1	1	0.531888889	1	1	1	1	1	1	1	1	1	1	1	1	1
84291	0	0	0	0	0	0.025784876	0	0	0	0	0	0	0	0	0	0	0	0	0	1	1	1	1	1	0.752480916	1	1	1	1	1	1	1	1	1	1	1	1	1
84292	0	0	0	0	0	0	0	0	0	0	0	0	0	0.03810767	0	0	0	0	0	1	1	1	1	1	1	1	1	1	1	1	1	1	0.964411215	1	1	1	1	1
84293	0	0	0	0	0	0	0	0	1.447846878	0	0	0	0	0	0	0	0	0	0	1	1	1	1	1	1	1	1	0.504574468	1	1	1	1	1	1	1	1	1	1
84294	0	0	0	0	0	0	0	0	0	0	0	0	0	0	0	0	0	0.189957985	0	1	1	1	1	1	1	1	1	1	1	1	1	1	1	1	1	1	0.838618619	1
84295	0	0	0	0	0	0	0	0	0	0	0	0	0	0	0.04969849	0	0	0	0	1	1	1	1	1	1	1	1	1	1	1	1	1	1	1	1	1	1	1
84299	0	0	0	0	0	0	0	0	0.857296191	0	0	0	0	0	0	0	0	0	0	1	1	1	1	1	1	1	1	0.729943182	1	1	1	1	1	1	1	1	1	1
84300	0	0	0	0	0	0	0	0	0	0	0	0	0	0	0	0.027547663	0	0	0	1	1	1	1	1	1	1	1	1	1	1	1	1	1	1	0.155856496	1	1	1
84303	0	0	0	0	0	0	0	0	0	0	0	0	0	0	0	0.393214986	0	0	0	1	1	1	1	1	1	1	1	1	1	1	1	1	1	1	0.022398686	1	1	1
84304	0	0	0	0	0	0	0	0	0.680281043	0	0	0	0	0	0	0	0	0	0	1	1	1	1	1	1	1	1	0.762076271	1	1	1	1	1	1	1	1	1	1
84305	0	0	0	0	0	0	0	0	0	0	0.126326384	0	0	0	0	0	0	0	0	1	1	1	1	1	1	1	1	1	1	0.777531573	1	1	1	1	1	1	1	1
84306	0	0	0	0	0	0	0	0	0	0	0	0	0	0	0	0.380993628	0	0	0	1	1	1	1	1	1	1	1	1	1	1	1	1	1	1	0.023204301	1	1	1
84307	0	0	0	0	0	0	0	0	0	0.007186689	0	0	0	0	0	0	0	0	0	1	1	1	1	1	1	1	1	1	0.786326531	1	1	1	1	1	1	1	1	1
84309	0	0	0	0	0	0	0	0	0.799154914	0	0	0	0	0	0	0	0	0	0	1	1	1	1	1	1	1	1	0.735384615	1	1	1	1	1	1	1	1	1	1
84310	0	0	0	0	0	0	0	0	0	0	0	0	0	0.672362465	0	0	0	0	0	1	1	1	1	1	1	1	1	1	1	1	1	1	0.398333333	1	1	1	1	1
84311	0	0	0	0	0	0.363319305	0	0	0	0	0	0	0	0	0	0	0	0	0	1	1	1	1	1	0.364691358	1	1	1	1	1	1	1	1	1	1	1	1	1
84312	0	0	0	0	0	0	0	0	0	0.056539555	0	0	0	0	0	0	0	0	0	1	1	1	1	1	1	1	1	1	1	1	1	1	1	1	1	1	1	1
84313	0	0	0	0	0	0.362063041	0	0	0	0	0	0	0	0	0	0	0	0	0	1	1	1	1	1	0.359757576	1	1	1	1	1	1	1	1	1	1	1	1	1
84315	0	0	0	0	0	0	0	0	0	0	0	0	0	0.161520944	0	0	0	0	0	1	1	1	1	1	1	1	1	1	1	1	1	1	0.70184	1	1	1	1	1
84316	0	0	0	0	0	0	0	0	0.512948011	0	0	0	0	0	0	0	0	0	0	1	1	1	1	1	1	1	1	0.775107034	1	1	1	1	1	1	1	1	1	1
84317	0	0	0	0	0	0	0	0	0	0	0	0	0	0.020180955	0	0	0	0	0	1	1	1	1	1	1	1	1	1	1	1	1	1	1	1	1	1	1	1
84318	0.011768723	0	0	0	0	0	0	0	0	0	0	0	0	0	0	0	0	0	0	1	1	1	1	1	1	1	1	1	1	1	1	1	1	1	1	1	1	1
84319	0.088370009	0	0	0	0	0	0	0	0	0	0	0	0	0	0	0	0	0	0	1	1	1	1	1	1	1	1	1	1	1	1	1	1	1	1	1	1	1
84320	0	0	0	0	0	0.181417082	0	0	0	0	0	0	0	0	0	0	0	0	0	1	1	1	1	1	0.45225256	1	1	1	1	1	1	1	1	1	1	1	1	1
84322	0	0	0	0	0	0	0	0	0	0	0	0	0	0	0	0	0	0.00338719	0	1	1	1	1	1	1	1	1	1	1	1	1	1	1	1	1	1	1	1
84324	0	0	0	0	0	0.340317502	0	0	0	0	0	0	0	0	0	0	0	0	0	1	1	1	1	1	0.366553672	1	1	1	1	1	1	1	1	1	1	1	1	1
84326	0	0	0	0	0	0	0	0	0.364397705	0	0	0	0	0	0	0	0	0	0	1	1	1	1	1	1	1	1	0.838136792	1	1	1	1	1	1	1	1	1	1
84327	0	0	0	0	0	0	0	0	0.237793258	0	0	0	0	0	0	0	0	0	0	1	1	1	1	1	1	1	1	0.913351852	1	1	1	1	1	1	1	1	1	1
84328	0	0	0	0	0	0	0	0	0	0	0	0	0	0	0	0.514440142	0	0	0	1	1	1	1	1	1	1	1	1	1	1	1	1	1	1	0.015440806	1	1	1
84329	0	0	0	0	0	0	0	0	0	0	0	0	0	0	1.05340125	0	0	0	0	1	1	1	1	1	1	1	1	1	1	1	1	1	1	1	1	1	1	1
84330	0.008302386	0	0	0	0	0	0	0	0	0	0	0	0	0	0	0	0	0	0	1	1	1	1	1	1	1	1	1	1	1	1	1	1	1	1	1	1	1
84331	0	0	0	0	0	0	0	0	0.776973869	0	0	0	0	0	0	0	0	0	0	1	1	1	1	1	1	1	1	0.731911765	1	1	1	1	1	1	1	1	1	1
84332	0	0	0	0	0	0	0	0	0	0	0	0.065781245	0	0	0	0	0	0	0	1	1	1	1	1	1	1	1	1	1	1	1	1	1	1	1	1	1	1
84334	0.023542453	0	0	0	0	0	0	0	0	0	0	0	0	0	0	0	0	0	0	1	1	1	1	1	1	1	1	1	1	1	1	1	1	1	1	1	1	1
84335	0	0	0	0	0	0	0	0	0	0	0.721846203	0	0	0	0	0	0	0	0	1	1	1	1	1	1	1	1	1	1	0.345681818	1	1	1	1	1	1	1	1
84336	0	0	0	0	0	0	0	0	0.372017134	0	0	0	0	0	0	0	0	0	0	1	1	1	1	1	1	1	1	0.848686131	1	1	1	1	1	1	1	1	1	1
84337	0	0	0	0	0	0	0	0	0	0	0	0	0	0	0	0.751051063	0	0	0	1	1	1	1	1	1	1	1	1	1	1	1	1	1	1	0.007449139	1	1	1
84340	0	0	0	0	0.419626576	0	0	0	0	0	0	0	0	0	0	0	0	0	0	1	1	1	1	0.274361111	1	1	1	1	1	1	1	1	1	1	1	1	1	1
84343	0	0	0	0	0	0	0.077230827	0	0	0	0	0	0	0	0	0	0	0	0	1	1	1	1	1	1	1	1	1	1	1	1	1	1	1	1	1	1	1
84365	0	0	0	0	0	0.05923993	0	0	0	0	0	0	0	0	0	0	0	0	0	1	1	1	1	1	0.657053571	1	1	1	1	1	1	1	1	1	1	1	1	1
84417	0	0	0	0	0	0	0	0	0	0	0	0	0	0	0	0	0.004830672	0	0	1	1	1	1	1	1	1	1	1	1	1	1	1	1	1	1	1	1	1
84418	0	0	0	0.49149806	0	0	0	0	0	0	0	0	0	0	0	0	0	0	0	1	1	1	1	1	1	1	1	1	1	1	1	1	1	1	1	1	1	1
84419	0	0	0	0	0	0	0	0	0	0	0	0	0	0	0	2.281362761	0	0	0	1	1	1	1	1	1	1	1	1	1	1	1	1	1	1	4.41E-05	1	1	1
84432	0	0	0	0	0	0	0	0	0	0	1.012321397	0	0	0	0	0	0	0	0	1	1	1	1	1	1	1	1	1	1	0.25314433	1	1	1	1	1	1	1	1
[truncated: 14,743 more rows]
